# Supplementary material for: Phage proteins target and co-opt host ribosomes immediately upon infection
Source: Nat Microbiol. 2024 Mar 4;9(3):787–800. doi: 10.1038/s41564-024-01616-x (PMC10914614; doi:10.1038/s41564-024-01616-x)
Supplement: Supplementary file 3 — Supplementary Table 1 Grad-seq sedimentation profiles for ΦKZ-infected cells. Supplementary Table 2 Early phage transcripts in ΦKZ-infected cells. Supplementary Table 3 Cryo-EM statistics. Supplementary Table 4 Materials. [file 41564_2024_1616_MOESM3_ESM.xlsx]

## Sheet: Suppl. Table 1
ID	category	gene	name	locus	class	relations	norm2grad 1	norm2grad 2	norm2grad 3	norm2grad 4	norm2grad 5	norm2grad 6	norm2grad 7	norm2grad 8	norm2grad 9	norm2grad 10	norm2grad 11	norm2grad 12	norm2grad 13	norm2grad 14	norm2grad 15	norm2grad 16	norm2grad 17	norm2grad 18	norm2grad 19	norm2grad 20	norm2grad P	norm2max 1	norm2max 2	norm2max 3	norm2max 4	norm2max 5	norm2max 6	norm2max 7	norm2max 8	norm2max 9	norm2max 10	norm2max 11	norm2max 12	norm2max 13	norm2max 14	norm2max 15	norm2max 16	norm2max 17	norm2max 18	norm2max 19	norm2max 20	nrom2grad P	log10abundance
Q8SCY4	PHIKZ	PHIKZ178	PHIKZ178 - vRNAP beta	PHIKZ178	PHIKZ-POL	NP_803744.1 phrog_3148 RNA polymerase beta subunit VOG0354	0	0	0.03	0.11	0.15	0.14	0.1	0.06	0.04	0.03	0.02	0.02	0.01	0.01	0.01	0.01	0.01	0.01	0.01	0.02	0.2	0	0	0.2	0.73	1	0.93	0.67	0.4	0.27	0.2	0.13	0.13	0.07	0.07	0.07	0.07	0.07	0.07	0.07	0.13	0.2	10.77
Q8SCY1	PHIKZ	PHIKZ181	PHIKZ181 - Peptidoglycan hydrolase gp181	PHIKZ181	PHIKZ-STRUCT	NP_803747.1 phrog_3201 tail fiber protein VOG3721	0.02	0.05	0.09	0.05	0.04	0.04	0.02	0.02	0.01	0.01	0	0	0	0	0	0	0.01	0.01	0.01	0.02	0.58	0.22	0.56	1	0.56	0.44	0.44	0.22	0.22	0.11	0.11	0	0	0	0	0	0	0.11	0.11	0.11	0.22	0.58	9.62
Q8SD42	PHIKZ	PHIKZ120	PHIKZ120 - head protein	PHIKZ120	PHIKZ-STRUCT	NP_803686.1 phrog_3231 major head protein VOG3263	0	0.01	0.04	0.03	0.04	0.04	0.03	0.02	0.02	0.02	0.01	0.01	0	0	0.01	0	0.01	0.01	0.01	0.01	0.68	0	0.25	1	0.75	1	1	0.75	0.5	0.5	0.5	0.25	0.25	0	0	0.25	0	0.25	0.25	0.25	0.25	0.68	11.9
Q8SCK6	PHIKZ	PHIKZ306	PHIKZ306 - Ribonucleoside-diphosphate reductase	PHIKZ306	PHIKZ	NP_803872.1 phrog_84 ribonucleoside-diphosphate reductase large subunit VOG0088	0.01	0.05	0.13	0.09	0.08	0.06	0.04	0.02	0.02	0.02	0.01	0.01	0.01	0.01	0.01	0.01	0.01	0.02	0.02	0.02	0.36	0.08	0.38	1	0.69	0.62	0.46	0.31	0.15	0.15	0.15	0.08	0.08	0.08	0.08	0.08	0.08	0.08	0.15	0.15	0.15	0.36	11.01
Q8SCZ7	PHIKZ	PHIKZ165	PHIKZ165	PHIKZ165	PHIKZ	NP_803731.1 phrog_77 SbcC-like subunit of palindrome specific endonuclease VOG0348	0	0	0.06	0.08	0.08	0.06	0.05	0.03	0.03	0.03	0.02	0.02	0.01	0.01	0.01	0.01	0.01	0.02	0.03	0.03	0.4	0	0	0.75	1	1	0.75	0.63	0.38	0.38	0.38	0.25	0.25	0.13	0.13	0.13	0.13	0.13	0.25	0.38	0.38	0.4	10.17
Q8SDD5	PHIKZ	PHIKZ027	PHIKZ027	PHIKZ027	PHIKZ	NP_803593.1 phrog_3184 unknown function VOG3279	0.01	0.09	0.21	0.13	0.1	0.06	0.04	0.02	0.01	0.01	0	0.01	0	0.01	0.01	0	0.01	0.01	0.01	0.02	0.25	0.05	0.43	1	0.62	0.48	0.29	0.19	0.1	0.05	0.05	0	0.05	0	0.05	0.05	0	0.05	0.05	0.05	0.1	0.25	10.13
Q8SD88	PHIKZ	PHIKZ074	PHIKZ074 - nvRNAP beta´	PHIKZ074	PHIKZ-POL	NP_803640.1 phrog_3015 RNA polymerase beta subunit VOG3249	0	0	0.01	0.07	0.14	0.14	0.12	0.06	0.07	0.05	0.03	0.02	0.01	0.01	0.01	0.01	0.01	0.01	0.02	0.02	0.2	0	0	0.07	0.5	1	1	0.86	0.43	0.5	0.36	0.21	0.14	0.07	0.07	0.07	0.07	0.07	0.07	0.14	0.14	0.2	10.88
Q8SD75	PHIKZ	PHIKZ087	PHIKZ087	PHIKZ087	PHIKZ	NP_803653.1 phrog_3248 unknown function VOG3255	0	0.01	0.02	0.02	0.05	0.05	0.03	0.02	0.01	0.02	0.04	0.06	0.05	0.06	0.06	0.03	0.03	0.04	0.03	0.03	0.34	0	0.17	0.33	0.33	0.83	0.83	0.5	0.33	0.17	0.33	0.67	1	0.83	1	1	0.5	0.5	0.67	0.5	0.5	0.34	10.02
Q8SDB2	PHIKZ	PHIKZ050	PHIKZ050	PHIKZ050	PHIKZ	NP_803616.1 phrog_2927 DNA polymerase VOG3246	0	0.01	0.12	0.12	0.16	0.13	0.11	0.05	0.04	0.03	0.02	0.01	0.01	0.01	0.01	0	0.01	0.01	0.01	0.01	0.14	0	0.06	0.75	0.75	1	0.81	0.69	0.31	0.25	0.19	0.13	0.06	0.06	0.06	0.06	0	0.06	0.06	0.06	0.06	0.14	10.46
Q8SD00	PHIKZ	PHIKZ162	PHIKZ162	PHIKZ162	PHIKZ-STRUCT	NP_803728.1 phrog_8282 internal head protein VOG9809	0.05	0.08	0.09	0.06	0.06	0.05	0.03	0.02	0.01	0.01	0.01	0.01	0.01	0.01	0.01	0.01	0.01	0.02	0.02	0.03	0.37	0.56	0.89	1	0.67	0.67	0.56	0.33	0.22	0.11	0.11	0.11	0.11	0.11	0.11	0.11	0.11	0.11	0.22	0.22	0.33	0.37	10.56
Q8SCV9	PHIKZ	PHIKZ203	PHIKZ203	PHIKZ203	PHIKZ	NP_803769.1 phrog_62 DNA helicase VOG3724	0	0.02	0.03	0.02	0.02	0.02	0.01	0.01	0	0.01	0.01	0.01	0.01	0.01	0.01	0.01	0.01	0.02	0.04	0.04	0.7	0	0.5	0.75	0.5	0.5	0.5	0.25	0.25	0	0.25	0.25	0.25	0.25	0.25	0.25	0.25	0.25	0.5	1	1	0.7	9.96
Q8SD16	PHIKZ	PHIKZ146	PHIKZ146 - tail protein	PHIKZ146	PHIKZ-STRUCT	NP_803712.1 phrog_3904 tail fiber protein VOG4546	0.01	0.02	0.14	0.12	0.11	0.09	0.07	0.03	0.03	0.02	0.01	0.01	0.01	0.01	0.01	0	0.01	0.01	0.01	0.01	0.29	0.07	0.14	1	0.86	0.79	0.64	0.5	0.21	0.21	0.14	0.07	0.07	0.07	0.07	0.07	0	0.07	0.07	0.07	0.07	0.29	10
Q8SD17	PHIKZ	PHIKZ145	PHIKZ145 - tail stealth protein	PHIKZ145	PHIKZ-STRUCT	NP_803711.1 phrog_15433 tail sheath VOG9805	0	0.01	0.1	0.08	0.09	0.08	0.06	0.04	0.03	0.03	0.02	0.01	0.01	0.01	0.01	0	0.01	0.01	0.01	0.02	0.37	0	0.1	1	0.8	0.9	0.8	0.6	0.4	0.3	0.3	0.2	0.1	0.1	0.1	0.1	0	0.1	0.1	0.1	0.2	0.37	10.35
Q8SD33	PHIKZ	PHIKZ129	PHIKZ145 - tail stealth protein	PHIKZ129	PHIKZ-STRUCT	NP_803695.1 phrog_3004 virion structural protein VOG3264	0	0.01	0.02	0.01	0.01	0.02	0.03	0.07	0.08	0.1	0.07	0.05	0.03	0.03	0.03	0.02	0.02	0.03	0.03	0.02	0.33	0	0.1	0.2	0.1	0.1	0.2	0.3	0.7	0.8	1	0.7	0.5	0.3	0.3	0.3	0.2	0.2	0.3	0.3	0.2	0.33	10.27
Q8SD87	PHIKZ	PHIKZ075	PHIKZ075	PHIKZ075	PHIKZ	NP_803641.1 phrog_16 DNA helicase VOG4548	0	0	0.02	0.02	0.04	0.05	0.06	0.05	0.1	0.11	0.06	0.06	0.04	0.03	0.04	0.02	0.02	0.03	0.03	0.02	0.18	0	0	0.18	0.18	0.36	0.45	0.55	0.45	0.91	1	0.55	0.55	0.36	0.27	0.36	0.18	0.18	0.27	0.27	0.18	0.18	9.89
Q8SDA8	PHIKZ	PHIKZ054	PHIKZ054 - ChmA	PHIKZ054	PHIKZ	NP_803620.1 phrog_4795 nuclear shell protein VOG7574	0.03	0.07	0.12	0.08	0.07	0.05	0.03	0.02	0.02	0.02	0.01	0.01	0.01	0.01	0.01	0.01	0.01	0.02	0.03	0.04	0.34	0.25	0.58	1	0.67	0.58	0.42	0.25	0.17	0.17	0.17	0.08	0.08	0.08	0.08	0.08	0.08	0.08	0.17	0.25	0.33	0.34	11.78
Q8SDD3	PHIKZ	PHIKZ029	PHIKZ029 - tail sheath protein	PHIKZ029	PHIKZ-STRUCT	NP_803595.1 phrog_3242 tail sheath VOG3278	0.02	0.07	0.12	0.06	0.06	0.04	0.02	0.02	0.01	0.01	0	0	0	0	0	0	0	0.01	0.01	0.01	0.53	0.17	0.58	1	0.5	0.5	0.33	0.17	0.17	0.08	0.08	0	0	0	0	0	0	0	0.08	0.08	0.08	0.53	10.84
Q8SD68	PHIKZ	PHIKZ094	PHIKZ094 - structural protein	PHIKZ094	PHIKZ-STRUCT	NP_803660.1 phrog_6807 internal head protein VOG9791	0.07	0.13	0.21	0.12	0.11	0.07	0.04	0.02	0.01	0.01	0.01	0.01	0.01	0.01	0.01	0	0.01	0.01	0.01	0.02	0.13	0.33	0.62	1	0.57	0.52	0.33	0.19	0.1	0.05	0.05	0.05	0.05	0.05	0.05	0.05	0	0.05	0.05	0.05	0.1	0.13	9.92
Q8SD65	PHIKZ	PHIKZ097	PHIKZ097 - head protein	PHIKZ097	PHIKZ-STRUCT	NP_803663.1 phrog_27812 virion structural protein VOG9793	0.07	0.14	0.19	0.1	0.08	0.07	0.05	0.03	0.02	0.02	0.01	0.01	0.01	0.01	0.01	0.01	0.01	0.01	0.01	0.01	0.16	0.37	0.74	1	0.53	0.42	0.37	0.26	0.16	0.11	0.11	0.05	0.05	0.05	0.05	0.05	0.05	0.05	0.05	0.05	0.05	0.16	10.61
Q8SD80	PHIKZ	PHIKZ082	PHIKZ082	PHIKZ082	PHIKZ-POL	NP_803648.1 phrog_3011 DNA polymerase VOG5530	0	0.02	0.15	0.13	0.17	0.15	0.09	0.05	0.04	0.03	0.01	0.01	0.01	0	0.01	0	0.01	0.01	0.01	0.01	0.1	0	0.12	0.88	0.76	1	0.88	0.53	0.29	0.24	0.18	0.06	0.06	0.06	0	0.06	0	0.06	0.06	0.06	0.06	0.1	10.29
Q8SD10	PHIKZ	PHIKZ152	PHIKZ152	PHIKZ152	PHIKZ	NP_803718.1 phrog_97 UvsX-like recombinase VOG3272	0.05	0.16	0.24	0.14	0.1	0.08	0.03	0.02	0.01	0.01	0.01	0	0	0	0	0	0	0	0.01	0.01	0.12	0.21	0.67	1	0.58	0.42	0.33	0.13	0.08	0.04	0.04	0.04	0	0	0	0	0	0	0	0.04	0.04	0.12	10.28
Q8SD34	PHIKZ	PHIKZ128	PHIKZ128	PHIKZ128	PHIKZ	NP_803694.1 phrog_3222 unknown function VOG3265	0	0	0	0.01	0.03	0.05	0.03	0.02	0.02	0.03	0.04	0.07	0.05	0.05	0.06	0.03	0.02	0.03	0.03	0.03	0.41	0	0	0	0.14	0.43	0.71	0.43	0.29	0.29	0.43	0.57	1	0.71	0.71	0.86	0.43	0.29	0.43	0.43	0.43	0.41	9.71
Q8SD39	PHIKZ	PHIKZ123	PHIKZ123 - nvRNAP	PHIKZ123	PHIKZ-POL	NP_803689.1 phrog_2943 polymerase VOG3720	0	0	0.01	0.09	0.14	0.18	0.12	0.07	0.07	0.07	0.03	0.03	0.02	0.01	0.01	0	0.01	0.01	0.01	0.01	0.11	0	0	0.06	0.5	0.78	1	0.67	0.39	0.39	0.39	0.17	0.17	0.11	0.06	0.06	0	0.06	0.06	0.06	0.06	0.11	10.52
Q8SD91	PHIKZ	PHIKZ071	PHIKZ071 - nvRNAP beta	PHIKZ071	PHIKZ-POL	NP_803637.1 phrog_18919 RNA polymerase beta subunit VOG0369	0	0.01	0.03	0.13	0.15	0.14	0.09	0.06	0.04	0.04	0.02	0.02	0.01	0.01	0.01	0.01	0.01	0.01	0.01	0.01	0.19	0	0.07	0.2	0.87	1	0.93	0.6	0.4	0.27	0.27	0.13	0.13	0.07	0.07	0.07	0.07	0.07	0.07	0.07	0.07	0.19	10.41
Q8SCK9	PHIKZ	PHIKZ303	PHIKZ303	PHIKZ303	PHIKZ-STRUCT	NP_803869.1 phrog_24656 virion structural protein	0.03	0.04	0.05	0.04	0.03	0.03	0.02	0.01	0.01	0.01	0.01	0.01	0.01	0.01	0.02	0.01	0.02	0.03	0.04	0.04	0.53	0.6	0.8	1	0.8	0.6	0.6	0.4	0.2	0.2	0.2	0.2	0.2	0.2	0.2	0.4	0.2	0.4	0.6	0.8	0.8	0.53	10.18
Q8SD05	PHIKZ	PHIKZ157	PHIKZ157	PHIKZ157	PHIKZ-STRUCT	NP_803723.1 phrog_3293 virion structural protein VOG3271	0	0	0	0.01	0.04	0.06	0.07	0.06	0.07	0.07	0.05	0.05	0.03	0.02	0.03	0.02	0.01	0.02	0.02	0.02	0.36	0	0	0	0.14	0.57	0.86	1	0.86	1	1	0.71	0.71	0.43	0.29	0.43	0.29	0.14	0.29	0.29	0.29	0.36	10.32
Q8SD31	PHIKZ	PHIKZ131	PHIKZ131 - tail protein gp131	PHIKZ131	PHIKZ-STRUCT	NP_803697.1 phrog_13857 tail protein VOG9797	0	0	0.03	0.04	0.06	0.05	0.04	0.02	0.02	0.02	0.02	0.02	0.01	0.01	0.02	0.01	0.01	0.02	0.02	0.02	0.57	0	0	0.5	0.67	1	0.83	0.67	0.33	0.33	0.33	0.33	0.33	0.17	0.17	0.33	0.17	0.17	0.33	0.33	0.33	0.57	10.23
Q8SDE8	PHIKZ	PHIKZ014	PHIKZ014	PHIKZ014	PHIKZ	NP_803580.1 phrog_16056 unknown function VOG9777	0	0	0	0	0	0	0	0	0	0	0	0.01	0.02	0.07	0.13	0.08	0.11	0.13	0.1	0.08	0.25	0	0	0	0	0	0	0	0	0	0	0	0.08	0.15	0.54	1	0.62	0.85	1	0.77	0.62	0.25	10.84
Q8SD38	PHIKZ	PHIKZ124	PHIKZ124	PHIKZ124	PHIKZ	NP_803690.1 phrog_15010 unknown function	0.02	0.09	0.2	0.12	0.1	0.06	0.04	0.02	0.02	0.02	0.01	0.01	0.01	0.01	0.01	0.01	0.01	0.01	0.01	0.02	0.23	0.1	0.45	1	0.6	0.5	0.3	0.2	0.1	0.1	0.1	0.05	0.05	0.05	0.05	0.05	0.05	0.05	0.05	0.05	0.1	0.23	10.97
Q8SD61	PHIKZ	PHIKZ101	PHIKZ101	PHIKZ101	PHIKZ	NP_803667.1 phrog_3245 unknown function VOG3261	0.03	0.07	0.12	0.07	0.05	0.04	0.03	0.01	0.02	0.01	0.01	0.01	0.01	0.01	0.01	0.01	0.02	0.02	0.03	0.03	0.39	0.25	0.58	1	0.58	0.42	0.33	0.25	0.08	0.17	0.08	0.08	0.08	0.08	0.08	0.08	0.08	0.17	0.17	0.25	0.25	0.39	9.76
Q8SD82	PHIKZ	PHIKZ080	PHIKZ080 - nvRNAP	PHIKZ080	PHIKZ-POL	NP_803646.1 phrog_2962 RNA polymerase beta subunit VOG0368	0	0	0.02	0.1	0.16	0.14	0.11	0.05	0.04	0.03	0.02	0.01	0.01	0.01	0.01	0	0.01	0.01	0.01	0.02	0.24	0	0	0.13	0.63	1	0.88	0.69	0.31	0.25	0.19	0.13	0.06	0.06	0.06	0.06	0	0.06	0.06	0.06	0.13	0.24	10.21
Q8SD07	PHIKZ	PHIKZ155	PHIKZ155 - Ribonuclease H	PHIKZ155	PHIKZ	NP_803721.1 phrog_3265 ribonuclease VOG4806	0.03	0.09	0.21	0.14	0.14	0.11	0.06	0.03	0.02	0.01	0.01	0.01	0	0	0	0	0	0	0.01	0.01	0.13	0.14	0.43	1	0.67	0.67	0.52	0.29	0.14	0.1	0.05	0.05	0.05	0	0	0	0	0	0	0.05	0.05	0.13	10.09
Q8SD67	PHIKZ	PHIKZ095	PHIKZ095	PHIKZ095	PHIKZ-STRUCT	NP_803661.1 phrog_6807 internal head protein	0.1	0.16	0.19	0.14	0.12	0.1	0.06	0.03	0.02	0.01	0.01	0	0	0	0	0	0	0	0	0	0.03	0.53	0.84	1	0.74	0.63	0.53	0.32	0.16	0.11	0.05	0.05	0	0	0	0	0	0	0	0	0	0.03	10.55
Q8SCM6	PHIKZ	PHIKZ286	PHIKZ286 - ATPase	PHIKZ286	PHIKZ	NP_803852.1 phrog_7485 unknown function VOG6918	0	0	0.01	0.04	0.06	0.03	0.05	0.03	0.02	0.03	0.02	0.02	0.01	0.01	0.02	0.01	0.01	0.03	0.04	0.04	0.53	0	0	0.17	0.67	1	0.5	0.83	0.5	0.33	0.5	0.33	0.33	0.17	0.17	0.33	0.17	0.17	0.5	0.67	0.67	0.53	9.89
Q8SCY2	PHIKZ	PHIKZ180	PHIKZ180 - nvRNAP	PHIKZ180	PHIKZ-POL	NP_803746.1 phrog_2986 RNA polymerase beta subunit VOG0362	0	0	0.01	0.1	0.16	0.14	0.09	0.05	0.05	0.04	0.02	0.01	0.01	0.01	0.01	0.01	0.01	0.01	0.02	0.02	0.25	0	0	0.06	0.63	1	0.88	0.56	0.31	0.31	0.25	0.13	0.06	0.06	0.06	0.06	0.06	0.06	0.06	0.13	0.13	0.25	10.23
Q8SD44	PHIKZ	PHIKZ118	PHIKZ118	PHIKZ118	PHIKZ	NP_803684.1 phrog_3213 DnaB-like replicative helicase VOG3262	0.02	0.08	0.14	0.08	0.08	0.06	0.04	0.03	0.03	0.03	0.01	0.01	0.01	0.01	0.01	0.01	0.01	0.02	0.02	0.02	0.27	0.14	0.57	1	0.57	0.57	0.43	0.29	0.21	0.21	0.21	0.07	0.07	0.07	0.07	0.07	0.07	0.07	0.14	0.14	0.14	0.27	10.29
Q8SD85	PHIKZ	PHIKZ077	PHIKZ077	PHIKZ077	PHIKZ	NP_803643.1 phrog_4585 unknown function VOG3251	0.01	0.03	0.08	0.06	0.08	0.05	0.03	0.02	0.03	0.03	0.02	0.02	0.01	0.01	0.01	0.01	0.02	0.02	0.03	0.03	0.39	0.13	0.38	1	0.75	1	0.63	0.38	0.25	0.38	0.38	0.25	0.25	0.13	0.13	0.13	0.13	0.25	0.25	0.38	0.38	0.39	10.7
Q8SD94	PHIKZ	PHIKZ068	PHIKZ068 - nvRNAP	PHIKZ068	PHIKZ-POL	NP_803634.1 phrog_3209 unknown function VOG5609	0	0.01	0.03	0.09	0.15	0.12	0.07	0.04	0.04	0.04	0.02	0.02	0.01	0.01	0.01	0.01	0.01	0.02	0.02	0.02	0.26	0	0.07	0.2	0.6	1	0.8	0.47	0.27	0.27	0.27	0.13	0.13	0.07	0.07	0.07	0.07	0.07	0.13	0.13	0.13	0.26	10.51
Q8SD97	PHIKZ	PHIKZ065	PHIKZ065	PHIKZ065	PHIKZ	NP_803631.1 phrog_100 SbcD-like subunit of palindrome specific endonuclease VOG4575	0.06	0.12	0.2	0.17	0.15	0.1	0.07	0.04	0.02	0.02	0.01	0.01	0	0	0	0	0	0	0	0	0.04	0.3	0.6	1	0.85	0.75	0.5	0.35	0.2	0.1	0.1	0.05	0.05	0	0	0	0	0	0	0	0	0.04	9.99
Q8SCS7	PHIKZ	PHIKZ235	PHIKZ235 - Thymidylate synthase	PHIKZ235	PHIKZ	NP_803801.1 phrog_160 thymidylate synthase VOG0092	0.02	0.13	0.25	0.16	0.13	0.11	0.06	0.03	0.03	0.02	0.01	0.01	0.01	0	0	0	0	0	0	0	0.03	0.08	0.52	1	0.64	0.52	0.44	0.24	0.12	0.12	0.08	0.04	0.04	0.04	0	0	0	0	0	0	0	0.03	10.89
Q8SD81	PHIKZ	PHIKZ081	PHIKZ081	PHIKZ081	PHIKZ-STRUCT	NP_803647.1 phrog_18270 virion structural protein VOG9786	0.23	0.22	0.2	0.11	0.06	0.03	0.02	0.01	0.01	0.01	0	0	0	0	0	0	0	0	0	0	0.06	1	0.96	0.87	0.48	0.26	0.13	0.09	0.04	0.04	0.04	0	0	0	0	0	0	0	0	0	0	0.06	10.37
Q8SDD6	PHIKZ	PHIKZ026	PHIKZ026	PHIKZ026	PHIKZ-STRUCT	NP_803592.1 phrog_3430 virion structural protein VOG3280	0	0.02	0.09	0.07	0.08	0.07	0.05	0.03	0.02	0.03	0.02	0.01	0.01	0.01	0.01	0.01	0.01	0.01	0.01	0.01	0.43	0	0.22	1	0.78	0.89	0.78	0.56	0.33	0.22	0.33	0.22	0.11	0.11	0.11	0.11	0.11	0.11	0.11	0.11	0.11	0.43	10.26
Q8SCX4	PHIKZ	PHIKZ188	PHIKZ188 - dTMP kinase	PHIKZ188	PHIKZ	NP_803754.1 phrog_16057 thymidylate kinase VOG3722	0.01	0.05	0.08	0.04	0.04	0.02	0.01	0.01	0.01	0.01	0.01	0.01	0.01	0.01	0.02	0.02	0.02	0.02	0.03	0.02	0.56	0.13	0.63	1	0.5	0.5	0.25	0.13	0.13	0.13	0.13	0.13	0.13	0.13	0.13	0.25	0.25	0.25	0.25	0.38	0.25	0.56	10.3
Q8SD72	PHIKZ	PHIKZ090	PHIKZ090 - phage head protein	PHIKZ090	PHIKZ-STRUCT	NP_803656.1 phrog_3187 unknown function VOG3258	0.03	0.06	0.08	0.05	0.04	0.03	0.02	0.01	0.01	0.01	0.01	0.01	0.01	0.01	0.01	0.01	0.01	0.02	0.03	0.03	0.52	0.38	0.75	1	0.63	0.5	0.38	0.25	0.13	0.13	0.13	0.13	0.13	0.13	0.13	0.13	0.13	0.13	0.25	0.38	0.38	0.52	10.38
Q8SD76	PHIKZ	PHIKZ086	PHIKZ086 - head assembly intermediate	PHIKZ086	PHIKZ-STRUCT	NP_803652.1 phrog_14440 virion structural protein VOG9789	0.04	0.06	0.07	0.04	0.05	0.06	0.05	0.03	0.03	0.03	0.02	0.02	0.01	0.01	0.01	0.01	0.01	0.03	0.03	0.04	0.37	0.57	0.86	1	0.57	0.71	0.86	0.71	0.43	0.43	0.43	0.29	0.29	0.14	0.14	0.14	0.14	0.14	0.43	0.43	0.57	0.37	10.26
Q8SCV4	PHIKZ	PHIKZ208	PHIKZ208 - ATPase	PHIKZ208	PHIKZ	NP_803774.1 phrog_14322 unknown function	0	0	0	0	0.01	0.02	0.02	0.01	0.01	0.03	0.02	0.02	0.02	0.01	0.02	0.01	0.02	0.04	0.04	0.04	0.65	0	0	0	0	0.25	0.5	0.5	0.25	0.25	0.75	0.5	0.5	0.5	0.25	0.5	0.25	0.5	1	1	1	0.65	10.37
Q8SCW1	PHIKZ	PHIKZ201	PHIKZ201	PHIKZ201	PHIKZ-STRUCT	NP_803767.1 phrog_11065 virion structural protein	0	0.05	0.1	0.07	0.09	0.07	0.05	0.03	0.02	0.03	0.02	0.02	0.01	0.01	0.01	0	0	0.01	0.01	0.01	0.39	0	0.5	1	0.7	0.9	0.7	0.5	0.3	0.2	0.3	0.2	0.2	0.1	0.1	0.1	0	0	0.1	0.1	0.1	0.39	9.61
Q8SD27	PHIKZ	PHIKZ135	PHIKZ135	PHIKZ135	PHIKZ-STRUCT	NP_803701.1 phrog_2163 virion structural protein VOG5384	0	0.01	0.02	0.01	0.02	0.02	0.01	0.01	0.03	0.05	0.03	0.1	0.05	0.03	0.04	0.02	0.01	0.04	0.03	0.04	0.42	0	0.1	0.2	0.1	0.2	0.2	0.1	0.1	0.3	0.5	0.3	1	0.5	0.3	0.4	0.2	0.1	0.4	0.3	0.4	0.42	10.13
Q8SD69	PHIKZ	PHIKZ093	PHIKZ093 - structural protein	PHIKZ093	PHIKZ-STRUCT	NP_803659.1 phrog_6807 internal head protein	0.08	0.16	0.19	0.1	0.13	0.09	0.05	0.02	0.02	0.02	0.01	0.01	0.01	0	0	0.01	0	0	0	0	0.08	0.42	0.84	1	0.53	0.68	0.47	0.26	0.11	0.11	0.11	0.05	0.05	0.05	0	0	0.05	0	0	0	0	0.08	10.69
Q8SDD7	PHIKZ	PHIKZ025	PHIKZ025	PHIKZ025	PHIKZ	NP_803591.1 phrog_2 terminase large subunit VOG4544	0	0.02	0.06	0.07	0.08	0.08	0.07	0.03	0.02	0.02	0	0	0	0	0.01	0	0	0.02	0.02	0.02	0.46	0	0.25	0.75	0.88	1	1	0.88	0.38	0.25	0.25	0	0	0	0	0.13	0	0	0.25	0.25	0.25	0.46	9.22
Q8SD92	PHIKZ	PHIKZ070	PHIKZ070	PHIKZ070	PHIKZ	NP_803636.1 phrog_3520 unknown function VOG3248	0.02	0.04	0.05	0.03	0.03	0.02	0.02	0.01	0.01	0.01	0.01	0.01	0.01	0.01	0.01	0.01	0.01	0.02	0.02	0.03	0.59	0.4	0.8	1	0.6	0.6	0.4	0.4	0.2	0.2	0.2	0.2	0.2	0.2	0.2	0.2	0.2	0.2	0.4	0.4	0.6	0.59	10.51
Q8SD93	PHIKZ	PHIKZ069	PHIKZ069	PHIKZ069	PHIKZ	NP_803635.1 phrog_3141 unknown function VOG6456	0	0.01	0.05	0.06	0.07	0.12	0.14	0.11	0.1	0.08	0.04	0.02	0.01	0.01	0.01	0	0.01	0.01	0.01	0.01	0.14	0	0.07	0.36	0.43	0.5	0.86	1	0.79	0.71	0.57	0.29	0.14	0.07	0.07	0.07	0	0.07	0.07	0.07	0.07	0.14	10.62
Q8SD63	PHIKZ	PHIKZ099	PHIKZ099 - head protein	PHIKZ099	PHIKZ-STRUCT	NP_803665.1 phrog_3013 virion structural protein VOG3260	0.01	0.01	0.03	0.01	0.01	0.01	0.01	0.01	0.01	0.01	0.01	0.01	0.01	0.01	0.01	0.01	0.01	0.03	0.04	0.04	0.71	0.25	0.25	0.75	0.25	0.25	0.25	0.25	0.25	0.25	0.25	0.25	0.25	0.25	0.25	0.25	0.25	0.25	0.75	1	1	0.71	9.6
Q8SCK7	PHIKZ	PHIKZ305	PHIKZ305 - Ribonucleoside-diphosphate reductase	PHIKZ305	PHIKZ	NP_803871.1 phrog_86 ribonucleoside diphosphate reductase small subunit VOG4562	0.03	0.15	0.28	0.16	0.13	0.09	0.05	0.02	0.02	0.01	0.01	0.01	0	0	0	0	0	0	0	0	0.03	0.11	0.54	1	0.57	0.46	0.32	0.18	0.07	0.07	0.04	0.04	0.04	0	0	0	0	0	0	0	0	0.03	10.91
Q8SD28	PHIKZ	PHIKZ134	PHIKZ134	PHIKZ134	PHIKZ-STRUCT	NP_803700.1 phrog_2163 virion structural protein VOG5384	0	0	0.01	0.01	0.02	0.02	0.02	0.01	0.01	0.02	0.02	0.02	0.01	0.01	0.01	0.01	0.01	0.02	0.03	0.03	0.72	0	0	0.33	0.33	0.67	0.67	0.67	0.33	0.33	0.67	0.67	0.67	0.33	0.33	0.33	0.33	0.33	0.67	1	1	0.72	9.94
Q8SCS5	PHIKZ	PHIKZ237	PHIKZ237	PHIKZ237	PHIKZ	NP_803803.1 phrog_14344 nucleotidyltransferase VOG9821	0.02	0.12	0.22	0.1	0.08	0.05	0.03	0.01	0.01	0.01	0.01	0.01	0.01	0	0.01	0	0	0.01	0.01	0.02	0.27	0.09	0.55	1	0.45	0.36	0.23	0.14	0.05	0.05	0.05	0.05	0.05	0.05	0	0.05	0	0	0.05	0.05	0.09	0.27	10.39
Q8SCY5	PHIKZ	PHIKZ177	PHIKZ177	PHIKZ177	PHIKZ	NP_803743.1 phrog_3841 unknown function VOG6917	0.04	0.11	0.12	0.1	0.06	0.04	0.03	0.02	0.01	0.02	0.02	0.01	0.02	0.02	0.02	0.02	0.02	0.02	0.02	0.02	0.26	0.33	0.92	1	0.83	0.5	0.33	0.25	0.17	0.08	0.17	0.17	0.08	0.17	0.17	0.17	0.17	0.17	0.17	0.17	0.17	0.26	10.12
Q8SCZ9	PHIKZ	PHIKZ163	PHIKZ163 - structural protein	PHIKZ163	PHIKZ-STRUCT	NP_803729.1 phrog_8282 internal head protein VOG9810	0.02	0.03	0.06	0.03	0.05	0.04	0.04	0.01	0	0.01	0.01	0.01	0.01	0.01	0.02	0.01	0.01	0.02	0.03	0.04	0.53	0.33	0.5	1	0.5	0.83	0.67	0.67	0.17	0	0.17	0.17	0.17	0.17	0.17	0.33	0.17	0.17	0.33	0.5	0.67	0.53	9.9
Q8SD78	PHIKZ	PHIKZ084	PHIKZ084	PHIKZ084	PHIKZ	NP_803650.1 phrog_2767 unknown function VOG3254	0	0	0.01	0.01	0.01	0.01	0.01	0	0.01	0	0.01	0.04	0.01	0.01	0.01	0.01	0.01	0.03	0.03	0.04	0.75	0	0	0.25	0.25	0.25	0.25	0.25	0	0.25	0	0.25	1	0.25	0.25	0.25	0.25	0.25	0.75	0.75	1	0.75	9.9
Q8SD79	PHIKZ	PHIKZ083	PHIKZ083	PHIKZ083	PHIKZ-STRUCT	NP_803649.1 phrog_16120 virion structural protein VOG9787	0.05	0.13	0.26	0.15	0.12	0.08	0.06	0.03	0.01	0.01	0	0.01	0	0	0	0	0	0	0	0	0.07	0.19	0.5	1	0.58	0.46	0.31	0.23	0.12	0.04	0.04	0	0.04	0	0	0	0	0	0	0	0	0.07	9.34
Q8SCY0	PHIKZ	PHIKZ182	PHIKZ182	PHIKZ182	PHIKZ	NP_803748.1 phrog_3181 unknown function VOG5611	0	0	0	0	0	0	0	0.01	0.01	0.02	0.01	0.01	0.01	0.01	0.02	0.01	0.01	0.02	0.03	0.03	0.79	0	0	0	0	0	0	0	0.33	0.33	0.67	0.33	0.33	0.33	0.33	0.67	0.33	0.33	0.67	1	1	0.79	9.36
Q8SD70	PHIKZ	PHIKZ092	PHIKZ092	PHIKZ092	PHIKZ-STRUCT	NP_803658.1 phrog_2497 internal head protein VOG9790	0	0	0	0	0	0	0	0	0	0	0	0.01	0	0.01	0.01	0	0.01	0.02	0.02	0.03	0.89	0	0	0	0	0	0	0	0	0	0	0	0.33	0	0.33	0.33	0	0.33	0.67	0.67	1	0.89	9.35
Q8SDC6	PHIKZ	PHIKZ036	PHIKZ036	PHIKZ036	PHIKZ	NP_803602.1 phrog_25830 unknown function	0.04	0.15	0.27	0.15	0.14	0.09	0.05	0.02	0.02	0.02	0.01	0.01	0	0	0	0	0	0	0	0	0.03	0.15	0.56	1	0.56	0.52	0.33	0.19	0.07	0.07	0.07	0.04	0.04	0	0	0	0	0	0	0	0	0.03	10.57
Q8SDD0	PHIKZ	PHIKZ032	PHIKZ032	PHIKZ032	PHIKZ	NP_803598.1 phrog_2921 unknown function VOG3281	0.02	0.07	0.16	0.12	0.12	0.09	0.05	0.02	0.02	0.02	0.01	0.01	0.01	0.01	0.01	0	0	0.01	0.02	0.02	0.24	0.13	0.44	1	0.75	0.75	0.56	0.31	0.13	0.13	0.13	0.06	0.06	0.06	0.06	0.06	0	0	0.06	0.13	0.13	0.24	9.91
Q8SCR9	PHIKZ	PHIKZ243	PHIKZ243	PHIKZ243	PHIKZ	NP_803809.1 phrog_23965 unknown function	0.01	0.03	0.09	0.06	0.05	0.03	0.02	0.01	0	0	0.01	0.01	0.01	0.01	0.01	0.01	0	0.01	0.02	0.01	0.6	0.11	0.33	1	0.67	0.56	0.33	0.22	0.11	0	0	0.11	0.11	0.11	0.11	0.11	0.11	0	0.11	0.22	0.11	0.6	9.93
Q8SD29	PHIKZ	PHIKZ133	PHIKZ133	PHIKZ133	PHIKZ-STRUCT	NP_803699.1 phrog_2163 virion structural protein VOG9799	0	0.02	0.03	0.03	0.03	0.03	0.02	0.02	0.01	0.02	0.01	0.02	0.01	0.01	0.01	0.01	0.01	0.02	0.02	0.02	0.65	0	0.67	1	1	1	1	0.67	0.67	0.33	0.67	0.33	0.67	0.33	0.33	0.33	0.33	0.33	0.67	0.67	0.67	0.65	9.53
Q8SD32	PHIKZ	PHIKZ130	PHIKZ130	PHIKZ130	PHIKZ	NP_803696.1 phrog_3337 unknown function VOG3269	0	0.02	0.11	0.08	0.07	0.07	0.04	0.02	0.01	0.02	0.01	0.02	0.01	0.01	0.01	0	0	0.01	0.02	0.02	0.45	0	0.18	1	0.73	0.64	0.64	0.36	0.18	0.09	0.18	0.09	0.18	0.09	0.09	0.09	0	0	0.09	0.18	0.18	0.45	9.64
Q8SD66	PHIKZ	PHIKZ096	PHIKZ096	PHIKZ096	PHIKZ-STRUCT	NP_803662.1 phrog_12254 internal head protein VOG9792	0.02	0.05	0.07	0.04	0.04	0.02	0.01	0.01	0.01	0.01	0.01	0.01	0.01	0.01	0.01	0.01	0.01	0.02	0.04	0.04	0.56	0.29	0.71	1	0.57	0.57	0.29	0.14	0.14	0.14	0.14	0.14	0.14	0.14	0.14	0.14	0.14	0.14	0.29	0.57	0.57	0.56	9.56
Q8SD73	PHIKZ	PHIKZ089	PHIKZ089 - head protein	PHIKZ089	PHIKZ-STRUCT	NP_803655.1 phrog_3239 unknown function VOG3257	0.01	0.01	0.02	0.01	0.01	0.02	0.02	0.02	0.02	0.03	0.02	0.02	0.01	0.01	0.02	0.01	0.02	0.03	0.04	0.04	0.62	0.25	0.25	0.5	0.25	0.25	0.5	0.5	0.5	0.5	0.75	0.5	0.5	0.25	0.25	0.5	0.25	0.5	0.75	1	1	0.62	10.7
Q8SDA7	PHIKZ	PHIKZ055	PHIKZ055 - nvRNAP beta´	PHIKZ055	PHIKZ-POL	NP_803621.1 phrog_2987 RNA polymerase beta subunit VOG0373	0	0	0.02	0.1	0.17	0.14	0.09	0.06	0.06	0.05	0.03	0.02	0.01	0.01	0.01	0.01	0.01	0.01	0.01	0.02	0.16	0	0	0.12	0.59	1	0.82	0.53	0.35	0.35	0.29	0.18	0.12	0.06	0.06	0.06	0.06	0.06	0.06	0.06	0.12	0.16	10.43
Q8SDC4	PHIKZ	PHIKZ038	PHIKZ038	PHIKZ038	PHIKZ	NP_803604.1 phrog_15678 unknown function VOG9779	0	0.02	0.12	0.09	0.09	0.07	0.05	0.04	0.09	0.08	0.05	0.06	0.03	0.02	0.02	0.01	0.01	0.01	0.01	0.01	0.12	0	0.17	1	0.75	0.75	0.58	0.42	0.33	0.75	0.67	0.42	0.5	0.25	0.17	0.17	0.08	0.08	0.08	0.08	0.08	0.12	10.56
Q8SD89	PHIKZ	PHIKZ073	PHIKZ073 - DNA-directed RNA polymerase	PHIKZ073	PHIKZ-POL	NP_803639.1 phrog_23982 RNA polymerase	0	0	0.02	0.07	0.13	0.13	0.1	0.06	0.08	0.06	0.03	0.03	0.02	0.01	0.01	0.01	0.01	0.02	0.02	0.02	0.17	0	0	0.15	0.54	1	1	0.77	0.46	0.62	0.46	0.23	0.23	0.15	0.08	0.08	0.08	0.08	0.15	0.15	0.15	0.17	10.34
Q8SD95	PHIKZ	PHIKZ067	PHIKZ067	PHIKZ067	PHIKZ	NP_803633.1 phrog_3284 unknown function VOG6916	0	0.06	0.21	0.18	0.16	0.14	0.1	0.05	0.04	0.02	0.01	0.01	0	0	0	0	0	0	0	0	0.02	0	0.29	1	0.86	0.76	0.67	0.48	0.24	0.19	0.1	0.05	0.05	0	0	0	0	0	0	0	0	0.02	10.23
Q8SDA6	PHIKZ	PHIKZ056	PHIKZ056 - HNH nuclease	PHIKZ056	PHIKZ	NP_803622.1 phrog_59 HNH endonuclease VOG4543	0	0.03	0.04	0.03	0.07	0.09	0.07	0.06	0.07	0.1	0.06	0.05	0.02	0.02	0.02	0.01	0.01	0.02	0.02	0.01	0.2	0	0.3	0.4	0.3	0.7	0.9	0.7	0.6	0.7	1	0.6	0.5	0.2	0.2	0.2	0.1	0.1	0.2	0.2	0.1	0.2	9.86
Q8SDB9	PHIKZ	PHIKZ043	PHIKZ043	PHIKZ043	PHIKZ	NP_803609.1 phrog_14023 unknown function VOG9781	0	0	0.01	0.01	0.01	0.01	0.01	0.01	0.01	0.01	0.01	0.02	0.01	0.01	0.02	0.01	0.02	0.04	0.05	0.05	0.71	0	0	0.2	0.2	0.2	0.2	0.2	0.2	0.2	0.2	0.2	0.4	0.2	0.2	0.4	0.2	0.4	0.8	1	1	0.71	10.01
Q8SDC5	PHIKZ	PHIKZ037	PHIKZ037 - Dip degradosome inhibitor	PHIKZ037	PHIKZ	NP_803603.1 phrog_23014 unknown function	0.01	0.06	0.12	0.06	0.05	0.06	0.03	0.03	0.01	0.04	0.02	0.02	0.01	0.02	0.03	0.02	0.01	0.02	0.02	0.03	0.35	0.08	0.5	1	0.5	0.42	0.5	0.25	0.25	0.08	0.33	0.17	0.17	0.08	0.17	0.25	0.17	0.08	0.17	0.17	0.25	0.35	10.35
Q8SDD1	PHIKZ	PHIKZ031	PHIKZ031	PHIKZ031	PHIKZ	NP_803597.1 phrog_26476 unknown function	0.01	0.04	0.12	0.15	0.19	0.16	0.11	0.05	0.04	0.04	0.02	0.02	0.01	0.01	0.01	0	0	0	0	0	0.02	0.05	0.21	0.63	0.79	1	0.84	0.58	0.26	0.21	0.21	0.11	0.11	0.05	0.05	0.05	0	0	0	0	0	0.02	10.48
Q8SDD4	PHIKZ	PHIKZ028	PHIKZ028	PHIKZ028	PHIKZ	NP_803594.1 phrog_3227 unknown function VOG5708	0.06	0.14	0.2	0.12	0.1	0.07	0.04	0.02	0.01	0.01	0.01	0.01	0.01	0	0.01	0	0.01	0.01	0.01	0.01	0.17	0.3	0.7	1	0.6	0.5	0.35	0.2	0.1	0.05	0.05	0.05	0.05	0.05	0	0.05	0	0.05	0.05	0.05	0.05	0.17	10.05
Q8SCL5	PHIKZ	PHIKZ297	PHIKZ297	PHIKZ297	PHIKZ	NP_803863.1 phrog_2586 unknown function VOG3726	0.03	0.04	0.06	0.03	0.05	0.09	0.13	0.09	0.08	0.09	0.04	0.03	0.01	0.01	0.01	0.01	0.01	0.01	0.01	0.01	0.17	0.23	0.31	0.46	0.23	0.38	0.69	1	0.69	0.62	0.69	0.31	0.23	0.08	0.08	0.08	0.08	0.08	0.08	0.08	0.08	0.17	10.07
Q8SCY8	PHIKZ	PHIKZ174	PHIKZ174	PHIKZ174	PHIKZ	NP_803740.1 phrog_5028 unknown function VOG6458	0	0	0	0	0	0	0	0	0	0.01	0.04	0.06	0.07	0.08	0.09	0.05	0.02	0.03	0.05	0.04	0.46	0	0	0	0	0	0	0	0	0	0.11	0.44	0.67	0.78	0.89	1	0.56	0.22	0.33	0.56	0.44	0.46	9.2
Q8SCY9	PHIKZ	PHIKZ173	PHIKZ173	PHIKZ173	PHIKZ	NP_803739.1 phrog_26994 unknown function	0.01	0.02	0.04	0.02	0.02	0.02	0.01	0.01	0.01	0.01	0.01	0.02	0.01	0.01	0.02	0.01	0.02	0.04	0.04	0.04	0.59	0.25	0.5	1	0.5	0.5	0.5	0.25	0.25	0.25	0.25	0.25	0.5	0.25	0.25	0.5	0.25	0.5	1	1	1	0.59	10.41
Q8SD23	PHIKZ	PHIKZ139	PHIKZ139	PHIKZ139	PHIKZ	NP_803705.1 phrog_3315 unknown function VOG3266	0.01	0.03	0.04	0.03	0.06	0.05	0.04	0.03	0.03	0.03	0.04	0.06	0.05	0.04	0.05	0.02	0.04	0.04	0.04	0.03	0.26	0.17	0.5	0.67	0.5	1	0.83	0.67	0.5	0.5	0.5	0.67	1	0.83	0.67	0.83	0.33	0.67	0.67	0.67	0.5	0.26	10.54
Q8SD35	PHIKZ	PHIKZ127	PHIKZ127	PHIKZ127	PHIKZ-STRUCT	NP_803693.1 phrog_1037 virion structural protein VOG6457	0.03	0.11	0.14	0.07	0.06	0.04	0.02	0.01	0	0.01	0.01	0.01	0	0	0	0	0	0.01	0.01	0.01	0.44	0.21	0.79	1	0.5	0.43	0.29	0.14	0.07	0	0.07	0.07	0.07	0	0	0	0	0	0.07	0.07	0.07	0.44	9.34
Q8SD64	PHIKZ	PHIKZ098	PHIKZ098	PHIKZ098	PHIKZ	NP_803664.1 phrog_3289 unknown function VOG3259	0	0.01	0.02	0.01	0.02	0.01	0.01	0.01	0	0.02	0.01	0.01	0.01	0.01	0.02	0.01	0.01	0.03	0.05	0.07	0.65	0	0.14	0.29	0.14	0.29	0.14	0.14	0.14	0	0.29	0.14	0.14	0.14	0.14	0.29	0.14	0.14	0.43	0.71	1	0.65	9.21
Q8SCM5	PHIKZ	PHIKZ287	PHIKZ287	PHIKZ287	PHIKZ	NP_803853.1 phrog_15052 unknown function VOG9829	0.04	0.13	0.17	0.1	0.09	0.05	0.04	0.02	0.02	0.02	0.01	0.01	0.01	0.01	0.01	0.01	0.01	0.01	0.02	0.02	0.21	0.24	0.76	1	0.59	0.53	0.29	0.24	0.12	0.12	0.12	0.06	0.06	0.06	0.06	0.06	0.06	0.06	0.06	0.12	0.12	0.21	10.79
Q8SCM7	PHIKZ	PHIKZ285	PHIKZ285	PHIKZ285	PHIKZ	NP_803851.1 phrog_24803 unknown function	0.02	0.16	0.3	0.15	0.12	0.08	0.05	0.02	0.02	0.02	0.01	0.01	0	0	0	0	0	0	0	0	0.04	0.07	0.53	1	0.5	0.4	0.27	0.17	0.07	0.07	0.07	0.03	0.03	0	0	0	0	0	0	0	0	0.04	9.81
Q8SCN4	PHIKZ	PHIKZ278	PHIKZ278	PHIKZ278	PHIKZ	NP_803844.1 phrog_20433 unknown function	0	0.1	0.35	0.15	0.15	0.08	0.04	0.02	0.01	0.01	0	0.01	0	0	0	0	0	0	0	0	0.07	0	0.29	1	0.43	0.43	0.23	0.11	0.06	0.03	0.03	0	0.03	0	0	0	0	0	0	0	0	0.07	9.99
Q8SCU3	PHIKZ	PHIKZ219	PHIKZ219	PHIKZ219	PHIKZ	NP_803785.1 phrog_25636 unknown function	0.02	0.03	0.03	0.02	0.02	0.03	0.02	0.01	0.01	0.02	0.01	0.01	0.01	0.01	0.01	0.01	0.01	0.03	0.04	0.04	0.62	0.5	0.75	0.75	0.5	0.5	0.75	0.5	0.25	0.25	0.5	0.25	0.25	0.25	0.25	0.25	0.25	0.25	0.75	1	1	0.62	10.04
Q8SCU6	PHIKZ	PHIKZ216	PHIKZ216	PHIKZ216	PHIKZ	NP_803782.1 phrog_19881 unknown function	0	0	0.01	0.01	0.01	0.01	0.01	0.03	0.1	0.11	0.21	0.15	0.1	0.09	0.06	0.02	0.02	0.01	0.01	0.01	0.03	0	0	0.05	0.05	0.05	0.05	0.05	0.14	0.48	0.52	1	0.71	0.48	0.43	0.29	0.1	0.1	0.05	0.05	0.05	0.03	10.26
Q8SCY3	PHIKZ	PHIKZ179	PHIKZ179	PHIKZ179	PHIKZ	NP_803745.1 phrog_59 HNH endonuclease VOG10904	0	0.01	0.02	0.01	0.03	0.04	0.03	0.02	0.01	0.03	0.02	0.01	0.01	0.01	0.02	0.01	0.02	0.03	0.03	0.03	0.61	0	0.25	0.5	0.25	0.75	1	0.75	0.5	0.25	0.75	0.5	0.25	0.25	0.25	0.5	0.25	0.5	0.75	0.75	0.75	0.61	9.07
Q8SCZ1	PHIKZ	PHIKZ171	PHIKZ171	PHIKZ171	PHIKZ	NP_803737.1 phrog_4910 unknown function VOG7576	0.02	0.03	0.04	0.05	0.03	0.02	0.01	0.01	0	0.01	0.01	0.01	0.01	0.01	0.01	0.01	0.01	0.02	0.03	0.03	0.64	0.4	0.6	0.8	1	0.6	0.4	0.2	0.2	0	0.2	0.2	0.2	0.2	0.2	0.2	0.2	0.2	0.4	0.6	0.6	0.64	9.34
Q8SD04	PHIKZ	PHIKZ158	PHIKZ158	PHIKZ158	PHIKZ	NP_803724.1 phrog_19525 unknown function	0.01	0.05	0.07	0.05	0.04	0.03	0.01	0	0	0.01	0.01	0.01	0.01	0.01	0.01	0	0.01	0.01	0.02	0.02	0.64	0.14	0.71	1	0.71	0.57	0.43	0.14	0	0	0.14	0.14	0.14	0.14	0.14	0.14	0	0.14	0.14	0.29	0.29	0.64	9.23
Q8SD96	PHIKZ	PHIKZ066	PHIKZ066	PHIKZ066	PHIKZ	NP_803632.1 phrog_3229 unknown function VOG3247	0.03	0.13	0.21	0.08	0.13	0.08	0.04	0.02	0.01	0.01	0.01	0.01	0	0	0	0	0	0.01	0.01	0.01	0.19	0.14	0.62	1	0.38	0.62	0.38	0.19	0.1	0.05	0.05	0.05	0.05	0	0	0	0	0	0.05	0.05	0.05	0.19	9.56
Q8SD99	PHIKZ	PHIKZ063	PHIKZ063	PHIKZ063	PHIKZ	NP_803629.1 phrog_16420 unknown function VOG9782	0.04	0.23	0.28	0.11	0.11	0.08	0.06	0.02	0.01	0.01	0	0	0	0	0	0	0	0	0	0	0.05	0.14	0.82	1	0.39	0.39	0.29	0.21	0.07	0.04	0.04	0	0	0	0	0	0	0	0	0	0	0.05	9.35
Q8SDE6	PHIKZ	PHIKZ016	PHIKZ016	PHIKZ016	PHIKZ	NP_803582.1 phrog_21432 unknown function	0.1	0.11	0.13	0.07	0.07	0.05	0.03	0.01	0.02	0.02	0.01	0.01	0.01	0.01	0.01	0.01	0.01	0.02	0.01	0.02	0.28	0.77	0.85	1	0.54	0.54	0.38	0.23	0.08	0.15	0.15	0.08	0.08	0.08	0.08	0.08	0.08	0.08	0.15	0.08	0.15	0.28	10.34
Q8SCT0	PHIKZ	PHIKZ232	PHIKZ232	PHIKZ232	PHIKZ	NP_803798.1 phrog_25970 unknown function	0.02	0.05	0.06	0.04	0.03	0.03	0.01	0	0.01	0.01	0.01	0.01	0.01	0.01	0.01	0.01	0.01	0.02	0.01	0.02	0.64	0.33	0.83	1	0.67	0.5	0.5	0.17	0	0.17	0.17	0.17	0.17	0.17	0.17	0.17	0.17	0.17	0.33	0.17	0.33	0.64	9.87
Q8SCV6	PHIKZ	PHIKZ206	PHIKZ206	PHIKZ206	PHIKZ	NP_803772.1 phrog_17909 unknown function	0	0	0	0	0	0	0	0	0	0	0	0	0.02	0.08	0.15	0.08	0.11	0.14	0.12	0.08	0.21	0	0	0	0	0	0	0	0	0	0	0	0	0.13	0.53	1	0.53	0.73	0.93	0.8	0.53	0.21	10.46
Q8SCZ8	PHIKZ	PHIKZ164	PHIKZ164	PHIKZ164	PHIKZ	NP_803730.1 phrog_3216 baseplate assembly protein VOG5610	0.04	0.16	0.28	0.12	0.09	0.07	0.05	0.01	0.01	0.03	0.01	0.01	0	0	0.01	0	0.01	0.01	0	0	0.08	0.14	0.57	1	0.43	0.32	0.25	0.18	0.04	0.04	0.11	0.04	0.04	0	0	0.04	0	0.04	0.04	0	0	0.08	9.25
Q8SD18	PHIKZ	PHIKZ144	PHIKZ144	PHIKZ144	PHIKZ	NP_803710.1 phrog_4067 transglycosylase VOG6193	0.15	0.27	0.26	0.19	0.1	0.02	0.01	0	0	0	0	0	0	0	0	0	0	0	0	0	0	0.56	1	0.96	0.7	0.37	0.07	0.04	0	0	0	0	0	0	0	0	0	0	0	0	0	0	8.55
Q8SDC3	PHIKZ	PHIKZ039	PHIKZ039 - Phage tubulin-like protein	PHIKZ039	PHIKZ	NP_803605.1 phrog_4733 tubulin PhuZ VOG6008	0.04	0.08	0.13	0.07	0.05	0.03	0.02	0.02	0.01	0.01	0.01	0.02	0.01	0.01	0.02	0.01	0.01	0.02	0.03	0.03	0.39	0.31	0.62	1	0.54	0.38	0.23	0.15	0.15	0.08	0.08	0.08	0.15	0.08	0.08	0.15	0.08	0.08	0.15	0.23	0.23	0.39	10.58
Q8SCL8	PHIKZ	PHIKZ294	PHIKZ294	PHIKZ294	PHIKZ	NP_803860.1 phrog_23220 unknown function	0.01	0.04	0.07	0.04	0.03	0.02	0.02	0.01	0	0.01	0.01	0.01	0.01	0.02	0.02	0.01	0.01	0.01	0.01	0.01	0.63	0.14	0.57	1	0.57	0.43	0.29	0.29	0.14	0	0.14	0.14	0.14	0.14	0.29	0.29	0.14	0.14	0.14	0.14	0.14	0.63	9.97
Q8SCM3	PHIKZ	PHIKZ289	PHIKZ289	PHIKZ289	PHIKZ	NP_803855.1 phrog_25842 unknown function	0.04	0.06	0.11	0.05	0.06	0.02	0	0.01	0	0	0	0.01	0	0	0.01	0	0.01	0.02	0.02	0.02	0.57	0.36	0.55	1	0.45	0.55	0.18	0	0.09	0	0	0	0.09	0	0	0.09	0	0.09	0.18	0.18	0.18	0.57	9.86
Q8SCM8	PHIKZ	PHIKZ284	PHIKZ284	PHIKZ284	PHIKZ	NP_803850.1 phrog_26331 unknown function	0.02	0.16	0.32	0.17	0.11	0.06	0.04	0.02	0.02	0.02	0.01	0.01	0	0	0	0	0	0	0	0	0.03	0.06	0.5	1	0.53	0.34	0.19	0.13	0.06	0.06	0.06	0.03	0.03	0	0	0	0	0	0	0	0	0.03	10.48
Q8SCT4	PHIKZ	PHIKZ228	PHIKZ228	PHIKZ228	PHIKZ-STRUCT	NP_803794.1 phrog_24577 virion structural protein	0.14	0.17	0.2	0.13	0.1	0.06	0.04	0.02	0.02	0.01	0.01	0.01	0.01	0	0	0	0	0	0	0	0.08	0.7	0.85	1	0.65	0.5	0.3	0.2	0.1	0.1	0.05	0.05	0.05	0.05	0	0	0	0	0	0	0	0.08	10.56
Q8SCV5	PHIKZ	PHIKZ207	PHIKZ207	PHIKZ207	PHIKZ	NP_803773.1 phrog_768 DprA-like DNA recombination-mediator protein VOG1369	0	0.01	0.02	0.01	0.01	0.01	0	0	0	0	0	0.01	0.01	0.01	0.01	0.01	0.01	0.01	0.03	0.02	0.81	0	0.33	0.67	0.33	0.33	0.33	0	0	0	0	0	0.33	0.33	0.33	0.33	0.33	0.33	0.33	1	0.67	0.81	9.41
Q8SCY7	PHIKZ	PHIKZ175	PHIKZ175	PHIKZ175	PHIKZ	NP_803741.1 phrog_3014 head maturation protease VOG3275	0.07	0.18	0.24	0.09	0.06	0.04	0.02	0	0	0	0	0	0	0	0	0	0	0	0	0	0.29	0.29	0.75	1	0.38	0.25	0.17	0.08	0	0	0	0	0	0	0	0	0	0	0	0	0	0.29	9.2
Q8SD26	PHIKZ	PHIKZ136	PHIKZ136	PHIKZ136	PHIKZ	NP_803702.1 phrog_13209 unknown function VOG9800	0.07	0.19	0.23	0.12	0.07	0.07	0.04	0.02	0	0.01	0	0	0	0	0	0	0	0	0	0.01	0.17	0.3	0.83	1	0.52	0.3	0.3	0.17	0.09	0	0.04	0	0	0	0	0	0	0	0	0	0.04	0.17	9.36
Q8SD40	PHIKZ	PHIKZ122	PHIKZ122	PHIKZ122	PHIKZ	NP_803688.1 phrog_15024 unknown function	0	0.01	0.04	0.06	0.09	0.08	0.04	0.02	0.02	0.01	0.01	0.01	0.01	0.01	0.01	0.01	0.01	0.02	0.03	0.02	0.49	0	0.11	0.44	0.67	1	0.89	0.44	0.22	0.22	0.11	0.11	0.11	0.11	0.11	0.11	0.11	0.11	0.22	0.33	0.22	0.49	9.14
Q8SD83	PHIKZ	PHIKZ079	PHIKZ079	PHIKZ079	PHIKZ	NP_803645.1 phrog_5038 unknown function VOG9785	0	0	0.02	0.13	0.16	0.13	0.09	0.06	0.05	0.05	0.02	0.02	0.01	0.01	0.01	0	0.01	0.01	0.01	0.01	0.19	0	0	0.13	0.81	1	0.81	0.56	0.38	0.31	0.31	0.13	0.13	0.06	0.06	0.06	0	0.06	0.06	0.06	0.06	0.19	9.93
Q8SD84	PHIKZ	PHIKZ078	PHIKZ078	PHIKZ078	PHIKZ	NP_803644.1 phrog_14050 unknown function VOG9784	0.1	0.2	0.19	0.1	0.07	0.05	0.03	0.02	0.02	0.01	0.01	0.01	0	0	0	0	0	0.01	0.01	0.01	0.16	0.5	1	0.95	0.5	0.35	0.25	0.15	0.1	0.1	0.05	0.05	0.05	0	0	0	0	0	0.05	0.05	0.05	0.16	9.67
Q8SDB0	PHIKZ	PHIKZ052	PHIKZ052	PHIKZ052	PHIKZ	NP_803618.1 phrog_3938 unknown function VOG6009	0	0	0.01	0	0	0	0	0	0	0	0	0.01	0	0.01	0.01	0.01	0	0.02	0.02	0.03	0.89	0	0	0.33	0	0	0	0	0	0	0	0	0.33	0	0.33	0.33	0.33	0	0.67	0.67	1	0.89	9.02
Q8SDE7	PHIKZ	PHIKZ015	PHIKZ015	PHIKZ015	PHIKZ	NP_803581.1 phrog_24207 unknown function	0.01	0.03	0.05	0.03	0.04	0.03	0.01	0.01	0.01	0.02	0.01	0.01	0.01	0.01	0.02	0.01	0	0.02	0.03	0.04	0.62	0.2	0.6	1	0.6	0.8	0.6	0.2	0.2	0.2	0.4	0.2	0.2	0.2	0.2	0.4	0.2	0	0.4	0.6	0.8	0.62	9.84
Q8SDF8	PHIKZ	PHIKZ004	PHIKZ004 - Dihydrofolate reductase	PHIKZ004	PHIKZ	NP_803570.1 phrog_316 dihydrofolate reductase VOG0496	0.05	0.1	0.15	0.07	0.06	0.04	0.03	0.02	0	0	0	0	0	0	0.01	0	0	0.01	0.01	0.02	0.41	0.33	0.67	1	0.47	0.4	0.27	0.2	0.13	0	0	0	0	0	0	0.07	0	0	0.07	0.07	0.13	0.41	9.39
Q8SDG0	PHIKZ	PHIKZ002	PHIKZ002 - ChmB	PHIKZ002	PHIKZ	NP_803568.1 phrog_16439 unknown function VOG9776	0.02	0.06	0.12	0.09	0.04	0.05	0.03	0.02	0.01	0.01	0.01	0.01	0.01	0.01	0.01	0.01	0.01	0.01	0.01	0.01	0.43	0.17	0.5	1	0.75	0.33	0.42	0.25	0.17	0.08	0.08	0.08	0.08	0.08	0.08	0.08	0.08	0.08	0.08	0.08	0.08	0.43	9.73
Q8SCN6	PHIKZ	PHIKZ276	PHIKZ276	PHIKZ276	PHIKZ	NP_803842.1 phrog_23730 unknown function	0.01	0.02	0.04	0.03	0.03	0.04	0.05	0.03	0.05	0.08	0.04	0.05	0.03	0.03	0.04	0.02	0.02	0.04	0.03	0.03	0.3	0.13	0.25	0.5	0.38	0.38	0.5	0.63	0.38	0.63	1	0.5	0.63	0.38	0.38	0.5	0.25	0.25	0.5	0.38	0.38	0.3	10.34
Q8SCX7	PHIKZ	PHIKZ185	PHIKZ185	PHIKZ185	PHIKZ	NP_803751.1 phrog_26267 unknown function	0.1	0.19	0.2	0.1	0.09	0.08	0.03	0.02	0.01	0.01	0.01	0.01	0	0	0	0	0	0.01	0	0.01	0.11	0.5	0.95	1	0.5	0.45	0.4	0.15	0.1	0.05	0.05	0.05	0.05	0	0	0	0	0	0.05	0	0.05	0.11	10.24
Q8SD13	PHIKZ	PHIKZ149	PHIKZ149	PHIKZ149	PHIKZ	NP_803715.1 phrog_3233 RNA polymerase beta subunit VOG0364	0	0	0.03	0.13	0.14	0.15	0.09	0.04	0.03	0.01	0.02	0.01	0	0	0	0	0	0.01	0	0	0.33	0	0	0.2	0.87	0.93	1	0.6	0.27	0.2	0.07	0.13	0.07	0	0	0	0	0	0.07	0	0	0.33	9.43
Q8SD19	PHIKZ	PHIKZ143	PHIKZ143	PHIKZ143	PHIKZ-STRUCT	NP_803709.1 phrog_2935 virion structural protein VOG9804	0.01	0.01	0.08	0.06	0.05	0.05	0.02	0.02	0.01	0.01	0.01	0.01	0.01	0.01	0.01	0.01	0.02	0.02	0.02	0.04	0.54	0.13	0.13	1	0.75	0.63	0.63	0.25	0.25	0.13	0.13	0.13	0.13	0.13	0.13	0.13	0.13	0.25	0.25	0.25	0.5	0.54	9.45
L7SZ42	PHIKZ	PHIKZ260.1	PHIKZ260.1	PHIKZ260.1	PHIKZ	YP_009639937.1	0	0	0	0	0.02	0.05	0.05	0.06	0.09	0.06	0.05	0.05	0.02	0.02	0.02	0.01	0.01	0.01	0.01	0.01	0.46	0	0	0	0	0.22	0.56	0.56	0.67	1	0.67	0.56	0.56	0.22	0.22	0.22	0.11	0.11	0.11	0.11	0.11	0.46	9.25
Q8SCV3	PHIKZ	PHIKZ209	PHIKZ209	PHIKZ209	PHIKZ	NP_803775.1 phrog_18482 unknown function	0	0	0	0.01	0.01	0.01	0.01	0	0.01	0.01	0	0.01	0.01	0	0.01	0	0.01	0.01	0.01	0.02	0.85	0	0	0	0.5	0.5	0.5	0.5	0	0.5	0.5	0	0.5	0.5	0	0.5	0	0.5	0.5	0.5	1	0.85	9.08
Q8SD09	PHIKZ	PHIKZ153	PHIKZ153	PHIKZ153	PHIKZ	NP_803719.1 phrog_4682 unknown function VOG8502	0.07	0.13	0.15	0.11	0.06	0.05	0.02	0.02	0.01	0	0.01	0	0.01	0.01	0.01	0.01	0	0	0.01	0.01	0.3	0.47	0.87	1	0.73	0.4	0.33	0.13	0.13	0.07	0	0.07	0	0.07	0.07	0.07	0.07	0	0	0.07	0.07	0.3	9.1
Q8SD24	PHIKZ	PHIKZ138	PHIKZ138	PHIKZ138	PHIKZ	NP_803704.1 phrog_14616 unknown function VOG9802	0.07	0.08	0.11	0.07	0.05	0.02	0.01	0	0	0.01	0.01	0.01	0.01	0.01	0.01	0.01	0.01	0.02	0.02	0.03	0.46	0.64	0.73	1	0.64	0.45	0.18	0.09	0	0	0.09	0.09	0.09	0.09	0.09	0.09	0.09	0.09	0.18	0.18	0.27	0.46	9.61
Q8SDC8	PHIKZ	PHIKZ034	PHIKZ034	PHIKZ034	PHIKZ	NP_803600.1 phrog_16168 unknown function VOG9778	0.05	0.18	0.33	0.14	0.12	0.07	0.03	0.01	0	0	0	0	0	0	0	0	0	0	0	0	0.04	0.15	0.55	1	0.42	0.36	0.21	0.09	0.03	0	0	0	0	0	0	0	0	0	0	0	0	0.04	9.51
Q8SDC9	PHIKZ	PHIKZ033	PHIKZ033	PHIKZ033	PHIKZ	NP_803599.1 phrog_26450 unknown function	0.01	0.02	0.04	0.03	0.01	0.01	0.02	0.01	0.01	0.02	0.01	0.02	0.01	0.01	0.02	0.01	0.02	0.03	0.04	0.04	0.61	0.25	0.5	1	0.75	0.25	0.25	0.5	0.25	0.25	0.5	0.25	0.5	0.25	0.25	0.5	0.25	0.5	0.75	1	1	0.61	9.76
Q8SDE0	PHIKZ	PHIKZ022	PHIKZ022	PHIKZ022	PHIKZ	NP_803588.1 phrog_21532 unknown function	0.02	0.04	0.03	0.01	0.01	0.01	0.01	0	0	0	0	0	0.01	0	0.01	0.01	0.01	0.02	0.03	0.06	0.73	0.33	0.67	0.5	0.17	0.17	0.17	0.17	0	0	0	0	0	0.17	0	0.17	0.17	0.17	0.33	0.5	1	0.73	9.13
Q8SCM0	PHIKZ	PHIKZ292	PHIKZ292	PHIKZ292	PHIKZ	NP_803858.1 phrog_25085 unknown function	0.04	0.07	0.09	0.06	0.06	0.05	0.04	0.03	0.03	0.04	0.02	0.02	0.01	0.01	0.01	0.01	0.02	0.02	0.03	0.03	0.33	0.44	0.78	1	0.67	0.67	0.56	0.44	0.33	0.33	0.44	0.22	0.22	0.11	0.11	0.11	0.11	0.22	0.22	0.33	0.33	0.33	10.45
Q8SCM1	PHIKZ	PHIKZ291	PHIKZ291	PHIKZ291	PHIKZ	NP_803857.1 phrog_24728 unknown function	0.01	0.02	0.04	0.02	0.02	0.02	0.01	0.01	0.01	0.02	0.01	0.02	0.01	0.02	0.02	0.01	0.01	0.03	0.04	0.05	0.6	0.2	0.4	0.8	0.4	0.4	0.4	0.2	0.2	0.2	0.4	0.2	0.4	0.2	0.4	0.4	0.2	0.2	0.6	0.8	1	0.6	9.43
Q8SCP6	PHIKZ	PHIKZ266	PHIKZ266	PHIKZ266	PHIKZ	NP_803832.1 phrog_16574 unknown function	0.07	0.14	0.16	0.08	0.07	0.05	0.02	0.01	0.01	0	0	0	0	0	0	0	0	0	0	0.01	0.36	0.44	0.88	1	0.5	0.44	0.31	0.13	0.06	0.06	0	0	0	0	0	0	0	0	0	0	0.06	0.36	9.41
Q8SCQ2	PHIKZ	PHIKZ260	PHIKZ260	PHIKZ260	PHIKZ	NP_803826.1 phrog_174 dCMP deaminase VOG0050	0	0	0	0	0	0	0	0	0.01	0.03	0.04	0.08	0.06	0.05	0.06	0.03	0.04	0.05	0.03	0.02	0.49	0	0	0	0	0	0	0	0	0.13	0.38	0.5	1	0.75	0.63	0.75	0.38	0.5	0.63	0.38	0.25	0.49	9.57
Q8SCR6	PHIKZ	PHIKZ246	PHIKZ246	PHIKZ246	PHIKZ	NP_803812.1 phrog_990 metal-dependent phosphohydrolase VOG0677	0.01	0.03	0.06	0.04	0.04	0.03	0.02	0.01	0.01	0.01	0	0.01	0	0.01	0.01	0.01	0.01	0.02	0.01	0.01	0.66	0.17	0.5	1	0.67	0.67	0.5	0.33	0.17	0.17	0.17	0	0.17	0	0.17	0.17	0.17	0.17	0.33	0.17	0.17	0.66	9.38
Q8SCR8	PHIKZ	PHIKZ244	PHIKZ244	PHIKZ244	PHIKZ	NP_803810.1 phrog_15791 unknown function VOG9822	0.05	0.17	0.29	0.11	0.11	0.06	0.04	0.02	0.02	0.01	0	0	0	0	0	0	0	0	0	0	0.11	0.17	0.59	1	0.38	0.38	0.21	0.14	0.07	0.07	0.03	0	0	0	0	0	0	0	0	0	0	0.11	10.07
Q8SDA1	PHIKZ	PHIKZ061	PHIKZ061	PHIKZ061	PHIKZ	NP_803627.1 phrog_25720 unknown function	0.11	0.21	0.28	0.14	0.1	0.05	0.02	0.01	0.01	0.01	0	0	0	0	0	0	0	0	0	0	0.04	0.39	0.75	1	0.5	0.36	0.18	0.07	0.04	0.04	0.04	0	0	0	0	0	0	0	0	0	0	0.04	10.12
Q8SDB1	PHIKZ	PHIKZ051	PHIKZ051	PHIKZ051	PHIKZ	NP_803617.1 phrog_22239 unknown function	0.13	0.18	0.22	0.1	0.08	0.08	0.07	0.03	0.02	0.01	0.01	0.01	0	0	0	0	0	0	0	0.01	0.05	0.59	0.82	1	0.45	0.36	0.36	0.32	0.14	0.09	0.05	0.05	0.05	0	0	0	0	0	0	0	0.05	0.05	9.14
Q8SDC0	PHIKZ	PHIKZ042	PHIKZ042	PHIKZ042	PHIKZ	NP_803608.1 phrog_3179 unknown function VOG3245	0.01	0.02	0.02	0.01	0.01	0.01	0.01	0.01	0.01	0.01	0	0	0.01	0.01	0.01	0.01	0.02	0.03	0.04	0.04	0.72	0.25	0.5	0.5	0.25	0.25	0.25	0.25	0.25	0.25	0.25	0	0	0.25	0.25	0.25	0.25	0.5	0.75	1	1	0.72	9.26
Q8SDD2	PHIKZ	PHIKZ030	PHIKZ030 - structural protein	PHIKZ030	PHIKZ-STRUCT	NP_803596.1 phrog_3185 virion structural protein VOG3277	0	0	0	0	0	0	0	0	0	0	0	0	0	0	0	0	0	0	0	0	0.98																					0.98	9.49
Q8SCN0	PHIKZ	PHIKZ282	PHIKZ282	PHIKZ282	PHIKZ	NP_803848.1 phrog_13483 unknown function VOG9828	0.05	0.1	0.09	0.03	0.02	0.01	0	0	0	0	0	0	0	0.01	0.01	0.01	0.01	0.01	0.01	0.01	0.63	0.5	1	0.9	0.3	0.2	0.1	0	0	0	0	0	0	0	0.1	0.1	0.1	0.1	0.1	0.1	0.1	0.63	8.86
Q8SCR2	PHIKZ	PHIKZ250	PHIKZ250	PHIKZ250	PHIKZ	NP_803816.1 phrog_26931 unknown function	0	0.02	0.06	0.05	0.04	0.02	0	0.01	0	0.01	0.01	0.01	0.01	0.01	0.01	0.01	0.01	0.01	0.01	0.01	0.71	0	0.33	1	0.83	0.67	0.33	0	0.17	0	0.17	0.17	0.17	0.17	0.17	0.17	0.17	0.17	0.17	0.17	0.17	0.71	9.2
Q8SCR5	PHIKZ	PHIKZ247	PHIKZ247	PHIKZ247	PHIKZ	NP_803813.1 phrog_27482 unknown function	0.13	0.29	0.33	0.12	0.09	0.03	0.02	0	0	0	0	0	0	0	0	0	0	0	0	0	0	0.39	0.88	1	0.36	0.27	0.09	0.06	0	0	0	0	0	0	0	0	0	0	0	0	0	0	8.58
Q8SCU8	PHIKZ	PHIKZ214	PHIKZ214	PHIKZ214	PHIKZ	NP_803780.1 phrog_1663 dCTP deaminase VOG0085	0.02	0.13	0.24	0.12	0.08	0.06	0.03	0.02	0.01	0.01	0	0	0	0.02	0.03	0.02	0.1	0.04	0.04	0.02	0.01	0.08	0.54	1	0.5	0.33	0.25	0.13	0.08	0.04	0.04	0	0	0	0.08	0.13	0.08	0.42	0.17	0.17	0.08	0.01	9.96
Q8SCV7	PHIKZ	PHIKZ205	PHIKZ205	PHIKZ205	PHIKZ	NP_803771.1 phrog_24055 unknown function	0.11	0.21	0.27	0.11	0.06	0.02	0.02	0.01	0.01	0.01	0	0	0	0	0	0	0	0	0	0	0.16	0.41	0.78	1	0.41	0.22	0.07	0.07	0.04	0.04	0.04	0	0	0	0	0	0	0	0	0	0	0.16	8.74
Q8SCZ2	PHIKZ	PHIKZ170	PHIKZ170	PHIKZ170	PHIKZ	NP_803736.1 phrog_14309 unknown function VOG9811	0.04	0.08	0.06	0.02	0.04	0.01	0.01	0.01	0.01	0.01	0	0.01	0.01	0.01	0.01	0.01	0.01	0.02	0.01	0.03	0.58	0.5	1	0.75	0.25	0.5	0.13	0.13	0.13	0.13	0.13	0	0.13	0.13	0.13	0.13	0.13	0.13	0.25	0.13	0.38	0.58	8.7
Q8SCZ4	PHIKZ	PHIKZ168	PHIKZ168	PHIKZ168	PHIKZ	NP_803734.1 phrog_26781 unknown function	0.03	0.08	0.14	0.08	0.07	0.06	0.03	0.02	0.01	0.02	0.01	0.02	0.01	0.01	0.01	0	0.01	0.02	0.02	0.03	0.32	0.21	0.57	1	0.57	0.5	0.43	0.21	0.14	0.07	0.14	0.07	0.14	0.07	0.07	0.07	0	0.07	0.14	0.14	0.21	0.32	9.75
Q8SD57	PHIKZ	PHIKZ105	PHIKZ105	PHIKZ105	PHIKZ	NP_803671.1 singleton unknown function	0.04	0.04	0.01	0.01	0	0	0	0.01	0.03	0.01	0.04	0.03	0.06	0.15	0.2	0.16	0.07	0.04	0.01	0.01	0.07	0.2	0.2	0.05	0.05	0	0	0	0.05	0.15	0.05	0.2	0.15	0.3	0.75	1	0.8	0.35	0.2	0.05	0.05	0.07	8.75
Q8SD74	PHIKZ	PHIKZ088	PHIKZ088	PHIKZ088	PHIKZ	NP_803654.1 phrog_3196 unknown function VOG3256	0	0	0	0	0	0	0	0	0	0	0.01	0.01	0.01	0.02	0.03	0.02	0.01	0.05	0.03	0.01	0.78	0	0	0	0	0	0	0	0	0	0	0.2	0.2	0.2	0.4	0.6	0.4	0.2	1	0.6	0.2	0.78	8.6
Q8SD90	PHIKZ	PHIKZ072	PHIKZ072	PHIKZ072	PHIKZ	NP_803638.1 phrog_59 HNH endonuclease VOG4543	0	0	0	0	0	0	0	0	0	0	0	0	0	0	0	0	0	0	0	0.01	0.99	0	0	0	0	0	0	0	0	0	0	0	0	0	0	0	0	0	0	0	1	0.99	8.51
Q8SDF7	PHIKZ	PHIKZ005	PHIKZ005	PHIKZ005	PHIKZ	NP_803571.1 phrog_7672 unknown function	0	0	0.01	0.01	0.02	0.01	0.01	0.01	0.01	0.01	0.01	0.02	0.01	0.01	0.02	0.01	0.02	0.02	0.02	0.03	0.72	0	0	0.33	0.33	0.67	0.33	0.33	0.33	0.33	0.33	0.33	0.67	0.33	0.33	0.67	0.33	0.67	0.67	0.67	1	0.72	8.97
Q8SDF9	PHIKZ	PHIKZ003	PHIKZ003	PHIKZ003	PHIKZ	NP_803569.1 phrog_27208 unknown function	0.06	0.1	0.16	0.09	0.08	0.05	0.02	0.01	0.01	0.01	0.01	0.01	0.01	0.01	0.06	0.01	0.01	0.03	0.01	0.02	0.25	0.38	0.63	1	0.56	0.5	0.31	0.13	0.06	0.06	0.06	0.06	0.06	0.06	0.06	0.38	0.06	0.06	0.19	0.06	0.13	0.25	9.31
L7SZ14	PHIKZ	PHIKZ107.1	PHIKZ107.1	PHIKZ107.1	PHIKZ	YP_009639907.1	0.03	0.08	0.1	0.07	0.05	0.04	0.02	0.02	0.02	0	0	0.02	0.01	0.01	0.01	0.01	0.04	0.03	0.01	0.01	0.39	0.3	0.8	1	0.7	0.5	0.4	0.2	0.2	0.2	0	0	0.2	0.1	0.1	0.1	0.1	0.4	0.3	0.1	0.1	0.39	8.81
Q8SCM9	PHIKZ	PHIKZ283	PHIKZ283	PHIKZ283	PHIKZ	NP_803849.1 phrog_25542 unknown function	0	0.02	0.03	0.02	0.02	0.01	0.01	0.01	0.01	0.01	0.01	0.01	0.01	0.01	0.01	0.01	0.01	0.03	0.04	0.03	0.71	0	0.5	0.75	0.5	0.5	0.25	0.25	0.25	0.25	0.25	0.25	0.25	0.25	0.25	0.25	0.25	0.25	0.75	1	0.75	0.71	9.48
Q8SCN1	PHIKZ	PHIKZ281	PHIKZ281	PHIKZ281	PHIKZ	NP_803847.1 phrog_26116 unknown function	0.11	0.27	0.28	0.16	0.07	0.04	0.02	0.01	0.01	0	0	0	0	0	0	0	0	0	0	0	0.02	0.39	0.96	1	0.57	0.25	0.14	0.07	0.04	0.04	0	0	0	0	0	0	0	0	0	0	0	0.02	9.95
Q8SCQ8	PHIKZ	PHIKZ254	PHIKZ254	PHIKZ254	PHIKZ	NP_803820.1 phrog_23415 unknown function	0.15	0.18	0.25	0.08	0.06	0.05	0.03	0.01	0	0	0	0	0	0	0	0	0	0	0	0	0.18	0.6	0.72	1	0.32	0.24	0.2	0.12	0.04	0	0	0	0	0	0	0	0	0	0	0	0	0.18	8.75
Q8SCR3	PHIKZ	PHIKZ249	PHIKZ249	PHIKZ249	PHIKZ	NP_803815.1 phrog_22383 unknown function	0.02	0.08	0.19	0.24	0.3	0.03	0.03	0.01	0	0.02	0.01	0.01	0.01	0.01	0.01	0	0	0.01	0.01	0.01	0	0.07	0.27	0.63	0.8	1	0.1	0.1	0.03	0	0.07	0.03	0.03	0.03	0.03	0.03	0	0	0.03	0.03	0.03	0	9.02
Q8SCW0	PHIKZ	PHIKZ202	PHIKZ202	PHIKZ202	PHIKZ-STRUCT	NP_803768.1 phrog_26200 virion structural protein	0.01	0.05	0.11	0.07	0.09	0.07	0.03	0.02	0.01	0.02	0.01	0.01	0.01	0.01	0.01	0	0	0.01	0.01	0.01	0.47	0.09	0.45	1	0.64	0.82	0.64	0.27	0.18	0.09	0.18	0.09	0.09	0.09	0.09	0.09	0	0	0.09	0.09	0.09	0.47	9.55
Q8SCW7	PHIKZ	PHIKZ195	PHIKZ195	PHIKZ195	PHIKZ	NP_803761.1 phrog_24360 unknown function	0.18	0.18	0.25	0.16	0.13	0.05	0.02	0.01	0	0	0	0	0	0	0	0	0	0	0	0	0	0.72	0.72	1	0.64	0.52	0.2	0.08	0.04	0	0	0	0	0	0	0	0	0	0	0	0	0	9.29
Q8SCX8	PHIKZ	PHIKZ184	PHIKZ184	PHIKZ184	PHIKZ	NP_803750.1 phrog_22140 unknown function	0.18	0.24	0.22	0.11	0.09	0.06	0.06	0.02	0.02	0	0	0	0	0	0	0	0	0	0	0	0	0.75	1	0.92	0.46	0.38	0.25	0.25	0.08	0.08	0	0	0	0	0	0	0	0	0	0	0	0	8.75
Q8SCX9	PHIKZ	PHIKZ183	PHIKZ183	PHIKZ183	PHIKZ	NP_803749.1 phrog_27341 unknown function VOG0172	0.04	0.1	0.19	0.08	0.08	0.11	0.08	0.03	0.02	0.01	0.01	0.01	0.01	0	0.01	0	0	0.01	0.01	0.01	0.2	0.21	0.53	1	0.42	0.42	0.58	0.42	0.16	0.11	0.05	0.05	0.05	0.05	0	0.05	0	0	0.05	0.05	0.05	0.2	9.25
Q8SCZ0	PHIKZ	PHIKZ172	PHIKZ172	PHIKZ172	PHIKZ	NP_803738.1 phrog_14353 unknown function VOG9812	0.02	0.05	0.05	0.03	0.02	0.01	0.01	0	0	0	0	0	0	0	0	0	0	0	0.02	0.01	0.75	0.4	1	1	0.6	0.4	0.2	0.2	0	0	0	0	0	0	0	0	0	0	0	0.4	0.2	0.75	8.74
Q8SD30	PHIKZ	PHIKZ132	PHIKZ132	PHIKZ132	PHIKZ	NP_803698.1 phrog_11029 tail protein VOG9798	0	0	0	0	0	0.03	0.02	0.01	0	0	0	0	0	0	0	0	0	0	0.01	0.01	0.92	0	0	0	0	0	1	0.67	0.33	0	0	0	0	0	0	0	0	0	0	0.33	0.33	0.92	8.49
Q8SD77	PHIKZ	PHIKZ085	PHIKZ085	PHIKZ085	PHIKZ-STRUCT	NP_803651.1 phrog_14569 virion structural protein VOG9788	0.13	0.24	0.2	0.13	0.13	0.07	0.04	0.02	0	0.01	0	0	0	0	0	0	0	0	0	0	0.03	0.54	1	0.83	0.54	0.54	0.29	0.17	0.08	0	0.04	0	0	0	0	0	0	0	0	0	0	0.03	8.71
Q8SDC2	PHIKZ	PHIKZ040	PHIKZ040	PHIKZ040	PHIKZ	NP_803606.1 phrog_5614 unknown function VOG3450	0.05	0.1	0.13	0.05	0.02	0.01	0	0	0	0	0	0	0	0	0	0	0	0	0.01	0.01	0.61	0.38	0.77	1	0.38	0.15	0.08	0	0	0	0	0	0	0	0	0	0	0	0	0.08	0.08	0.61	9.12
L7SZ01	PHIKZ	PHIKZ041.2	PHIKZ041.2	PHIKZ041.2	PHIKZ	YP_009639892.1	0.07	0.08	0.13	0.06	0.06	0.03	0.01	0.01	0.01	0.01	0	0.01	0.01	0.01	0.01	0.01	0	0.01	0.01	0.02	0.44	0.54	0.62	1	0.46	0.46	0.23	0.08	0.08	0.08	0.08	0	0.08	0.08	0.08	0.08	0.08	0	0.08	0.08	0.15	0.44	9.39
L7SZ37	PHIKZ	PHIKZ234.1	PHIKZ234.1	PHIKZ234.1	PHIKZ	YP_009639932.1	0	0	0	0	0	0	0	0	0	0	0	0	0.01	0.06	0.16	0.09	0.05	0.09	0.04	0.04	0.44	0	0	0	0	0	0	0	0	0	0	0	0	0.06	0.38	1	0.56	0.31	0.56	0.25	0.25	0.44	9.35
L7T132	PHIKZ	PHIKZ041.1	PHIKZ041.1	PHIKZ041.1	PHIKZ	YP_009639891.1	0	0	0.01	0.01	0.01	0.01	0.01	0.01	0	0	0.01	0.01	0.01	0.01	0.01	0.01	0.01	0.02	0.03	0.02	0.8	0	0	0.33	0.33	0.33	0.33	0.33	0.33	0	0	0.33	0.33	0.33	0.33	0.33	0.33	0.33	0.67	1	0.67	0.8	9.07
Q8SCL4	PHIKZ	PHIKZ298	PHIKZ298	PHIKZ298	PHIKZ-STRUCT	NP_803864.1 phrog_19623 virion structural protein	0.05	0.09	0.44	0.09	0.08	0.06	0.04	0.02	0.01	0.01	0.01	0	0	0	0	0	0	0	0	0	0.08	0.11	0.2	1	0.2	0.18	0.14	0.09	0.05	0.02	0.02	0.02	0	0	0	0	0	0	0	0	0	0.08	9.12
Q8SCL9	PHIKZ	PHIKZ293	PHIKZ293	PHIKZ293	PHIKZ	NP_803859.1 phrog_22132 unknown function	0.06	0.17	0.19	0.08	0.06	0.04	0.02	0.02	0	0.01	0	0	0	0.01	0.01	0	0.01	0.01	0.01	0.01	0.28	0.32	0.89	1	0.42	0.32	0.21	0.11	0.11	0	0.05	0	0	0	0.05	0.05	0	0.05	0.05	0.05	0.05	0.28	8.99
Q8SCM4	PHIKZ	PHIKZ288	PHIKZ288	PHIKZ288	PHIKZ	NP_803854.1 phrog_26330 unknown function	0.05	0.16	0.22	0.14	0.08	0.06	0.02	0.01	0.01	0.01	0.01	0.01	0.01	0.01	0.01	0.01	0	0	0.01	0.01	0.18	0.23	0.73	1	0.64	0.36	0.27	0.09	0.05	0.05	0.05	0.05	0.05	0.05	0.05	0.05	0.05	0	0	0.05	0.05	0.18	9.55
Q8SCN5	PHIKZ	PHIKZ277	PHIKZ277	PHIKZ277	PHIKZ	NP_803843.1 phrog_25060 unknown function	0.03	0.09	0.16	0.1	0.09	0.08	0.06	0.02	0.01	0.01	0	0	0	0	0	0	0	0	0	0.01	0.3	0.19	0.56	1	0.63	0.56	0.5	0.38	0.13	0.06	0.06	0	0	0	0	0	0	0	0	0	0.06	0.3	8.92
Q8SCN7	PHIKZ	PHIKZ275	PHIKZ275	PHIKZ275	PHIKZ	NP_803841.1 phrog_25206 unknown function	0	0.01	0.01	0	0	0	0.01	0	0	0.01	0.01	0	0	0	0.01	0.01	0.01	0.01	0.01	0.02	0.87	0	0.5	0.5	0	0	0	0.5	0	0	0.5	0.5	0	0	0	0.5	0.5	0.5	0.5	0.5	1	0.87	9.26
Q8SCP2	PHIKZ	PHIKZ270	PHIKZ270	PHIKZ270	PHIKZ	NP_803836.1 phrog_23839 unknown function	0.06	0.2	0.28	0.11	0.08	0.05	0.03	0.01	0.01	0.01	0.01	0.01	0	0	0	0	0	0	0	0	0.12	0.21	0.71	1	0.39	0.29	0.18	0.11	0.04	0.04	0.04	0.04	0.04	0	0	0	0	0	0	0	0	0.12	9.43
Q8SCR4	PHIKZ	PHIKZ248	PHIKZ248	PHIKZ248	PHIKZ	NP_803814.1 phrog_15284 unknown function VOG9823	0.1	0.07	0.04	0.07	0.06	0.04	0.02	0.01	0	0.01	0	0.01	0	0	0.01	0	0	0.01	0.01	0.01	0.52	1	0.7	0.4	0.7	0.6	0.4	0.2	0.1	0	0.1	0	0.1	0	0	0.1	0	0	0.1	0.1	0.1	0.52	8.78
Q8SCR7	PHIKZ	PHIKZ245	PHIKZ245	PHIKZ245	PHIKZ	NP_803811.1 phrog_839 unknown function VOG0507	0.05	0.17	0.3	0.16	0.09	0.07	0.02	0.01	0	0	0	0	0	0	0	0	0	0	0	0	0.12	0.17	0.57	1	0.53	0.3	0.23	0.07	0.03	0	0	0	0	0	0	0	0	0	0	0	0	0.12	9.02
Q8SCS0	PHIKZ	PHIKZ242	PHIKZ242	PHIKZ242	PHIKZ	NP_803808.1 phrog_25584 unknown function	0	0	0	0	0	0	0.01	0	0.01	0.01	0	0.01	0.01	0.01	0.01	0.01	0.02	0.03	0.03	0.03	0.81	0	0	0	0	0	0	0.33	0	0.33	0.33	0	0.33	0.33	0.33	0.33	0.33	0.67	1	1	1	0.81	9.36
Q8SCS2	PHIKZ	PHIKZ240	PHIKZ240	PHIKZ240	PHIKZ	NP_803806.1 phrog_26745 unknown function	0.04	0.09	0.16	0.08	0.06	0.04	0.03	0.01	0.01	0	0.01	0.01	0.01	0.01	0.01	0.01	0	0.01	0.02	0.01	0.38	0.25	0.56	1	0.5	0.38	0.25	0.19	0.06	0.06	0	0.06	0.06	0.06	0.06	0.06	0.06	0	0.06	0.13	0.06	0.38	9.22
Q8SCT7	PHIKZ	PHIKZ225	PHIKZ225	PHIKZ225	PHIKZ	NP_803791.1 phrog_34475 unknown function	0	0.04	0.07	0.02	0.03	0.01	0.01	0	0	0	0	0.01	0.03	0.09	0.16	0.09	0.06	0.05	0.09	0.07	0.18	0	0.25	0.44	0.13	0.19	0.06	0.06	0	0	0	0	0.06	0.19	0.56	1	0.56	0.38	0.31	0.56	0.44	0.18	8.87
Q8SCU9	PHIKZ	PHIKZ213	PHIKZ213	PHIKZ213	PHIKZ	NP_803779.1 phrog_23643 unknown function	0	0	0	0	0	0	0	0	0	0.01	0.01	0.01	0.01	0.01	0.02	0.02	0.03	0.03	0.03	0.03	0.79	0	0	0	0	0	0	0	0	0	0.33	0.33	0.33	0.33	0.33	0.67	0.67	1	1	1	1	0.79	9.07
Q8SCV1	PHIKZ	PHIKZ211	PHIKZ211	PHIKZ211	PHIKZ	NP_803777.1 phrog_22488 unknown function	0.17	0.21	0.28	0.13	0.09	0.04	0.03	0.01	0.01	0	0	0	0	0	0	0	0	0	0	0	0.05	0.61	0.75	1	0.46	0.32	0.14	0.11	0.04	0.04	0	0	0	0	0	0	0	0	0	0	0	0.05	8.6
Q8SCW2	PHIKZ	PHIKZ200	PHIKZ200	PHIKZ200	PHIKZ	NP_803766.1 phrog_14516 unknown function VOG9817	0.02	0.08	0.12	0.16	0.12	0.16	0.11	0.05	0	0	0	0	0	0	0	0	0	0	0	0	0.18	0.13	0.5	0.75	1	0.75	1	0.69	0.31	0	0	0	0	0	0	0	0	0	0	0	0	0.18	8.26
Q8SCW3	PHIKZ	PHIKZ199	PHIKZ199	PHIKZ199	PHIKZ	NP_803765.1 phrog_2259 Rnase H VOG3723	0.14	0.37	0.35	0.1	0.04	0	0	0	0	0	0	0	0	0	0	0	0	0	0	0	0	0.38	1	0.95	0.27	0.11	0	0	0	0	0	0	0	0	0	0	0	0	0	0	0	0	7.83
Q8SCW8	PHIKZ	PHIKZ194	PHIKZ194	PHIKZ194	PHIKZ	NP_803760.1 phrog_21904 unknown function	0.11	0.21	0.29	0.14	0.1	0.06	0.04	0.02	0.01	0.01	0	0	0	0	0	0	0	0	0	0	0.01	0.38	0.72	1	0.48	0.34	0.21	0.14	0.07	0.03	0.03	0	0	0	0	0	0	0	0	0	0	0.01	9.7
Q8SCW9	PHIKZ	PHIKZ193	PHIKZ193	PHIKZ193	PHIKZ	NP_803759.1 phrog_27615 unknown function	0.09	0.23	0.28	0.12	0.06	0.02	0.02	0	0	0	0	0	0	0	0	0	0	0	0	0.01	0.18	0.32	0.82	1	0.43	0.21	0.07	0.07	0	0	0	0	0	0	0	0	0	0	0	0	0.04	0.18	8.46
Q8SCX3	PHIKZ	PHIKZ189	PHIKZ189	PHIKZ189	PHIKZ	NP_803755.1 phrog_16147 unknown function VOG9814	0.06	0.14	0.21	0.13	0.13	0.07	0.06	0.03	0.05	0.03	0.03	0.02	0.01	0	0	0	0	0	0	0	0.03	0.29	0.67	1	0.62	0.62	0.33	0.29	0.14	0.24	0.14	0.14	0.1	0.05	0	0	0	0	0	0	0	0.03	10.16
Q8SCY6	PHIKZ	PHIKZ176	PHIKZ176 - putative structural protein	PHIKZ176	PHIKZ-STRUCT	NP_803742.1 phrog_2926 virion structural protein VOG3274	0	0	0.02	0.12	0.16	0.15	0.09	0.05	0.06	0.03	0.01	0.01	0.01	0.01	0	0	0.01	0.01	0.01	0.01	0.25	0	0	0.13	0.75	1	0.94	0.56	0.31	0.38	0.19	0.06	0.06	0.06	0.06	0	0	0.06	0.06	0.06	0.06	0.25	9.43
Q8SD22	PHIKZ	PHIKZ140	PHIKZ140	PHIKZ140	PHIKZ	NP_803706.1 phrog_159 RuvC-like Holliday junction resolvase VOG3267	0	0	0	0	0	0	0	0	0	0	0	0.01	0	0	0	0.01	0	0	0	0	0.98	0	0	0	0	0	0	0	0	0	0	0	1	0	0	0	1	0	0	0	0	0.98	8.3
Q8SD37	PHIKZ	PHIKZ125	PHIKZ125	PHIKZ125	PHIKZ	NP_803691.1 phrog_14839 unknown function VOG9796	0.02	0.03	0.05	0.02	0.02	0.01	0	0	0	0	0	0	0	0	0	0	0	0	0.01	0.02	0.81	0.4	0.6	1	0.4	0.4	0.2	0	0	0	0	0	0	0	0	0	0	0	0	0.2	0.4	0.81	8.88
Q8SD43	PHIKZ	PHIKZ119	PHIKZ119	PHIKZ119	PHIKZ-STRUCT	NP_803685.1 phrog_14501 virion structural protein VOG9795	0.02	0.05	0.03	0.01	0.01	0.01	0	0	0	0	0	0	0	0	0.01	0.01	0.01	0.01	0.02	0.02	0.77	0.4	1	0.6	0.2	0.2	0.2	0	0	0	0	0	0	0	0	0.2	0.2	0.2	0.2	0.4	0.4	0.77	8.53
Q8SD52	PHIKZ	PHIKZ110	PHIKZ110	PHIKZ110	PHIKZ	NP_803676.1 phrog_27917 unknown function	0	0	0	0	0	0	0	0	0	0	0	0	0.01	0.1	0.13	0.13	0.09	0.09	0.05	0.05	0.36	0	0	0	0	0	0	0	0	0	0	0	0	0.08	0.77	1	1	0.69	0.69	0.38	0.38	0.36	9.4
Q8SD53	PHIKZ	PHIKZ109	PHIKZ109	PHIKZ109	PHIKZ	NP_803675.1 phrog_24514 unknown function	0.03	0.04	0.06	0.02	0.02	0.03	0.02	0	0	0.01	0.01	0.01	0.01	0.01	0.01	0.01	0.01	0.02	0.01	0.03	0.67	0.5	0.67	1	0.33	0.33	0.5	0.33	0	0	0.17	0.17	0.17	0.17	0.17	0.17	0.17	0.17	0.33	0.17	0.5	0.67	9.02
Q8SD98	PHIKZ	PHIKZ064	PHIKZ064	PHIKZ064	PHIKZ	NP_803630.1 phrog_5171 unknown function VOG9783	0.12	0.2	0.12	0.06	0.03	0.03	0.02	0.01	0.01	0	0	0	0	0	0	0	0	0	0.01	0.01	0.39	0.6	1	0.6	0.3	0.15	0.15	0.1	0.05	0.05	0	0	0	0	0	0	0	0	0	0.05	0.05	0.39	8.37
Q8SDA0	PHIKZ	PHIKZ062	PHIKZ062	PHIKZ062	PHIKZ	NP_803628.1 phrog_3294 unknown function VOG6915	0.05	0.13	0.17	0.07	0.05	0.02	0.01	0	0	0.01	0.01	0.01	0.01	0.01	0.01	0	0	0.01	0.01	0.01	0.45	0.29	0.76	1	0.41	0.29	0.12	0.06	0	0	0.06	0.06	0.06	0.06	0.06	0.06	0	0	0.06	0.06	0.06	0.45	8.35
Q8SDA5	PHIKZ	PHIKZ057	PHIKZ057	PHIKZ057	PHIKZ	NP_803623.1 phrog_26652 unknown function	0.07	0.22	0.39	0.16	0.07	0.06	0.02	0.01	0	0	0	0	0	0	0	0	0	0	0	0	0	0.18	0.56	1	0.41	0.18	0.15	0.05	0.03	0	0	0	0	0	0	0	0	0	0	0	0	0	8.6
Q8SDD9	PHIKZ	PHIKZ023	PHIKZ023	PHIKZ023	PHIKZ	NP_803589.1 phrog_24036 unknown function	0.01	0.03	0.1	0.05	0.03	0.02	0.02	0.01	0	0	0.05	0.04	0.03	0.03	0.04	0.01	0.03	0.05	0.02	0.05	0.38	0.1	0.3	1	0.5	0.3	0.2	0.2	0.1	0	0	0.5	0.4	0.3	0.3	0.4	0.1	0.3	0.5	0.2	0.5	0.38	9.06
Q8SDF4	PHIKZ	PHIKZ008	PHIKZ008	PHIKZ008	PHIKZ	NP_803574.1 phrog_38453 unknown function	0.22	0.32	0.33	0.09	0.03	0	0	0	0	0	0	0	0	0	0	0	0	0	0	0	0	0.67	0.97	1	0.27	0.09	0	0	0	0	0	0	0	0	0	0	0	0	0	0	0	0	8.75
Q8SDF5	PHIKZ	PHIKZ007	PHIKZ007	PHIKZ007	PHIKZ	NP_803573.1 phrog_20084 unknown function	0.07	0.25	0.3	0.15	0.11	0.05	0.01	0	0	0	0	0	0	0	0	0	0	0	0	0	0.06	0.23	0.83	1	0.5	0.37	0.17	0.03	0	0	0	0	0	0	0	0	0	0	0	0	0	0.06	9.16
L7SZ16	PHIKZ	PHIKZ117.4	PHIKZ117.4	PHIKZ117.4	PHIKZ	YP_009639915.1	0.08	0.24	0.26	0.13	0.07	0.04	0.02	0.01	0	0	0	0	0	0	0	0	0	0	0	0.01	0.15	0.31	0.92	1	0.5	0.27	0.15	0.08	0.04	0	0	0	0	0	0	0	0	0	0	0	0.04	0.15	9.04
L7SZ35	PHIKZ	PHIKZ246.1	PHIKZ246.1	PHIKZ246.1	PHIKZ	YP_009639935.1	0.19	0.29	0.34	0.13	0.04	0.01	0	0	0	0	0	0	0	0	0	0	0	0	0	0	0	0.56	0.85	1	0.38	0.12	0.03	0	0	0	0	0	0	0	0	0	0	0	0	0	0	0	8.57
Q8SCK8	PHIKZ	PHIKZ304	PHIKZ304	PHIKZ304	PHIKZ	NP_803870.1 phrog_15869 unknown function	0.05	0.04	0.1	0.04	0.06	0.06	0.02	0.02	0.02	0.01	0	0	0	0	0	0	0	0	0	0	0.56	0.5	0.4	1	0.4	0.6	0.6	0.2	0.2	0.2	0.1	0	0	0	0	0	0	0	0	0	0	0.56	9.02
Q8SCL3	PHIKZ	PHIKZ299	PHIKZ299	PHIKZ299	PHIKZ	NP_803865.1 phrog_34389 unknown function	0	0	0	0	0	0	0	0	0	0	0	0	0.01	0.07	0.15	0.09	0.15	0.12	0.09	0.03	0.24	0	0	0	0	0	0	0	0	0	0	0	0	0.07	0.47	1	0.6	1	0.8	0.6	0.2	0.24	9.34
Q8SCN2	PHIKZ	PHIKZ280	PHIKZ280 - vRNAP beta´	PHIKZ280	PHIKZ-POL	NP_803846.1 phrog_27717 unknown function	0.15	0.28	0.26	0.09	0.07	0.02	0.01	0	0	0	0	0	0	0	0	0	0	0	0	0	0.11	0.54	1	0.93	0.32	0.25	0.07	0.04	0	0	0	0	0	0	0	0	0	0	0	0	0	0.11	9.47
Q8SCN3	PHIKZ	PHIKZ279	PHIKZ279	PHIKZ279	PHIKZ	NP_803845.1 phrog_24987 unknown function	0.02	0.06	0.09	0.06	0.04	0.03	0.02	0.01	0	0	0.01	0	0	0	0.01	0.01	0	0	0.02	0	0.62	0.22	0.67	1	0.67	0.44	0.33	0.22	0.11	0	0	0.11	0	0	0	0.11	0.11	0	0	0.22	0	0.62	9.36
Q8SCN9	PHIKZ	PHIKZ273	PHIKZ273	PHIKZ273	PHIKZ	NP_803839.1 phrog_20779 unknown function	0	0	0	0	0.01	0.02	0.02	0.03	0.02	0.03	0	0	0	0.01	0	0.01	0.01	0.01	0.02	0.02	0.77	0	0	0	0	0.33	0.67	0.67	1	0.67	1	0	0	0	0.33	0	0.33	0.33	0.33	0.67	0.67	0.77	8.81
Q8SCP0	PHIKZ	PHIKZ272	PHIKZ272	PHIKZ272	PHIKZ	NP_803838.1 phrog_13862 endonuclease VOG9827	0.01	0.06	0.17	0.13	0.14	0.11	0.06	0.01	0.01	0	0	0	0	0	0	0	0	0	0	0	0.3	0.06	0.35	1	0.76	0.82	0.65	0.35	0.06	0.06	0	0	0	0	0	0	0	0	0	0	0	0.3	8.51
Q8SCP9	PHIKZ	PHIKZ263	PHIKZ263	PHIKZ263	PHIKZ	NP_803829.1 phrog_23998 unknown function	0.2	0.36	0.22	0.1	0.06	0.03	0.02	0	0	0	0	0	0	0	0	0	0	0	0	0	0	0.56	1	0.61	0.28	0.17	0.08	0.06	0	0	0	0	0	0	0	0	0	0	0	0	0	0	8.43
Q8SCQ3	PHIKZ	PHIKZ259	PHIKZ259	PHIKZ259	PHIKZ	NP_803825.1 phrog_26782 unknown function	0	0	0.02	0.02	0.05	0.05	0.01	0	0	0.02	0.05	0.07	0.04	0.05	0.06	0.02	0.02	0.03	0.04	0.04	0.41	0	0	0.29	0.29	0.71	0.71	0.14	0	0	0.29	0.71	1	0.57	0.71	0.86	0.29	0.29	0.43	0.57	0.57	0.41	8.84
Q8SCS4	PHIKZ	PHIKZ238	PHIKZ238	PHIKZ238	PHIKZ	NP_803804.1 phrog_24158 unknown function	0	0	0	0	0	0	0	0	0	0	0	0	0	0	0	0	0	0	0	0	1																					1	8.25
Q8SCT1	PHIKZ	PHIKZ231	PHIKZ231	PHIKZ231	PHIKZ	NP_803797.1 phrog_26021 unknown function	0.03	0.08	0.15	0.09	0.11	0.14	0.05	0.01	0	0	0	0	0.01	0.03	0.05	0.03	0.01	0.02	0.03	0.02	0.12	0.2	0.53	1	0.6	0.73	0.93	0.33	0.07	0	0	0	0	0.07	0.2	0.33	0.2	0.07	0.13	0.2	0.13	0.12	8.32
Q8SCT5	PHIKZ	PHIKZ227	PHIKZ227	PHIKZ227	PHIKZ	NP_803793.1 phrog_23808 unknown function	0.01	0.03	0.05	0.05	0.12	0.13	0.12	0.11	0.08	0.09	0.07	0.04	0	0.01	0.01	0	0	0	0	0	0.09	0.08	0.23	0.38	0.38	0.92	1	0.92	0.85	0.62	0.69	0.54	0.31	0	0.08	0.08	0	0	0	0	0	0.09	8.92
Q8SCT8	PHIKZ	PHIKZ224	PHIKZ224	PHIKZ224	PHIKZ-STRUCT	NP_803790.1 phrog_15872 virion structural protein VOG9819	0.01	0.07	0.04	0	0	0	0	0	0	0	0	0	0	0	0	0	0	0	0	0.02	0.86	0.14	1	0.57	0	0	0	0	0	0	0	0	0	0	0	0	0	0	0	0	0.29	0.86	7.85
Q8SCU1	PHIKZ	PHIKZ221	PHIKZ221	PHIKZ221	PHIKZ	NP_803787.1 phrog_22857 unknown function	0.11	0.31	0.31	0.14	0.09	0.04	0.01	0	0	0	0	0	0	0	0	0	0	0	0	0	0	0.35	1	1	0.45	0.29	0.13	0.03	0	0	0	0	0	0	0	0	0	0	0	0	0	0	8
Q8SCU4	PHIKZ	PHIKZ218	PHIKZ218	PHIKZ218	PHIKZ	NP_803784.1 phrog_22378 unknown function	0	0	0	0	0	0	0	0.11	0.18	0.19	0	0	0	0.01	0.01	0.02	0.01	0.01	0.02	0.02	0.39	0	0	0	0	0	0	0	0.58	0.95	1	0	0	0	0.05	0.05	0.11	0.05	0.05	0.11	0.11	0.39	9.49
Q8SCW4	PHIKZ	PHIKZ198	PHIKZ198	PHIKZ198	PHIKZ	NP_803764.1 phrog_15009 unknown function VOG9816	0.01	0.02	0.05	0.04	0.03	0.02	0.01	0.01	0	0	0	0	0	0	0	0	0	0	0	0	0.79	0.2	0.4	1	0.8	0.6	0.4	0.2	0.2	0	0	0	0	0	0	0	0	0	0	0	0	0.79	8.24
Q8SCW6	PHIKZ	PHIKZ196	PHIKZ196	PHIKZ196	PHIKZ	NP_803762.1 phrog_17880 unknown function	0	0.01	0.02	0.02	0.02	0.02	0.02	0.02	0	0.02	0.01	0.01	0.01	0.01	0.01	0.01	0.01	0.02	0.01	0.03	0.72	0	0.33	0.67	0.67	0.67	0.67	0.67	0.67	0	0.67	0.33	0.33	0.33	0.33	0.33	0.33	0.33	0.67	0.33	1	0.72	8.45
Q8SCX1	PHIKZ	PHIKZ191	PHIKZ191	PHIKZ191	PHIKZ	NP_803757.1 phrog_25507 unknown function	0.03	0.22	0.35	0.17	0.13	0.06	0.03	0	0	0	0	0	0	0	0	0	0	0	0	0	0.01	0.09	0.63	1	0.49	0.37	0.17	0.09	0	0	0	0	0	0	0	0	0	0	0	0	0	0.01	8.59
Q8SCX5	PHIKZ	PHIKZ187	PHIKZ187	PHIKZ187	PHIKZ	NP_803753.1 phrog_23658 unknown function	0.19	0.29	0.22	0.08	0.06	0.04	0.03	0.01	0	0	0	0	0	0	0	0	0	0	0	0.01	0.07	0.66	1	0.76	0.28	0.21	0.14	0.1	0.03	0	0	0	0	0	0	0	0	0	0	0	0.03	0.07	8.79
Q8SCX6	PHIKZ	PHIKZ186	PHIKZ186	PHIKZ186	PHIKZ	NP_803752.1 phrog_16459 unknown function VOG9813	0.09	0.19	0.32	0.13	0.11	0.07	0.02	0.02	0.01	0.01	0.01	0	0	0	0	0	0	0	0	0	0.01	0.28	0.59	1	0.41	0.34	0.22	0.06	0.06	0.03	0.03	0.03	0	0	0	0	0	0	0	0	0	0.01	10.02
Q8SD15	PHIKZ	PHIKZ147	PHIKZ147	PHIKZ147	PHIKZ	NP_803713.1 phrog_3328 unknown function VOG3273	0	0.01	0.02	0.01	0.01	0.01	0	0.01	0	0.01	0.01	0.01	0.01	0.01	0.02	0.01	0.01	0.03	0.05	0.03	0.72	0	0.2	0.4	0.2	0.2	0.2	0	0.2	0	0.2	0.2	0.2	0.2	0.2	0.4	0.2	0.2	0.6	1	0.6	0.72	9.13
Q8SD60	PHIKZ	PHIKZ102	PHIKZ102	PHIKZ102	PHIKZ	NP_803668.1 phrog_14431 unknown function	0.01	0.02	0.03	0.02	0.02	0.01	0.01	0.01	0.01	0	0	0	0.01	0.01	0.01	0.01	0	0.01	0.01	0.04	0.77	0.25	0.5	0.75	0.5	0.5	0.25	0.25	0.25	0.25	0	0	0	0.25	0.25	0.25	0.25	0	0.25	0.25	1	0.77	8.52
Q8SD71	PHIKZ	PHIKZ091	PHIKZ091	PHIKZ091	PHIKZ-STRUCT	NP_803657.1 phrog_8047 virion structural protein VOG7575	0	0	0	0	0	0	0	0	0	0	0.01	0.01	0.01	0.01	0.01	0.02	0.02	0.02	0.02	0.02	0.84	0	0	0	0	0	0	0	0	0	0	0.5	0.5	0.5	0.5	0.5	1	1	1	1	1	0.84	9.05
Q8SDE1	PHIKZ	PHIKZ021	PHIKZ021	PHIKZ021	PHIKZ	NP_803587.1 phrog_21910 unknown function	0.1	0.19	0.29	0.14	0.11	0.07	0.04	0.02	0.01	0.01	0	0	0	0	0	0	0	0	0	0	0.01	0.34	0.66	1	0.48	0.38	0.24	0.14	0.07	0.03	0.03	0	0	0	0	0	0	0	0	0	0	0.01	9.85
Q8SDE2	PHIKZ	PHIKZ020	PHIKZ020	PHIKZ020	PHIKZ	NP_803586.1 phrog_24176 unknown function	0	0.01	0.02	0.02	0.07	0.11	0.11	0.08	0.05	0.08	0.05	0.06	0.03	0.02	0.01	0.01	0	0.01	0	0.01	0.25	0	0.09	0.18	0.18	0.64	1	1	0.73	0.45	0.73	0.45	0.55	0.27	0.18	0.09	0.09	0	0.09	0	0.09	0.25	9.13
Q8SDE4	PHIKZ	PHIKZ018	PHIKZ018	PHIKZ018	PHIKZ	NP_803584.1 phrog_25238 unknown function	0.11	0.27	0.29	0.14	0.08	0.03	0.02	0.01	0	0	0	0	0	0	0	0	0	0	0	0	0.05	0.38	0.93	1	0.48	0.28	0.1	0.07	0.03	0	0	0	0	0	0	0	0	0	0	0	0	0.05	9.3
Q8SDE5	PHIKZ	PHIKZ017	PHIKZ017	PHIKZ017	PHIKZ	NP_803583.1 phrog_19033 unknown function	0.17	0.22	0.13	0.05	0.06	0.05	0.04	0.01	0.03	0	0	0	0	0	0	0	0	0	0	0	0.25	0.77	1	0.59	0.23	0.27	0.23	0.18	0.05	0.14	0	0	0	0	0	0	0	0	0	0	0	0.25	8.8
L7SZ11	PHIKZ	PHIKZ115.2	PHIKZ115.2	PHIKZ115.2	PHIKZ	YP_009639910.1	0.24	0.32	0.44	0	0	0	0	0	0	0	0	0	0	0	0	0	0	0	0	0	0	0.55	0.73	1	0	0	0	0	0	0	0	0	0	0	0	0	0	0	0	0	0	0	7.95
L7SZ21	PHIKZ	PHIKZ165.1	PHIKZ165.1	PHIKZ165.1	PHIKZ	YP_009639920.1	0.47	0.3	0.23	0	0	0	0	0	0	0	0	0	0	0	0	0	0	0	0	0	0	1	0.64	0.49	0	0	0	0	0	0	0	0	0	0	0	0	0	0	0	0	0	0	6.98
L7T0J3	PHIKZ	PHIKZ031.1	PHIKZ031.1	PHIKZ031.1	PHIKZ	YP_009639889.1	0.02	0.03	0.07	0.05	0.05	0.05	0.04	0.01	0.02	0.01	0.01	0.02	0.01	0.01	0.01	0.01	0	0.02	0.02	0.02	0.51	0.29	0.43	1	0.71	0.71	0.71	0.57	0.14	0.29	0.14	0.14	0.29	0.14	0.14	0.14	0.14	0	0.29	0.29	0.29	0.51	9.05
L7T0M9	PHIKZ	PHIKZ283.1	PHIKZ283.1	PHIKZ283.1	PHIKZ	YP_009639939.1	0.14	0.29	0.19	0.1	0.09	0.06	0.02	0.02	0.01	0.01	0	0	0	0	0	0	0	0	0	0	0.05	0.48	1	0.66	0.34	0.31	0.21	0.07	0.07	0.03	0.03	0	0	0	0	0	0	0	0	0	0	0.05	9.98
L7T4A8	PHIKZ	PHIKZ185.1	PHIKZ185.1	PHIKZ185.1	PHIKZ	YP_009639923.1	0.02	0.07	0.09	0.08	0.11	0.12	0.1	0.09	0.04	0.04	0	0	0.03	0.08	0.1	0.03	0	0	0	0	0	0.17	0.58	0.75	0.67	0.92	1	0.83	0.75	0.33	0.33	0	0	0.25	0.67	0.83	0.25	0	0	0	0	0	8.15
L7T4B3	PHIKZ	PHIKZ230.1	PHIKZ230.1	PHIKZ230.1	PHIKZ	YP_009639928.1	0.05	0.18	0.3	0.16	0.13	0.08	0.04	0.02	0.01	0	0	0	0.01	0	0	0	0	0	0	0	0.02	0.17	0.6	1	0.53	0.43	0.27	0.13	0.07	0.03	0	0	0	0.03	0	0	0	0	0	0	0	0.02	8.79
Q8SCP5	PHIKZ	PHIKZ267	PHIKZ267	PHIKZ267	PHIKZ	NP_803833.1 phrog_18760 unknown function	0.1	0.38	0.43	0.09	0	0	0	0	0	0	0	0	0	0	0	0	0	0	0	0	0	0.23	0.88	1	0.21	0	0	0	0	0	0	0	0	0	0	0	0	0	0	0	0	0	7.72
Q8SCP8	PHIKZ	PHIKZ264	PHIKZ264	PHIKZ264	PHIKZ	NP_803830.1 phrog_22981 unknown function	0	0.01	0.02	0.05	0.11	0.1	0.06	0.04	0.05	0.03	0.02	0.02	0.01	0.01	0.02	0.01	0.01	0.01	0.01	0.01	0.39	0	0.09	0.18	0.45	1	0.91	0.55	0.36	0.45	0.27	0.18	0.18	0.09	0.09	0.18	0.09	0.09	0.09	0.09	0.09	0.39	9.58
Q8SCQ7	PHIKZ	PHIKZ255	PHIKZ255	PHIKZ255	PHIKZ	NP_803821.1 phrog_23294 unknown function	0.08	0.1	0.13	0.06	0.04	0.04	0	0	0	0	0	0	0	0.01	0.01	0.02	0	0.01	0.01	0.03	0.44	0.62	0.77	1	0.46	0.31	0.31	0	0	0	0	0	0	0	0.08	0.08	0.15	0	0.08	0.08	0.23	0.44	8.44
Q8SCR1	PHIKZ	PHIKZ251	PHIKZ251	PHIKZ251	PHIKZ	NP_803817.1 phrog_22400 unknown function	0.07	0.17	0.24	0.15	0.11	0.06	0.02	0.01	0	0	0	0	0	0	0	0	0	0	0	0.01	0.15	0.29	0.71	1	0.63	0.46	0.25	0.08	0.04	0	0	0	0	0	0	0	0	0	0	0	0.04	0.15	8.83
Q8SCS6	PHIKZ	PHIKZ236	PHIKZ236	PHIKZ236	PHIKZ	NP_803802.1 phrog_30953 unknown function	0.07	0.21	0.21	0.13	0.05	0.04	0.01	0.01	0	0	0	0	0	0.01	0.01	0.01	0	0	0	0.01	0.24	0.33	1	1	0.62	0.24	0.19	0.05	0.05	0	0	0	0	0	0.05	0.05	0.05	0	0	0	0.05	0.24	8.91
Q8SCS9	PHIKZ	PHIKZ233	PHIKZ233	PHIKZ233	PHIKZ	NP_803799.1 phrog_23347 unknown function	0.03	0.22	0.33	0.3	0.07	0.03	0.01	0	0	0	0	0	0	0	0	0	0	0	0	0	0	0.09	0.67	1	0.91	0.21	0.09	0.03	0	0	0	0	0	0	0	0	0	0	0	0	0	0	8.13
Q8SCU0	PHIKZ	PHIKZ222	PHIKZ222	PHIKZ222	PHIKZ	NP_803788.1 phrog_26266 unknown function	0.19	0.46	0.19	0	0	0	0	0	0	0	0	0	0	0	0	0	0	0	0	0	0.17	0.41	1	0.41	0	0	0	0	0	0	0	0	0	0	0	0	0	0	0	0	0	0.17	7.72
Q8SCX2	PHIKZ	PHIKZ190	PHIKZ190	PHIKZ190	PHIKZ	NP_803756.1 phrog_25338 unknown function	0	0.01	0.02	0.01	0.01	0	0	0	0	0.01	0.01	0.01	0.01	0.01	0.02	0.01	0.02	0.02	0.02	0.02	0.79	0	0.5	1	0.5	0.5	0	0	0	0	0.5	0.5	0.5	0.5	0.5	1	0.5	1	1	1	1	0.79	9.04
Q8SCZ3	PHIKZ	PHIKZ169	PHIKZ169	PHIKZ169	PHIKZ	NP_803735.1 phrog_5894 unknown function VOG8504	0.08	0.17	0.32	0.13	0.13	0.11	0.05	0.01	0	0	0	0	0	0	0	0	0	0	0	0	0	0.25	0.53	1	0.41	0.41	0.34	0.16	0.03	0	0	0	0	0	0	0	0	0	0	0	0	0	7.9
Q8SD03	PHIKZ	PHIKZ159	PHIKZ159	PHIKZ159	PHIKZ	NP_803725.1 phrog_20871 unknown function	0.02	0.07	0.1	0.07	0.05	0.03	0	0	0	0	0	0	0	0	0	0	0	0	0	0	0.67	0.2	0.7	1	0.7	0.5	0.3	0	0	0	0	0	0	0	0	0	0	0	0	0	0	0.67	8.15
Q8SD11	PHIKZ	PHIKZ151	PHIKZ151	PHIKZ151	PHIKZ	NP_803717.1 phrog_2450 unknown function VOG0494	0.03	0.05	0.08	0.04	0.02	0	0	0	0	0	0	0	0	0	0.01	0	0	0	0	0.02	0.76	0.38	0.63	1	0.5	0.25	0	0	0	0	0	0	0	0	0	0.13	0	0	0	0	0.25	0.76	8.04
Q8SD25	PHIKZ	PHIKZ137	PHIKZ137	PHIKZ137	PHIKZ	NP_803703.1 phrog_2297 DNA endonuclease VOG9801	0	0	0	0	0	0	0	0	0	0	0.01	0.01	0.01	0.01	0.01	0.01	0.02	0.02	0.02	0.04	0.83	0	0	0	0	0	0	0	0	0	0	0.25	0.25	0.25	0.25	0.25	0.25	0.5	0.5	0.5	1	0.83	8.47
Q8SD36	PHIKZ	PHIKZ126	PHIKZ126	PHIKZ126	PHIKZ-STRUCT	NP_803692.1 phrog_2935 virion structural protein	0.05	0.18	0.29	0.1	0.15	0	0	0	0	0	0	0	0	0	0	0	0	0	0	0	0.24	0.17	0.62	1	0.34	0.52	0	0	0	0	0	0	0	0	0	0	0	0	0	0	0	0.24	8
Q8SD54	PHIKZ	PHIKZ108	PHIKZ108	PHIKZ108	PHIKZ	NP_803674.1 phrog_24364 unknown function	0.02	0.09	0.08	0.08	0.08	0.07	0.06	0.04	0.04	0.03	0.03	0.02	0.01	0.01	0.01	0.01	0.01	0.01	0.01	0.01	0.3	0.22	1	0.89	0.89	0.89	0.78	0.67	0.44	0.44	0.33	0.33	0.22	0.11	0.11	0.11	0.11	0.11	0.11	0.11	0.11	0.3	8.98
Q8SD55	PHIKZ	PHIKZ107	PHIKZ107	PHIKZ107	PHIKZ	NP_803673.1 phrog_24035 unknown function	0.02	0.06	0.1	0.08	0.09	0.05	0.02	0.01	0	0.01	0.01	0.01	0.01	0	0.01	0.01	0.01	0.03	0.03	0.03	0.43	0.2	0.6	1	0.8	0.9	0.5	0.2	0.1	0	0.1	0.1	0.1	0.1	0	0.1	0.1	0.1	0.3	0.3	0.3	0.43	9.28
Q8SD59	PHIKZ	PHIKZ103	PHIKZ103	PHIKZ103	PHIKZ	NP_803669.1 phrog_25704 unknown function	0.01	0.04	0.12	0.06	0.06	0.07	0.04	0.03	0.02	0.01	0.02	0.01	0.01	0.01	0.02	0.01	0.01	0.02	0.02	0.03	0.36	0.08	0.33	1	0.5	0.5	0.58	0.33	0.25	0.17	0.08	0.17	0.08	0.08	0.08	0.17	0.08	0.08	0.17	0.17	0.25	0.36	8.92
Q8SDA3	PHIKZ	PHIKZ059	PHIKZ059	PHIKZ059	PHIKZ	NP_803625.1 phrog_3254 unknown function VOG3719	0.05	0.18	0.28	0.16	0.15	0.07	0.11	0	0	0	0	0	0	0	0	0	0	0	0	0	0	0.18	0.64	1	0.57	0.54	0.25	0.39	0	0	0	0	0	0	0	0	0	0	0	0	0	0	8.3
Q8SDA4	PHIKZ	PHIKZ058	PHIKZ058	PHIKZ058	PHIKZ	NP_803624.1 phrog_26219 unknown function	0.12	0.27	0.31	0.12	0.06	0.03	0.03	0.01	0	0.01	0	0	0	0	0	0	0	0	0	0	0.05	0.39	0.87	1	0.39	0.19	0.1	0.1	0.03	0	0.03	0	0	0	0	0	0	0	0	0	0	0.05	8.91
Q8SDA9	PHIKZ	PHIKZ053	PHIKZ053	PHIKZ053	PHIKZ	NP_803619.1 phrog_24470 unknown function	0.16	0.24	0.22	0.08	0.07	0.04	0.02	0	0	0	0	0	0	0	0	0	0	0	0	0	0.18	0.67	1	0.92	0.33	0.29	0.17	0.08	0	0	0	0	0	0	0	0	0	0	0	0	0	0.18	8.08
Q8SDE9	PHIKZ	PHIKZ013	PHIKZ013	PHIKZ013	PHIKZ	NP_803579.1 phrog_24977 unknown function	0.09	0.26	0.28	0.13	0.08	0.02	0	0	0	0	0	0	0	0	0	0	0	0	0	0	0.14	0.32	0.93	1	0.46	0.29	0.07	0	0	0	0	0	0	0	0	0	0	0	0	0	0	0.14	8.21
Q8SDF0	PHIKZ	PHIKZ012	PHIKZ012	PHIKZ012	PHIKZ	NP_803578.1 phrog_27375 unknown function	0.08	0.17	0.23	0.16	0.1	0.04	0.04	0.03	0	0.04	0.02	0.02	0.01	0	0	0	0	0	0	0	0.06	0.35	0.74	1	0.7	0.43	0.17	0.17	0.13	0	0.17	0.09	0.09	0.04	0	0	0	0	0	0	0	0.06	8.09
Q8SDF3	PHIKZ	PHIKZ009	PHIKZ009	PHIKZ009	PHIKZ	NP_803575.1 phrog_34630 unknown function	0.05	0.1	0.06	0.06	0.13	0.11	0.09	0.05	0.02	0.01	0.01	0.01	0.01	0	0	0	0	0.01	0.01	0.01	0.27	0.38	0.77	0.46	0.46	1	0.85	0.69	0.38	0.15	0.08	0.08	0.08	0.08	0	0	0	0	0.08	0.08	0.08	0.27	9.04
L7T0L0	PHIKZ	PHIKZ117.3	PHIKZ117.3	PHIKZ117.3	PHIKZ	YP_009639914.1	0.01	0.04	0.05	0.04	0.03	0.04	0.03	0.03	0.01	0.05	0.04	0.04	0.03	0.02	0.03	0.01	0.03	0.04	0.04	0.04	0.36	0.2	0.8	1	0.8	0.6	0.8	0.6	0.6	0.2	1	0.8	0.8	0.6	0.4	0.6	0.2	0.6	0.8	0.8	0.8	0.36	8.97
L7T490	PHIKZ	PHIKZ076.4	PHIKZ076.4	PHIKZ076.4	PHIKZ	YP_009639903.1	0	0.01	0.05	0.2	0.18	0.19	0.11	0.03	0.06	0.05	0.02	0.02	0.01	0.01	0	0	0	0	0	0.01	0.05	0	0.05	0.25	1	0.9	0.95	0.55	0.15	0.3	0.25	0.1	0.1	0.05	0.05	0	0	0	0	0	0.05	0.05	9.08
Q8SCL7	PHIKZ	PHIKZ295	PHIKZ295	PHIKZ295	PHIKZ	NP_803861.1 phrog_32537 unknown function	0.08	0.24	0.38	0.13	0.07	0.05	0.03	0.01	0	0	0	0	0	0	0	0	0	0	0	0	0	0.21	0.63	1	0.34	0.18	0.13	0.08	0.03	0	0	0	0	0	0	0	0	0	0	0	0	0	8.37
Q8SCP7	PHIKZ	PHIKZ265	PHIKZ265	PHIKZ265	PHIKZ	NP_803831.1 phrog_14045 unknown function VOG9825	0.11	0.21	0.23	0.06	0	0	0	0	0	0	0	0	0	0	0	0	0	0	0	0	0.4	0.48	0.91	1	0.26	0	0	0	0	0	0	0	0	0	0	0	0	0	0	0	0	0.4	7.69
Q8SCQ0	PHIKZ	PHIKZ262	PHIKZ262	PHIKZ262	PHIKZ	NP_803828.1 phrog_23247 unknown function	0.02	0.03	0.05	0.03	0.02	0.17	0.12	0	0.08	0	0.08	0	0.06	0	0.03	0	0.05	0.07	0.06	0	0.12	0.12	0.18	0.29	0.18	0.12	1	0.71	0	0.47	0	0.47	0	0.35	0	0.18	0	0.29	0.41	0.35	0	0.12	8.61
Q8SCQ4	PHIKZ	PHIKZ258	PHIKZ258	PHIKZ258	PHIKZ	NP_803824.1 phrog_11061 unknown function VOG9824	0.08	0.15	0.34	0.21	0.08	0.06	0.05	0.03	0	0	0	0	0	0	0	0	0	0	0	0	0	0.24	0.44	1	0.62	0.24	0.18	0.15	0.09	0	0	0	0	0	0	0	0	0	0	0	0	0	7.74
Q8SCS1	PHIKZ	PHIKZ241	PHIKZ241	PHIKZ241	PHIKZ	NP_803807.1 phrog_22545 unknown function	0.02	0.06	0.12	0.08	0.02	0.01	0	0.02	0.02	0.02	0.01	0.01	0.01	0.01	0.01	0.01	0	0.01	0.01	0.01	0.57	0.17	0.5	1	0.67	0.17	0.08	0	0.17	0.17	0.17	0.08	0.08	0.08	0.08	0.08	0.08	0	0.08	0.08	0.08	0.57	8.84
Q8SCS8	PHIKZ	PHIKZ234	PHIKZ234	PHIKZ234	PHIKZ	NP_803800.1 phrog_24022 unknown function	0.05	0.11	0.16	0.05	0.02	0.02	0.01	0	0	0	0	0	0	0	0	0	0	0	0	0.01	0.57	0.31	0.69	1	0.31	0.13	0.13	0.06	0	0	0	0	0	0	0	0	0	0	0	0	0.06	0.57	7.9
Q8SCT6	PHIKZ	PHIKZ226	PHIKZ226	PHIKZ226	PHIKZ	NP_803792.1 phrog_23067 unknown function	0	0	0.01	0	0.02	0.18	0.58	0.09	0.02	0	0.01	0	0	0	0	0	0	0.01	0.01	0.01	0.05	0	0	0.02	0	0.03	0.31	1	0.16	0.03	0	0.02	0	0	0	0	0	0	0.02	0.02	0.02	0.05	9.25
Q8SCT9	PHIKZ	PHIKZ223	PHIKZ223	PHIKZ223	PHIKZ	NP_803789.1 phrog_15139 unknown function VOG9818	0	0	0	0	0	0	0	0	0	0	0	0	0	0	0	0	0	0	0	0	1																					1	7.85
Q8SCV0	PHIKZ	PHIKZ212	PHIKZ212	PHIKZ212	PHIKZ	NP_803778.1 phrog_19982 unknown function	0.11	0.29	0.2	0.12	0.08	0	0	0	0	0	0	0	0	0	0	0	0	0	0	0	0.19	0.38	1	0.69	0.41	0.28	0	0	0	0	0	0	0	0	0	0	0	0	0	0	0	0.19	7.44
Q8SCV8	PHIKZ	PHIKZ204	PHIKZ204	PHIKZ204	PHIKZ	NP_803770.1 phrog_23620 unknown function	0.08	0.25	0.27	0.15	0.06	0	0	0	0	0	0	0	0	0	0	0	0	0	0	0	0.2	0.3	0.93	1	0.56	0.22	0	0	0	0	0	0	0	0	0	0	0	0	0	0	0	0.2	7.67
Q8SCW5	PHIKZ	PHIKZ197	PHIKZ197	PHIKZ197	PHIKZ	NP_803763.1 phrog_2470 membrane protein VOG0158	0.02	0.18	0.5	0.21	0.09	0	0	0	0	0	0	0	0	0	0	0	0	0	0	0	0	0.04	0.36	1	0.42	0.18	0	0	0	0	0	0	0	0	0	0	0	0	0	0	0	0	8.45
Q8SD14	PHIKZ	PHIKZ148	PHIKZ148	PHIKZ148	PHIKZ	NP_803714.1 phrog_16245 unknown function VOG9806	0.02	0.11	0.22	0.19	0.12	0.1	0.07	0.09	0.03	0.03	0	0.01	0.01	0	0.01	0	0	0	0	0	0	0.09	0.5	1	0.86	0.55	0.45	0.32	0.41	0.14	0.14	0	0.05	0.05	0	0.05	0	0	0	0	0	0	8.58
Q8SD20	PHIKZ	PHIKZ142	PHIKZ142	PHIKZ142	PHIKZ-STRUCT	NP_803708.1 phrog_14484 virion structural protein VOG9803	0.01	0.05	0.03	0.05	0.06	0.04	0	0	0	0	0	0	0	0	0	0	0	0	0	0	0.76	0.17	0.83	0.5	0.83	1	0.67	0	0	0	0	0	0	0	0	0	0	0	0	0	0	0.76	7.93
Q8SD21	PHIKZ	PHIKZ141	PHIKZ141	PHIKZ141	PHIKZ	NP_803707.1 phrog_7584 Rz-like spanin	0.02	0.05	0.08	0.11	0.14	0.12	0.1	0.06	0.03	0.02	0	0.01	0	0	0	0	0	0	0	0	0.25	0.14	0.36	0.57	0.79	1	0.86	0.71	0.43	0.21	0.14	0	0.07	0	0	0	0	0	0	0	0	0.25	8.15
Q8SD51	PHIKZ	PHIKZ111	PHIKZ111	PHIKZ111	PHIKZ	NP_803677.1 phrog_24332 unknown function	0.11	0.31	0.31	0.16	0.12	0	0	0	0	0	0	0	0	0	0	0	0	0	0	0	0	0.35	1	1	0.52	0.39	0	0	0	0	0	0	0	0	0	0	0	0	0	0	0	0	7.81
Q8SD58	PHIKZ	PHIKZ104	PHIKZ104	PHIKZ104	PHIKZ	NP_803670.1 phrog_335 phosphatase VOG1382	0.01	0.01	0	0	0	0	0	0	0	0	0	0	0	0	0	0	0	0	0	0	0.98	1	1	0	0	0	0	0	0	0	0	0	0	0	0	0	0	0	0	0	0	0.98	8
Q8SD62	PHIKZ	PHIKZ100	PHIKZ100	PHIKZ100	PHIKZ	NP_803666.1 phrog_5833 unknown function VOG9794	0.01	0	0	0.01	0.01	0.01	0.01	0.01	0.01	0	0.01	0.01	0.01	0.01	0.02	0.01	0.02	0.02	0.02	0.02	0.77	0.5	0	0	0.5	0.5	0.5	0.5	0.5	0.5	0	0.5	0.5	0.5	0.5	1	0.5	1	1	1	1	0.77	8.43
Q8SDB4	PHIKZ	PHIKZ048	PHIKZ048	PHIKZ048	PHIKZ	NP_803614.1 phrog_26533 unknown function	0.18	0.29	0.35	0.12	0.06	0	0	0	0	0	0	0	0	0	0	0	0	0	0	0	0	0.51	0.83	1	0.34	0.17	0	0	0	0	0	0	0	0	0	0	0	0	0	0	0	0	8.11
Q8SDB8	PHIKZ	PHIKZ044	PHIKZ044	PHIKZ044	PHIKZ	NP_803610.1 phrog_23197 unknown function	0.02	0.1	0.14	0.06	0.04	0.02	0	0	0	0	0	0	0	0	0	0	0	0	0	0	0.61	0.14	0.71	1	0.43	0.29	0.14	0	0	0	0	0	0	0	0	0	0	0	0	0	0	0.61	8.34
Q8SDC7	PHIKZ	PHIKZ035	PHIKZ035	PHIKZ035	PHIKZ-STRUCT	NP_803601.1 phrog_25388 virion structural protein	0.17	0.1	0.12	0	0	0	0	0	0	0	0	0	0	0	0	0	0	0	0	0	0.62	1	0.59	0.71	0	0	0	0	0	0	0	0	0	0	0	0	0	0	0	0	0	0.62	7.9
Q8SDF2	PHIKZ	PHIKZ010	PHIKZ010	PHIKZ010	PHIKZ	NP_803576.1 phrog_26983 unknown function	0.23	0.26	0.26	0.15	0.07	0.02	0.01	0.01	0	0	0	0	0	0	0	0	0	0	0	0	0	0.88	1	1	0.58	0.27	0.08	0.04	0.04	0	0	0	0	0	0	0	0	0	0	0	0	0	7.94
Q8SDF6	PHIKZ	PHIKZ006	PHIKZ006	PHIKZ006	PHIKZ	NP_803572.1 phrog_18830 unknown function	0	0.05	0.12	0.09	0	0	0	0	0	0	0.02	0.01	0.01	0.03	0.04	0.04	0	0	0	0	0.6	0	0.42	1	0.75	0	0	0	0	0	0	0.17	0.08	0.08	0.25	0.33	0.33	0	0	0	0	0.6	7.91
L7SZ33	PHIKZ	PHIKZ218.1	PHIKZ218.1	PHIKZ218.1	PHIKZ	YP_009639927.1	0	0	0	0	0	0	0	0	0	0	0	0	0	0	0	0	0	0	0	0	1																					1	7.66
L7SZ40	PHIKZ	PHIKZ286.1	PHIKZ286.1	PHIKZ286.1	PHIKZ	YP_009639940.1	0	0	0	0	0	0	0	0	0	0	0	0	0	0	0	0	0	0	0	0	1																					1	7.64
L7T0M0	PHIKZ	PHIKZ230.2	PHIKZ230.2	PHIKZ230.2	PHIKZ	YP_009639929.1	0	0	0	0	0	0	0	0	0	0	0	0	0	0	0	0	0	0	0	0	1																					1	7.31
L7T4C2	PHIKZ	PHIKZ293.1	PHIKZ293.1	PHIKZ293.1	PHIKZ	YP_009639943.1	0.03	0.08	0.12	0.03	0.12	0.05	0.03	0.02	0	0.01	0	0.01	0.01	0.01	0.02	0.01	0.01	0.02	0.02	0.01	0.39	0.25	0.67	1	0.25	1	0.42	0.25	0.17	0	0.08	0	0.08	0.08	0.08	0.17	0.08	0.08	0.17	0.17	0.08	0.39	9.12
Q8SCL0	PHIKZ	PHIKZ302	PHIKZ302	PHIKZ302	PHIKZ	NP_803868.1 phrog_22034 unknown function	0	0	0.14	0.05	0.05	0.05	0	0	0	0	0	0	0	0	0	0	0	0	0	0	0.71	0	0	1	0.36	0.36	0.36	0	0	0	0	0	0	0	0	0	0	0	0	0	0	0.71	7.32
Q8SCL2	PHIKZ	PHIKZ300	PHIKZ300	PHIKZ300	PHIKZ	NP_803866.1 phrog_21030 unknown function	0	0.01	0.02	0.02	0.03	0.06	0.03	0.03	0.06	0.05	0.03	0.03	0.02	0.01	0.03	0.02	0.02	0.05	0.01	0.05	0.39	0	0.17	0.33	0.33	0.5	1	0.5	0.5	1	0.83	0.5	0.5	0.33	0.17	0.5	0.33	0.33	0.83	0.17	0.83	0.39	8.54
Q8SCM2	PHIKZ	PHIKZ290	PHIKZ290	PHIKZ290	PHIKZ	NP_803856.1 phrog_21654 unknown function	0.02	0.28	0.39	0.2	0.1	0	0	0	0	0	0	0	0	0	0	0	0	0	0	0	0	0.05	0.72	1	0.51	0.26	0	0	0	0	0	0	0	0	0	0	0	0	0	0	0	0	7.67
Q8SCN8	PHIKZ	PHIKZ274	PHIKZ274	PHIKZ274	PHIKZ	NP_803840.1 phrog_18417 unknown function	0.18	0.2	0.28	0.14	0.14	0.06	0	0	0	0	0	0	0	0	0	0	0	0	0	0	0	0.64	0.71	1	0.5	0.5	0.21	0	0	0	0	0	0	0	0	0	0	0	0	0	0	0	7.72
Q8SCP1	PHIKZ	PHIKZ271	PHIKZ271	PHIKZ271	PHIKZ	NP_803837.1 phrog_24077 unknown function	0.01	0.08	0.09	0.07	0.06	0.06	0.01	0.01	0	0	0	0	0	0.02	0.03	0.02	0	0	0	0	0.55	0.11	0.89	1	0.78	0.67	0.67	0.11	0.11	0	0	0	0	0	0.22	0.33	0.22	0	0	0	0	0.55	8.27
Q8SCP4	PHIKZ	PHIKZ268	PHIKZ268	PHIKZ268	PHIKZ	NP_803834.1 phrog_16367 unknown function VOG9826	0.14	0.25	0.26	0.11	0.12	0.06	0.04	0.02	0	0	0	0	0	0	0	0	0	0	0	0	0	0.54	0.96	1	0.42	0.46	0.23	0.15	0.08	0	0	0	0	0	0	0	0	0	0	0	0	0	8.01
Q8SCQ5	PHIKZ	PHIKZ257	PHIKZ257	PHIKZ257	PHIKZ	NP_803823.1 phrog_27353 unknown function	0.5	0.5	0	0	0	0	0	0	0	0	0	0	0	0	0	0	0	0	0	0	0	1	1	0	0	0	0	0	0	0	0	0	0	0	0	0	0	0	0	0	0	0	6.46
Q8SCS3	PHIKZ	PHIKZ239	PHIKZ239	PHIKZ239	PHIKZ	NP_803805.1 singleton unknown function	0.01	0.04	0.15	0.07	0.06	0.02	0.02	0.01	0	0	0	0	0	0.01	0.01	0.01	0	0.01	0.01	0.03	0.54	0.07	0.27	1	0.47	0.4	0.13	0.13	0.07	0	0	0	0	0	0.07	0.07	0.07	0	0.07	0.07	0.2	0.54	8.4
Q8SCU7	PHIKZ	PHIKZ215	PHIKZ215	PHIKZ215	PHIKZ	NP_803781.1 phrog_27101 unknown function	0.04	0.26	0.29	0.17	0.12	0.06	0.03	0.02	0	0.01	0	0	0	0	0	0	0	0	0	0	0	0.14	0.9	1	0.59	0.41	0.21	0.1	0.07	0	0.03	0	0	0	0	0	0	0	0	0	0	0	8.23
Q8SD12	PHIKZ	PHIKZ150	PHIKZ150	PHIKZ150	PHIKZ	NP_803716.1 phrog_6181 unknown function VOG9807	1	0	0	0	0	0	0	0	0	0	0	0	0	0	0	0	0	0	0	0	0	1	0	0	0	0	0	0	0	0	0	0	0	0	0	0	0	0	0	0	0	0	6.51
Q8SD41	PHIKZ	PHIKZ121	PHIKZ121	PHIKZ121	PHIKZ	NP_803687.1 phrog_23099 unknown function	0	0	0.32	0.32	0.15	0.14	0.07	0	0	0	0	0	0	0	0	0	0	0	0	0	0	0	0	1	1	0.47	0.44	0.22	0	0	0	0	0	0	0	0	0	0	0	0	0	0	7.22
Q8SD50	PHIKZ	PHIKZ112	PHIKZ112	PHIKZ112	PHIKZ	NP_803678.1 phrog_26012 unknown function	0.1	0.22	0.26	0.09	0.03	0.03	0.01	0	0	0	0	0	0	0	0	0	0	0	0	0	0.26	0.38	0.85	1	0.35	0.12	0.12	0.04	0	0	0	0	0	0	0	0	0	0	0	0	0	0.26	7.87
Q8SDB7	PHIKZ	PHIKZ045	PHIKZ045	PHIKZ045	PHIKZ	NP_803611.1 phrog_25526 unknown function	0.01	0.02	0.02	0.02	0.04	0.01	0.02	0.01	0.01	0	0	0	0	0	0	0	0	0	0	0.01	0.84	0.25	0.5	0.5	0.5	1	0.25	0.5	0.25	0.25	0	0	0	0	0	0	0	0	0	0	0.25	0.84	8.4
Q8SDG1	PHIKZ	PHIKZ001	PHIKZ001	PHIKZ001	PHIKZ	NP_803567.1 phrog_419 unknown function VOG1183	0.14	0.57	0	0.29	0	0	0	0	0	0	0	0	0	0	0	0	0	0	0	0	0	0.25	1	0	0.51	0	0	0	0	0	0	0	0	0	0	0	0	0	0	0	0	0	6.98
L7SYY9	PHIKZ	PHIKZ033.1	PHIKZ033.1	PHIKZ033.1	PHIKZ	YP_009639890.1	0	0	0	0	0	0	0	0	0	0	0	0	0	0	0	0	0	0	0	0	1																					1	6.94
L7SYZ5	PHIKZ	PHIKZ050.1	PHIKZ050.1	PHIKZ050.1	PHIKZ	YP_009639895.1	0.3	0.24	0.26	0.13	0.07	0	0	0	0	0	0	0	0	0	0	0	0	0	0	0	0	1	0.8	0.87	0.43	0.23	0	0	0	0	0	0	0	0	0	0	0	0	0	0	0	0	7.35
L7T0K4	PHIKZ	PHIKZ082.1	PHIKZ082.1	PHIKZ082.1	PHIKZ	YP_009639904.1	0	0.02	0.11	0.15	0.23	0.11	0.1	0.07	0	0.03	0.01	0.01	0	0.01	0.01	0.01	0	0	0	0	0.14	0	0.09	0.48	0.65	1	0.48	0.43	0.3	0	0.13	0.04	0.04	0	0.04	0.04	0.04	0	0	0	0	0.14	8.1
L7T0M4	PHIKZ	PHIKZ238.2	PHIKZ238.2	PHIKZ238.2	PHIKZ	YP_009639934.1	0	0	0	0	0	0	0	0	0	0	0.12	0.15	0.14	0.1	0.07	0.02	0.06	0.04	0.05	0.04	0.2	0	0	0	0	0	0	0	0	0	0	0.8	1	0.93	0.67	0.47	0.13	0.4	0.27	0.33	0.27	0.2	8.88
L7T138	PHIKZ	PHIKZ056.1	PHIKZ056.1	PHIKZ056.1	PHIKZ	YP_009639896.1	0	0	0.03	0.17	0.24	0.19	0.1	0.09	0	0.01	0.02	0	0	0.01	0	0	0	0	0	0	0.14	0	0	0.13	0.71	1	0.79	0.42	0.38	0	0.04	0.08	0	0	0.04	0	0	0	0	0	0	0.14	9.01
L7T156	PHIKZ	PHIKZ141.1	PHIKZ141.1	PHIKZ141.1	PHIKZ	YP_009639916.1	0	0	0	0	0	0	0	0	0	0	0	0	0	0	0	0	0	0	0	0.09	0.91	0	0	0	0	0	0	0	0	0	0	0	0	0	0	0	0	0	0	0	1	0.91	7.86
L7T175	PHIKZ	PHIKZ287.1	PHIKZ287.1	PHIKZ287.1	PHIKZ	YP_009639941.1	1	0	0	0	0	0	0	0	0	0	0	0	0	0	0	0	0	0	0	0	0	1	0	0	0	0	0	0	0	0	0	0	0	0	0	0	0	0	0	0	0	0	6.59
L7T4B8	PHIKZ	PHIKZ267.1	PHIKZ267.1	PHIKZ267.1	PHIKZ	YP_009639938.1	0.02	0.08	0.11	0.15	0.16	0.16	0.11	0.08	0.02	0.04	0	0	0	0	0	0	0	0	0	0	0.07	0.13	0.5	0.69	0.94	1	1	0.69	0.5	0.13	0.25	0	0	0	0	0	0	0	0	0	0	0.07	7.8
Q8SCL1	PHIKZ	PHIKZ301	PHIKZ301	PHIKZ301	PHIKZ	NP_803867.1 phrog_33935 unknown function	0	0	0	0	0	0	0	0	0	0	0	0	0.04	0.1	0.16	0.07	0.14	0.1	0.07	0.03	0.29	0	0	0	0	0	0	0	0	0	0	0	0	0.25	0.63	1	0.44	0.88	0.63	0.44	0.19	0.29	7.83
Q8SCQ1	PHIKZ	PHIKZ261	PHIKZ261	PHIKZ261	PHIKZ	NP_803827.1 phrog_26933 unknown function	0	0	0	0	0	0	0	0	0	0	0	0	0	0	0	0	0	0	0	0	1																					1	7.52
Q8SCR0	PHIKZ	PHIKZ252	PHIKZ252	PHIKZ252	PHIKZ	NP_803818.1 phrog_26535 unknown function	1	0	0	0	0	0	0	0	0	0	0	0	0	0	0	0	0	0	0	0	0	1	0	0	0	0	0	0	0	0	0	0	0	0	0	0	0	0	0	0	0	0	6.17
Q8SCV2	PHIKZ	PHIKZ210	PHIKZ210	PHIKZ210	PHIKZ	NP_803776.1 phrog_21763 unknown function	0.08	0.3	0	0.62	0	0	0	0	0	0	0	0	0	0	0	0	0	0	0	0	0	0.13	0.48	0	1	0	0	0	0	0	0	0	0	0	0	0	0	0	0	0	0	0	6.85
Q8SCZ6	PHIKZ	PHIKZ166	PHIKZ166	PHIKZ166	PHIKZ	NP_803732.1 phrog_25316 unknown function	0.03	0.09	0.07	0.03	0.04	0	0	0	0	0	0	0	0	0	0	0	0	0	0	0.01	0.73	0.33	1	0.78	0.33	0.44	0	0	0	0	0	0	0	0	0	0	0	0	0	0	0.11	0.73	8.1
Q8SD01	PHIKZ	PHIKZ161	PHIKZ161	PHIKZ161	PHIKZ	NP_803727.1 phrog_3241 unknown function VOG3270	0	0	0	0	0	0	0	0	0	0	0	0.07	0.07	0.05	0.06	0	0	0	0	0	0.75	0	0	0	0	0	0	0	0	0	0	0	1	1	0.71	0.86	0	0	0	0	0	0.75	7.47
Q8SD08	PHIKZ	PHIKZ154	PHIKZ154	PHIKZ154	PHIKZ	NP_803720.1 phrog_9853 unknown function VOG8503	0	0	0	0	0	0	0	0	0	0	0	0	0	0	0	0	0	0	0	0	1																					1	7.11
Q8SD46	PHIKZ	PHIKZ116	PHIKZ116	PHIKZ116	PHIKZ	NP_803682.1 phrog_17965 unknown function	0.11	0.44	0	0	0	0	0	0	0	0	0	0	0	0	0	0	0	0	0	0	0.45	0.25	1	0	0	0	0	0	0	0	0	0	0	0	0	0	0	0	0	0	0	0.45	7.32
Q8SD56	PHIKZ	PHIKZ106	PHIKZ106	PHIKZ106	PHIKZ	NP_803672.1 phrog_27015 unknown function	0.07	0.18	0	0	0	0	0	0.1	0	0.03	0.05	0.02	0.01	0.03	0.02	0.01	0	0	0	0	0.48	0.39	1	0	0	0	0	0	0.56	0	0.17	0.28	0.11	0.06	0.17	0.11	0.06	0	0	0	0	0.48	8.25
Q8SDB3	PHIKZ	PHIKZ049	PHIKZ049	PHIKZ049	PHIKZ	NP_803615.1 phrog_3235 unknown function VOG5608	0	0	0.08	0	0	0	0	0	0	0	0.01	0.04	0.03	0.03	0.05	0.04	0.01	0.02	0.02	0.01	0.67	0	0	1	0	0	0	0	0	0	0	0.13	0.5	0.38	0.38	0.63	0.5	0.13	0.25	0.25	0.13	0.67	8.03
Q8SDE3	PHIKZ	PHIKZ019	PHIKZ019	PHIKZ019	PHIKZ	NP_803585.1 phrog_19022 unknown function	0.01	0	0	0	0	0	0.13	0	0.12	0.06	0.05	0.03	0.03	0.02	0.02	0.02	0.03	0.02	0.02	0.04	0.41	0.08	0	0	0	0	0	1	0	0.92	0.46	0.38	0.23	0.23	0.15	0.15	0.15	0.23	0.15	0.15	0.31	0.41	8.59
Q9HW01	PAO1(PHIKZ)	PA4412	UDP-N-acetylglucosamine--N-acetylmuramyl-(pentapeptide) pyrophosphoryl-undecaprenol N-acetylglucosamine transferase	PA4412	PAO1	NP_253102.1 WP_003103107.1	0.01	0.03	0.05	0.19	0.23	0.17	0.12	0.02	0.02	0.01	0.01	0.01	0.01	0.01	0	0	0	0	0.01	0.01	0.09	0.04	0.13	0.22	0.83	1	0.74	0.52	0.09	0.09	0.04	0.04	0.04	0.04	0.04	0	0	0	0	0.04	0.04	0.09	9.52
Q9HWC9	PAO1(PHIKZ)	rpoC	DNA-directed RNA polymerase subunit beta	PA4269	POL	NP_252959.1 WP_003093745.1	0	0	0	0.01	0.07	0.12	0.12	0.09	0.12	0.12	0.06	0.06	0.03	0.02	0.02	0.01	0.02	0.02	0.02	0.02	0.08	0	0	0	0.08	0.58	1	1	0.75	1	1	0.5	0.5	0.25	0.17	0.17	0.08	0.17	0.17	0.17	0.17	0.08	11.87
Q51561	PAO1(PHIKZ)	rpoB	DNA-directed RNA polymerase subunit beta	PA4270	POL	NP_252960.1 WP_003114335.1	0	0	0	0.02	0.08	0.13	0.12	0.09	0.11	0.1	0.06	0.05	0.03	0.02	0.02	0.01	0.02	0.02	0.02	0.02	0.08	0	0	0	0.15	0.62	1	0.92	0.69	0.85	0.77	0.46	0.38	0.23	0.15	0.15	0.08	0.15	0.15	0.15	0.15	0.08	11.88
Q9HZE0	PAO1(PHIKZ)	gdhB	NAD-specific glutamate dehydrogenase	PA3068	PAO1	NP_251758.1 WP_003103491.1	0	0.02	0.16	0.18	0.18	0.15	0.1	0.05	0.03	0.04	0.01	0.01	0.01	0	0	0	0	0	0	0	0.04	0	0.11	0.89	1	1	0.83	0.56	0.28	0.17	0.22	0.06	0.06	0.06	0	0	0	0	0	0	0	0.04	10.82
Q9HXN2	PAO1(PHIKZ)	purL	Phosphoribosylformylglycinamidine synthase	PA3763	PAO1	NP_252452.1 WP_003113821.1	0	0.06	0.28	0.19	0.18	0.13	0.07	0.03	0.02	0.02	0.01	0	0	0	0	0	0	0	0	0	0.01	0	0.21	1	0.68	0.64	0.46	0.25	0.11	0.07	0.07	0.04	0	0	0	0	0	0	0	0	0	0.01	10.83
Q9HXZ1	PAO1(PHIKZ)	dnaE	DNA polymerase III subunit alpha	PA3640	POL	NP_252330.1 WP_003098578.1	0	0.01	0.04	0.03	0.05	0.05	0.04	0.02	0.02	0.03	0.02	0.02	0.01	0.01	0.02	0.01	0.02	0.03	0.04	0.04	0.5	0	0.2	0.8	0.6	1	1	0.8	0.4	0.4	0.6	0.4	0.4	0.2	0.2	0.4	0.2	0.4	0.6	0.8	0.8	0.5	10.27
Q59637	PAO1(PHIKZ)	aceE	Pyruvate dehydrogenase E1 component	PA5015	PAO1	NP_253702.1 WP_003114556.1	0	0.01	0.09	0.13	0.16	0.16	0.12	0.07	0.08	0.07	0.03	0.03	0.01	0.01	0.01	0	0	0	0	0	0.01	0	0.06	0.56	0.81	1	1	0.75	0.44	0.5	0.44	0.19	0.19	0.06	0.06	0.06	0	0	0	0	0	0.01	11.56
Q9HZJ5	PAO1(PHIKZ)	topA	DNA topoisomerase 1	PA3011	PAO1	NP_251701.1 WP_003091201.1	0	0.01	0.06	0.05	0.09	0.12	0.11	0.07	0.08	0.08	0.05	0.05	0.03	0.02	0.02	0.01	0.01	0.02	0.02	0.02	0.08	0	0.08	0.5	0.42	0.75	1	0.92	0.58	0.67	0.67	0.42	0.42	0.25	0.17	0.17	0.08	0.08	0.17	0.17	0.17	0.08	10.67
Q9I179	PAO1(PHIKZ)	PA2402	Probable non-ribosomal peptide synthetase	PA2402	PAO1	NP_251092.1 WP_010895613.1	0	0	0.01	0.03	0.11	0.13	0.11	0.07	0.05	0.07	0.03	0.03	0.01	0.02	0.01	0	0.01	0.02	0.02	0.02	0.24	0	0	0.08	0.23	0.85	1	0.85	0.54	0.38	0.54	0.23	0.23	0.08	0.15	0.08	0	0.08	0.15	0.15	0.15	0.24	9.2
Q9I696	PAO1(PHIKZ)	chpA	Histidine kinase	PA0413	PAO1	NP_249104.1 WP_003114893.1	0.01	0.04	0.13	0.1	0.08	0.07	0.05	0.03	0.02	0.02	0.02	0.02	0.01	0.01	0.01	0.01	0.01	0.02	0.02	0.03	0.31	0.08	0.31	1	0.77	0.62	0.54	0.38	0.23	0.15	0.15	0.15	0.15	0.08	0.08	0.08	0.08	0.08	0.15	0.15	0.23	0.31	9.69
Q9HXR4	PAO1(PHIKZ)	PA3728	Uncharacterized protein	PA3728	PAO1	NP_252417.1 WP_003113834.1	0	0.01	0.03	0.02	0.02	0.02	0.13	0	0	0.01	0.01	0.05	0	0	0.01	0.01	0.01	0.02	0.03	0.04	0.57	0	0.08	0.23	0.15	0.15	0.15	1	0	0	0.08	0.08	0.38	0	0	0.08	0.08	0.08	0.15	0.23	0.31	0.57	9.7
Q9HVN5	PAO1(PHIKZ)	clpB	Chaperone protein ClpB	PA4542	PAO1	NP_253232.1 WP_003094682.1	0.03	0.13	0.21	0.11	0.1	0.07	0.04	0.02	0.02	0.02	0.01	0.01	0.01	0.01	0.01	0.01	0.01	0.01	0.01	0.01	0.14	0.14	0.62	1	0.52	0.48	0.33	0.19	0.1	0.1	0.1	0.05	0.05	0.05	0.05	0.05	0.05	0.05	0.05	0.05	0.05	0.14	10.71
Q9HWD2	PAO1(PHIKZ)	fusA	Elongation factor G 1	PA4266	PAO1	NP_252956.1 WP_003093741.1	0.04	0.14	0.24	0.14	0.14	0.11	0.07	0.03	0.02	0.02	0.01	0.01	0	0	0	0	0	0	0	0	0.02	0.17	0.58	1	0.58	0.58	0.46	0.29	0.13	0.08	0.08	0.04	0.04	0	0	0	0	0	0	0	0	0.02	11.87
Q9I5F6	PAO1(PHIKZ)	putA	Bifunctional protein PutA	PA0782	PAO1	NP_249473.1 WP_003114187.1	0	0.03	0.2	0.14	0.14	0.12	0.08	0.04	0.03	0.03	0.01	0.01	0.01	0	0.01	0	0	0.01	0.01	0.01	0.12	0	0.15	1	0.7	0.7	0.6	0.4	0.2	0.15	0.15	0.05	0.05	0.05	0	0.05	0	0	0.05	0.05	0.05	0.12	10.62
Q9I3D3	PAO1(PHIKZ)	sucA	Oxoglutarate dehydrogenase (succinyl-transferring)	PA1585	PAO1	NP_250276.1 WP_003087413.1	0	0	0.01	0.01	0.02	0.02	0.03	0.07	0.15	0.2	0.11	0.1	0.05	0.03	0.03	0.01	0.01	0.01	0.01	0.01	0.11	0	0	0.05	0.05	0.1	0.1	0.15	0.35	0.75	1	0.55	0.5	0.25	0.15	0.15	0.05	0.05	0.05	0.05	0.05	0.11	11.4
P38100	PAO1(PHIKZ)	carB	Carbamoyl-phosphate synthase large chain	PA4756	PAO1	NP_253444.1 WP_003095207.1	0	0.05	0.26	0.15	0.15	0.11	0.07	0.03	0.03	0.03	0.01	0.01	0.01	0	0	0	0	0.01	0.01	0.01	0.06	0	0.19	1	0.58	0.58	0.42	0.27	0.12	0.12	0.12	0.04	0.04	0.04	0	0	0	0	0.04	0.04	0.04	0.06	10.97
Q9HYU6	PAO1(PHIKZ)	PA3297	Probable ATP-dependent helicase	PA3297	PAO1	NP_251987.1 WP_003105494.1	0	0	0.01	0.02	0.04	0.05	0.06	0.12	0.08	0.1	0.06	0.07	0.03	0.02	0.02	0.01	0.01	0.02	0.02	0.02	0.23	0	0	0.08	0.17	0.33	0.42	0.5	1	0.67	0.83	0.5	0.58	0.25	0.17	0.17	0.08	0.08	0.17	0.17	0.17	0.23	9.9
P30718	PAO1(PHIKZ)	groEL	Chaperonin GroEL	PA4385	PAO1	NP_253075.1 WP_003094059.1	0	0	0.01	0	0.01	0.06	0.18	0.14	0.18	0.16	0.07	0.06	0.03	0.02	0.02	0.01	0.01	0.01	0.01	0.01	0.02	0	0	0.06	0	0.06	0.33	1	0.78	1	0.89	0.39	0.33	0.17	0.11	0.11	0.06	0.06	0.06	0.06	0.06	0.02	12.02
Q9HT80	PAO1(PHIKZ)	polA	DNA polymerase I	PA5493	POL	NP_254180.1 WP_003114123.1	0.01	0.09	0.18	0.12	0.13	0.12	0.08	0.05	0.04	0.05	0.02	0.02	0.01	0.01	0.01	0	0	0.01	0	0	0.04	0.06	0.5	1	0.67	0.72	0.67	0.44	0.28	0.22	0.28	0.11	0.11	0.06	0.06	0.06	0	0	0.06	0	0	0.04	10.32
Q9HV55	PAO1(PHIKZ)	infB	Translation initiation factor IF-2	PA4744	PAO1	NP_253432.1 WP_003113908.1	0.02	0.07	0.13	0.1	0.12	0.15	0.12	0.07	0.05	0.04	0.01	0.01	0.01	0.01	0.01	0	0	0.01	0.01	0.01	0.07	0.13	0.47	0.87	0.67	0.8	1	0.8	0.47	0.33	0.27	0.07	0.07	0.07	0.07	0.07	0	0	0.07	0.07	0.07	0.07	11.27
Q9I157	PAO1(PHIKZ)	pvdL	PvdL	PA2424	PAO1	NP_251114.1 WP_003115540.1	0	0.02	0.03	0.07	0.21	0.19	0.14	0.07	0.05	0.02	0.02	0.02	0	0	0	0	0	0	0	0.01	0.14	0	0.1	0.14	0.33	1	0.9	0.67	0.33	0.24	0.1	0.1	0.1	0	0	0	0	0	0	0	0.05	0.14	8.96
Q9HUD5	PAO1(PHIKZ)	gltB	Glutamate synthase large chain	PA5036	PAO1	NP_253723.1 WP_003103700.1	0	0.02	0.22	0.19	0.21	0.17	0.11	0.05	0.02	0.01	0	0	0	0	0	0	0	0	0	0	0	0	0.09	1	0.86	0.95	0.77	0.5	0.23	0.09	0.05	0	0	0	0	0	0	0	0	0	0	0	9.85
Q9HXH0	PAO1(PHIKZ)	valS	Valine--tRNA ligase	PA3834	PAO1	NP_252523.1 WP_003113794.1	0.01	0.1	0.3	0.17	0.16	0.11	0.07	0.03	0.02	0.02	0.01	0.01	0	0	0	0	0	0	0	0	0	0.03	0.33	1	0.57	0.53	0.37	0.23	0.1	0.07	0.07	0.03	0.03	0	0	0	0	0	0	0	0	0	10.81
Q9HVA9	PAO1(PHIKZ)	PA4686	Uncharacterized protein	PA4686	PAO1	NP_253375.1 WP_003113519.1	0	0.03	0.13	0.08	0.09	0.07	0.05	0.03	0.02	0.03	0.02	0.02	0.01	0.01	0.01	0.01	0.02	0.02	0.03	0.03	0.3	0	0.23	1	0.62	0.69	0.54	0.38	0.23	0.15	0.23	0.15	0.15	0.08	0.08	0.08	0.08	0.15	0.15	0.23	0.23	0.3	10.46
Q9I2T9	PAO1(PHIKZ)	lon	Lon protease	PA1803	PAO1	NP_250494.1 WP_003087926.1	0	0.02	0.05	0.04	0.07	0.13	0.11	0.09	0.1	0.1	0.05	0.05	0.02	0.02	0.02	0.01	0.01	0.01	0.01	0.01	0.07	0	0.15	0.38	0.31	0.54	1	0.85	0.69	0.77	0.77	0.38	0.38	0.15	0.15	0.15	0.08	0.08	0.08	0.08	0.08	0.07	10.81
Q9I3C5	PAO1(PHIKZ)	htpG	Chaperone protein HtpG	PA1596	PAO1	NP_250287.1 WP_003087446.1	0.02	0.13	0.25	0.15	0.15	0.1	0.07	0.03	0.02	0.02	0.01	0.01	0.01	0	0	0	0	0	0	0	0.02	0.08	0.52	1	0.6	0.6	0.4	0.28	0.12	0.08	0.08	0.04	0.04	0.04	0	0	0	0	0	0	0	0.02	11.38
Q9I4N8	PAO1(PHIKZ)	fgtA	Flagellar glycosyl transferase FgtA	PA1091	PAO1	NP_249782.1 WP_003112505.1	0	0	0.02	0.15	0.24	0.23	0.14	0.07	0.06	0.03	0.01	0	0	0	0	0	0	0	0	0	0.03	0	0	0.08	0.63	1	0.96	0.58	0.29	0.25	0.13	0.04	0	0	0	0	0	0	0	0	0	0.03	9.44
P48372	PAO1(PHIKZ)	gyrA	DNA gyrase subunit A	PA3168	PAO1	NP_251858.1 WP_003091448.1	0	0.05	0.25	0.16	0.16	0.13	0.08	0.04	0.03	0.03	0.01	0.01	0.01	0	0	0	0	0	0	0	0.03	0	0.2	1	0.64	0.64	0.52	0.32	0.16	0.12	0.12	0.04	0.04	0.04	0	0	0	0	0	0	0	0.03	10.88
Q9HUM7	PAO1(PHIKZ)	rnr	Ribonuclease R	PA4937	PAO1	NP_253624.1 WP_003112282.1	0	0	0	0	0.01	0.02	0.05	0.04	0.17	0.18	0.1	0.11	0.06	0.03	0.04	0.01	0.02	0.02	0.02	0.01	0.1	0	0	0	0	0.06	0.11	0.28	0.22	0.94	1	0.56	0.61	0.33	0.17	0.22	0.06	0.11	0.11	0.11	0.06	0.1	10.35
Q9I0A7	PAO1(PHIKZ)	PA2735	Site-specific DNA-methyltransferase (adenine-specific)	PA2735	PAO1	NP_251425.1 WP_003114406.1	0	0.01	0.07	0.08	0.12	0.14	0.11	0.06	0.08	0.06	0.03	0.03	0.01	0.01	0.01	0	0.01	0.01	0.01	0.01	0.14	0	0.07	0.5	0.57	0.86	1	0.79	0.43	0.57	0.43	0.21	0.21	0.07	0.07	0.07	0	0.07	0.07	0.07	0.07	0.14	10.54
Q9I4I1	PAO1(PHIKZ)	nrdA	Ribonucleoside-diphosphate reductase	PA1156	PAO1	NP_249847.1 WP_003082358.1	0.01	0.12	0.25	0.15	0.15	0.11	0.07	0.03	0.02	0.02	0.01	0.01	0	0	0	0	0	0	0	0	0.02	0.04	0.48	1	0.6	0.6	0.44	0.28	0.12	0.08	0.08	0.04	0.04	0	0	0	0	0	0	0	0	0.02	11.18
Q9LCT3	PAO1(PHIKZ)	secA	Protein translocase subunit SecA	PA4403	PAO1	NP_253093.1 WP_003112752.1	0.01	0.05	0.13	0.09	0.09	0.07	0.05	0.03	0.02	0.02	0.01	0.02	0.01	0.01	0.01	0.01	0.01	0.02	0.02	0.02	0.3	0.08	0.38	1	0.69	0.69	0.54	0.38	0.23	0.15	0.15	0.08	0.15	0.08	0.08	0.08	0.08	0.08	0.15	0.15	0.15	0.3	10.72
Q9I2V5	PAO1(PHIKZ)	acnB	Aconitate hydratase B	PA1787	PAO1	NP_250478.1 WP_003087875.1	0.03	0.14	0.27	0.15	0.13	0.1	0.05	0.03	0.02	0.02	0.01	0.01	0.01	0	0.01	0	0	0	0	0	0.03	0.11	0.52	1	0.56	0.48	0.37	0.19	0.11	0.07	0.07	0.04	0.04	0.04	0	0.04	0	0	0	0	0	0.03	10.91
Q9I2W9	PAO1(PHIKZ)	ppsA	Phosphoenolpyruvate synthase	PA1770	PAO1	NP_250461.1 WP_003098065.1	0	0.08	0.26	0.16	0.17	0.13	0.08	0.03	0.02	0.03	0.01	0.01	0	0	0	0	0	0	0	0	0.01	0	0.31	1	0.62	0.65	0.5	0.31	0.12	0.08	0.12	0.04	0.04	0	0	0	0	0	0	0	0	0.01	11
Q9I553	PAO1(PHIKZ)	alaS	Alanine--tRNA ligase	PA0903	PAO1	NP_249594.1 WP_003112602.1	0	0.06	0.27	0.16	0.16	0.13	0.08	0.04	0.03	0.02	0.01	0.01	0	0	0	0	0	0	0	0	0.01	0	0.22	1	0.59	0.59	0.48	0.3	0.15	0.11	0.07	0.04	0.04	0	0	0	0	0	0	0	0	0.01	10.93
Q9HV43	PAO1(PHIKZ)	dnaK	Chaperone protein DnaK	PA4761	PAO1	NP_253449.1 WP_003095212.1	0.11	0.12	0.14	0.09	0.1	0.08	0.06	0.03	0.03	0.03	0.01	0.01	0.01	0.01	0.01	0.01	0.01	0.01	0.01	0.01	0.1	0.79	0.86	1	0.64	0.71	0.57	0.43	0.21	0.21	0.21	0.07	0.07	0.07	0.07	0.07	0.07	0.07	0.07	0.07	0.07	0.1	10.88
Q9HVT2	PAO1(PHIKZ)	PA4489	Alpha-2-macroglobulin homolog	PA4489	PAO1	NP_253179.1 WP_003112866.1	0	0.02	0.22	0.18	0.17	0.17	0.11	0.05	0.02	0.02	0.01	0	0	0	0	0	0	0	0	0	0.02	0	0.09	1	0.82	0.77	0.77	0.5	0.23	0.09	0.09	0.05	0	0	0	0	0	0	0	0	0	0.02	9.62
Q9HZC5	PAO1(PHIKZ)	pepN	Aminopeptidase N	PA3083	PAO1	NP_251773.1 WP_003113940.1	0.01	0.14	0.32	0.18	0.15	0.09	0.05	0.02	0.01	0.01	0	0	0	0	0	0	0	0	0	0	0	0.03	0.44	1	0.56	0.47	0.28	0.16	0.06	0.03	0.03	0	0	0	0	0	0	0	0	0	0	0	10.39
Q9HTY8	PAO1(PHIKZ)	PA5201	S1 motif domain-containing protein	PA5201	PAO1	NP_253888.1 WP_003100071.1	0.02	0.09	0.15	0.09	0.08	0.06	0.04	0.02	0.01	0.01	0.01	0.01	0.01	0.01	0.01	0.01	0.02	0.02	0.02	0.02	0.26	0.13	0.6	1	0.6	0.53	0.4	0.27	0.13	0.07	0.07	0.07	0.07	0.07	0.07	0.07	0.07	0.13	0.13	0.13	0.13	0.26	10.66
Q9HZK3	PAO1(PHIKZ)	mfd	Transcription-repair-coupling factor	PA3002	PAO1	NP_251692.1 WP_003113980.1	0	0.05	0.12	0.08	0.07	0.06	0.04	0.02	0.01	0.02	0.01	0.01	0	0.01	0.01	0.01	0.01	0.02	0.03	0.03	0.4	0	0.42	1	0.67	0.58	0.5	0.33	0.17	0.08	0.17	0.08	0.08	0	0.08	0.08	0.08	0.08	0.17	0.25	0.25	0.4	9.73
Q9I742	PAO1(PHIKZ)	clpV1	AAA+ ATPase ClpV1	PA0090	PAO1	NP_248780.1 WP_003115056.1	0	0.01	0.02	0.01	0.01	0.01	0.01	0.01	0	0.01	0.01	0.02	0.01	0.01	0.02	0.01	0.02	0.04	0.05	0.04	0.68	0	0.2	0.4	0.2	0.2	0.2	0.2	0.2	0	0.2	0.2	0.4	0.2	0.2	0.4	0.2	0.4	0.8	1	0.8	0.68	10
Q9HZ71	PAO1(PHIKZ)	rpsA	30S ribosomal protein S1	PA3162	30S	NP_251852.1 WP_003091442.1	0	0	0.01	0.01	0.01	0.01	0.01	0.01	0.05	0.12	0.1	0.13	0.07	0.08	0.08	0.03	0.04	0.04	0.04	0.02	0.12	0	0	0.08	0.08	0.08	0.08	0.08	0.08	0.38	0.92	0.77	1	0.54	0.62	0.62	0.23	0.31	0.31	0.31	0.15	0.12	11.83
Q9I2Q2	PAO1(PHIKZ)	metH	Methionine synthase	PA1843	PAO1	NP_250534.1 WP_003113602.1	0.01	0.13	0.27	0.17	0.14	0.12	0.07	0.04	0.02	0.01	0.01	0	0	0	0	0	0	0	0	0	0	0.04	0.48	1	0.63	0.52	0.44	0.26	0.15	0.07	0.04	0.04	0	0	0	0	0	0	0	0	0	0	9.87
Q9HV59	PAO1(PHIKZ)	pnp	Polyribonucleotide nucleotidyltransferase	PA4740	PAO1	NP_253428.1 WP_003095181.1	0	0	0.1	0.14	0.16	0.16	0.11	0.06	0.05	0.05	0.02	0.02	0.01	0.01	0.01	0.01	0.01	0.01	0.01	0.01	0.04	0	0	0.63	0.88	1	1	0.69	0.38	0.31	0.31	0.13	0.13	0.06	0.06	0.06	0.06	0.06	0.06	0.06	0.06	0.04	11.28
Q9I0B0	PAO1(PHIKZ)	PA2732	Type I site-specific deoxyribonuclease	PA2732	PAO1	NP_251422.1 WP_003114402.1	0	0.09	0.25	0.15	0.18	0.14	0.08	0.03	0.03	0.01	0	0	0	0	0	0	0	0	0	0	0.02	0	0.36	1	0.6	0.72	0.56	0.32	0.12	0.12	0.04	0	0	0	0	0	0	0	0	0	0	0.02	9.77
Q9I0L4	PAO1(PHIKZ)	idh	Isocitrate dehydrogenase [NADP]	PA2624	PAO1	NP_251314.1 WP_003113369.1	0	0.01	0.16	0.2	0.2	0.17	0.1	0.05	0.04	0.02	0.01	0.01	0.01	0	0	0	0	0	0	0	0.01	0	0.05	0.8	1	1	0.85	0.5	0.25	0.2	0.1	0.05	0.05	0.05	0	0	0	0	0	0	0	0.01	11.14
Q9HX33	PAO1(PHIKZ)	leuS	Leucine--tRNA ligase	PA3987	PAO1	NP_252676.1 WP_003100324.1	0.01	0.14	0.31	0.16	0.14	0.1	0.06	0.03	0.02	0.01	0.01	0	0	0	0	0	0	0	0	0	0	0.03	0.45	1	0.52	0.45	0.32	0.19	0.1	0.06	0.03	0.03	0	0	0	0	0	0	0	0	0	0	10.69
Q9I099	PAO1(PHIKZ)	thrS	Threonine--tRNA ligase	PA2744	PAO1	NP_251434.1 WP_003090677.1	0	0.08	0.28	0.16	0.16	0.13	0.07	0.03	0.02	0.02	0.01	0.01	0	0	0	0	0	0	0	0	0.01	0	0.29	1	0.57	0.57	0.46	0.25	0.11	0.07	0.07	0.04	0.04	0	0	0	0	0	0	0	0	0.01	10.74
Q9HZM8	PAO1(PHIKZ)	rne	Ribonuclease E	PA2976	PAO1	NP_251666.1 WP_010895645.1	0	0	0.01	0.01	0.03	0.04	0.07	0.05	0.05	0.05	0.02	0.02	0.01	0.01	0.01	0.01	0.02	0.02	0.03	0.02	0.5	0	0	0.14	0.14	0.43	0.57	1	0.71	0.71	0.71	0.29	0.29	0.14	0.14	0.14	0.14	0.29	0.29	0.43	0.29	0.5	11.18
Q9I0F4	PAO1(PHIKZ)	tse5	Toxin protein Tse5	PA2684	PAO1	NP_251374.1 WP_003115323.1	0	0.05	0.26	0.18	0.17	0.15	0.1	0.04	0.03	0.01	0	0	0	0	0	0	0	0	0	0	0	0	0.19	1	0.69	0.65	0.58	0.38	0.15	0.12	0.04	0	0	0	0	0	0	0	0	0	0	0	9.29
Q9I7C2	PAO1(PHIKZ)	gyrB	DNA gyrase subunit B	PA0004	PAO1	NP_064724.1 WP_003097268.1	0	0.03	0.06	0.04	0.04	0.03	0.02	0.02	0.01	0.02	0.02	0.02	0.01	0.01	0.02	0.01	0.02	0.02	0.04	0.03	0.53	0	0.5	1	0.67	0.67	0.5	0.33	0.33	0.17	0.33	0.33	0.33	0.17	0.17	0.33	0.17	0.33	0.33	0.67	0.5	0.53	10.56
Q9HVM4	PAO1(PHIKZ)	ileS	Isoleucine--tRNA ligase	PA4560	PAO1	NP_253250.1 WP_003112822.1	0.01	0.11	0.29	0.16	0.16	0.12	0.06	0.03	0.02	0.02	0.01	0	0	0	0	0	0	0	0	0	0	0.03	0.38	1	0.55	0.55	0.41	0.21	0.1	0.07	0.07	0.03	0	0	0	0	0	0	0	0	0	0	10.63
Q9HWV0	PAO1(PHIKZ)	PA4078	Probable nonribosomal peptide synthetase	PA4078	PAO1	NP_252767.1 WP_003113040.1	0.01	0.1	0.3	0.13	0.16	0.11	0.06	0.03	0.02	0.02	0	0	0	0	0	0	0	0	0	0	0.04	0.03	0.33	1	0.43	0.53	0.37	0.2	0.1	0.07	0.07	0	0	0	0	0	0	0	0	0	0	0.04	9.85
Q9HY08	PAO1(PHIKZ)	mutS	DNA mismatch repair protein MutS	PA3620	PAO1	NP_252310.1 WP_003113873.1	0	0	0.04	0.07	0.09	0.09	0.09	0.05	0.05	0.07	0.04	0.05	0.03	0.03	0.03	0.01	0.02	0.03	0.03	0.03	0.14	0	0	0.44	0.78	1	1	1	0.56	0.56	0.78	0.44	0.56	0.33	0.33	0.33	0.11	0.22	0.33	0.33	0.33	0.14	10.1
Q9I5E4	PAO1(PHIKZ)	PA0794	Aconitate hydratase	PA0794	PAO1	NP_249485.1 WP_003115200.1	0.02	0.12	0.33	0.19	0.16	0.1	0.05	0.02	0.01	0.01	0	0	0	0	0	0	0	0	0	0	0	0.06	0.36	1	0.58	0.48	0.3	0.15	0.06	0.03	0.03	0	0	0	0	0	0	0	0	0	0	0	9.61
Q9I5F9	PAO1(PHIKZ)	lon	Lon protease	PA0779	PAO1	NP_249470.1 WP_003101982.1	0	0.02	0.09	0.07	0.09	0.1	0.1	0.06	0.06	0.04	0.02	0.02	0.01	0.01	0.01	0.01	0.01	0.02	0.02	0.03	0.22	0	0.2	0.9	0.7	0.9	1	1	0.6	0.6	0.4	0.2	0.2	0.1	0.1	0.1	0.1	0.1	0.2	0.2	0.3	0.22	10.37
Q9HV36	PAO1(PHIKZ)	PA4772	Probable ferredoxin	PA4772	PAO1	NP_253460.1 WP_003123510.1	0.03	0.16	0.27	0.15	0.14	0.1	0.06	0.02	0.02	0.01	0	0	0	0	0	0	0	0	0	0	0.03	0.11	0.59	1	0.56	0.52	0.37	0.22	0.07	0.07	0.04	0	0	0	0	0	0	0	0	0	0	0.03	9.63
Q9HWG0	PAO1(PHIKZ)	uvrA	UvrABC system protein A	PA4234	PAO1	NP_252924.1 WP_003093663.1	0	0.04	0.13	0.1	0.11	0.09	0.06	0.03	0.02	0.02	0.01	0.01	0.01	0.01	0.01	0	0.01	0.01	0.02	0.02	0.31	0	0.31	1	0.77	0.85	0.69	0.46	0.23	0.15	0.15	0.08	0.08	0.08	0.08	0.08	0	0.08	0.08	0.15	0.15	0.31	10
Q9HXR3	PAO1(PHIKZ)	PA3729	Uncharacterized protein	PA3729	PAO1	NP_252418.1 WP_003113833.1	0.03	0.03	0.05	0.03	0.03	0.03	0.03	0.02	0.02	0.03	0.02	0.02	0.01	0.01	0.02	0.01	0.03	0.03	0.03	0.04	0.47	0.6	0.6	1	0.6	0.6	0.6	0.6	0.4	0.4	0.6	0.4	0.4	0.2	0.2	0.4	0.2	0.6	0.6	0.6	0.8	0.47	10.1
Q9I244	PAO1(PHIKZ)	fusB	Elongation factor G 2	PA2071	PAO1	NP_250761.1 WP_003114863.1	0.04	0.19	0.33	0.15	0.14	0.08	0.04	0.01	0.01	0	0	0	0	0	0	0	0	0	0	0	0	0.12	0.58	1	0.45	0.42	0.24	0.12	0.03	0.03	0	0	0	0	0	0	0	0	0	0	0	0	9.53
Q9I659	PAO1(PHIKZ)	PA0459	Probable ClpA/B protease ATP binding subunit	PA0459	PAO1	NP_249150.1 WP_010895510.1	0.01	0.04	0.1	0.07	0.1	0.13	0.15	0.09	0.05	0.02	0.01	0.01	0	0	0	0	0	0	0	0	0.21	0.07	0.27	0.67	0.47	0.67	0.87	1	0.6	0.33	0.13	0.07	0.07	0	0	0	0	0	0	0	0	0.21	9.71
Q9HXU0	PAO1(PHIKZ)	lysS	Lysine--tRNA ligase	PA3700	PAO1	NP_252390.1 WP_003113846.1	0.01	0.13	0.3	0.17	0.13	0.09	0.06	0.02	0.02	0.02	0.01	0.01	0	0	0	0	0	0	0	0	0.02	0.03	0.43	1	0.57	0.43	0.3	0.2	0.07	0.07	0.07	0.03	0.03	0	0	0	0	0	0	0	0	0.02	10.95
Q9HYT6	PAO1(PHIKZ)	rapA	RNA polymerase-associated protein RapA	PA3308	POL	NP_251998.1 WP_003119658.1	0	0.03	0.05	0.02	0.11	0.14	0.13	0.1	0.07	0.08	0.05	0.04	0.02	0.02	0.02	0.01	0.01	0.01	0.01	0.01	0.07	0	0.21	0.36	0.14	0.79	1	0.93	0.71	0.5	0.57	0.36	0.29	0.14	0.14	0.14	0.07	0.07	0.07	0.07	0.07	0.07	10.41
Q9I3I4	PAO1(PHIKZ)	ligA	DNA ligase	PA1529	PAO1	NP_250220.1 WP_003114675.1	0.02	0.05	0.1	0.07	0.08	0.07	0.04	0.02	0.02	0.02	0.02	0.02	0.01	0.01	0.01	0.01	0.01	0.02	0.03	0.03	0.34	0.2	0.5	1	0.7	0.8	0.7	0.4	0.2	0.2	0.2	0.2	0.2	0.1	0.1	0.1	0.1	0.1	0.2	0.3	0.3	0.34	10.01
Q9I5U2	PAO1(PHIKZ)	lptD	LPS-assembly protein LptD	PA0595	PAO1	NP_249286.1 WP_003113209.1	0	0	0.01	0.01	0.02	0.02	0.01	0.01	0	0.01	0	0.01	0	0	0.01	0	0	0.01	0.02	0.03	0.81	0	0	0.33	0.33	0.67	0.67	0.33	0.33	0	0.33	0	0.33	0	0	0.33	0	0	0.33	0.67	1	0.81	9.79
Q9I689	PAO1(PHIKZ)	rhlE	ATP-dependent RNA helicase RhlE	PA0428	PAO1	NP_249119.1 WP_003099895.1	0	0	0	0	0	0	0	0	0	0.01	0.01	0.06	0.1	0.11	0.12	0.05	0.06	0.07	0.05	0.05	0.31	0	0	0	0	0	0	0	0	0	0.08	0.08	0.5	0.83	0.92	1	0.42	0.5	0.58	0.42	0.42	0.31	10.75
P26480	PAO1(PHIKZ)	rpoD	RNA polymerase sigma factor RpoD	PA0576	POL	NP_249267.1 WP_003085035.1	0	0	0	0	0.05	0.11	0.11	0.11	0.11	0.11	0.06	0.06	0.03	0.03	0.03	0.01	0.02	0.02	0.02	0.01	0.1	0	0	0	0	0.45	1	1	1	1	1	0.55	0.55	0.27	0.27	0.27	0.09	0.18	0.18	0.18	0.09	0.1	11.06
Q59638	PAO1(PHIKZ)	aceF	Dihydrolipoyllysine-residue acetyltransferase component of pyruvate dehydrogenase complex	PA5016	PAO1	NP_253703.1 WP_003115359.1	0	0	0	0.01	0.01	0.02	0.01	0.01	0.06	0.19	0.17	0.17	0.1	0.07	0.06	0.03	0.02	0.02	0.02	0.01	0.03	0	0	0	0.05	0.05	0.11	0.05	0.05	0.32	1	0.89	0.89	0.53	0.37	0.32	0.16	0.11	0.11	0.11	0.05	0.03	11.09
Q9I0A4	PAO1(PHIKZ)	pheT	Phenylalanine--tRNA ligase beta subunit	PA2739	PAO1	NP_251429.1 WP_003114408.1	0	0.01	0.2	0.23	0.18	0.15	0.1	0.05	0.03	0.02	0.01	0.01	0	0	0	0	0	0	0	0	0	0	0.04	0.87	1	0.78	0.65	0.43	0.22	0.13	0.09	0.04	0.04	0	0	0	0	0	0	0	0	0	10.59
Q9I3F5	PAO1(PHIKZ)	acnA	Aconitate hydratase A	PA1562	PAO1	NP_250253.1 WP_003105996.1	0.02	0.15	0.31	0.17	0.15	0.1	0.05	0.02	0.02	0.01	0	0	0	0	0	0	0	0	0	0	0	0.06	0.48	1	0.55	0.48	0.32	0.16	0.06	0.06	0.03	0	0	0	0	0	0	0	0	0	0	0	10.15
G3XCV2	PAO1(PHIKZ)	pchE	Pyochelin synthase PchE	PA4226	PAO1	NP_252916.1 WP_003148110.1	0	0	0.1	0.09	0.11	0.08	0.05	0.04	0.02	0.03	0.01	0.02	0.01	0.01	0.01	0.01	0.01	0.02	0.03	0.04	0.29	0	0	0.91	0.82	1	0.73	0.45	0.36	0.18	0.27	0.09	0.18	0.09	0.09	0.09	0.09	0.09	0.18	0.27	0.36	0.29	9.4
Q51422	PAO1(PHIKZ)	aspS	Aspartate--tRNA(Asp/Asn) ligase	PA0963	PAO1	NP_249654.1 WP_003123218.1	0	0.09	0.28	0.16	0.14	0.1	0.06	0.03	0.02	0.02	0.01	0.01	0	0	0	0	0	0	0.01	0.01	0.05	0	0.32	1	0.57	0.5	0.36	0.21	0.11	0.07	0.07	0.04	0.04	0	0	0	0	0	0	0.04	0.04	0.05	10.93
Q9HV64	PAO1(PHIKZ)	PA4735	Uncharacterized protein	PA4735	PAO1	NP_253423.1 WP_003113909.1	0.02	0.07	0.12	0.1	0.13	0.09	0.12	0.06	0.07	0.01	0	0	0	0	0	0	0	0.01	0.01	0.01	0.16	0.15	0.54	0.92	0.77	1	0.69	0.92	0.46	0.54	0.08	0	0	0	0	0	0	0	0.08	0.08	0.08	0.16	9.5
Q9HYC7	PAO1(PHIKZ)	metG	Methionine--tRNA ligase	PA3482	PAO1	NP_252172.1 WP_003113898.1	0.01	0.12	0.27	0.17	0.13	0.1	0.06	0.03	0.02	0.02	0.01	0.01	0	0	0	0	0	0	0	0	0.03	0.04	0.44	1	0.63	0.48	0.37	0.22	0.11	0.07	0.07	0.04	0.04	0	0	0	0	0	0	0	0	0.03	10.53
Q9I3D1	PAO1(PHIKZ)	lpdG	Dihydrolipoyl dehydrogenase	PA1587	PAO1	NP_250278.1 WP_003087422.1	0	0.01	0.03	0.03	0.03	0.03	0.02	0.03	0.07	0.18	0.11	0.13	0.06	0.04	0.03	0.01	0.01	0.02	0.02	0.01	0.11	0	0.06	0.17	0.17	0.17	0.17	0.11	0.17	0.39	1	0.61	0.72	0.33	0.22	0.17	0.06	0.06	0.11	0.11	0.06	0.11	11.39
Q9I4Q5	PAO1(PHIKZ)	PA1069	Uncharacterized protein	PA1069	PAO1	NP_249760.1 WP_003112509.1	0.01	0.14	0.32	0.18	0.13	0.1	0.05	0.02	0.01	0.01	0	0	0	0	0	0	0	0	0	0	0.01	0.03	0.44	1	0.56	0.41	0.31	0.16	0.06	0.03	0.03	0	0	0	0	0	0	0	0	0	0	0.01	10.01
Q9I636	PAO1(PHIKZ)	glcB	Malate synthase G	PA0482	PAO1	NP_249173.1 WP_003113258.1	0.04	0.17	0.32	0.15	0.14	0.09	0.05	0.02	0.01	0.01	0	0	0	0	0	0	0	0	0	0	0	0.13	0.53	1	0.47	0.44	0.28	0.16	0.06	0.03	0.03	0	0	0	0	0	0	0	0	0	0	0	10.33
Q9HUK1	PAO1(PHIKZ)	parC	DNA topoisomerase 4 subunit A	PA4964	PAO1	NP_253651.1 WP_003095687.1	0	0.04	0.17	0.13	0.16	0.14	0.09	0.05	0.04	0.03	0.01	0.01	0.01	0	0	0	0	0	0	0.01	0.07	0	0.24	1	0.76	0.94	0.82	0.53	0.29	0.24	0.18	0.06	0.06	0.06	0	0	0	0	0	0	0.06	0.07	10.12
Q9HVK8	PAO1(PHIKZ)	PA4576	Endopeptidase La	PA4576	PAO1	NP_253266.1 WP_003112820.1	0.01	0.04	0.11	0.09	0.2	0.18	0.11	0.05	0.05	0.04	0.02	0.02	0.01	0.01	0.01	0	0	0	0	0.01	0.05	0.05	0.2	0.55	0.45	1	0.9	0.55	0.25	0.25	0.2	0.1	0.1	0.05	0.05	0.05	0	0	0	0	0.05	0.05	10.19
Q9I0J6	PAO1(PHIKZ)	nuoG	NADH-quinone oxidoreductase subunit G	PA2642	PAO1	NP_251332.1 WP_003113377.1	0	0.02	0.1	0.12	0.15	0.14	0.09	0.06	0.04	0.04	0.02	0.02	0.01	0.01	0.01	0.01	0.01	0.01	0.01	0.01	0.12	0	0.13	0.67	0.8	1	0.93	0.6	0.4	0.27	0.27	0.13	0.13	0.07	0.07	0.07	0.07	0.07	0.07	0.07	0.07	0.12	10.26
P0DP44	PAO1(PHIKZ)	ppk	Polyphosphate kinase	PA5242	PAO1	NP_253929.1	0.02	0.07	0.15	0.08	0.09	0.06	0.04	0.02	0.02	0.02	0.01	0.01	0.01	0.01	0.01	0	0.01	0.01	0.02	0.02	0.33	0.13	0.47	1	0.53	0.6	0.4	0.27	0.13	0.13	0.13	0.07	0.07	0.07	0.07	0.07	0	0.07	0.07	0.13	0.13	0.33	9.95
Q9HTZ7	PAO1(PHIKZ)	pckA	Phosphoenolpyruvate carboxykinase (ATP)	PA5192	PAO1	NP_253879.1 WP_003100068.1	0.01	0.11	0.29	0.16	0.14	0.11	0.07	0.03	0.02	0.02	0.01	0.01	0	0	0	0	0	0	0	0	0.01	0.03	0.38	1	0.55	0.48	0.38	0.24	0.1	0.07	0.07	0.03	0.03	0	0	0	0	0	0	0	0	0.01	10.89
Q9HU38	PAO1(PHIKZ)	PA5146	AsmA domain-containing protein	PA5146	PAO1	NP_253833.1 WP_003112620.1	0.03	0.08	0.13	0.07	0.07	0.07	0.05	0.02	0.02	0.02	0.01	0.01	0.01	0.01	0.01	0	0.01	0.02	0.02	0.03	0.31	0.23	0.62	1	0.54	0.54	0.54	0.38	0.15	0.15	0.15	0.08	0.08	0.08	0.08	0.08	0	0.08	0.15	0.15	0.23	0.31	9.83
Q9HVH0	PAO1(PHIKZ)	PA4621	Probable oxidoreductase	PA4621	PAO1	NP_253311.1 WP_003112791.1	0	0.01	0.14	0.19	0.21	0.18	0.11	0.06	0.04	0.03	0.01	0.01	0	0	0	0	0	0	0	0	0	0	0.05	0.67	0.9	1	0.86	0.52	0.29	0.19	0.14	0.05	0.05	0	0	0	0	0	0	0	0	0	9.92
Q9HY55	PAO1(PHIKZ)	fruI	Phosphoenolpyruvate--protein phosphotransferase	PA3562	PAO1	NP_252252.1 WP_003119534.1	0	0	0.01	0.01	0.01	0.02	0.01	0.01	0.01	0.01	0.01	0.01	0.01	0.01	0.02	0.02	0.03	0.04	0.06	0.05	0.66	0	0	0.17	0.17	0.17	0.33	0.17	0.17	0.17	0.17	0.17	0.17	0.17	0.17	0.33	0.33	0.5	0.67	1	0.83	0.66	9.56
Q9HYY3	PAO1(PHIKZ)	prc	Periplasmic tail-specific protease	PA3257	PAO1	NP_251947.1 WP_003091593.1	0.05	0.23	0.32	0.15	0.11	0.07	0.04	0.01	0.01	0	0	0	0	0	0	0	0	0	0	0	0	0.16	0.72	1	0.47	0.34	0.22	0.13	0.03	0.03	0	0	0	0	0	0	0	0	0	0	0	0	9.71
Q9I0L8	PAO1(PHIKZ)	clpA	ATP-binding protease component ClpA	PA2620	PAO1	NP_251310.1 WP_003090432.1	0.01	0.04	0.08	0.05	0.06	0.05	0.05	0.03	0.01	0.03	0.02	0.02	0.01	0.01	0.01	0.01	0.01	0.02	0.02	0.03	0.44	0.13	0.5	1	0.63	0.75	0.63	0.63	0.38	0.13	0.38	0.25	0.25	0.13	0.13	0.13	0.13	0.13	0.25	0.25	0.38	0.44	9.98
Q9I524	PAO1(PHIKZ)	relA	GTP pyrophosphokinase	PA0934	PAO1	NP_249625.1 WP_003086042.1	0	0.01	0.04	0.02	0.03	0.02	0.01	0	0	0.01	0	0.01	0.01	0.01	0.01	0.01	0.01	0.02	0.03	0.04	0.72	0	0.25	1	0.5	0.75	0.5	0.25	0	0	0.25	0	0.25	0.25	0.25	0.25	0.25	0.25	0.5	0.75	1	0.72	9.78
Q9I765	PAO1(PHIKZ)	prlC	Oligopeptidase A	PA0067	PAO1	NP_248757.1 WP_003114658.1	0.03	0.18	0.31	0.15	0.13	0.08	0.05	0.02	0.02	0.01	0	0	0	0	0	0	0	0	0	0	0	0.1	0.58	1	0.48	0.42	0.26	0.16	0.06	0.06	0.03	0	0	0	0	0	0	0	0	0	0	0	10.26
Q9HZG0	PAO1(PHIKZ)	rlmL	Ribosomal RNA large subunit methyltransferase K/L	PA3048	PAO1	NP_251738.1 WP_003113961.1	0.02	0.07	0.14	0.1	0.12	0.11	0.06	0.03	0.03	0.02	0.01	0.01	0.01	0.01	0.01	0	0.01	0.01	0.02	0.02	0.22	0.14	0.5	1	0.71	0.86	0.79	0.43	0.21	0.21	0.14	0.07	0.07	0.07	0.07	0.07	0	0.07	0.07	0.14	0.14	0.22	9.83
Q9HZJ2	PAO1(PHIKZ)	fadB	Fatty acid oxidation complex subunit alpha	PA3014	PAO1	NP_251704.1 WP_003091204.1	0	0.02	0.17	0.19	0.16	0.16	0.09	0.05	0.03	0.02	0.01	0.01	0.01	0	0.01	0	0	0	0	0	0.04	0	0.11	0.89	1	0.84	0.84	0.47	0.26	0.16	0.11	0.05	0.05	0.05	0	0.05	0	0	0	0	0	0.04	10.22
Q9I2Q7	PAO1(PHIKZ)	cysI	Sulfite reductase	PA1838	PAO1	NP_250529.1 WP_003098180.1	0.02	0.14	0.31	0.16	0.14	0.09	0.06	0.02	0.02	0.01	0	0	0	0	0	0	0	0	0	0	0.01	0.06	0.45	1	0.52	0.45	0.29	0.19	0.06	0.06	0.03	0	0	0	0	0	0	0	0	0	0	0.01	10.23
Q9I5Y8	PAO1(PHIKZ)	tktA	Transketolase	PA0548	PAO1	NP_249239.1 WP_003110216.1	0	0.05	0.3	0.19	0.16	0.13	0.07	0.03	0.02	0.02	0.01	0.01	0	0	0	0	0	0	0	0	0	0	0.17	1	0.63	0.53	0.43	0.23	0.1	0.07	0.07	0.03	0.03	0	0	0	0	0	0	0	0	0	10.83
P34750	PAO1(PHIKZ)	pilQ	Fimbrial assembly protein PilQ	PA5040	PAO1	NP_253727.1 WP_003114575.1	0.04	0.07	0.11	0.05	0.06	0.04	0.02	0.01	0.01	0.01	0	0.01	0	0.01	0.01	0	0.01	0.02	0.02	0.02	0.5	0.36	0.64	1	0.45	0.55	0.36	0.18	0.09	0.09	0.09	0	0.09	0	0.09	0.09	0	0.09	0.18	0.18	0.18	0.5	9.67
Q9HU67	PAO1(PHIKZ)	typA	50S ribosomal subunit assembly factor BipA	PA5117	50S	NP_253804.1 WP_003096009.1	0.04	0.14	0.2	0.1	0.1	0.07	0.04	0.02	0.02	0.02	0.01	0.01	0.01	0.01	0.01	0	0.01	0.01	0.01	0.01	0.17	0.2	0.7	1	0.5	0.5	0.35	0.2	0.1	0.1	0.1	0.05	0.05	0.05	0.05	0.05	0	0.05	0.05	0.05	0.05	0.17	10.83
Q9HVJ1	PAO1(PHIKZ)	ettA	Energy-dependent translational throttle protein EttA	PA4595	PAO1	NP_253285.1 WP_003110721.1	0.01	0.04	0.05	0.04	0.03	0.02	0.02	0.01	0.01	0.02	0.01	0.01	0.01	0.01	0.02	0.01	0.02	0.03	0.04	0.04	0.54	0.2	0.8	1	0.8	0.6	0.4	0.4	0.2	0.2	0.4	0.2	0.2	0.2	0.2	0.4	0.2	0.4	0.6	0.8	0.8	0.54	10.77
Q9HVM8	PAO1(PHIKZ)	pilY1	Type IV pilus biogenesis factor PilY1	PA4554	PAO1	NP_253244.1 WP_003115287.1	0	0.05	0.25	0.19	0.18	0.13	0.09	0.04	0.02	0.02	0.01	0.01	0	0	0	0	0	0	0	0	0.01	0	0.2	1	0.76	0.72	0.52	0.36	0.16	0.08	0.08	0.04	0.04	0	0	0	0	0	0	0	0	0.01	9.41
Q9HXM6	PAO1(PHIKZ)	guaA	GMP synthase [glutamine-hydrolyzing]	PA3769	PAO1	NP_252458.1 WP_003105901.1	0.01	0.14	0.28	0.16	0.15	0.09	0.05	0.02	0.02	0.02	0.01	0.01	0	0	0	0	0	0	0	0	0.02	0.04	0.5	1	0.57	0.54	0.32	0.18	0.07	0.07	0.07	0.04	0.04	0	0	0	0	0	0	0	0	0.02	10.75
Q9I3D5	PAO1(PHIKZ)	sdhA	Succinate dehydrogenase flavoprotein subunit	PA1583	PAO1	NP_250274.1 WP_003087407.1	0.02	0.09	0.19	0.14	0.16	0.14	0.08	0.04	0.04	0.03	0.01	0.01	0.01	0	0	0	0	0	0	0	0.02	0.11	0.47	1	0.74	0.84	0.74	0.42	0.21	0.21	0.16	0.05	0.05	0.05	0	0	0	0	0	0	0	0.02	11.05
Q9I5U9	PAO1(PHIKZ)	PA0588	AAA_PrkA domain-containing protein	PA0588	PAO1	NP_249279.1 WP_003085078.1	0.02	0.06	0.09	0.05	0.05	0.03	0.02	0.01	0.01	0.01	0.01	0.01	0.01	0.01	0.01	0.01	0.01	0.03	0.03	0.03	0.48	0.22	0.67	1	0.56	0.56	0.33	0.22	0.11	0.11	0.11	0.11	0.11	0.11	0.11	0.11	0.11	0.11	0.33	0.33	0.33	0.48	10.17
Q9I685	PAO1(PHIKZ)	ahcY	Adenosylhomocysteinase	PA0432	PAO1	NP_249123.1 WP_003099900.1	0	0.01	0.22	0.2	0.19	0.13	0.09	0.05	0.03	0.03	0.01	0.01	0	0	0	0	0	0	0	0	0.02	0	0.05	1	0.91	0.86	0.59	0.41	0.23	0.14	0.14	0.05	0.05	0	0	0	0	0	0	0	0	0.02	11.04
Q14T72	PAO1(PHIKZ)	fdnG	Formate dehydrogenase-O major subunit	PA4812	PAO1	WP_010895684.1 YP_003933614.1	0	0.02	0.09	0.08	0.21	0.22	0.13	0.09	0.06	0.03	0.02	0.01	0	0	0	0	0	0	0	0	0.04	0	0.09	0.41	0.36	0.95	1	0.59	0.41	0.27	0.14	0.09	0.05	0	0	0	0	0	0	0	0	0.04	9.36
Q9HY63	PAO1(PHIKZ)	arnA	Bifunctional polymyxin resistance protein ArnA	PA3554	PAO1	NP_252244.1 WP_003112879.1	0	0.02	0.13	0.12	0.14	0.13	0.08	0.04	0.02	0.01	0.01	0.01	0	0	0.01	0	0	0.01	0.01	0.01	0.23	0	0.14	0.93	0.86	1	0.93	0.57	0.29	0.14	0.07	0.07	0.07	0	0	0.07	0	0	0.07	0.07	0.07	0.23	9.77
Q9HZQ3	PAO1(PHIKZ)	cobN	Aerobic cobaltochelatase subunit CobN	PA2944	PAO1	NP_251634.1 WP_003113999.1	0	0.06	0.33	0.22	0.18	0.11	0.06	0.03	0	0	0	0	0	0	0	0	0	0	0	0	0	0	0.18	1	0.67	0.55	0.33	0.18	0.09	0	0	0	0	0	0	0	0	0	0	0	0	0	9.08
Q9I1A1	PAO1(PHIKZ)	PA2378	Probable aldehyde dehydrogenase	PA2378	PAO1	NP_251068.1 WP_003114512.1	0.02	0.15	0.31	0.17	0.14	0.09	0.05	0.02	0.02	0.01	0	0	0	0	0	0	0	0	0	0	0.01	0.06	0.48	1	0.55	0.45	0.29	0.16	0.06	0.06	0.03	0	0	0	0	0	0	0	0	0	0	0.01	9.79
Q9I7B8	PAO1(PHIKZ)	glyS	Glycine--tRNA ligase beta subunit	PA0008	PAO1	NP_064728.1 WP_003114646.1	0.01	0.06	0.19	0.16	0.12	0.1	0.09	0.05	0.04	0.03	0.01	0.01	0.01	0.01	0.01	0	0.01	0.01	0.01	0.01	0.08	0.05	0.32	1	0.84	0.63	0.53	0.47	0.26	0.21	0.16	0.05	0.05	0.05	0.05	0.05	0	0.05	0.05	0.05	0.05	0.08	10.23
P09591	PAO1(PHIKZ)	tufA	Elongation factor Tu	PA4265 PA4277	PAO1	NP_252955.1 NP_252967.1 WP_003115146.1	0.1	0.16	0.21	0.13	0.12	0.09	0.06	0.03	0.02	0.02	0.01	0.01	0	0	0	0	0	0	0	0	0.02	0.48	0.76	1	0.62	0.57	0.43	0.29	0.14	0.1	0.1	0.05	0.05	0	0	0	0	0	0	0	0	0.02	12.04
Q51382	PAO1(PHIKZ)	hscA	Chaperone protein HscA homolog	PA3810	PAO1	NP_252499.1 WP_003100622.1	0.04	0.09	0.15	0.08	0.07	0.05	0.04	0.02	0.02	0.02	0.01	0.01	0.01	0.01	0.01	0.01	0.01	0.02	0.03	0.02	0.29	0.27	0.6	1	0.53	0.47	0.33	0.27	0.13	0.13	0.13	0.07	0.07	0.07	0.07	0.07	0.07	0.07	0.13	0.2	0.13	0.29	10.08
Q9HT18	PAO1(PHIKZ)	atpA	ATP synthase subunit alpha	PA5556	PAO1	NP_254243.1 WP_003097134.1	0.01	0.02	0.04	0.06	0.11	0.14	0.12	0.08	0.07	0.08	0.03	0.03	0.02	0.01	0.01	0.01	0.01	0.01	0.01	0.01	0.1	0.07	0.14	0.29	0.43	0.79	1	0.86	0.57	0.5	0.57	0.21	0.21	0.14	0.07	0.07	0.07	0.07	0.07	0.07	0.07	0.1	11.44
Q9HT20	PAO1(PHIKZ)	atpD	ATP synthase subunit beta	PA5554	PAO1	NP_254241.1 WP_003097130.1	0	0.01	0.02	0.06	0.12	0.13	0.1	0.08	0.06	0.06	0.03	0.03	0.02	0.02	0.02	0.01	0.01	0.01	0.02	0.01	0.17	0	0.08	0.15	0.46	0.92	1	0.77	0.62	0.46	0.46	0.23	0.23	0.15	0.15	0.15	0.08	0.08	0.08	0.15	0.08	0.17	11.21
Q9HUV9	PAO1(PHIKZ)	purH	Bifunctional purine biosynthesis protein PurH	PA4854	PAO1	NP_253541.1 WP_003105151.1	0.01	0.12	0.32	0.17	0.15	0.11	0.06	0.03	0.02	0.01	0	0	0	0	0	0	0	0	0	0	0	0.03	0.38	1	0.53	0.47	0.34	0.19	0.09	0.06	0.03	0	0	0	0	0	0	0	0	0	0	0	10.59
Q9HUY5	PAO1(PHIKZ)	mgtA	Magnesium-transporting ATPase P-type 1	PA4825	PAO1	NP_253512.1 WP_003112338.1	0	0.03	0.11	0.09	0.11	0.12	0.08	0.05	0.04	0.04	0.02	0.02	0.02	0.01	0.01	0.01	0.01	0.01	0.02	0.02	0.18	0	0.25	0.92	0.75	0.92	1	0.67	0.42	0.33	0.33	0.17	0.17	0.17	0.08	0.08	0.08	0.08	0.08	0.17	0.17	0.18	9.98
Q9HXI1	PAO1(PHIKZ)	secD	Protein translocase subunit SecD	PA3821	PAO1	NP_252510.1 WP_003100609.1	0	0.03	0.08	0.06	0.09	0.09	0.07	0.06	0.07	0.07	0.03	0.03	0.02	0.01	0.02	0.01	0.01	0.02	0.02	0.02	0.18	0	0.33	0.89	0.67	1	1	0.78	0.67	0.78	0.78	0.33	0.33	0.22	0.11	0.22	0.11	0.11	0.22	0.22	0.22	0.18	10.22
Q9HXS8	PAO1(PHIKZ)	spdH	Spermidine dehydrogenase SpdH	PA3713	PAO1	NP_252402.1 WP_003113842.1	0.03	0.19	0.3	0.15	0.14	0.09	0.04	0.02	0.01	0.01	0	0	0	0	0	0	0	0	0	0	0	0.1	0.63	1	0.5	0.47	0.3	0.13	0.07	0.03	0.03	0	0	0	0	0	0	0	0	0	0	0	10.29
Q9I0J9	PAO1(PHIKZ)	nuoC	NADH-quinone oxidoreductase subunit C/D	PA2639	PAO1	NP_251329.1 WP_003090458.1	0.01	0.04	0.11	0.1	0.11	0.08	0.13	0.08	0.02	0.08	0.01	0.01	0	0	0.01	0	0	0	0	0.01	0.18	0.08	0.31	0.85	0.77	0.85	0.62	1	0.62	0.15	0.62	0.08	0.08	0	0	0.08	0	0	0	0	0.08	0.18	10.28
Q9I120	PAO1(PHIKZ)	PA2462	Haemagg_act domain-containing protein	PA2462	PAO1	NP_251152.1 WP_010895621.1	0.01	0.12	0.29	0.16	0.19	0.11	0.05	0	0	0	0	0	0	0	0	0	0	0	0	0	0.05	0.03	0.41	1	0.55	0.66	0.38	0.17	0	0	0	0	0	0	0	0	0	0	0	0	0	0.05	9.43
Q9I181	PAO1(PHIKZ)	pvdJ	PvdJ	PA2400	PAO1	NP_251090.2 WP_010895612.1	0	0	0.02	0.04	0.04	0.05	0.03	0.03	0.01	0.01	0.01	0.02	0.01	0.01	0.01	0.01	0.01	0.03	0.03	0.04	0.6	0	0	0.4	0.8	0.8	1	0.6	0.6	0.2	0.2	0.2	0.4	0.2	0.2	0.2	0.2	0.2	0.6	0.6	0.8	0.6	8.88
Q9I502	PAO1(PHIKZ)	proS	Proline--tRNA ligase	PA0956	PAO1	NP_249647.1 WP_003102377.1	0.01	0.13	0.26	0.15	0.14	0.11	0.07	0.03	0.02	0.02	0.01	0.01	0	0	0	0	0	0	0	0	0.02	0.04	0.5	1	0.58	0.54	0.42	0.27	0.12	0.08	0.08	0.04	0.04	0	0	0	0	0	0	0	0	0.02	10.71
G3XD04	PAO1(PHIKZ)	uvrD	DNA helicase	PA5443	PAO1	NP_254130.1 WP_003096872.1	0.01	0.03	0.07	0.03	0.04	0.03	0.03	0.01	0.01	0.02	0.01	0.01	0.01	0.01	0.01	0.01	0.01	0.03	0.04	0.03	0.55	0.14	0.43	1	0.43	0.57	0.43	0.43	0.14	0.14	0.29	0.14	0.14	0.14	0.14	0.14	0.14	0.14	0.43	0.57	0.43	0.55	9.89
O50274	PAO1(PHIKZ)	cysNC	Bifunctional enzyme CysN/CysC	PA4442	PAO1	NP_253132.1 WP_003110029.1	0	0.03	0.27	0.18	0.18	0.14	0.08	0.04	0.03	0.02	0.01	0.01	0	0	0	0	0	0	0	0	0.01	0	0.11	1	0.67	0.67	0.52	0.3	0.15	0.11	0.07	0.04	0.04	0	0	0	0	0	0	0	0	0.01	10.14
O52760	PAO1(PHIKZ)	rpoA	DNA-directed RNA polymerase subunit alpha	PA4238	POL	NP_252928.1 WP_003093675.1	0	0	0.01	0.02	0.07	0.12	0.11	0.09	0.09	0.1	0.05	0.06	0.03	0.03	0.03	0.02	0.02	0.02	0.02	0.01	0.1	0	0	0.08	0.17	0.58	1	0.92	0.75	0.75	0.83	0.42	0.5	0.25	0.25	0.25	0.17	0.17	0.17	0.17	0.08	0.1	11.27
Q9HUF4	PAO1(PHIKZ)	glnE	Bifunctional glutamine synthetase adenylyltransferase/adenylyl-removing enzyme	PA5014	PAO1	NP_253701.1 WP_003114555.1	0	0.04	0.09	0.04	0.2	0.16	0.09	0.05	0.05	0	0	0.01	0	0	0	0	0.01	0.01	0.01	0.01	0.21	0	0.2	0.45	0.2	1	0.8	0.45	0.25	0.25	0	0	0.05	0	0	0	0	0.05	0.05	0.05	0.05	0.21	9.27
Q9HV66	PAO1(PHIKZ)	acsA2	Acetyl-coenzyme A synthetase 2	PA4733	PAO1	NP_253421.1 WP_003113911.1	0.04	0.19	0.36	0.17	0.13	0.07	0.04	0	0	0	0	0	0	0	0	0	0	0	0	0	0	0.11	0.53	1	0.47	0.36	0.19	0.11	0	0	0	0	0	0	0	0	0	0	0	0	0	0	9.3
Q9HV96	PAO1(PHIKZ)	PA4701	APH domain-containing protein	PA4701	PAO1	NP_253389.1 WP_003095088.1	0.05	0.2	0.26	0.14	0.13	0.07	0.03	0.02	0.01	0.01	0	0	0	0	0	0	0	0	0	0	0.06	0.19	0.77	1	0.54	0.5	0.27	0.12	0.08	0.04	0.04	0	0	0	0	0	0	0	0	0	0	0.06	10.27
Q9HWG4	PAO1(PHIKZ)	pchF	Pyochelin synthase PchF	PA4225	PAO1	NP_252915.1 WP_003148107.1	0	0	0.05	0.05	0.07	0.05	0.03	0.01	0.01	0.01	0	0	0.01	0.01	0.01	0.01	0.01	0.02	0.04	0.04	0.58	0	0	0.71	0.71	1	0.71	0.43	0.14	0.14	0.14	0	0	0.14	0.14	0.14	0.14	0.14	0.29	0.57	0.57	0.58	9.04
Q9HXY4	PAO1(PHIKZ)	opr86	Outer membrane protein assembly factor BamA	PA3648	PAO1	NP_252338.1 WP_003092382.1	0	0.1	0.21	0.17	0.04	0.03	0.02	0.01	0.01	0.01	0.01	0.01	0	0	0	0	0.01	0.01	0.01	0.02	0.33	0	0.48	1	0.81	0.19	0.14	0.1	0.05	0.05	0.05	0.05	0.05	0	0	0	0	0.05	0.05	0.05	0.1	0.33	9.8
Q9I137	PAO1(PHIKZ)	gcvP1	Glycine dehydrogenase (decarboxylating) 1	PA2445	PAO1	NP_251135.1 WP_003115850.1	0	0	0.23	0.23	0.21	0.15	0.09	0.04	0.02	0.01	0	0	0	0	0	0	0	0	0	0	0	0	0	1	1	0.91	0.65	0.39	0.17	0.09	0.04	0	0	0	0	0	0	0	0	0	0	0	9.8
Q9I3I6	PAO1(PHIKZ)	smc	Chromosome partition protein Smc	PA1527	PAO1	NP_250218.1 WP_003114676.1	0.01	0.02	0.05	0.05	0.06	0.06	0.04	0.02	0.03	0.01	0.01	0.01	0.01	0.01	0.01	0.01	0.02	0.04	0.04	0.05	0.42	0.17	0.33	0.83	0.83	1	1	0.67	0.33	0.5	0.17	0.17	0.17	0.17	0.17	0.17	0.17	0.33	0.67	0.67	0.83	0.42	9.4
G3XD94	PAO1(PHIKZ)	wbpA	UDP-N-acetyl-D-glucosamine 6-dehydrogenase	PA3159	PAO1	NP_251849.1 WP_003113429.1	0.01	0.11	0.33	0.15	0.12	0.08	0.04	0.02	0.02	0.02	0.01	0.01	0	0	0	0	0	0.01	0.01	0.01	0.07	0.03	0.33	1	0.45	0.36	0.24	0.12	0.06	0.06	0.06	0.03	0.03	0	0	0	0	0	0.03	0.03	0.03	0.07	10.59
O52762	PAO1(PHIKZ)	katA	Catalase	PA4236	PAO1	NP_252926.1 WP_003103909.1	0	0	0.13	0.25	0.23	0.16	0.09	0.04	0.03	0.02	0.01	0.01	0	0	0	0	0	0	0	0	0.02	0	0	0.52	1	0.92	0.64	0.36	0.16	0.12	0.08	0.04	0.04	0	0	0	0	0	0	0	0	0.02	10.24
P24474	PAO1(PHIKZ)	nirS	Nitrite reductase	PA0519	PAO1	NP_249210.1 WP_003111532.1	0.04	0.16	0.36	0.16	0.14	0.08	0.05	0.01	0	0	0	0	0	0	0	0	0	0	0	0	0	0.11	0.44	1	0.44	0.39	0.22	0.14	0.03	0	0	0	0	0	0	0	0	0	0	0	0	0	9.53
P53593	PAO1(PHIKZ)	sucC	Succinate--CoA ligase [ADP-forming] subunit beta	PA1588	PAO1	NP_250279.1 WP_003087425.1	0	0.09	0.27	0.17	0.15	0.13	0.07	0.04	0.02	0.02	0.01	0.01	0	0	0	0	0	0	0	0	0	0	0.33	1	0.63	0.56	0.48	0.26	0.15	0.07	0.07	0.04	0.04	0	0	0	0	0	0	0	0	0	11.4
Q07806	PAO1(PHIKZ)	mrcA	Penicillin-binding protein 1A	PA5045	PAO1	NP_253732.1 WP_003114576.1	0.01	0.06	0.15	0.11	0.12	0.1	0.06	0.04	0.02	0.02	0.01	0.01	0	0	0	0	0.01	0.01	0.02	0.02	0.24	0.07	0.4	1	0.73	0.8	0.67	0.4	0.27	0.13	0.13	0.07	0.07	0	0	0	0	0.07	0.07	0.13	0.13	0.24	9.3
Q9HT76	PAO1(PHIKZ)	nrdJa	Vitamin B12-dependent ribonucleotide reductase	PA5497	PAO1	NP_254184.1 WP_010895708.1	0.02	0.14	0.28	0.17	0.16	0.11	0.06	0.03	0.01	0.01	0	0	0	0	0	0	0	0	0	0	0	0.07	0.5	1	0.61	0.57	0.39	0.21	0.11	0.04	0.04	0	0	0	0	0	0	0	0	0	0	0	9.45
Q9HTQ8	PAO1(PHIKZ)	rep	ATP-dependent DNA helicase Rep	PA5296	PAO1	NP_253983.1 WP_003110454.1	0.02	0.1	0.17	0.09	0.09	0.08	0.05	0.02	0.02	0.02	0.01	0.01	0.01	0	0.01	0	0.01	0.02	0.01	0.02	0.25	0.12	0.59	1	0.53	0.53	0.47	0.29	0.12	0.12	0.12	0.06	0.06	0.06	0	0.06	0	0.06	0.12	0.06	0.12	0.25	9.46
Q9HXJ8	PAO1(PHIKZ)	der	GTPase Der	PA3799	PAO1	NP_252488.1 WP_003092786.1	0	0	0.12	0.01	0.01	0.03	0.03	0.02	0.05	0.07	0.05	0.06	0.05	0.07	0.07	0.04	0.04	0.04	0.03	0.02	0.19	0	0	1	0.08	0.08	0.25	0.25	0.17	0.42	0.58	0.42	0.5	0.42	0.58	0.58	0.33	0.33	0.33	0.25	0.17	0.19	10.14
Q9HXM5	PAO1(PHIKZ)	guaB	Inosine-5-monophosphate dehydrogenase	PA3770	PAO1	NP_252459.1 WP_003092702.1	0	0	0	0.08	0.22	0.21	0.15	0.1	0.09	0.06	0.02	0.02	0.01	0.01	0.01	0	0	0	0	0	0.01	0	0	0	0.36	1	0.95	0.68	0.45	0.41	0.27	0.09	0.09	0.05	0.05	0.05	0	0	0	0	0	0.01	11.02
Q9I1I5	PAO1(PHIKZ)	gcd	Glucose dehydrogenase	PA2290	PAO1	NP_250980.1 WP_003089344.1	0.01	0.07	0.19	0.12	0.13	0.12	0.06	0.04	0.03	0.03	0.02	0.02	0.01	0.01	0.01	0	0.01	0.01	0.01	0.01	0.1	0.05	0.37	1	0.63	0.68	0.63	0.32	0.21	0.16	0.16	0.11	0.11	0.05	0.05	0.05	0	0.05	0.05	0.05	0.05	0.1	9.89
Q9I271	PAO1(PHIKZ)	PA2044	Uncharacterized protein	PA2044	PAO1	NP_250734.1 WP_003114879.1	0.07	0.21	0.31	0.15	0.12	0.07	0.04	0.01	0.01	0	0	0	0	0	0	0	0	0	0	0	0	0.23	0.68	1	0.48	0.39	0.23	0.13	0.03	0.03	0	0	0	0	0	0	0	0	0	0	0	0	9.86
Q9I2U2	PAO1(PHIKZ)	tig	Trigger factor	PA1800	PAO1	NP_250491.1 WP_003087920.1	0.09	0.13	0.17	0.1	0.11	0.09	0.07	0.04	0.03	0.03	0.02	0.01	0.01	0.01	0.01	0	0.01	0.01	0.01	0	0.06	0.53	0.76	1	0.59	0.65	0.53	0.41	0.24	0.18	0.18	0.12	0.06	0.06	0.06	0.06	0	0.06	0.06	0.06	0	0.06	10.98
Q9I558	PAO1(PHIKZ)	acsA1	Acetyl-coenzyme A synthetase 1	PA0887	PAO1	NP_249578.1 WP_003110260.1	0.04	0.19	0.31	0.17	0.15	0.08	0.04	0.01	0.01	0.01	0	0	0	0	0	0	0	0	0	0	0	0.13	0.61	1	0.55	0.48	0.26	0.13	0.03	0.03	0.03	0	0	0	0	0	0	0	0	0	0	0	9.81
Q9I791	PAO1(PHIKZ)	PA0041	Probable hemagglutinin	PA0041	PAO1	NP_248731.1 WP_003147038.1	0.01	0.02	0.11	0.04	0.05	0.08	0.09	0.05	0	0	0	0	0	0	0	0	0.23	0.08	0.06	0.04	0.14	0.04	0.09	0.48	0.17	0.22	0.35	0.39	0.22	0	0	0	0	0	0	0	0	1	0.35	0.26	0.17	0.14	8.58
Q9I7C5	PAO1(PHIKZ)	dnaA	Chromosomal replication initiator protein DnaA	PA0001	PAO1	NP_064721.1 WP_003109151.1	0	0.02	0.07	0.04	0.09	0.11	0.1	0.09	0.09	0.11	0.05	0.04	0.03	0.02	0.02	0.01	0.01	0.01	0.01	0.01	0.05	0	0.18	0.64	0.36	0.82	1	0.91	0.82	0.82	1	0.45	0.36	0.27	0.18	0.18	0.09	0.09	0.09	0.09	0.09	0.05	10.1
O68822	PAO1(PHIKZ)	pepA	Cytosol aminopeptidase	PA3831	PAO1	NP_252520.1 WP_003092867.1	0	0	0.02	0.09	0.16	0.19	0.15	0.09	0.09	0.07	0.03	0.03	0.01	0.01	0.01	0	0	0	0	0	0.03	0	0	0.11	0.47	0.84	1	0.79	0.47	0.47	0.37	0.16	0.16	0.05	0.05	0.05	0	0	0	0	0	0.03	10.39
P13981	PAO1(PHIKZ)	arcA	Arginine deiminase	PA5171	PAO1	NP_253858.1 WP_003111744.1	0	0.02	0.26	0.19	0.16	0.12	0.06	0.05	0.02	0.03	0.02	0.01	0.01	0.01	0.01	0	0	0	0	0	0.03	0	0.08	1	0.73	0.62	0.46	0.23	0.19	0.08	0.12	0.08	0.04	0.04	0.04	0.04	0	0	0	0	0	0.03	10.33
P72174	PAO1(PHIKZ)	uvrB	UvrABC system protein B	PA3138	PAO1	NP_251828.1 WP_003104590.1	0.01	0.03	0.05	0.02	0.02	0.01	0	0	0	0	0.01	0.01	0	0	0.01	0.01	0.01	0.03	0.03	0.04	0.71	0.2	0.6	1	0.4	0.4	0.2	0	0	0	0	0.2	0.2	0	0	0.2	0.2	0.2	0.6	0.6	0.8	0.71	9.39
Q9HT25	PAO1(PHIKZ)	glmS	Glutamine--fructose-6-phosphate aminotransferase [isomerizing]	PA5549	PAO1	NP_254236.1 WP_003114654.1	0.01	0.1	0.3	0.18	0.17	0.1	0.06	0.03	0.02	0.02	0.01	0.01	0	0	0	0	0	0	0	0	0.01	0.03	0.33	1	0.6	0.57	0.33	0.2	0.1	0.07	0.07	0.03	0.03	0	0	0	0	0	0	0	0	0.01	10.34
Q9HTD1	PAO1(PHIKZ)	PA5435	Probable transcarboxylase subunit	PA5435	PAO1	NP_254122.1 WP_003105555.1	0	0.04	0.22	0.23	0.17	0.14	0.09	0.05	0.03	0.01	0.01	0.01	0	0	0	0	0	0	0	0	0	0	0.17	0.96	1	0.74	0.61	0.39	0.22	0.13	0.04	0.04	0.04	0	0	0	0	0	0	0	0	0	9.78
Q9HTM0	PAO1(PHIKZ)	spoT	Guanosine-3,5-bis(diphosphate) 3-diphosphatase	PA5338	PAO1	NP_254025.1 WP_003096603.1	0	0	0.08	0.1	0.11	0.08	0.05	0.04	0.02	0.03	0.02	0.02	0.01	0.01	0.01	0	0.01	0.02	0.02	0.03	0.34	0	0	0.73	0.91	1	0.73	0.45	0.36	0.18	0.27	0.18	0.18	0.09	0.09	0.09	0	0.09	0.18	0.18	0.27	0.34	9.61
Q9HTU2	PAO1(PHIKZ)	PA5252	Probable ATP-binding component of ABC transporter	PA5252	PAO1	NP_253939.1 WP_003114037.1	0.02	0.06	0.08	0.05	0.03	0.02	0.01	0.01	0.01	0.01	0.01	0.01	0.01	0.01	0.01	0.01	0.02	0.03	0.04	0.03	0.51	0.25	0.75	1	0.63	0.38	0.25	0.13	0.13	0.13	0.13	0.13	0.13	0.13	0.13	0.13	0.13	0.25	0.38	0.5	0.38	0.51	9.7
Q9HTV1	PAO1(PHIKZ)	rho	Transcription termination factor Rho	PA5239	PAO1	NP_253926.1 WP_003096334.1	0.04	0.15	0.24	0.14	0.09	0.07	0.03	0.02	0.01	0.01	0.01	0.01	0	0	0.01	0	0.01	0.01	0.01	0.01	0.13	0.17	0.63	1	0.58	0.38	0.29	0.13	0.08	0.04	0.04	0.04	0.04	0	0	0.04	0	0.04	0.04	0.04	0.04	0.13	10.5
Q9HU15	PAO1(PHIKZ)	fabY	Beta-ketoacyl-[acyl-carrier-protein] synthase FabY	PA5174	PAO1	NP_253861.1 WP_003114068.1	0	0.08	0.32	0.19	0.15	0.11	0.06	0.03	0.02	0.01	0.01	0	0	0	0	0	0	0	0	0	0	0	0.25	1	0.59	0.47	0.34	0.19	0.09	0.06	0.03	0.03	0	0	0	0	0	0	0	0	0	0	10.56
Q9HUE7	PAO1(PHIKZ)	PA5022	Uncharacterized protein	PA5022	PAO1	NP_253709.1 WP_003103675.1	0	0	0	0	0.03	0.07	0.08	0.08	0.07	0.07	0.04	0.04	0.02	0.01	0.01	0	0	0.01	0.01	0.01	0.45	0	0	0	0	0.38	0.88	1	1	0.88	0.88	0.5	0.5	0.25	0.13	0.13	0	0	0.13	0.13	0.13	0.45	9.18
Q9HUN3	PAO1(PHIKZ)	dnaB	Replicative DNA helicase	PA4931	PAO1	NP_253618.1 WP_003112283.1	0.02	0.06	0.08	0.06	0.06	0.04	0.03	0.01	0.01	0.02	0.01	0.02	0.01	0.01	0.02	0.01	0.01	0.03	0.03	0.03	0.42	0.25	0.75	1	0.75	0.75	0.5	0.38	0.13	0.13	0.25	0.13	0.25	0.13	0.13	0.25	0.13	0.13	0.38	0.38	0.38	0.42	9.71
Q9HV48	PAO1(PHIKZ)	ftsH	ATP-dependent zinc metalloprotease FtsH	PA4751	PAO1	NP_253439.1 WP_003095200.1	0	0.01	0.03	0.05	0.09	0.1	0.08	0.07	0.07	0.06	0.05	0.05	0.03	0.03	0.02	0.01	0.02	0.02	0.02	0.03	0.17	0	0.1	0.3	0.5	0.9	1	0.8	0.7	0.7	0.6	0.5	0.5	0.3	0.3	0.2	0.1	0.2	0.2	0.2	0.3	0.17	9.78
Q9HVT7	PAO1(PHIKZ)	gatB	Aspartyl/glutamyl-tRNA(Asn/Gln) amidotransferase subunit B	PA4484	PAO1	NP_253174.1 WP_003112870.1	0.01	0.15	0.33	0.17	0.13	0.1	0.06	0.02	0.02	0.01	0	0	0	0	0	0	0	0	0	0	0	0.03	0.45	1	0.52	0.39	0.3	0.18	0.06	0.06	0.03	0	0	0	0	0	0	0	0	0	0	0	9.67
Q9HW72	PAO1(PHIKZ)	pykA	Pyruvate kinase	PA4329	PAO1	NP_253019.1 WP_003093930.1	0.01	0.09	0.26	0.18	0.16	0.12	0.07	0.03	0.03	0.02	0.01	0.01	0	0	0	0	0	0	0	0	0.01	0.04	0.35	1	0.69	0.62	0.46	0.27	0.12	0.12	0.08	0.04	0.04	0	0	0	0	0	0	0	0	0.01	10.72
Q9HWB6	PAO1(PHIKZ)	recB	RecBCD enzyme subunit RecB	PA4284	PAO1	NP_252974.1 WP_003115861.1	0	0.01	0.05	0.07	0.08	0.1	0.12	0.38	0.03	0.03	0.02	0.02	0	0.01	0	0	0	0	0	0	0.09	0	0.03	0.13	0.18	0.21	0.26	0.32	1	0.08	0.08	0.05	0.05	0	0.03	0	0	0	0	0	0	0.09	9.24
Q9HXI8	PAO1(PHIKZ)	iscS	Cysteine desulfurase IscS	PA3814	PAO1	NP_252503.1 WP_003092832.1	0.02	0.14	0.29	0.16	0.14	0.11	0.06	0.02	0.02	0.01	0.01	0	0	0	0	0	0	0	0	0	0.01	0.07	0.48	1	0.55	0.48	0.38	0.21	0.07	0.07	0.03	0.03	0	0	0	0	0	0	0	0	0	0.01	10.9
Q9HXK5	PAO1(PHIKZ)	leuA	2-isopropylmalate synthase	PA3792	PAO1	NP_252481.3 WP_003113805.1	0	0.1	0.35	0.21	0.16	0.1	0.05	0.02	0.01	0	0	0	0	0	0	0	0	0	0	0	0	0	0.29	1	0.6	0.46	0.29	0.14	0.06	0.03	0	0	0	0	0	0	0	0	0	0	0	0	9.78
Q9HXV3	PAO1(PHIKZ)	ppc	Phosphoenolpyruvate carboxylase	PA3687	PAO1	NP_252377.1 WP_003113850.1	0.01	0.13	0.3	0.17	0.18	0.11	0.06	0.02	0.01	0	0	0	0	0	0	0	0	0	0	0	0	0.03	0.43	1	0.57	0.6	0.37	0.2	0.07	0.03	0	0	0	0	0	0	0	0	0	0	0	0	9.02
Q9HXZ4	PAO1(PHIKZ)	pyrG	CTP synthase	PA3637	PAO1	NP_252327.1 WP_003092366.1	0.01	0.13	0.28	0.15	0.15	0.1	0.05	0.03	0.02	0.01	0.01	0.01	0	0	0	0	0	0	0	0	0.03	0.04	0.46	1	0.54	0.54	0.36	0.18	0.11	0.07	0.04	0.04	0.04	0	0	0	0	0	0	0	0	0.03	10.84
Q9HZP8	PAO1(PHIKZ)	fabV	Enoyl-[acyl-carrier-protein] reductase [NADH]	PA2950	PAO1	NP_251640.1 WP_003102929.1	0.09	0.19	0.27	0.14	0.12	0.07	0.04	0.02	0.01	0.01	0.01	0.01	0	0	0	0	0	0	0	0	0.01	0.33	0.7	1	0.52	0.44	0.26	0.15	0.07	0.04	0.04	0.04	0.04	0	0	0	0	0	0	0	0	0.01	10.62
Q9I0L5	PAO1(PHIKZ)	icd	Isocitrate dehydrogenase [NADP]	PA2623	PAO1	NP_251313.1 WP_003090436.1	0.03	0.16	0.3	0.15	0.13	0.09	0.05	0.02	0.01	0.01	0	0	0	0	0	0	0	0	0	0	0.02	0.1	0.53	1	0.5	0.43	0.3	0.17	0.07	0.03	0.03	0	0	0	0	0	0	0	0	0	0	0.02	10.87
Q9I182	PAO1(PHIKZ)	pvdD	Pyoverdine synthetase D	PA2399	PAO1	NP_251089.1 WP_010895611.1	0	0.01	0.04	0.04	0.05	0.04	0.03	0.02	0.01	0.03	0.28	0.01	0.01	0.01	0.01	0	0.01	0.02	0.02	0.03	0.33	0	0.04	0.14	0.14	0.18	0.14	0.11	0.07	0.04	0.11	1	0.04	0.04	0.04	0.04	0	0.04	0.07	0.07	0.11	0.33	9.14
Q9I2U8	PAO1(PHIKZ)	glnS	Glutamine--tRNA ligase	PA1794	PAO1	NP_250485.1 WP_003113586.1	0.07	0.19	0.26	0.13	0.12	0.07	0.04	0.02	0.01	0.01	0.01	0.01	0	0	0	0	0	0	0	0	0.05	0.27	0.73	1	0.5	0.46	0.27	0.15	0.08	0.04	0.04	0.04	0.04	0	0	0	0	0	0	0	0	0.05	10.48
Q9I6G0	PAO1(PHIKZ)	ilvA1	L-threonine dehydratase	PA0331	PAO1	NP_249022.1 WP_003110582.1	0	0.02	0.23	0.2	0.2	0.15	0.09	0.04	0.02	0.02	0.01	0.01	0	0	0	0	0	0	0	0	0.01	0	0.09	1	0.87	0.87	0.65	0.39	0.17	0.09	0.09	0.04	0.04	0	0	0	0	0	0	0	0	0.01	9.95
Q9I741	PAO1(PHIKZ)	vgrG1a	Type VI secretion system spike protein VgrG1a	PA0091	PAO1	NP_248781.1 WP_010895494.1	0	0.01	0.15	0.23	0.22	0.16	0.11	0.06	0.02	0.03	0.01	0	0	0	0	0	0	0	0	0	0.01	0	0.04	0.65	1	0.96	0.7	0.48	0.26	0.09	0.13	0.04	0	0	0	0	0	0	0	0	0	0.01	9.47
Q9I755	PAO1(PHIKZ)	tssM1	Type VI secretion system component TssM1	PA0077	PAO1	NP_248767.1 WP_010895493.1	0	0.02	0.1	0.07	0.08	0.07	0.04	0.02	0.04	0.02	0.01	0.01	0.01	0.01	0.02	0.01	0.03	0.03	0.03	0.04	0.32	0	0.2	1	0.7	0.8	0.7	0.4	0.2	0.4	0.2	0.1	0.1	0.1	0.1	0.2	0.1	0.3	0.3	0.3	0.4	0.32	9.23
P19572	PAO1(PHIKZ)	lysA	Diaminopimelate decarboxylase	PA5277	PAO1	NP_253964.1 WP_003114343.1	0.03	0.13	0.26	0.15	0.13	0.1	0.06	0.02	0.02	0.01	0	0.01	0	0	0	0	0	0	0	0	0.05	0.12	0.5	1	0.58	0.5	0.38	0.23	0.08	0.08	0.04	0	0.04	0	0	0	0	0	0	0	0	0.05	9.98
P22608	PAO1(PHIKZ)	pilB	Type IV pilus assembly ATPase PilB	PA4526	PAO1	NP_253216.1 WP_003112841.1	0	0.01	0.02	0.03	0.06	0.07	0.05	0.03	0.02	0.02	0.01	0.02	0.01	0.01	0.01	0.01	0.01	0.03	0.03	0.03	0.53	0	0.14	0.29	0.43	0.86	1	0.71	0.43	0.29	0.29	0.14	0.29	0.14	0.14	0.14	0.14	0.14	0.43	0.43	0.43	0.53	9.62
P52111	PAO1(PHIKZ)	glpD	Glycerol-3-phosphate dehydrogenase	PA3584	PAO1	NP_252274.1 WP_003098460.1	0.05	0.17	0.28	0.15	0.12	0.08	0.04	0.03	0.02	0.01	0.01	0	0	0	0	0	0	0	0	0	0.02	0.18	0.61	1	0.54	0.43	0.29	0.14	0.11	0.07	0.04	0.04	0	0	0	0	0	0	0	0	0	0.02	10.12
P57112	PAO1(PHIKZ)	sthA	Soluble pyridine nucleotide transhydrogenase	PA2991	PAO1	NP_251681.1 WP_003091177.1	0	0	0	0.02	0.04	0.09	0.15	0.16	0.2	0.18	0.06	0.04	0.02	0.01	0.01	0	0	0	0	0	0.01	0	0	0	0.1	0.2	0.45	0.75	0.8	1	0.9	0.3	0.2	0.1	0.05	0.05	0	0	0	0	0	0.01	10.7
Q9HUX1	PAO1(PHIKZ)	speA	Biosynthetic arginine decarboxylase	PA4839	PAO1	NP_253526.1 WP_003095365.1	0.03	0.12	0.24	0.16	0.14	0.1	0.05	0.03	0.02	0.02	0.01	0.01	0	0	0	0	0	0	0	0.01	0.07	0.13	0.5	1	0.67	0.58	0.42	0.21	0.13	0.08	0.08	0.04	0.04	0	0	0	0	0	0	0	0.04	0.07	10.06
Q9HW32	PAO1(PHIKZ)	icmP	Insulin-cleaving metalloproteinase outer membrane protein	PA4370	PAO1	NP_253060.1 WP_003112765.1	0.02	0.03	0.04	0.03	0.03	0.03	0.02	0.01	0.01	0	0	0	0	0	0	0	0	0	0	0	0.77	0.5	0.75	1	0.75	0.75	0.75	0.5	0.25	0.25	0	0	0	0	0	0	0	0	0	0	0	0.77	10.31
Q9HW93	PAO1(PHIKZ)	pctC	Methyl-accepting chemotaxis protein PctC	PA4307	PAO1	NP_252997.1 WP_003148124.1	0.03	0.08	0.24	0.14	0.13	0.11	0.07	0.04	0.04	0.03	0.01	0.01	0	0	0	0	0	0.01	0.01	0.01	0.05	0.13	0.33	1	0.58	0.54	0.46	0.29	0.17	0.17	0.13	0.04	0.04	0	0	0	0	0	0.04	0.04	0.04	0.05	9.85
Q9HWD8	PAO1(PHIKZ)	rplB	50S ribosomal protein L2	PA4260	50S	NP_252950.1 WP_003103878.1	0	0	0	0	0	0	0	0	0	0	0	0	0.02	0.06	0.12	0.06	0.15	0.15	0.13	0.11	0.2	0	0	0	0	0	0	0	0	0	0	0	0	0.13	0.4	0.8	0.4	1	1	0.87	0.73	0.2	12.03
Q9HXB0	PAO1(PHIKZ)	prfC	Peptide chain release factor 3	PA3903	PAO1	NP_252592.1 WP_003093004.1	0.06	0.17	0.27	0.14	0.1	0.07	0.04	0.02	0.01	0.01	0	0	0	0	0	0	0	0	0.01	0.01	0.08	0.22	0.63	1	0.52	0.37	0.26	0.15	0.07	0.04	0.04	0	0	0	0	0	0	0	0	0.04	0.04	0.08	10.18
Q9HZI6	PAO1(PHIKZ)	PA3020	Probable soluble lytic transglycosylase	PA3020	PAO1	NP_251710.1 WP_003113975.1	0	0.05	0.2	0.13	0.15	0.12	0.07	0.03	0.02	0.02	0.01	0.01	0.01	0	0	0	0	0	0	0.01	0.15	0	0.25	1	0.65	0.75	0.6	0.35	0.15	0.1	0.1	0.05	0.05	0.05	0	0	0	0	0	0	0.05	0.15	9.31
Q9HZI7	PAO1(PHIKZ)	uup	ATP-binding protein Uup	PA3019	PAO1	NP_251709.1 WP_003113976.1	0.01	0.01	0.02	0.02	0.02	0.01	0.01	0.01	0.01	0.02	0.01	0.01	0.01	0.01	0.02	0.01	0.01	0.03	0.04	0.04	0.67	0.25	0.25	0.5	0.5	0.5	0.25	0.25	0.25	0.25	0.5	0.25	0.25	0.25	0.25	0.5	0.25	0.25	0.75	1	1	0.67	9.81
Q9HZP5	PAO1(PHIKZ)	PA2953	Electron transfer flavoprotein-ubiquinone oxidoreductase	PA2953	PAO1	NP_251643.1 WP_003102932.1	0.06	0.17	0.32	0.14	0.12	0.07	0.04	0.02	0.01	0.01	0.01	0.01	0	0	0	0	0	0	0	0	0.01	0.19	0.53	1	0.44	0.38	0.22	0.13	0.06	0.03	0.03	0.03	0.03	0	0	0	0	0	0	0	0	0.01	9.82
Q9I0K4	PAO1(PHIKZ)	PA2634	Isocitrate lyase	PA2634	PAO1	NP_251324.1 WP_003113373.1	0	0	0.13	0.22	0.21	0.17	0.11	0.06	0.04	0.03	0.01	0.01	0	0	0	0	0	0	0	0	0	0	0	0.59	1	0.95	0.77	0.5	0.27	0.18	0.14	0.05	0.05	0	0	0	0	0	0	0	0	0	10.4
Q9I1F5	PAO1(PHIKZ)	PA2323	Probable glyceraldehyde-3-phosphate dehydrogenase	PA2323	PAO1	NP_251013.1 WP_003115067.1	0.01	0.06	0.15	0.09	0.07	0.05	0.03	0.02	0.01	0.01	0.01	0.01	0.01	0.01	0.01	0.01	0.01	0.01	0.02	0.02	0.38	0.07	0.4	1	0.6	0.47	0.33	0.2	0.13	0.07	0.07	0.07	0.07	0.07	0.07	0.07	0.07	0.07	0.07	0.13	0.13	0.38	9.76
Q9I4Q6	PAO1(PHIKZ)	PA1068	Probable heat shock protein (Hsp90 family)	PA1068	PAO1	NP_249759.1 WP_010895539.1	0	0.01	0.04	0.06	0.05	0.06	0.05	0.02	0.01	0.01	0.01	0.01	0	0.01	0.01	0	0.01	0.02	0.03	0.04	0.56	0	0.17	0.67	1	0.83	1	0.83	0.33	0.17	0.17	0.17	0.17	0	0.17	0.17	0	0.17	0.33	0.5	0.67	0.56	9.49
O68282	PAO1(PHIKZ)	zwf	Glucose-6-phosphate 1-dehydrogenase	PA3183	PAO1	NP_251873.1 WP_003113442.1	0	0.03	0.25	0.2	0.18	0.14	0.09	0.05	0.02	0.02	0.01	0	0	0	0	0	0	0	0	0	0	0	0.12	1	0.8	0.72	0.56	0.36	0.2	0.08	0.08	0.04	0	0	0	0	0	0	0	0	0	0	10.03
P50987	PAO1(PHIKZ)	argH	Argininosuccinate lyase	PA5263	PAO1	NP_253950.1 WP_003114030.1	0	0.01	0.19	0.19	0.2	0.15	0.11	0.05	0.04	0.03	0.01	0.01	0	0	0	0	0	0	0	0	0	0	0.05	0.95	0.95	1	0.75	0.55	0.25	0.2	0.15	0.05	0.05	0	0	0	0	0	0	0	0	0	10.33
P72173	PAO1(PHIKZ)	aspC	Aspartate aminotransferase	PA3139	PAO1	NP_251829.1 WP_003104588.1	0.02	0.11	0.2	0.1	0.11	0.07	0.04	0.02	0.01	0.01	0.01	0	0	0	0	0	0.09	0.07	0.05	0.06	0.02	0.1	0.55	1	0.5	0.55	0.35	0.2	0.1	0.05	0.05	0.05	0	0	0	0	0	0.45	0.35	0.25	0.3	0.02	10.81
Q51342	PAO1(PHIKZ)	purF	Amidophosphoribosyltransferase	PA3108	PAO1	NP_251798.1 WP_003091383.1	0	0.02	0.21	0.21	0.19	0.12	0.07	0.08	0.02	0.02	0.01	0.01	0	0	0	0	0	0	0	0	0.01	0	0.1	1	1	0.9	0.57	0.33	0.38	0.1	0.1	0.05	0.05	0	0	0	0	0	0	0	0	0.01	10.37
Q9HT09	PAO1(PHIKZ)	mnmG	tRNA uridine 5-carboxymethylaminomethyl modification enzyme MnmG	PA5565	PAO1	NP_254252.1 WP_003114649.1	0.03	0.15	0.26	0.14	0.15	0.1	0.06	0.02	0.01	0.01	0	0	0	0	0	0	0	0	0	0	0.06	0.12	0.58	1	0.54	0.58	0.38	0.23	0.08	0.04	0.04	0	0	0	0	0	0	0	0	0	0	0.06	9.8
Q9HTJ1	PAO1(PHIKZ)	betB	NAD/NADP-dependent betaine aldehyde dehydrogenase	PA5373	PAO1	NP_254060.1 WP_003114436.1	0	0.01	0.19	0.18	0.22	0.18	0.09	0.04	0.02	0.01	0.01	0.01	0	0	0	0	0.01	0	0	0	0.01	0	0.05	0.86	0.82	1	0.82	0.41	0.18	0.09	0.05	0.05	0.05	0	0	0	0	0.05	0	0	0	0.01	10.12
Q9HW68	PAO1(PHIKZ)	PA4333	Fumarate hydratase class I	PA4333	PAO1	NP_253023.1 WP_003093938.1	0.02	0.1	0.26	0.14	0.12	0.09	0.04	0.02	0.01	0.01	0.01	0.01	0	0	0	0	0	0.01	0.01	0.01	0.14	0.08	0.38	1	0.54	0.46	0.35	0.15	0.08	0.04	0.04	0.04	0.04	0	0	0	0	0	0.04	0.04	0.04	0.14	10.16
Q9HW91	PAO1(PHIKZ)	pctB	Methyl-accepting chemotaxis protein PctB	PA4310	PAO1	NP_253000.1 WP_003148126.1	0.03	0.09	0.23	0.14	0.17	0.11	0.06	0.04	0.02	0.02	0.01	0.01	0	0	0	0	0	0	0	0.01	0.04	0.13	0.39	1	0.61	0.74	0.48	0.26	0.17	0.09	0.09	0.04	0.04	0	0	0	0	0	0	0	0.04	0.04	9.49
Q9HY84	PAO1(PHIKZ)	argG	Argininosuccinate synthase	PA3525	PAO1	NP_252215.1 WP_003092065.1	0.01	0.1	0.28	0.16	0.15	0.11	0.05	0.03	0.02	0.02	0.01	0.01	0	0	0	0	0	0	0	0	0.04	0.04	0.36	1	0.57	0.54	0.39	0.18	0.11	0.07	0.07	0.04	0.04	0	0	0	0	0	0	0	0	0.04	10.63
Q9HYU4	PAO1(PHIKZ)	fadD1	Long-chain-fatty-acid--CoA ligase	PA3299	PAO1	NP_251989.1 WP_003091643.1	0.04	0.17	0.22	0.13	0.11	0.09	0.05	0.02	0.01	0.01	0.01	0.01	0	0	0	0	0	0.01	0.01	0.01	0.11	0.18	0.77	1	0.59	0.5	0.41	0.23	0.09	0.05	0.05	0.05	0.05	0	0	0	0	0	0.05	0.05	0.05	0.11	10.13
Q9I0M3	PAO1(PHIKZ)	ftsK	DNA translocase FtsK	PA2615	PAO1	NP_251305.1 WP_010895627.1	0.02	0.04	0.07	0.05	0.06	0.04	0.03	0.02	0.01	0.01	0.01	0.02	0.01	0.01	0.01	0.01	0.01	0.03	0.03	0.04	0.45	0.29	0.57	1	0.71	0.86	0.57	0.43	0.29	0.14	0.14	0.14	0.29	0.14	0.14	0.14	0.14	0.14	0.43	0.43	0.57	0.45	9.39
Q9I0U4	PAO1(PHIKZ)	PA2540	Uncharacterized protein	PA2540	PAO1	NP_251230.1 WP_003113330.1	0	0.09	0.28	0.16	0.14	0.08	0.05	0.02	0.02	0.02	0	0	0.01	0	0	0	0	0	0	0	0.1	0	0.32	1	0.57	0.5	0.29	0.18	0.07	0.07	0.07	0	0	0.04	0	0	0	0	0	0	0	0.1	9.28
Q9I440	PAO1(PHIKZ)	PA1304	Probable oligopeptidase	PA1304	PAO1	NP_249995.1 WP_003112365.1	0.03	0.17	0.33	0.19	0.13	0.07	0.04	0.01	0.01	0	0	0	0	0	0	0	0	0	0	0	0.01	0.09	0.52	1	0.58	0.39	0.21	0.12	0.03	0.03	0	0	0	0	0	0	0	0	0	0	0	0.01	9.48
Q9I5U3	PAO1(PHIKZ)	surA	Chaperone SurA	PA0594	PAO1	NP_249285.1	0.23	0.22	0.21	0.14	0.11	0.03	0.05	0	0	0	0	0	0	0	0	0	0	0	0	0	0	1	0.96	0.91	0.61	0.48	0.13	0.22	0	0	0	0	0	0	0	0	0	0	0	0	0	0	9.34
G3XD36	PAO1(PHIKZ)	ptsP	Phosphoenolpyruvate--protein phosphotransferase	PA0337	PAO1	NP_249028.1 WP_003084404.1	0	0.01	0.03	0.02	0.02	0.02	0.02	0.01	0	0.01	0.01	0.01	0.01	0	0.01	0.01	0.01	0.04	0.03	0.04	0.7	0	0.25	0.75	0.5	0.5	0.5	0.5	0.25	0	0.25	0.25	0.25	0.25	0	0.25	0.25	0.25	1	0.75	1	0.7	9.36
O52759	PAO1(PHIKZ)	rpsD	30S ribosomal protein S4	PA4239	30S	NP_252929.1 WP_003093678.1	0	0	0	0	0	0	0	0.01	0.09	0.13	0.12	0.15	0.1	0.06	0.05	0.02	0.04	0.04	0.03	0.04	0.12	0	0	0	0	0	0	0	0.07	0.6	0.87	0.8	1	0.67	0.4	0.33	0.13	0.27	0.27	0.2	0.27	0.12	11.85
P20580	PAO1(PHIKZ)	trpE	Anthranilate synthase component 1	PA0609	PAO1	NP_249300.1 WP_003113204.1	0.05	0.19	0.29	0.16	0.13	0.09	0.05	0.02	0.01	0.01	0	0	0	0	0	0	0	0	0	0	0	0.17	0.66	1	0.55	0.45	0.31	0.17	0.07	0.03	0.03	0	0	0	0	0	0	0	0	0	0	0	9.7
Q9HUD3	PAO1(PHIKZ)	PA5046	Malic enzyme	PA5046	PAO1	NP_253733.1 WP_003103278.1	0.02	0.16	0.29	0.15	0.13	0.09	0.05	0.03	0.02	0.01	0.01	0.01	0	0	0	0	0	0	0	0	0.01	0.07	0.55	1	0.52	0.45	0.31	0.17	0.1	0.07	0.03	0.03	0.03	0	0	0	0	0	0	0	0	0.01	10.39
Q9HVZ9	PAO1(PHIKZ)	murD	UDP-N-acetylmuramoylalanine--D-glutamate ligase	PA4414	PAO1	NP_253104.1 WP_003103104.1	0.1	0.15	0.18	0.09	0.08	0.04	0.03	0.01	0.01	0.01	0.01	0.01	0	0	0.01	0	0.01	0.01	0.01	0.01	0.22	0.56	0.83	1	0.5	0.44	0.22	0.17	0.06	0.06	0.06	0.06	0.06	0	0	0.06	0	0.06	0.06	0.06	0.06	0.22	9.82
Q9HWB5	PAO1(PHIKZ)	recC	RecBCD enzyme subunit RecC	PA4285	PAO1	NP_252975.1 WP_010793829.1	0	0.02	0.05	0.08	0.12	0.14	0.1	0.05	0.08	0.03	0.02	0.01	0.01	0	0	0	0	0.01	0.01	0.01	0.26	0	0.14	0.36	0.57	0.86	1	0.71	0.36	0.57	0.21	0.14	0.07	0.07	0	0	0	0	0.07	0.07	0.07	0.26	8.81
Q9HZ55	PAO1(PHIKZ)	rluB	Ribosomal large subunit pseudouridine synthase B	PA3179	PAO1	NP_251869.1 WP_003113439.1	0	0	0	0	0	0.01	0.02	0.02	0.06	0.16	0.14	0.16	0.08	0.07	0.07	0.02	0.04	0.03	0.02	0.02	0.08	0	0	0	0	0	0.06	0.13	0.13	0.38	1	0.88	1	0.5	0.44	0.44	0.13	0.25	0.19	0.13	0.13	0.08	10.48
Q9HZK4	PAO1(PHIKZ)	PA3001	Glyceraldehyde-3-phosphate dehydrogenase	PA3001	PAO1	NP_251691.1 WP_003119798.1	0	0.01	0.17	0.19	0.18	0.15	0.11	0.05	0.04	0.03	0.01	0.01	0.01	0	0	0	0	0	0	0	0.01	0	0.05	0.89	1	0.95	0.79	0.58	0.26	0.21	0.16	0.05	0.05	0.05	0	0	0	0	0	0	0	0.01	11.18
Q9I2P9	PAO1(PHIKZ)	cti	Cis/trans isomerase	PA1846	PAO1	NP_250537.1 WP_003113604.1	0.01	0.15	0.33	0.2	0.13	0.08	0.04	0.01	0.01	0	0	0	0.01	0.01	0.01	0.01	0	0.01	0	0	0	0.03	0.45	1	0.61	0.39	0.24	0.12	0.03	0.03	0	0	0	0.03	0.03	0.03	0.03	0	0.03	0	0	0	9.03
Q9I2T8	PAO1(PHIKZ)	ppiD	Peptidyl-prolyl cis-trans isomerase D	PA1805	PAO1	NP_250496.1 WP_003098131.1	0.07	0.13	0.19	0.15	0.15	0.12	0.08	0.06	0.02	0.01	0	0	0	0	0	0	0	0	0	0	0.01	0.37	0.68	1	0.79	0.79	0.63	0.42	0.32	0.11	0.05	0	0	0	0	0	0	0	0	0	0	0.01	9.24
Q9I2U7	PAO1(PHIKZ)	cysS	Cysteine--tRNA ligase	PA1795	PAO1	NP_250486.1 WP_003113587.1	0.08	0.2	0.29	0.18	0.11	0.07	0.03	0.02	0.01	0	0.01	0	0	0	0	0	0	0	0	0	0	0.28	0.69	1	0.62	0.38	0.24	0.1	0.07	0.03	0	0.03	0	0	0	0	0	0	0	0	0	0	10.28
Q9I4I2	PAO1(PHIKZ)	nrdB	Ribonucleoside-diphosphate reductase subunit beta	PA1155	PAO1	NP_249846.1 WP_003086547.1	0.03	0.15	0.26	0.17	0.13	0.08	0.05	0.02	0.01	0.01	0.01	0.01	0	0	0	0	0	0	0	0	0.04	0.12	0.58	1	0.65	0.5	0.31	0.19	0.08	0.04	0.04	0.04	0.04	0	0	0	0	0	0	0	0	0.04	10.58
Q9I693	PAO1(PHIKZ)	bioA	Adenosylmethionine-8-amino-7-oxononanoate aminotransferase	PA0420	PAO1	NP_249111.1 WP_003106128.1	0.01	0.14	0.37	0.21	0.15	0.07	0.03	0.02	0.01	0	0	0	0	0	0	0	0	0	0	0	0	0.03	0.38	1	0.57	0.41	0.19	0.08	0.05	0.03	0	0	0	0	0	0	0	0	0	0	0	0	9.78
Q9I6C1	PAO1(PHIKZ)	ftsY	Signal recognition particle receptor FtsY	PA0373	PAO1	NP_249064.1 WP_003128930.1	0.1	0.15	0.2	0.09	0.08	0.07	0.03	0.02	0.01	0.01	0.01	0.01	0	0	0.01	0	0	0.01	0.01	0.01	0.19	0.5	0.75	1	0.45	0.4	0.35	0.15	0.1	0.05	0.05	0.05	0.05	0	0	0.05	0	0	0.05	0.05	0.05	0.19	9.81
Q9I6Z2	PAO1(PHIKZ)	ahpF	Alkyl hydroperoxide reductase subunit F	PA0140	PAO1	NP_248830.1 WP_003111221.1	0.02	0.15	0.31	0.15	0.15	0.1	0.06	0.02	0.01	0.01	0.01	0	0	0	0	0	0	0	0	0	0	0.06	0.48	1	0.48	0.48	0.32	0.19	0.06	0.03	0.03	0.03	0	0	0	0	0	0	0	0	0	0	9.98
Q9KGU7	PAO1(PHIKZ)	dxs	1-deoxy-D-xylulose-5-phosphate synthase	PA4044	PAO1	NP_252733.1 WP_003102816.1	0	0.08	0.29	0.18	0.16	0.12	0.07	0.03	0.02	0.02	0.01	0.01	0	0	0	0	0	0	0	0	0	0	0.28	1	0.62	0.55	0.41	0.24	0.1	0.07	0.07	0.03	0.03	0	0	0	0	0	0	0	0	0	10.06
Q9XCL6	PAO1(PHIKZ)	gltX	Glutamate--tRNA ligase	PA3134	PAO1	NP_251824.1 WP_003104596.1	0.01	0.11	0.27	0.19	0.13	0.12	0.07	0.04	0.02	0.01	0.01	0.01	0.01	0	0	0	0	0	0	0	0.01	0.04	0.41	1	0.7	0.48	0.44	0.26	0.15	0.07	0.04	0.04	0.04	0.04	0	0	0	0	0	0	0	0.01	9.93
Q9ZN70	PAO1(PHIKZ)	ppx	Exopolyphosphatase	PA5241	PAO1	NP_253928.1 WP_003120380.1	0.07	0.16	0.22	0.14	0.11	0.09	0.05	0.03	0.02	0.01	0	0	0	0	0	0	0	0	0	0	0.09	0.32	0.73	1	0.64	0.5	0.41	0.23	0.14	0.09	0.05	0	0	0	0	0	0	0	0	0	0	0.09	9.57
O69077	PAO1(PHIKZ)	lysC	Aspartokinase	PA0904	PAO1	NP_249595.1 WP_003085971.1	0.06	0.17	0.29	0.12	0.13	0.08	0.05	0.02	0.01	0.01	0.01	0.01	0	0	0	0	0	0	0	0	0.02	0.21	0.59	1	0.41	0.45	0.28	0.17	0.07	0.03	0.03	0.03	0.03	0	0	0	0	0	0	0	0	0.02	10.6
O82851	PAO1(PHIKZ)	tsf	Elongation factor Ts	PA3655	PAO1	NP_252345.1 WP_003092393.1	0.1	0.17	0.25	0.11	0.11	0.08	0.05	0.02	0.02	0.02	0.01	0.01	0	0	0	0	0	0	0	0	0.04	0.4	0.68	1	0.44	0.44	0.32	0.2	0.08	0.08	0.08	0.04	0.04	0	0	0	0	0	0	0	0	0.04	11.36
P29363	PAO1(PHIKZ)	thrC	Threonine synthase	PA3735	PAO1	NP_252424.1 WP_003113831.1	0	0.01	0.13	0.21	0.18	0.17	0.11	0.1	0.02	0.02	0.01	0.01	0	0	0	0	0	0	0	0	0	0	0.05	0.62	1	0.86	0.81	0.52	0.48	0.1	0.1	0.05	0.05	0	0	0	0	0	0	0	0	0	9.97
P52002	PAO1(PHIKZ)	mexB	Multidrug resistance protein MexB	PA0426	PAO1	NP_249117.1 WP_003107312.1	0	0	0.02	0.07	0.13	0.18	0.11	0.07	0.04	0.05	0.03	0.02	0.01	0.01	0.01	0.01	0.01	0.01	0.02	0.02	0.18	0	0	0.11	0.39	0.72	1	0.61	0.39	0.22	0.28	0.17	0.11	0.06	0.06	0.06	0.06	0.06	0.06	0.11	0.11	0.18	9.68
Q59650	PAO1(PHIKZ)	murE	UDP-N-acetylmuramoyl-L-alanyl-D-glutamate--2,6-diaminopimelate ligase	PA4417	PAO1	NP_253107.1 WP_003112751.1	0.06	0.17	0.31	0.15	0.12	0.09	0.05	0.02	0.01	0.01	0	0	0	0	0	0	0	0	0	0	0.01	0.19	0.55	1	0.48	0.39	0.29	0.16	0.06	0.03	0.03	0	0	0	0	0	0	0	0	0	0	0.01	9.54
Q9HU65	PAO1(PHIKZ)	glnA	Glutamine synthetase	PA5119	PAO1	NP_253806.1 WP_003096016.1	0	0	0	0	0.01	0.15	0.2	0.15	0.15	0.13	0.06	0.05	0.03	0.02	0.01	0.01	0.01	0	0	0	0.02	0	0	0	0	0.05	0.75	1	0.75	0.75	0.65	0.3	0.25	0.15	0.1	0.05	0.05	0.05	0	0	0	0.02	10.66
Q9HUA5	PAO1(PHIKZ)	opgG	Glucans biosynthesis protein G	PA5078	PAO1	NP_253765.1 WP_003095915.1	0	0.05	0.18	0.13	0.18	0.17	0.11	0.05	0.04	0.03	0.01	0.01	0.01	0	0	0	0	0	0	0	0.01	0	0.28	1	0.72	1	0.94	0.61	0.28	0.22	0.17	0.06	0.06	0.06	0	0	0	0	0	0	0	0.01	10.28
Q9HUC5	PAO1(PHIKZ)	hslU	ATP-dependent protease ATPase subunit HslU	PA5054	PAO1	NP_253741.1 WP_003095854.1	0.06	0.15	0.18	0.14	0.12	0.07	0.06	0.03	0.03	0.02	0.01	0.01	0.01	0.01	0.01	0	0	0.01	0.01	0.01	0.07	0.33	0.83	1	0.78	0.67	0.39	0.33	0.17	0.17	0.11	0.06	0.06	0.06	0.06	0.06	0	0	0.06	0.06	0.06	0.07	10.32
Q9HUG0	PAO1(PHIKZ)	PA5005	Probable carbamoyl transferase	PA5005	PAO1	NP_253692.1 WP_003114551.1	0	0.03	0.09	0.06	0.09	0.09	0.07	0.05	0.05	0.04	0.02	0.01	0.01	0.01	0.04	0.02	0.04	0.04	0.03	0.02	0.18	0	0.33	1	0.67	1	1	0.78	0.56	0.56	0.44	0.22	0.11	0.11	0.11	0.44	0.22	0.44	0.44	0.33	0.22	0.18	10.34
Q9HUL8	PAO1(PHIKZ)	mutL	DNA mismatch repair protein MutL	PA4946	PAO1	NP_253633.1 WP_003106411.1	0	0	0	0	0	0	0	0	0	0	0	0.01	0	0.01	0.01	0.01	0.02	0.03	0.03	0.04	0.82	0	0	0	0	0	0	0	0	0	0	0	0.25	0	0.25	0.25	0.25	0.5	0.75	0.75	1	0.82	9.34
Q9HUM6	PAO1(PHIKZ)	purA	Adenylosuccinate synthetase	PA4938	PAO1	NP_253625.1 WP_003095642.1	0.02	0.16	0.31	0.16	0.13	0.09	0.05	0.03	0.02	0.01	0.01	0.01	0	0	0	0	0	0	0	0	0	0.06	0.52	1	0.52	0.42	0.29	0.16	0.1	0.06	0.03	0.03	0.03	0	0	0	0	0	0	0	0	0	10.48
Q9HV54	PAO1(PHIKZ)	nusA	Transcription termination/antitermination protein NusA	PA4745	PAO1	NP_253433.1 WP_003095192.1	0.07	0.14	0.23	0.14	0.13	0.1	0.06	0.03	0.02	0.02	0.01	0.01	0.01	0	0	0	0	0	0	0	0.02	0.3	0.61	1	0.61	0.57	0.43	0.26	0.13	0.09	0.09	0.04	0.04	0.04	0	0	0	0	0	0	0	0.02	10.77
Q9HVW9	PAO1(PHIKZ)	hisD	Histidinol dehydrogenase	PA4448	PAO1	NP_253138.1 WP_003094326.1	0.02	0.26	0.28	0.14	0.12	0.09	0.04	0.02	0.01	0.01	0	0	0	0	0	0	0	0	0	0	0	0.07	0.93	1	0.5	0.43	0.32	0.14	0.07	0.04	0.04	0	0	0	0	0	0	0	0	0	0	0	10.06
Q9HWE1	PAO1(PHIKZ)	rpsC	30S ribosomal protein S3	PA4257	30S	NP_252947.1 WP_003093727.1	0	0	0	0	0	0	0	0	0.05	0.15	0.13	0.13	0.08	0.07	0.06	0.03	0.04	0.04	0.04	0.03	0.14	0	0	0	0	0	0	0	0	0.33	1	0.87	0.87	0.53	0.47	0.4	0.2	0.27	0.27	0.27	0.2	0.14	11.74
Q9HWR5	PAO1(PHIKZ)	PA4115	AMP nucleosidase	PA4115	PAO1	NP_252804.1 WP_003093432.1	0	0.02	0.23	0.16	0.19	0.2	0.1	0.04	0.02	0.01	0.01	0	0	0	0	0	0	0	0	0	0.02	0	0.09	1	0.7	0.83	0.87	0.43	0.17	0.09	0.04	0.04	0	0	0	0	0	0	0	0	0	0.02	9.33
Q9HXJ5	PAO1(PHIKZ)	hisS	Histidine--tRNA ligase	PA3802	PAO1	NP_252491.1 WP_003092797.1	0.02	0.15	0.29	0.17	0.15	0.1	0.05	0.03	0.01	0	0	0.01	0	0	0	0	0	0	0	0	0.01	0.07	0.52	1	0.59	0.52	0.34	0.17	0.1	0.03	0	0	0.03	0	0	0	0	0	0	0	0	0.01	10.19
Q9HXP8	PAO1(PHIKZ)	ffh	Signal recognition particle protein	PA3746	PAO1	NP_252435.1 WP_003092645.1	0.01	0.05	0.13	0.08	0.1	0.1	0.07	0.05	0.04	0.02	0.01	0.01	0.01	0	0.01	0	0	0.01	0.01	0.01	0.28	0.08	0.38	1	0.62	0.77	0.77	0.54	0.38	0.31	0.15	0.08	0.08	0.08	0	0.08	0	0	0.08	0.08	0.08	0.28	10.02
Q9HYE0	PAO1(PHIKZ)	PA3466	Probable ATP-dependent RNA helicase	PA3466	PAO1	NP_252156.1 WP_003122185.1	0	0	0	0	0	0.01	0.02	0.02	0.06	0.09	0.06	0.07	0.05	0.05	0.06	0.03	0.04	0.05	0.04	0.04	0.29	0	0	0	0	0	0.11	0.22	0.22	0.67	1	0.67	0.78	0.56	0.56	0.67	0.33	0.44	0.56	0.44	0.44	0.29	9.89
Q9I028	PAO1(PHIKZ)	PA2815	Acyl-coenzyme A dehydrogenase	PA2815	PAO1	NP_251505.1 WP_003108955.1	0	0.03	0.2	0.19	0.19	0.17	0.09	0.05	0.02	0.02	0.01	0.01	0	0	0	0	0	0	0	0	0.01	0	0.15	1	0.95	0.95	0.85	0.45	0.25	0.1	0.1	0.05	0.05	0	0	0	0	0	0	0	0	0.01	9.29
Q9I3D2	PAO1(PHIKZ)	sucB PE	Dihydrolipoyllysine-residue succinyltransferase component of 2-oxoglutarate dehydrogenase complex	PA1586	PAO1	NP_250277.1 WP_003114264.1	0	0	0	0.01	0.01	0.01	0.01	0.05	0.13	0.15	0.12	0.1	0.07	0.06	0.05	0.03	0.02	0.02	0.01	0.01	0.14	0	0	0	0.07	0.07	0.07	0.07	0.33	0.87	1	0.8	0.67	0.47	0.4	0.33	0.2	0.13	0.13	0.07	0.07	0.14	10.88
Q9I5G8	PAO1(PHIKZ)	lepA	Elongation factor 4	PA0767	PAO1	NP_249458.1 WP_003085555.1	0.02	0.04	0.08	0.05	0.05	0.05	0.04	0.02	0.02	0.02	0.01	0.01	0.01	0.01	0.01	0.01	0.01	0.02	0.03	0.02	0.45	0.25	0.5	1	0.63	0.63	0.63	0.5	0.25	0.25	0.25	0.13	0.13	0.13	0.13	0.13	0.13	0.13	0.25	0.38	0.25	0.45	10.35
Q9I6E0	PAO1(PHIKZ)	ilvD	Dihydroxy-acid dehydratase	PA0353	PAO1	NP_249044.1 WP_003084436.1	0	0.1	0.3	0.2	0.15	0.11	0.06	0.04	0.01	0.01	0	0	0	0	0	0	0	0	0	0	0	0	0.33	1	0.67	0.5	0.37	0.2	0.13	0.03	0.03	0	0	0	0	0	0	0	0	0	0	0	9.78
Q9I753	PAO1(PHIKZ)	tssK1	Type VI secretion system baseplate component TssK1	PA0079	PAO1	NP_248769.1 WP_003115052.1	0	0	0.01	0.01	0.01	0.02	0.02	0.01	0.01	0.03	0.02	0.02	0.02	0.01	0.02	0.01	0.02	0.04	0.04	0.05	0.62	0	0	0.2	0.2	0.2	0.4	0.4	0.2	0.2	0.6	0.4	0.4	0.4	0.2	0.4	0.2	0.4	0.8	0.8	1	0.62	9.63
G3XD24	PAO1(PHIKZ)	pctA	Methyl-accepting chemotaxis protein PctA	PA4309	PAO1	NP_252999.1 WP_003148125.1	0.03	0.11	0.22	0.13	0.14	0.1	0.05	0.03	0.01	0.03	0.01	0.01	0	0	0	0	0	0	0	0	0.13	0.14	0.5	1	0.59	0.64	0.45	0.23	0.14	0.05	0.14	0.05	0.05	0	0	0	0	0	0	0	0	0.13	8.67
G3XD31	PAO1(PHIKZ)	mrcB	Penicillin-binding protein 1B	PA4700	PAO1	NP_253388.1 WP_003100154.1	0	0.01	0.03	0.04	0.05	0.06	0.04	0.05	0.06	0.08	0.04	0.05	0.03	0.03	0.03	0.01	0.02	0.03	0.03	0.02	0.31	0	0.13	0.38	0.5	0.63	0.75	0.5	0.63	0.75	1	0.5	0.63	0.38	0.38	0.38	0.13	0.25	0.38	0.38	0.25	0.31	9.06
O82850	PAO1(PHIKZ)	rpsB	30S ribosomal protein S2	PA3656	30S	NP_252346.1 WP_003092394.1	0	0	0	0	0	0	0	0	0.07	0.13	0.13	0.16	0.09	0.07	0.06	0.03	0.04	0.02	0.02	0.02	0.16	0	0	0	0	0	0	0	0	0.44	0.81	0.81	1	0.56	0.44	0.38	0.19	0.25	0.13	0.13	0.13	0.16	11.42
P47203	PAO1(PHIKZ)	ftsA	Cell division protein FtsA	PA4408	PAO1	NP_253098.1 WP_003094115.1	0	0.01	0.01	0.01	0.02	0.01	0.01	0.01	0.01	0.01	0.01	0.01	0.01	0.01	0.01	0.01	0.01	0.03	0.05	0.04	0.7	0	0.2	0.2	0.2	0.4	0.2	0.2	0.2	0.2	0.2	0.2	0.2	0.2	0.2	0.2	0.2	0.2	0.6	1	0.8	0.7	10.18
Q9HU53	PAO1(PHIKZ)	gpmI	2,3-bisphosphoglycerate-independent phosphoglycerate mutase	PA5131	PAO1	NP_253818.1 WP_003114478.1	0.08	0.19	0.28	0.15	0.11	0.08	0.04	0.02	0.02	0.01	0.01	0	0	0	0	0	0	0	0	0	0	0.29	0.68	1	0.54	0.39	0.29	0.14	0.07	0.07	0.04	0.04	0	0	0	0	0	0	0	0	0	0	10.26
Q9HUC8	PAO1(PHIKZ)	argS	Arginine--tRNA ligase	PA5051	PAO1	NP_253738.1 WP_003110892.1	0.06	0.2	0.29	0.13	0.12	0.07	0.05	0.02	0.01	0.01	0.01	0	0	0	0	0	0	0	0	0	0.02	0.21	0.69	1	0.45	0.41	0.24	0.17	0.07	0.03	0.03	0.03	0	0	0	0	0	0	0	0	0	0.02	10.44
Q9HUJ8	PAO1(PHIKZ)	parE	DNA topoisomerase 4 subunit B	PA4967	PAO1	NP_253654.1 WP_003102062.1	0.01	0.04	0.04	0.03	0.03	0.02	0.02	0.01	0	0	0.01	0.01	0.01	0.01	0.01	0.01	0.01	0.03	0.03	0.03	0.64	0.25	1	1	0.75	0.75	0.5	0.5	0.25	0	0	0.25	0.25	0.25	0.25	0.25	0.25	0.25	0.75	0.75	0.75	0.64	9.85
Q9HV72	PAO1(PHIKZ)	pcnB	Poly(A) polymerase I	PA4727	POL	NP_253415.1 WP_003095142.1	0	0.01	0.03	0.03	0.03	0.06	0.09	0.05	0.08	0.02	0.04	0.05	0.03	0.02	0.03	0.02	0.04	0.06	0.07	0.1	0.12	0	0.1	0.3	0.3	0.3	0.6	0.9	0.5	0.8	0.2	0.4	0.5	0.3	0.2	0.3	0.2	0.4	0.6	0.7	1	0.12	10.79
Q9HVF5	PAO1(PHIKZ)	PA4636	PlsC domain-containing protein	PA4636	PAO1	NP_253326.1 WP_003114706.1	0.03	0.07	0.1	0.07	0.06	0.04	0.02	0.01	0	0	0	0.01	0.01	0.01	0.01	0.01	0.01	0.01	0.02	0.02	0.48	0.3	0.7	1	0.7	0.6	0.4	0.2	0.1	0	0	0	0.1	0.1	0.1	0.1	0.1	0.1	0.1	0.2	0.2	0.48	9.59
Q9HVT0	PAO1(PHIKZ)	PA4491	Uncharacterized protein	PA4491	PAO1	NP_253181.1 WP_003112864.1	0	0	0.15	0.17	0.23	0.18	0.11	0.05	0.04	0.02	0.01	0.01	0.01	0	0	0	0	0	0	0	0.03	0	0	0.65	0.74	1	0.78	0.48	0.22	0.17	0.09	0.04	0.04	0.04	0	0	0	0	0	0	0	0.03	9.36
Q9HVU9	PAO1(PHIKZ)	pmbA	PmbA protein	PA4472	PAO1	NP_253162.1 WP_003112740.1	0.02	0.13	0.33	0.16	0.14	0.1	0.05	0.03	0.01	0.01	0	0	0	0	0	0	0	0	0	0	0.01	0.06	0.39	1	0.48	0.42	0.3	0.15	0.09	0.03	0.03	0	0	0	0	0	0	0	0	0	0	0.01	9.63
Q9HXJ4	PAO1(PHIKZ)	ispG	4-hydroxy-3-methylbut-2-en-1-yl diphosphate synthase (flavodoxin)	PA3803	PAO1	NP_252492.1 WP_003092800.1	0.04	0.15	0.21	0.13	0.12	0.1	0.06	0.03	0.01	0.01	0	0	0	0	0	0	0	0	0	0.01	0.11	0.19	0.71	1	0.62	0.57	0.48	0.29	0.14	0.05	0.05	0	0	0	0	0	0	0	0	0	0.05	0.11	9.76
Q9I003	PAO1(PHIKZ)	deaD	ATP-dependent RNA helicase DeaD	PA2840	PAO1	NP_251530.1 WP_003119873.1	0	0	0	0.01	0.02	0.03	0.03	0.03	0.06	0.07	0.05	0.04	0.03	0.03	0.03	0.01	0.03	0.04	0.04	0.03	0.42	0	0	0	0.14	0.29	0.43	0.43	0.43	0.86	1	0.71	0.57	0.43	0.43	0.43	0.14	0.43	0.57	0.57	0.43	0.42	10.34
Q9I0I4	PAO1(PHIKZ)	tlpQ	Methyl-accepting chemotaxis protein TlpQ	PA2654	PAO1	NP_251344.1 WP_003113383.1	0.04	0.12	0.19	0.12	0.14	0.12	0.09	0.04	0.03	0.02	0.01	0.01	0	0	0	0	0	0	0	0.01	0.06	0.21	0.63	1	0.63	0.74	0.63	0.47	0.21	0.16	0.11	0.05	0.05	0	0	0	0	0	0	0	0.05	0.06	8.96
Q9I1K8	PAO1(PHIKZ)	PA2265	Gluconate dehydrogenase	PA2265	PAO1	NP_250955.1 WP_003110747.1	0	0.11	0.28	0.18	0.16	0.13	0.07	0.03	0.02	0.01	0	0	0	0	0	0	0	0	0	0	0	0	0.39	1	0.64	0.57	0.46	0.25	0.11	0.07	0.04	0	0	0	0	0	0	0	0	0	0	0	9.52
Q9I246	PAO1(PHIKZ)	PA2069	Probable carbamoyl transferase	PA2069	PAO1	NP_250759.1 WP_003114865.1	0	0.09	0.29	0.18	0.16	0.1	0.06	0.02	0.02	0.01	0	0	0	0	0	0	0	0	0	0.03	0.02	0	0.31	1	0.62	0.55	0.34	0.21	0.07	0.07	0.03	0	0	0	0	0	0	0	0	0	0.1	0.02	9.72
Q9I5Z0	PAO1(PHIKZ)	metK	S-adenosylmethionine synthase	PA0546	PAO1	NP_249237.1 WP_003084948.1	0	0.04	0.26	0.18	0.19	0.12	0.08	0.04	0.03	0.02	0.01	0.01	0	0	0	0	0	0	0	0	0.01	0	0.15	1	0.69	0.73	0.46	0.31	0.15	0.12	0.08	0.04	0.04	0	0	0	0	0	0	0	0	0.01	10.75
Q9I612	PAO1(PHIKZ)	PA0506	Probable acyl-CoA dehydrogenase	PA0506	PAO1	NP_249197.1 WP_003084842.1	0	0.07	0.26	0.19	0.17	0.14	0.08	0.03	0.02	0.01	0.01	0	0	0	0	0	0	0	0	0	0.01	0	0.27	1	0.73	0.65	0.54	0.31	0.12	0.08	0.04	0.04	0	0	0	0	0	0	0	0	0	0.01	10.2
Q9I692	PAO1(PHIKZ)	PA0421	Amino_oxidase domain-containing protein	PA0421	PAO1	NP_249112.1 WP_003118815.1	0.04	0.09	0.17	0.09	0.09	0.08	0.04	0.02	0.01	0.01	0.01	0	0	0	0	0	0	0	0.01	0.01	0.34	0.24	0.53	1	0.53	0.53	0.47	0.24	0.12	0.06	0.06	0.06	0	0	0	0	0	0	0	0.06	0.06	0.34	9.53
G3XCV0	PAO1(PHIKZ)	fleQ	Transcriptional regulator FleQ	PA1097	PAO1	NP_249788.1 WP_003086448.1	0	0.01	0.01	0.01	0.01	0.01	0.01	0	0	0	0.01	0.01	0.01	0.01	0.02	0.01	0.01	0.02	0.02	0.03	0.78	0	0.33	0.33	0.33	0.33	0.33	0.33	0	0	0	0.33	0.33	0.33	0.33	0.67	0.33	0.33	0.67	0.67	1	0.78	9.69
P08308	PAO1(PHIKZ)	arcB	Ornithine carbamoyltransferase catabolic	PA5172	PAO1	NP_253859.1 WP_003100031.1	0	0	0	0.03	0.22	0.23	0.16	0.11	0.1	0.07	0.03	0.02	0.01	0.01	0	0	0	0	0	0	0.01	0	0	0	0.13	0.96	1	0.7	0.48	0.43	0.3	0.13	0.09	0.04	0.04	0	0	0	0	0	0	0.01	10.52
P14165	PAO1(PHIKZ)	gltA	Citrate synthase	PA1580	PAO1	NP_250271.1 WP_003087400.1	0	0	0.07	0.21	0.19	0.18	0.11	0.09	0.06	0.03	0.02	0.01	0.01	0	0	0	0	0	0	0	0	0	0	0.33	1	0.9	0.86	0.52	0.43	0.29	0.14	0.1	0.05	0.05	0	0	0	0	0	0	0	0	10.28
P26276	PAO1(PHIKZ)	algC	Phosphomannomutase/phosphoglucomutase	PA5322	PAO1	WP_003121305.1	0.08	0.2	0.26	0.15	0.12	0.07	0.04	0.02	0.01	0.01	0	0	0	0	0	0	0	0	0	0	0.03	0.31	0.77	1	0.58	0.46	0.27	0.15	0.08	0.04	0.04	0	0	0	0	0	0	0	0	0	0	0.03	10.04
P47204	PAO1(PHIKZ)	ftsZ	Cell division protein FtsZ	PA4407	PAO1	NP_253097.1 WP_003094113.1	0.02	0.03	0.04	0.02	0.02	0.02	0.01	0.01	0.01	0.01	0.01	0.01	0.01	0.01	0.02	0.01	0.02	0.03	0.04	0.04	0.59	0.5	0.75	1	0.5	0.5	0.5	0.25	0.25	0.25	0.25	0.25	0.25	0.25	0.25	0.5	0.25	0.5	0.75	1	1	0.59	10.03
Q9HTC5	PAO1(PHIKZ)	PA5441	Uncharacterized protein	PA5441	PAO1	NP_254128.1 WP_003114102.1	0.04	0.17	0.3	0.15	0.13	0.09	0.06	0.03	0.01	0	0	0	0	0	0	0	0	0	0	0	0.03	0.13	0.57	1	0.5	0.43	0.3	0.2	0.1	0.03	0	0	0	0	0	0	0	0	0	0	0	0.03	9.13
Q9HTP2	PAO1(PHIKZ)	PA5312	Probable aldehyde dehydrogenase	PA5312	PAO1	NP_253999.1 WP_003098285.1	0	0.01	0.17	0.22	0.22	0.16	0.08	0.06	0.02	0.02	0.01	0.01	0.01	0	0	0	0	0	0	0	0	0	0.05	0.77	1	1	0.73	0.36	0.27	0.09	0.09	0.05	0.05	0.05	0	0	0	0	0	0	0	0	10.1
Q9HTY6	PAO1(PHIKZ)	gshA	Glutamate--cysteine ligase	PA5203	PAO1	NP_253890.1 WP_003109990.1	0.02	0.07	0.09	0.07	0.1	0.09	0.08	0.07	0.08	0.09	0.06	0.05	0.03	0.03	0.02	0	0.01	0.01	0	0.01	0.02	0.2	0.7	0.9	0.7	1	0.9	0.8	0.7	0.8	0.9	0.6	0.5	0.3	0.3	0.2	0	0.1	0.1	0	0.1	0.02	9.79
Q9HU66	PAO1(PHIKZ)	thiI	tRNA sulfurtransferase	PA5118	PAO1	NP_253805.1 WP_003096011.1	0	0.06	0.26	0.19	0.18	0.13	0.08	0.03	0.02	0.02	0.01	0	0	0	0	0	0	0	0	0	0.01	0	0.23	1	0.73	0.69	0.5	0.31	0.12	0.08	0.08	0.04	0	0	0	0	0	0	0	0	0	0.01	9.81
Q9HUC3	PAO1(PHIKZ)	phaF	Polyhydroxyalkanoate synthesis protein PhaF	PA5060	PAO1	NP_253747.1 WP_003146415.1	0	0	0	0	0	0	0	0	0	0.04	0.02	0.03	0.02	0.02	0.03	0.01	0.06	0.04	0.04	0.04	0.63	0	0	0	0	0	0	0	0	0	0.67	0.33	0.5	0.33	0.33	0.5	0.17	1	0.67	0.67	0.67	0.63	10.33
Q9HUG9	PAO1(PHIKZ)	hldE	Bifunctional protein HldE	PA4996	PAO1	NP_253683.1 WP_003095747.1	0	0.04	0.32	0.12	0.1	0.08	0.05	0.03	0.02	0.03	0.01	0.01	0.01	0.01	0.01	0	0.01	0.01	0.01	0.01	0.14	0	0.13	1	0.38	0.31	0.25	0.16	0.09	0.06	0.09	0.03	0.03	0.03	0.03	0.03	0	0.03	0.03	0.03	0.03	0.14	10.13
Q9HUV8	PAO1(PHIKZ)	purD	Phosphoribosylamine--glycine ligase	PA4855	PAO1	NP_253542.1 WP_003105150.1	0.08	0.19	0.31	0.15	0.11	0.07	0.04	0.02	0.01	0.01	0	0	0	0	0	0	0	0	0	0	0.01	0.26	0.61	1	0.48	0.35	0.23	0.13	0.06	0.03	0.03	0	0	0	0	0	0	0	0	0	0	0.01	9.95
Q9HVQ3	PAO1(PHIKZ)	speC	Ornithine decarboxylase	PA4519	PAO1	NP_253209.1 WP_003094617.1	0.07	0.18	0.28	0.15	0.12	0.09	0.05	0.02	0.01	0.01	0	0	0	0	0	0	0	0	0	0	0.01	0.25	0.64	1	0.54	0.43	0.32	0.18	0.07	0.04	0.04	0	0	0	0	0	0	0	0	0	0	0.01	10.26
Q9HVU0	PAO1(PHIKZ)	mreB	Cell shape-determining protein MreB	PA4481	PAO1	NP_253171.1 WP_003094393.1	0.01	0.01	0.02	0.01	0.02	0.05	0.09	0.06	0.07	0.06	0.03	0.02	0.01	0.01	0.01	0.01	0.02	0.02	0.03	0.03	0.4	0.11	0.11	0.22	0.11	0.22	0.56	1	0.67	0.78	0.67	0.33	0.22	0.11	0.11	0.11	0.11	0.22	0.22	0.33	0.33	0.4	10.62
Q9HWD5	PAO1(PHIKZ)	rplC	50S ribosomal protein L3	PA4263	50S	NP_252953.1 WP_003103877.1	0	0	0	0	0	0	0	0	0	0	0	0	0.02	0.06	0.11	0.06	0.17	0.15	0.12	0.09	0.21	0	0	0	0	0	0	0	0	0	0	0	0	0.12	0.35	0.65	0.35	1	0.88	0.71	0.53	0.21	11.54
Q9HX91	PAO1(PHIKZ)	PA3922	Uncharacterized protein PA3922	PA3922	PAO1	NP_252611.1 WP_003103009.1	0.06	0.19	0.32	0.16	0.12	0.08	0.04	0.02	0.01	0	0	0	0	0	0	0	0	0	0	0	0.01	0.19	0.59	1	0.5	0.38	0.25	0.13	0.06	0.03	0	0	0	0	0	0	0	0	0	0	0	0.01	9.82
Q9HY13	PAO1(PHIKZ)	PA3613	XFP_N domain-containing protein	PA3613	PAO1	NP_252303.1 WP_003113876.1	0	0.01	0.26	0.21	0.18	0.17	0.09	0.05	0.02	0	0	0	0	0	0	0	0	0	0	0	0	0	0.04	1	0.81	0.69	0.65	0.35	0.19	0.08	0	0	0	0	0	0	0	0	0	0	0	0	9.26
Q9HYR8	PAO1(PHIKZ)	PA3327	Probable non-ribosomal peptide synthetase	PA3327	PAO1	NP_252017.1 WP_003113143.1	0	0.01	0.13	0.12	0.11	0.12	0.12	0.05	0.01	0	0	0	0	0	0	0	0	0	0	0	0.34	0	0.08	1	0.92	0.85	0.92	0.92	0.38	0.08	0	0	0	0	0	0	0	0	0	0	0	0.34	8.89
Q9HZC7	PAO1(PHIKZ)	PA3081	Uncharacterized protein	PA3081	PAO1	NP_251771.1 WP_003091320.1	0.02	0.09	0.19	0.14	0.16	0.13	0.1	0.05	0.03	0.04	0.02	0.01	0.01	0	0	0	0	0	0.01	0.01	0	0.11	0.47	1	0.74	0.84	0.68	0.53	0.26	0.16	0.21	0.11	0.05	0.05	0	0	0	0	0	0.05	0.05	0	9.7
Q9I1N4	PAO1(PHIKZ)	pslE	PslE	PA2235	PAO1	NP_250925.1 WP_003113719.1	0.01	0.03	0.04	0.04	0.02	0.04	0.02	0.02	0.01	0.02	0.01	0.02	0.01	0.01	0.01	0.01	0.01	0.03	0.04	0.05	0.53	0.2	0.6	0.8	0.8	0.4	0.8	0.4	0.4	0.2	0.4	0.2	0.4	0.2	0.2	0.2	0.2	0.2	0.6	0.8	1	0.53	9.28
Q9I2T4	PAO1(PHIKZ)	PA1810	Probable binding protein component of ABC transporter	PA1810	PAO1	NP_250501.1 WP_003098136.1	0.04	0.19	0.33	0.18	0.14	0.08	0.03	0.01	0.01	0	0	0	0	0	0	0	0	0	0	0	0	0.12	0.58	1	0.55	0.42	0.24	0.09	0.03	0.03	0	0	0	0	0	0	0	0	0	0	0	0	9.16
Q9I3X2	PAO1(PHIKZ)	PA1372	DNA helicase	PA1372	PAO1	NP_250063.1 WP_003159898.1	0	0	0.03	0.11	0.14	0.12	0.09	0.05	0.08	0.03	0.01	0.01	0.01	0.01	0.01	0.01	0.01	0.02	0.02	0.02	0.22	0	0	0.21	0.79	1	0.86	0.64	0.36	0.57	0.21	0.07	0.07	0.07	0.07	0.07	0.07	0.07	0.14	0.14	0.14	0.22	9.67
Q9I5Q3	PAO1(PHIKZ)	tyrS2	Tyrosine--tRNA ligase 2	PA0668	PAO1	NP_249359.1 WP_003113167.1	0.05	0.18	0.27	0.16	0.12	0.09	0.05	0.02	0.01	0.01	0.01	0.01	0	0	0	0	0	0	0	0	0.01	0.19	0.67	1	0.59	0.44	0.33	0.19	0.07	0.04	0.04	0.04	0.04	0	0	0	0	0	0	0	0	0.01	10.26
P37798	PAO1(PHIKZ)	accC	Biotin carboxylase	PA4848	PAO1	NP_253535.1 WP_003095391.1	0.01	0.09	0.19	0.13	0.17	0.14	0.08	0.04	0.03	0.03	0.01	0.01	0.01	0.01	0.01	0	0	0	0	0.01	0.02	0.05	0.47	1	0.68	0.89	0.74	0.42	0.21	0.16	0.16	0.05	0.05	0.05	0.05	0.05	0	0	0	0	0.05	0.02	10.74
Q51487	PAO1(PHIKZ)	oprM	Outer membrane protein OprM	PA0427	PAO1	NP_249118.1 WP_003084633.1	0	0	0	0.01	0.01	0.01	0.01	0.01	0.01	0.01	0.01	0.01	0.01	0.01	0.01	0.01	0.01	0.02	0.03	0.03	0.79	0	0	0	0.33	0.33	0.33	0.33	0.33	0.33	0.33	0.33	0.33	0.33	0.33	0.33	0.33	0.33	0.67	1	1	0.79	9.92
Q9HV50	PAO1(PHIKZ)	glmM	Phosphoglucosamine mutase	PA4749	PAO1	NP_253437.1 WP_003095196.1	0.05	0.09	0.15	0.07	0.07	0.05	0.03	0.01	0.01	0.01	0.01	0.01	0.01	0.01	0.01	0.01	0.01	0.02	0.02	0.02	0.33	0.33	0.6	1	0.47	0.47	0.33	0.2	0.07	0.07	0.07	0.07	0.07	0.07	0.07	0.07	0.07	0.07	0.13	0.13	0.13	0.33	10.12
Q9HV78	PAO1(PHIKZ)	trmA	tRNA/tmRNA (uracil-C(5))-methyltransferase	PA4720	PAO1	NP_253408.1 WP_003113457.1	0.01	0.16	0.29	0.15	0.12	0.08	0.05	0.02	0.01	0.01	0	0	0	0	0	0	0	0	0	0	0.1	0.03	0.55	1	0.52	0.41	0.28	0.17	0.07	0.03	0.03	0	0	0	0	0	0	0	0	0	0	0.1	9.45
Q9HVA2	PAO1(PHIKZ)	ilvC	Ketol-acid reductoisomerase (NADP(+))	PA4694	PAO1	NP_253382.1 WP_003095066.1	0	0	0	0.03	0.21	0.24	0.16	0.1	0.08	0.08	0.03	0.02	0.01	0.01	0.01	0	0	0	0	0	0.01	0	0	0	0.13	0.88	1	0.67	0.42	0.33	0.33	0.13	0.08	0.04	0.04	0.04	0	0	0	0	0	0.01	10.8
Q9HX46	PAO1(PHIKZ)	amn	AMP nucleosidase	PA3970	PAO1	NP_252659.1 WP_003119204.1	0	0	0.12	0.27	0.27	0.18	0.08	0.04	0.02	0.02	0	0	0	0	0	0	0	0	0	0	0	0	0	0.44	1	1	0.67	0.3	0.15	0.07	0.07	0	0	0	0	0	0	0	0	0	0	0	9.56
Q9HXT3	PAO1(PHIKZ)	wspA	Probable chemotaxis transducer	PA3708	PAO1	NP_252397.1 WP_003113844.1	0	0.01	0.04	0.05	0.07	0.06	0.05	0.04	0.03	0.05	0.05	0.08	0.06	0.04	0.05	0.02	0.02	0.03	0.02	0.03	0.2	0	0.13	0.5	0.63	0.88	0.75	0.63	0.5	0.38	0.63	0.63	1	0.75	0.5	0.63	0.25	0.25	0.38	0.25	0.38	0.2	9.08
Q9HYF4	PAO1(PHIKZ)	mqo1	Probable malate:quinone oxidoreductase 1	PA3452	PAO1	NP_252142.1 WP_003102300.1	0.01	0.02	0.04	0.03	0.03	0.02	0.01	0.01	0	0.01	0	0	0	0	0	0	0	0	0.01	0.01	0.78	0.25	0.5	1	0.75	0.75	0.5	0.25	0.25	0	0.25	0	0	0	0	0	0	0	0	0.25	0.25	0.78	10.29
Q9HYX7	PAO1(PHIKZ)	rdgC	Recombination-associated protein RdgC	PA3263	PAO1	NP_251953.1 WP_003115570.1	0	0	0.01	0.01	0.05	0.1	0.1	0.09	0.09	0.08	0.08	0.08	0.04	0.04	0.04	0.02	0.02	0.02	0.01	0.02	0.1	0	0	0.1	0.1	0.5	1	1	0.9	0.9	0.8	0.8	0.8	0.4	0.4	0.4	0.2	0.2	0.2	0.1	0.2	0.1	10.4
Q9HZ86	PAO1(PHIKZ)	wbpM	Nucleotide sugar epimerase/dehydratase WbpM	PA3141	PAO1	NP_251831.1 WP_010895647.1	0	0.03	0.13	0.11	0.13	0.1	0.05	0.03	0.01	0.03	0.01	0.01	0.01	0.01	0.01	0.01	0	0	0	0.01	0.3	0	0.23	1	0.85	1	0.77	0.38	0.23	0.08	0.23	0.08	0.08	0.08	0.08	0.08	0.08	0	0	0	0.08	0.3	9.19
Q9HZK6	PAO1(PHIKZ)	nqrA	Na(+)-translocating NADH-quinone reductase subunit A	PA2999	PAO1	NP_251689.1 WP_003113983.1	0	0.06	0.2	0.16	0.14	0.12	0.07	0.04	0.03	0.02	0.01	0.01	0.01	0.01	0.01	0	0	0	0	0.01	0.08	0	0.3	1	0.8	0.7	0.6	0.35	0.2	0.15	0.1	0.05	0.05	0.05	0.05	0.05	0	0	0	0	0.05	0.08	9.54
Q9HZU4	PAO1(PHIKZ)	cobJ	Precorrin-3 methylase CobJ	PA2903	PAO1	NP_251593.1 WP_003147855.1	0	0.29	0.23	0.14	0.13	0.1	0.07	0.02	0.02	0	0	0	0	0	0	0	0	0	0	0	0	0	1	0.79	0.48	0.45	0.34	0.24	0.07	0.07	0	0	0	0	0	0	0	0	0	0	0	0	9.19
Q9I0K9	PAO1(PHIKZ)	purB	Adenylosuccinate lyase	PA2629	PAO1	NP_251319.1 WP_003113371.1	0	0.02	0.21	0.22	0.18	0.16	0.09	0.05	0.03	0.02	0.01	0.01	0	0	0	0	0	0	0	0	0	0	0.09	0.95	1	0.82	0.73	0.41	0.23	0.14	0.09	0.05	0.05	0	0	0	0	0	0	0	0	0	10.49
Q9I1H5	PAO1(PHIKZ)	chiC	Chitinase	PA2300	PAO1	NP_250990.1 WP_003089363.1	0.06	0.19	0.28	0.15	0.13	0.08	0.04	0.02	0.02	0.01	0	0	0	0	0	0	0	0	0	0	0	0.21	0.68	1	0.54	0.46	0.29	0.14	0.07	0.07	0.04	0	0	0	0	0	0	0	0	0	0	0	9.82
Q9I1L9	PAO1(PHIKZ)	lpdV	Dihydrolipoyl dehydrogenase	PA2250	PAO1	NP_250940.1 WP_003113729.1	0.01	0.11	0.26	0.14	0.15	0.1	0.07	0.04	0.03	0.02	0.01	0.01	0	0	0	0	0	0	0	0	0.03	0.04	0.42	1	0.54	0.58	0.38	0.27	0.15	0.12	0.08	0.04	0.04	0	0	0	0	0	0	0	0	0.03	9.85
Q9I3I1	PAO1(PHIKZ)	dnaX	DNA polymerase III subunit gamma/tau	PA1532	POL	NP_250223.1 WP_003114673.1	0.01	0.02	0.04	0.03	0.05	0.04	0.03	0.03	0.02	0.02	0.02	0.02	0.02	0.03	0.04	0.03	0.03	0.04	0.04	0.04	0.41	0.2	0.4	0.8	0.6	1	0.8	0.6	0.6	0.4	0.4	0.4	0.4	0.4	0.6	0.8	0.6	0.6	0.8	0.8	0.8	0.41	9.48
Q9I5A5	PAO1(PHIKZ)	pta	Phosphate acetyltransferase	PA0835	PAO1	NP_249526.1 WP_003114221.1	0	0.01	0.13	0.14	0.14	0.12	0.08	0.04	0.03	0.02	0.01	0.01	0	0	0.01	0	0	0.01	0.01	0.02	0.22	0	0.07	0.93	1	1	0.86	0.57	0.29	0.21	0.14	0.07	0.07	0	0	0.07	0	0	0.07	0.07	0.14	0.22	9.22
Q9I5Y1	PAO1(PHIKZ)	fba	Fructose-bisphosphate aldolase	PA0555	PAO1	NP_249246.1 WP_003084964.1	0	0.06	0.3	0.17	0.17	0.13	0.07	0.02	0.02	0.01	0.01	0.01	0	0	0	0	0	0	0	0	0.01	0	0.2	1	0.57	0.57	0.43	0.23	0.07	0.07	0.03	0.03	0.03	0	0	0	0	0	0	0	0	0.01	10.3
Q9I6M4	PAO1(PHIKZ)	davT	5-aminovalerate aminotransferase DavT	PA0266	PAO1	NP_248957.1 WP_003106268.1	0	0.03	0.25	0.21	0.17	0.14	0.07	0.04	0.03	0.03	0.01	0.01	0	0	0	0	0	0	0	0	0	0	0.12	1	0.84	0.68	0.56	0.28	0.16	0.12	0.12	0.04	0.04	0	0	0	0	0	0	0	0	0	10.74
Q9I7B0	PAO1(PHIKZ)	trkA	Trk system potassium uptake protein TrkA	PA0016	PAO1	NP_248706.1 WP_003107053.1	0.05	0.13	0.21	0.11	0.11	0.07	0.04	0.01	0.01	0.01	0	0	0	0	0.01	0	0.01	0.01	0.01	0.01	0.18	0.24	0.62	1	0.52	0.52	0.33	0.19	0.05	0.05	0.05	0	0	0	0	0.05	0	0.05	0.05	0.05	0.05	0.18	9.57
G3XCT6	PAO1(PHIKZ)	PA1458	Histidine kinase	PA1458	PAO1	NP_250149.1 WP_003114282.1	0.01	0.04	0.07	0.06	0.06	0.06	0.04	0.02	0.02	0.03	0.02	0.02	0.01	0.01	0.02	0.01	0.02	0.03	0.04	0.03	0.36	0.14	0.57	1	0.86	0.86	0.86	0.57	0.29	0.29	0.43	0.29	0.29	0.14	0.14	0.29	0.14	0.29	0.43	0.57	0.43	0.36	9.69
P23189	PAO1(PHIKZ)	gor	Glutathione reductase	PA2025	PAO1	NP_250715.1 WP_003100366.1	0.01	0.15	0.34	0.17	0.16	0.09	0.04	0.02	0.01	0	0	0	0	0	0	0	0	0	0	0	0	0.03	0.44	1	0.5	0.47	0.26	0.12	0.06	0.03	0	0	0	0	0	0	0	0	0	0	0	0	9.8
P42806	PAO1(PHIKZ)	prfA	Peptide chain release factor 1	PA4665	PAO1	NP_253354.1 WP_003114692.1	0.12	0.18	0.2	0.11	0.08	0.05	0.03	0.02	0.02	0.01	0.01	0.01	0	0	0.01	0	0.01	0.01	0.01	0.01	0.1	0.6	0.9	1	0.55	0.4	0.25	0.15	0.1	0.1	0.05	0.05	0.05	0	0	0.05	0	0.05	0.05	0.05	0.05	0.1	9.51
P48632	PAO1(PHIKZ)	fpvA	Ferripyoverdine receptor	PA2398	PAO1	NP_251088.1 WP_004349900.1	0	0	0.01	0.01	0.01	0.01	0	0	0	0	0	0	0	0	0	0	0.01	0.01	0.01	0.02	0.89	0	0	0.5	0.5	0.5	0.5	0	0	0	0	0	0	0	0	0	0	0.5	0.5	0.5	1	0.89	9.09
P72151	PAO1(PHIKZ)	fliC	B-type flagellin	PA1092	PAO1	NP_249783.1 WP_003112503.1	0.01	0.01	0.02	0	0.01	0	0	0	0	0	0	0	0	0	0	0	0	0	0.01	0.01	0.93	0.5	0.5	1	0	0.5	0	0	0	0	0	0	0	0	0	0	0	0	0	0.5	0.5	0.93	10.95
Q9HU83	PAO1(PHIKZ)	hutU	Urocanate hydratase	PA5100	PAO1	NP_253787.1 WP_010895695.1	0	0.07	0.31	0.21	0.16	0.13	0.07	0.03	0.01	0.01	0	0	0	0	0	0	0	0	0	0	0	0	0.23	1	0.68	0.52	0.42	0.23	0.1	0.03	0.03	0	0	0	0	0	0	0	0	0	0	0	9.72
Q9HUA6	PAO1(PHIKZ)	opgH	Glucans biosynthesis glucosyltransferase H	PA5077	PAO1	NP_253764.1 WP_003103448.1	0	0.01	0.03	0.04	0.06	0.07	0.06	0.04	0.05	0.06	0.03	0.03	0.02	0.01	0.01	0.01	0.02	0.03	0.02	0.03	0.37	0	0.14	0.43	0.57	0.86	1	0.86	0.57	0.71	0.86	0.43	0.43	0.29	0.14	0.14	0.14	0.29	0.43	0.29	0.43	0.37	9.39
Q9HV67	PAO1(PHIKZ)	pgi	Glucose-6-phosphate isomerase	PA4732	PAO1	NP_253420.1 WP_003100194.1	0	0	0	0.01	0.07	0.26	0.18	0.15	0.11	0.08	0.04	0.04	0.02	0.01	0.01	0	0	0	0	0	0	0	0	0	0.04	0.27	1	0.69	0.58	0.42	0.31	0.15	0.15	0.08	0.04	0.04	0	0	0	0	0	0	9.87
Q9HV73	PAO1(PHIKZ)	cbrB	Two-component response regulator CbrB	PA4726	PAO1	NP_253414.1 WP_003113914.1	0.07	0.12	0.12	0.08	0.04	0.04	0.02	0.01	0.01	0.01	0.01	0.01	0.01	0.01	0.01	0.01	0.02	0.02	0.02	0.03	0.35	0.58	1	1	0.67	0.33	0.33	0.17	0.08	0.08	0.08	0.08	0.08	0.08	0.08	0.08	0.08	0.17	0.17	0.17	0.25	0.35	9.54
Q9HVF1	PAO1(PHIKZ)	mqo2	Probable malate:quinone oxidoreductase 2	PA4640	PAO1	NP_253330.1 WP_003099345.1	0.06	0.17	0.29	0.14	0.12	0.1	0.05	0.02	0.02	0.01	0	0	0	0	0	0	0	0	0	0	0.02	0.21	0.59	1	0.48	0.41	0.34	0.17	0.07	0.07	0.03	0	0	0	0	0	0	0	0	0	0	0.02	9.83
Q9HVW7	PAO1(PHIKZ)	murA	UDP-N-acetylglucosamine 1-carboxyvinyltransferase	PA4450	PAO1	NP_253140.1 WP_003094332.1	0.08	0.17	0.26	0.12	0.12	0.07	0.03	0.02	0.01	0.01	0	0.01	0	0	0	0	0	0.01	0.01	0	0.07	0.31	0.65	1	0.46	0.46	0.27	0.12	0.08	0.04	0.04	0	0.04	0	0	0	0	0	0.04	0.04	0	0.07	10.47
Q9HVX7	PAO1(PHIKZ)	zapE	Cell division protein ZapE	PA4438	PAO1	NP_253128.1 WP_003094297.1	0.01	0.02	0.03	0.01	0.01	0.01	0.01	0.01	0	0.02	0.01	0.01	0.01	0.01	0.01	0.01	0.01	0.02	0.02	0.03	0.74	0.33	0.67	1	0.33	0.33	0.33	0.33	0.33	0	0.67	0.33	0.33	0.33	0.33	0.33	0.33	0.33	0.67	0.67	1	0.74	9.9
Q9HX66	PAO1(PHIKZ)	PA3950	Probable ATP-dependent RNA helicase	PA3950	PAO1	NP_252639.1 WP_003114319.1	0	0	0	0	0	0	0	0	0.01	0.02	0.01	0.01	0.01	0.01	0.01	0	0	0	0.01	0.01	0.89	0	0	0	0	0	0	0	0	0.5	1	0.5	0.5	0.5	0.5	0.5	0	0	0	0.5	0.5	0.89	9.03
Q9HXP3	PAO1(PHIKZ)	purT	Formate-dependent phosphoribosylglycinamide formyltransferase	PA3751	PAO1	NP_252440.1 WP_003092658.1	0.02	0.19	0.36	0.17	0.13	0.07	0.04	0.01	0	0	0	0	0	0	0	0	0	0	0	0	0	0.06	0.53	1	0.47	0.36	0.19	0.11	0.03	0	0	0	0	0	0	0	0	0	0	0	0	0	9.71
Q9HXR7	PAO1(PHIKZ)	recJ	Single-stranded-DNA-specific exonuclease RecJ	PA3725	PAO1	NP_252414.1 WP_003100681.1	0	0.06	0.13	0.13	0.19	0.17	0.13	0.06	0.02	0.02	0.01	0	0	0	0	0	0	0	0	0.03	0.04	0	0.32	0.68	0.68	1	0.89	0.68	0.32	0.11	0.11	0.05	0	0	0	0	0	0	0	0	0.16	0.04	9.17
Q9HZB6	PAO1(PHIKZ)	fadH1	2,4-dienoyl-CoA reductase FadH1	PA3092	PAO1	NP_251782.1 WP_003113937.1	0.04	0.17	0.27	0.16	0.1	0.23	0.03	0	0	0	0	0	0	0	0	0	0	0	0	0	0	0.15	0.63	1	0.59	0.37	0.85	0.11	0	0	0	0	0	0	0	0	0	0	0	0	0	0	8.75
Q9I0A8	PAO1(PHIKZ)	PA2734	Uncharacterized protein	PA2734	PAO1	NP_251424.1 WP_010895634.1	0	0.01	0.06	0.09	0.11	0.14	0.11	0.08	0.05	0.05	0.03	0.02	0.01	0.01	0.01	0.01	0	0.01	0.01	0.01	0.17	0	0.07	0.43	0.64	0.79	1	0.79	0.57	0.36	0.36	0.21	0.14	0.07	0.07	0.07	0.07	0	0.07	0.07	0.07	0.17	9.78
Q9I299	PAO1(PHIKZ)	liuD	Methylcrotonyl-CoA carboxylase alpha-subunit (Biotin-containing)	PA2012	PAO1	NP_250702.1 WP_003113506.1	0	0	0	0	0.01	0.11	0.2	0.17	0.13	0.18	0.07	0.04	0.03	0.01	0.01	0	0	0	0	0	0.02	0	0	0	0	0.05	0.55	1	0.85	0.65	0.9	0.35	0.2	0.15	0.05	0.05	0	0	0	0	0	0.02	9.41
Q9I338	PAO1(PHIKZ)	PA1689	Sulfatase domain-containing protein	PA1689	PAO1	NP_250380.1 WP_003114620.1	0.02	0.06	0.16	0.1	0.12	0.17	0.13	0.05	0.04	0.04	0.01	0.01	0.01	0.01	0.01	0	0	0.01	0.01	0.01	0.05	0.12	0.35	0.94	0.59	0.71	1	0.76	0.29	0.24	0.24	0.06	0.06	0.06	0.06	0.06	0	0	0.06	0.06	0.06	0.05	9.3
Q9I3C0	PAO1(PHIKZ)	PA1601	Probable aldehyde dehydrogenase	PA1601	PAO1	NP_250292.1 WP_003114258.1	0.01	0.12	0.32	0.16	0.18	0.12	0.07	0.01	0.01	0	0	0	0	0	0	0	0	0	0	0	0.01	0.03	0.38	1	0.5	0.56	0.38	0.22	0.03	0.03	0	0	0	0	0	0	0	0	0	0	0	0.01	9.15
Q9I4W2	PAO1(PHIKZ)	PA1011	Uncharacterized protein	PA1011	PAO1	NP_249702.1 WP_003086271.1	0.05	0.07	0.11	0.09	0.09	0.08	0.06	0.03	0.02	0.01	0.01	0.01	0	0	0	0	0	0	0	0.02	0.34	0.45	0.64	1	0.82	0.82	0.73	0.55	0.27	0.18	0.09	0.09	0.09	0	0	0	0	0	0	0	0.18	0.34	9.48
Q9I610	PAO1(PHIKZ)	PA0508	Probable acyl-CoA dehydrogenase	PA0508	PAO1	NP_249199.1 WP_003113245.1	0	0.08	0.29	0.17	0.18	0.13	0.07	0.03	0.02	0.01	0	0	0	0	0	0	0	0	0	0	0	0	0.28	1	0.59	0.62	0.45	0.24	0.1	0.07	0.03	0	0	0	0	0	0	0	0	0	0	0	9.55
E1JGJ8	PAO1(PHIKZ)	prfB	Peptide chain release factor 2	PA3701	PAO1	WP_010895661.1 YP_003933612.1	0.13	0.19	0.26	0.11	0.1	0.06	0.1	0.01	0	0.01	0	0	0	0	0	0	0	0	0	0	0.01	0.5	0.73	1	0.42	0.38	0.23	0.38	0.04	0	0.04	0	0	0	0	0	0	0	0	0	0	0.01	10.26
O30508	PAO1(PHIKZ)	aruC	Succinylornithine transaminase/acetylornithine aminotransferase	PA0895	PAO1	NP_249586.1 WP_003112608.1	0.02	0.17	0.31	0.18	0.12	0.1	0.05	0.02	0.01	0	0	0.02	0	0	0	0	0	0	0	0	0	0.06	0.55	1	0.58	0.39	0.32	0.16	0.06	0.03	0	0	0.06	0	0	0	0	0	0	0	0	0	9.51
P50601	PAO1(PHIKZ)	tolB	Tol-Pal system protein TolB	PA0972	PAO1	NP_249663.1 WP_003112572.1	0.06	0.15	0.24	0.13	0.13	0.1	0.06	0.03	0.02	0.02	0.01	0.01	0	0	0	0	0	0	0	0	0.03	0.25	0.63	1	0.54	0.54	0.42	0.25	0.13	0.08	0.08	0.04	0.04	0	0	0	0	0	0	0	0	0.03	9.94
Q00934	PAO1(PHIKZ)	pilR	Response regulator protein PilR	PA4547	PAO1	NP_253237.1 WP_003094694.1	0.01	0.01	0.01	0.01	0.01	0.01	0	0	0	0	0	0	0	0	0.01	0	0.01	0.03	0.03	0.04	0.79	0.25	0.25	0.25	0.25	0.25	0.25	0	0	0	0	0	0	0	0	0.25	0	0.25	0.75	0.75	1	0.79	9.19
Q59653	PAO1(PHIKZ)	pyrB	Aspartate carbamoyltransferase	PA0402	PAO1	NP_249093.1 WP_003084569.1	0	0	0	0.03	0.21	0.21	0.17	0.11	0.07	0.07	0.03	0.02	0.01	0.01	0.01	0	0	0	0	0	0.04	0	0	0	0.14	1	1	0.81	0.52	0.33	0.33	0.14	0.1	0.05	0.05	0.05	0	0	0	0	0	0.04	9.92
Q9HTD0	PAO1(PHIKZ)	PA5436	Biotin carboxylase	PA5436	PAO1	NP_254123.1 WP_003096848.1	0.01	0.06	0.17	0.15	0.17	0.15	0.09	0.05	0.03	0.03	0.01	0.01	0	0	0	0	0	0	0	0.01	0.06	0.06	0.35	1	0.88	1	0.88	0.53	0.29	0.18	0.18	0.06	0.06	0	0	0	0	0	0	0	0.06	0.06	9.49
Q9HTQ0	PAO1(PHIKZ)	dadA1	D-amino acid dehydrogenase 1	PA5304	PAO1	NP_253991.1 WP_003098274.1	0.08	0.17	0.25	0.14	0.14	0.1	0.06	0.03	0.02	0.01	0	0	0	0	0	0	0	0	0	0	0.01	0.32	0.68	1	0.56	0.56	0.4	0.24	0.12	0.08	0.04	0	0	0	0	0	0	0	0	0	0	0.01	9.84
Q9HTW6	PAO1(PHIKZ)	pepP	Aminopeptidase P	PA5224	PAO1	NP_253911.1 WP_003114045.1	0.02	0.12	0.32	0.19	0.12	0.12	0.08	0.01	0.01	0.01	0	0	0	0	0	0	0	0	0	0	0	0.06	0.38	1	0.59	0.38	0.38	0.25	0.03	0.03	0.03	0	0	0	0	0	0	0	0	0	0	0	9.98
Q9HUK6	PAO1(PHIKZ)	fimX	FimX	PA4959	PAO1	NP_253646.1 WP_003095680.1	0	0.03	0.09	0.06	0.05	0.05	0.04	0.02	0.01	0.02	0.01	0.01	0.01	0.01	0.01	0.01	0.01	0.02	0.03	0.03	0.46	0	0.33	1	0.67	0.56	0.56	0.44	0.22	0.11	0.22	0.11	0.11	0.11	0.11	0.11	0.11	0.11	0.22	0.33	0.33	0.46	9.46
Q9HUL7	PAO1(PHIKZ)	amiB	N-acetylmuramoyl-L-alanine amidase	PA4947	PAO1	NP_253634.1 WP_003123571.1	0.06	0.18	0.26	0.17	0.13	0.08	0.04	0.02	0.01	0	0	0	0	0	0	0	0	0	0	0	0.04	0.23	0.69	1	0.65	0.5	0.31	0.15	0.08	0.04	0	0	0	0	0	0	0	0	0	0	0	0.04	9.45
Q9HUN6	PAO1(PHIKZ)	PA4928	UPF0313 protein PA4928	PA4928	PAO1	NP_253615.1 WP_003100007.1	0	0.12	0.19	0.09	0.09	0.05	0.06	0.01	0.02	0.05	0.03	0.03	0.02	0.01	0.01	0	0.01	0.01	0.01	0.01	0.2	0	0.63	1	0.47	0.47	0.26	0.32	0.05	0.11	0.26	0.16	0.16	0.11	0.05	0.05	0	0.05	0.05	0.05	0.05	0.2	9.37
Q9HVA0	PAO1(PHIKZ)	ilvI	Acetolactate synthase	PA4696	PAO1	NP_253384.1 WP_003095071.1	0.01	0.05	0.18	0.12	0.09	0.06	0.04	0.03	0.04	0.06	0.04	0.05	0.03	0.02	0.03	0.01	0.01	0.02	0.02	0.02	0.06	0.06	0.28	1	0.67	0.5	0.33	0.22	0.17	0.22	0.33	0.22	0.28	0.17	0.11	0.17	0.06	0.06	0.11	0.11	0.11	0.06	9.8
Q9HVC2	PAO1(PHIKZ)	ychF	Ribosome-binding ATPase YchF	PA4673	PAO1	NP_253362.1 WP_003099270.1	0.01	0.02	0.03	0.01	0.01	0.01	0.01	0.01	0	0.01	0.01	0.01	0.01	0.01	0.01	0.01	0.02	0.02	0.03	0.03	0.72	0.33	0.67	1	0.33	0.33	0.33	0.33	0.33	0	0.33	0.33	0.33	0.33	0.33	0.33	0.33	0.67	0.67	1	1	0.72	10.11
Q9HVT8	PAO1(PHIKZ)	gatA	Glutamyl-tRNA(Gln) amidotransferase subunit A	PA4483	PAO1	NP_253173.1 WP_003112871.1	0	0.09	0.27	0.18	0.13	0.13	0.07	0.04	0.02	0.01	0.01	0.01	0	0	0	0	0	0	0	0	0.03	0	0.33	1	0.67	0.48	0.48	0.26	0.15	0.07	0.04	0.04	0.04	0	0	0	0	0	0	0	0	0.03	10.12
Q9HWC6	PAO1(PHIKZ)	rplA	50S ribosomal protein L1	PA4273	50S	NP_252963.1 WP_003093749.1	0	0	0	0	0	0	0	0	0	0	0	0	0.01	0.08	0.15	0.08	0.11	0.12	0.11	0.07	0.25	0	0	0	0	0	0	0	0	0	0	0	0	0.07	0.53	1	0.53	0.73	0.8	0.73	0.47	0.25	11.23
Q9HX20	PAO1(PHIKZ)	proA	Gamma-glutamyl phosphate reductase	PA4007	PAO1	NP_252696.1 WP_003114089.1	0	0.02	0.23	0.18	0.14	0.15	0.11	0.05	0.03	0.02	0.01	0.01	0.01	0	0	0	0	0	0	0	0.01	0	0.09	1	0.78	0.61	0.65	0.48	0.22	0.13	0.09	0.04	0.04	0.04	0	0	0	0	0	0	0	0.01	9.72
Q9HYF0	PAO1(PHIKZ)	mnmC	tRNA 5-methylaminomethyl-2-thiouridine biosynthesis bifunctional protein MnmC	PA3456	PAO1	NP_252146.1 WP_003114497.1	0.05	0.11	0.18	0.11	0.1	0.04	0.02	0.01	0	0	0	0	0	0	0	0	0	0.01	0.02	0.02	0.28	0.28	0.61	1	0.61	0.56	0.22	0.11	0.06	0	0	0	0	0	0	0	0	0	0.06	0.11	0.11	0.28	9.16
Q9I0I6	PAO1(PHIKZ)	ctpM	Methyl-accepting chemotaxis protein CtpM	PA2652	PAO1	NP_251342.1 WP_010895628.1	0.02	0.07	0.18	0.11	0.12	0.11	0.08	0.04	0.04	0.03	0.02	0.01	0.01	0.01	0.01	0	0.01	0.01	0.01	0.02	0.11	0.11	0.39	1	0.61	0.67	0.61	0.44	0.22	0.22	0.17	0.11	0.06	0.06	0.06	0.06	0	0.06	0.06	0.06	0.11	0.11	9.42
Q9I1N7	PAO1(PHIKZ)	pslB	Mannose-1-phosphate guanylyltransferase	PA2232	PAO1	NP_250922.1 WP_003113717.1	0	0.02	0.12	0.17	0.22	0.17	0.11	0.05	0.03	0.02	0.02	0.02	0.01	0.01	0.01	0	0	0	0	0	0.02	0	0.09	0.55	0.77	1	0.77	0.5	0.23	0.14	0.09	0.09	0.09	0.05	0.05	0.05	0	0	0	0	0	0.02	9.59
Q9I2S7	PAO1(PHIKZ)	ldcA	Lysine decarboxylase LdcA	PA1818	PAO1	NP_250509.1 WP_003113592.1	0.01	0.03	0.1	0.12	0.16	0.16	0.15	0.07	0.03	0.03	0.02	0.01	0	0	0	0	0	0	0	0	0.1	0.06	0.19	0.63	0.75	1	1	0.94	0.44	0.19	0.19	0.13	0.06	0	0	0	0	0	0	0	0	0.1	9.12
Q9I6A1	PAO1(PHIKZ)	PA0399	Cystathionine beta-synthase	PA0399	PAO1	NP_249090.1 WP_003100955.1	0.05	0.12	0.2	0.1	0.09	0.05	0.02	0.01	0.01	0.01	0	0	0	0	0	0	0	0.01	0.02	0.01	0.28	0.25	0.6	1	0.5	0.45	0.25	0.1	0.05	0.05	0.05	0	0	0	0	0	0	0	0.05	0.1	0.05	0.28	9.63
Q9I6H4	PAO1(PHIKZ)	PA0317	FAD-binding PCMH-type domain-containing protein	PA0317	PAO1	NP_249008.1 WP_003112948.1	0.01	0.14	0.28	0.16	0.15	0.12	0.06	0.02	0.01	0.01	0.01	0	0	0	0	0	0	0	0	0	0.01	0.04	0.5	1	0.57	0.54	0.43	0.21	0.07	0.04	0.04	0.04	0	0	0	0	0	0	0	0	0	0.01	10.18
Q9I6H5	PAO1(PHIKZ)	serA	D-3-phosphoglycerate dehydrogenase	PA0316	PAO1	NP_249007.1 WP_003112947.1	0	0.04	0.28	0.2	0.15	0.11	0.07	0.04	0.03	0.03	0.01	0.01	0	0	0	0	0	0	0	0	0	0	0.14	1	0.71	0.54	0.39	0.25	0.14	0.11	0.11	0.04	0.04	0	0	0	0	0	0	0	0	0	10.62
Q9I6K5	PAO1(PHIKZ)	PA0285	Uncharacterized protein	PA0285	PAO1	NP_248976.1 WP_003084250.1	0	0	0	0.02	0.08	0.14	0.1	0.07	0.05	0.07	0.04	0.04	0.02	0.02	0.01	0	0	0.01	0.01	0.01	0.31	0	0	0	0.14	0.57	1	0.71	0.5	0.36	0.5	0.29	0.29	0.14	0.14	0.07	0	0	0.07	0.07	0.07	0.31	8.84
Q9I737	PAO1(PHIKZ)	vgrG1b	Type VI secretion system spike protein VgrG1b	PA0095	PAO1	NP_248785.1 WP_003147059.1	0.01	0.03	0.17	0.14	0.15	0.15	0.11	0.05	0.08	0.06	0.03	0.01	0	0	0	0	0	0	0	0	0	0.06	0.18	1	0.82	0.88	0.88	0.65	0.29	0.47	0.35	0.18	0.06	0	0	0	0	0	0	0	0	0	8.7
P08280	PAO1(PHIKZ)	recA	Protein RecA	PA3617	PAO1	NP_252307.1 WP_003092260.1	0.03	0.07	0.17	0.11	0.13	0.12	0.07	0.03	0.03	0.03	0.01	0.01	0.01	0.01	0.01	0	0.01	0.01	0.01	0.01	0.13	0.18	0.41	1	0.65	0.76	0.71	0.41	0.18	0.18	0.18	0.06	0.06	0.06	0.06	0.06	0	0.06	0.06	0.06	0.06	0.13	10.5
P23747	PAO1(PHIKZ)	algB	Alginate biosynthesis transcriptional regulatory protein AlgB	PA5483	PAO1	NP_254170.1 WP_003102840.1	0.01	0.03	0.04	0.01	0.01	0.01	0.01	0.01	0	0.01	0.01	0	0.01	0.01	0.01	0.01	0.02	0.03	0.03	0.04	0.69	0.25	0.75	1	0.25	0.25	0.25	0.25	0.25	0	0.25	0.25	0	0.25	0.25	0.25	0.25	0.5	0.75	0.75	1	0.69	9.2
P42512	PAO1(PHIKZ)	fptA	Fe(3+)-pyochelin receptor	PA4221	PAO1	NP_252911.1 WP_003111969.1	0	0	0	0	0	0	0	0	0	0	0	0	0	0	0	0	0	0	0.01	0.01	0.96	0	0	0	0	0	0	0	0	0	0	0	0	0	0	0	0	0	0	1	1	0.96	8.95
P43336	PAO1(PHIKZ)	phhC	Aromatic-amino-acid aminotransferase	PA0870	PAO1	NP_249561.1 WP_003114240.1	0.02	0.17	0.3	0.17	0.14	0.1	0.05	0.02	0.01	0.01	0.01	0	0	0	0	0	0	0	0	0	0	0.07	0.57	1	0.57	0.47	0.33	0.17	0.07	0.03	0.03	0.03	0	0	0	0	0	0	0	0	0	0	9.36
P55218	PAO1(PHIKZ)	metZ	O-succinylhomoserine sulfhydrylase	PA3107	PAO1	NP_251797.1 WP_003113933.1	0	0.03	0.25	0.21	0.16	0.15	0.08	0.04	0.03	0.02	0.01	0.01	0	0	0	0	0	0	0	0	0.01	0	0.12	1	0.84	0.64	0.6	0.32	0.16	0.12	0.08	0.04	0.04	0	0	0	0	0	0	0	0	0.01	10
Q51470	PAO1(PHIKZ)	miaB	tRNA-2-methylthio-N(6)-dimethylallyladenosine synthase	PA3980	PAO1	NP_252669.1 WP_003093158.1	0.04	0.07	0.11	0.06	0.05	0.04	0.02	0.01	0.01	0.01	0.01	0.01	0.01	0.01	0.01	0.01	0.02	0.02	0.02	0.03	0.44	0.36	0.64	1	0.55	0.45	0.36	0.18	0.09	0.09	0.09	0.09	0.09	0.09	0.09	0.09	0.09	0.18	0.18	0.18	0.27	0.44	9.78
Q9HT12	PAO1(PHIKZ)	spoOJ	Probable chromosome-partitioning protein ParB	PA5562	PAO1	NP_254249.1 WP_003100240.1	0.03	0.05	0.1	0.07	0.09	0.11	0.09	0.05	0.07	0.05	0.05	0.03	0.02	0.01	0.01	0	0	0	0	0	0.12	0.27	0.45	0.91	0.64	0.82	1	0.82	0.45	0.64	0.45	0.45	0.27	0.18	0.09	0.09	0	0	0	0	0	0.12	9.52
Q9HTT8	PAO1(PHIKZ)	PA5257	HemY_N domain-containing protein	PA5257	PAO1	NP_253944.1 WP_003096390.1	0.01	0.06	0.17	0.11	0.14	0.11	0.07	0.04	0.01	0.03	0.01	0.01	0.01	0.01	0.01	0	0.01	0.01	0.01	0.01	0.16	0.06	0.35	1	0.65	0.82	0.65	0.41	0.24	0.06	0.18	0.06	0.06	0.06	0.06	0.06	0	0.06	0.06	0.06	0.06	0.16	9.41
Q9HTV3	PAO1(PHIKZ)	ubiD	3-octaprenyl-4-hydroxybenzoate carboxy-lyase	PA5237	PAO1	NP_253924.1 WP_003096332.1	0	0	0.13	0.25	0.19	0.14	0.13	0.05	0.02	0.01	0.01	0.01	0	0	0	0	0	0	0	0	0.05	0	0	0.52	1	0.76	0.56	0.52	0.2	0.08	0.04	0.04	0.04	0	0	0	0	0	0	0	0	0.05	9.37
Q9HU50	PAO1(PHIKZ)	PA5134	Probable carboxyl-terminal protease	PA5134	PAO1	NP_253821.1 WP_003096067.1	0.06	0.15	0.23	0.13	0.11	0.09	0.06	0.02	0.01	0	0	0	0	0	0	0	0	0	0	0.01	0.11	0.26	0.65	1	0.57	0.48	0.39	0.26	0.09	0.04	0	0	0	0	0	0	0	0	0	0	0.04	0.11	9.6
Q9HUD4	PAO1(PHIKZ)	PA5037	SPOR domain-containing protein	PA5037	PAO1	NP_253724.1 WP_003148292.1	0.03	0.12	0.18	0.13	0.09	0.09	0.04	0.02	0.02	0.01	0.01	0	0	0	0	0.01	0	0.01	0.01	0.01	0.2	0.17	0.67	1	0.72	0.5	0.5	0.22	0.11	0.11	0.06	0.06	0	0	0	0	0.06	0	0.06	0.06	0.06	0.2	9.36
Q9HUG1	PAO1(PHIKZ)	PA5004	Probable glycosyl transferase	PA5004	PAO1	NP_253691.1 WP_003109898.1	0.02	0.09	0.13	0.09	0.1	0.08	0.04	0.02	0.01	0.02	0.02	0.02	0.02	0.04	0.08	0.04	0.03	0.04	0.02	0.02	0.06	0.15	0.69	1	0.69	0.77	0.62	0.31	0.15	0.08	0.15	0.15	0.15	0.15	0.31	0.62	0.31	0.23	0.31	0.15	0.15	0.06	9.6
Q9HUG4	PAO1(PHIKZ)	PA5001	Uncharacterized protein	PA5001	PAO1	NP_253688.1 WP_003114548.1	0	0.01	0.02	0.01	0.02	0.04	0.03	0.02	0.02	0.1	0.07	0.1	0.06	0.06	0.07	0.03	0.03	0.03	0.02	0.02	0.24	0	0.1	0.2	0.1	0.2	0.4	0.3	0.2	0.2	1	0.7	1	0.6	0.6	0.7	0.3	0.3	0.3	0.2	0.2	0.24	9.49
Q9HUH4	PAO1(PHIKZ)	PA4991	Probable FAD-dependent oxidoreductase PA4991	PA4991	PAO1	NP_253678.1 WP_003114540.1	0.1	0.2	0.26	0.14	0.15	0.07	0.04	0.01	0.01	0	0	0	0	0	0	0	0	0	0	0	0.01	0.38	0.77	1	0.54	0.58	0.27	0.15	0.04	0.04	0	0	0	0	0	0	0	0	0	0	0	0.01	9.51
Q9HUP4	PAO1(PHIKZ)	pncB1	Nicotinate phosphoribosyltransferase 1	PA4919	PAO1	NP_253606.1 WP_003099996.1	0	0.03	0.35	0.22	0.17	0.11	0.06	0.02	0.01	0.01	0	0	0	0	0	0	0	0	0	0	0	0	0.09	1	0.63	0.49	0.31	0.17	0.06	0.03	0.03	0	0	0	0	0	0	0	0	0	0	0	9.93
Q9HUW2	PAO1(PHIKZ)	PA4851	Znf/thioredoxin_put domain-containing protein	PA4851	PAO1	NP_253538.1 WP_003112325.1	0.06	0.14	0.23	0.22	0.11	0.09	0.05	0.02	0.04	0	0	0	0	0	0	0	0	0	0	0	0.05	0.26	0.61	1	0.96	0.48	0.39	0.22	0.09	0.17	0	0	0	0	0	0	0	0	0	0	0	0.05	8.86
Q9HVI7	PAO1(PHIKZ)	glyA2	Serine hydroxymethyltransferase 3	PA4602	PAO1	NP_253292.1 WP_003112798.1	0.01	0.12	0.28	0.14	0.12	0.1	0.05	0.02	0.02	0.02	0.01	0.01	0.01	0	0	0	0	0.01	0	0.01	0.07	0.04	0.43	1	0.5	0.43	0.36	0.18	0.07	0.07	0.07	0.04	0.04	0.04	0	0	0	0	0.04	0	0.04	0.07	10.59
Q9HVU5	PAO1(PHIKZ)	PA4476	Uncharacterized protein	PA4476	PAO1	NP_253166.1 WP_003112738.1	0	0.03	0.1	0.08	0.11	0.07	0.04	0.01	0	0	0.02	0	0	0	0	0	0	0	0	0.01	0.54	0	0.27	0.91	0.73	1	0.64	0.36	0.09	0	0	0.18	0	0	0	0	0	0	0	0	0.09	0.54	8.31
Q9HVZ7	PAO1(PHIKZ)	murF	UDP-N-acetylmuramoyl-tripeptide--D-alanyl-D-alanine ligase	PA4416	PAO1	NP_253106.1 WP_003103103.1	0.03	0.1	0.17	0.08	0.14	0.11	0.07	0.04	0.02	0.02	0.01	0.01	0.01	0	0	0	0	0.01	0.01	0.01	0.14	0.18	0.59	1	0.47	0.82	0.65	0.41	0.24	0.12	0.12	0.06	0.06	0.06	0	0	0	0	0.06	0.06	0.06	0.14	9.44
Q9HWI2	PAO1(PHIKZ)	PA4199	Probable acyl-CoA dehydrogenase	PA4199	PAO1	NP_252888.1 WP_003114720.1	0.03	0.13	0.27	0.15	0.17	0.12	0.07	0.04	0.02	0.01	0	0	0	0	0	0	0	0	0	0	0	0.11	0.48	1	0.56	0.63	0.44	0.26	0.15	0.07	0.04	0	0	0	0	0	0	0	0	0	0	0	9.31
Q9HX44	PAO1(PHIKZ)	PA3972	Probable acyl-CoA dehydrogenase	PA3972	PAO1	NP_252661.1 WP_003114325.1	0	0.01	0.11	0.27	0.23	0.18	0.1	0.05	0.03	0.02	0	0	0	0	0	0	0	0	0	0	0	0	0.04	0.41	1	0.85	0.67	0.37	0.19	0.11	0.07	0	0	0	0	0	0	0	0	0	0	0	9.09
Q9HXW7	PAO1(PHIKZ)	plsB	Glycerol-3-phosphate acyltransferase	PA3673	PAO1	NP_252363.1 WP_003113856.1	0	0	0	0	0	0	0	0	0.01	0.02	0.01	0.02	0.01	0.01	0.02	0.01	0.01	0.03	0.04	0.04	0.77	0	0	0	0	0	0	0	0	0.25	0.5	0.25	0.5	0.25	0.25	0.5	0.25	0.25	0.75	1	1	0.77	9.24
Q9HYN9	PAO1(PHIKZ)	dsdA	Probable D-serine dehydratase	PA3357	PAO1	NP_252047.1 WP_003113132.1	0.06	0.16	0.23	0.09	0.07	0.05	0.02	0.01	0.01	0.01	0	0	0	0	0	0	0	0.01	0.01	0.01	0.24	0.26	0.7	1	0.39	0.3	0.22	0.09	0.04	0.04	0.04	0	0	0	0	0	0	0	0.04	0.04	0.04	0.24	9.4
Q9HYZ3	PAO1(PHIKZ)	apeB	Probable M18 family aminopeptidase 2	PA3247	PAO1	NP_251937.1 WP_003114800.1	0	0.01	0.01	0.01	0.08	0.22	0.21	0.1	0.15	0.1	0.04	0.03	0.02	0.01	0.01	0	0	0	0	0	0	0	0.05	0.05	0.05	0.36	1	0.95	0.45	0.68	0.45	0.18	0.14	0.09	0.05	0.05	0	0	0	0	0	0	9.66
Q9HYZ6	PAO1(PHIKZ)	minD	Septum site-determining protein MinD	PA3244	PAO1	NP_251934.1 WP_003091579.1	0.1	0.16	0.22	0.09	0.08	0.05	0.02	0.01	0.01	0.01	0	0.01	0	0	0.01	0	0	0.01	0.01	0.01	0.18	0.45	0.73	1	0.41	0.36	0.23	0.09	0.05	0.05	0.05	0	0.05	0	0	0.05	0	0	0.05	0.05	0.05	0.18	10.43
Q9HZA7	PAO1(PHIKZ)	accD	Acetyl-coenzyme A carboxylase carboxyl transferase subunit beta	PA3112	PAO1	NP_251802.1 WP_003104199.1	0.01	0.09	0.22	0.12	0.09	0.1	0.09	0.04	0.02	0.02	0.01	0.01	0.01	0	0	0	0.01	0.01	0.01	0.01	0.12	0.05	0.41	1	0.55	0.41	0.45	0.41	0.18	0.09	0.09	0.05	0.05	0.05	0	0	0	0.05	0.05	0.05	0.05	0.12	9.94
Q9I000	PAO1(PHIKZ)	PA2843	Phospho-2-dehydro-3-deoxyheptonate aldolase	PA2843	PAO1	NP_251533.1 WP_003104160.1	0.02	0.16	0.28	0.2	0.17	0.08	0.05	0.02	0.01	0	0	0	0	0	0	0	0	0	0	0	0.01	0.07	0.57	1	0.71	0.61	0.29	0.18	0.07	0.04	0	0	0	0	0	0	0	0	0	0	0	0.01	9.18
Q9I0F3	PAO1(PHIKZ)	vgrG1c	Type VI secretion system spike protein VgrG1c	PA2685	PAO1	NP_251375.1 WP_003143801.1	0	0	0.19	0.15	0.2	0.12	0.14	0.06	0.05	0.04	0.02	0	0	0	0	0	0	0	0	0	0.03	0	0	0.95	0.75	1	0.6	0.7	0.3	0.25	0.2	0.1	0	0	0	0	0	0	0	0	0	0.03	8.54
Q9I1M0	PAO1(PHIKZ)	bkdB	Lipoamide acyltransferase component of branched-chain alpha-keto acid dehydrogenase complex	PA2249	PAO1	NP_250939.1 WP_003113728.1	0	0	0	0	0	0.03	0.06	0.06	0.09	0.06	0.06	0.06	0.03	0.03	0.03	0.02	0.03	0.04	0.04	0.04	0.33	0	0	0	0	0	0.33	0.67	0.67	1	0.67	0.67	0.67	0.33	0.33	0.33	0.22	0.33	0.44	0.44	0.44	0.33	9.95
Q9I2E0	PAO1(PHIKZ)	PA1964	Probable ATP-binding component of ABC transporter	PA1964	PAO1	NP_250654.1 WP_003088336.1	0	0	0	0	0.11	0.08	0.04	0.02	0	0	0.01	0.01	0.01	0.01	0.01	0.01	0.01	0.02	0.03	0.03	0.59	0	0	0	0	1	0.73	0.36	0.18	0	0	0.09	0.09	0.09	0.09	0.09	0.09	0.09	0.18	0.27	0.27	0.59	9.83
Q9I2U0	PAO1(PHIKZ)	clpX	ATP-dependent Clp protease ATP-binding subunit ClpX	PA1802	PAO1	NP_250493.1 WP_003087924.1	0.04	0.09	0.11	0.06	0.05	0.03	0.02	0.02	0.01	0.01	0.01	0.01	0.01	0.01	0.01	0.01	0.01	0.02	0.02	0.04	0.42	0.36	0.82	1	0.55	0.45	0.27	0.18	0.18	0.09	0.09	0.09	0.09	0.09	0.09	0.09	0.09	0.09	0.18	0.18	0.36	0.42	9.77
Q9I3B2	PAO1(PHIKZ)	fabB	Beta-ketoacyl-ACP synthase I	PA1609	PAO1	NP_250300.1 WP_003114255.1	0.02	0.14	0.31	0.17	0.14	0.1	0.05	0.02	0.01	0.01	0	0	0	0	0	0	0	0	0	0	0.01	0.06	0.45	1	0.55	0.45	0.32	0.16	0.06	0.03	0.03	0	0	0	0	0	0	0	0	0	0	0.01	10.73
Q9I4G6	PAO1(PHIKZ)	PA1171	Probable transglycolase	PA1171	PAO1	NP_249862.1 WP_003082409.1	0.09	0.19	0.26	0.14	0.14	0.09	0.04	0.02	0.01	0.01	0	0	0	0	0	0	0	0	0	0	0	0.35	0.73	1	0.54	0.54	0.35	0.15	0.08	0.04	0.04	0	0	0	0	0	0	0	0	0	0	0	9.55
Q9I4L1	PAO1(PHIKZ)	dgt	Probable deoxyguanosinetriphosphate triphosphohydrolase	PA1124	PAO1	NP_249815.1 WP_003112492.1	0	0.01	0.01	0.12	0.29	0.25	0.17	0.1	0.04	0	0	0	0	0	0	0	0	0	0	0	0	0	0.03	0.03	0.41	1	0.86	0.59	0.34	0.14	0	0	0	0	0	0	0	0	0	0	0	0	8.8
Q9I5Y4	PAO1(PHIKZ)	pgk	Phosphoglycerate kinase	PA0552	PAO1	NP_249243.1 WP_003084960.1	0.09	0.19	0.27	0.13	0.1	0.08	0.04	0.03	0.01	0.02	0.01	0.01	0	0	0	0	0	0	0	0	0.01	0.33	0.7	1	0.48	0.37	0.3	0.15	0.11	0.04	0.07	0.04	0.04	0	0	0	0	0	0	0	0	0.01	10.03
Q9I6D9	PAO1(PHIKZ)	PA0354	Uncharacterized protein	PA0354	PAO1	NP_249045.1 WP_003084438.1	0.02	0.06	0.08	0.04	0.04	0.07	0.18	0.14	0.12	0.11	0.04	0.04	0.01	0.01	0	0	0	0	0	0	0.02	0.11	0.33	0.44	0.22	0.22	0.39	1	0.78	0.67	0.61	0.22	0.22	0.06	0.06	0	0	0	0	0	0	0.02	9.79
Q9I6M5	PAO1(PHIKZ)	davD	Glutarate-semialdehyde dehydrogenase	PA0265	PAO1	NP_248956.1 WP_003106269.1	0	0.01	0.23	0.25	0.17	0.13	0.08	0.04	0.02	0.03	0.02	0	0	0	0	0	0	0	0	0	0	0	0.04	0.92	1	0.68	0.52	0.32	0.16	0.08	0.12	0.08	0	0	0	0	0	0	0	0	0	0	9.63
Q9I748	PAO1(PHIKZ)	tssC1	Type VI secretion system sheath protein TssC1	PA0084	PAO1	NP_248774.1 WP_003111626.1	0.04	0.14	0.2	0.16	0.11	0.07	0.03	0.03	0.01	0.01	0.01	0.01	0.01	0.01	0.01	0.01	0	0.01	0.01	0.01	0.12	0.2	0.7	1	0.8	0.55	0.35	0.15	0.15	0.05	0.05	0.05	0.05	0.05	0.05	0.05	0.05	0	0.05	0.05	0.05	0.12	10.02
Q9I7C4	PAO1(PHIKZ)	dnaN	Beta sliding clamp	PA0002	PAO1	NP_064722.1 WP_003097262.1	0.04	0.17	0.27	0.15	0.14	0.09	0.04	0.02	0.02	0.02	0.01	0.01	0	0	0	0	0	0	0	0	0.01	0.15	0.63	1	0.56	0.52	0.33	0.15	0.07	0.07	0.07	0.04	0.04	0	0	0	0	0	0	0	0	0.01	10.6
O50174	PAO1(PHIKZ)	astD	N-succinylglutamate 5-semialdehyde dehydrogenase	PA0898	PAO1	NP_249589.1 WP_010895527.1	0	0.1	0.28	0.2	0.17	0.12	0.07	0.03	0.01	0.01	0	0	0	0	0	0	0	0	0	0	0	0	0.36	1	0.71	0.61	0.43	0.25	0.11	0.04	0.04	0	0	0	0	0	0	0	0	0	0	0	9.36
P11436	PAO1(PHIKZ)	amiE	Aliphatic amidase	PA3366	PAO1	NP_252056.1 WP_003113129.1	0	0	0.12	0.21	0.21	0.19	0.11	0.06	0.05	0.03	0.01	0.01	0	0	0	0	0	0	0	0	0	0	0	0.57	1	1	0.9	0.52	0.29	0.24	0.14	0.05	0.05	0	0	0	0	0	0	0	0	0	9.83
P13794	PAO1(PHIKZ)	oprF	Outer membrane porin F	PA1777	PAO1	NP_250468.1 WP_003087843.1	0	0	0	0	0	0	0	0	0	0	0	0	0	0	0	0.01	0.01	0	0	0	0.95	0	0	0	0	0	0	0	0	0	0	0	0	0	0	0	1	1	0	0	0	0.95	10.85
P22567	PAO1(PHIKZ)	argA	Amino-acid acetyltransferase	PA5204	PAO1	NP_253891.1 WP_003096265.1	0	0	0.14	0.24	0.22	0.18	0.11	0.06	0.02	0.01	0.01	0.01	0	0	0	0	0	0	0	0	0.01	0	0	0.58	1	0.92	0.75	0.46	0.25	0.08	0.04	0.04	0.04	0	0	0	0	0	0	0	0	0.01	9.48
P27726	PAO1(PHIKZ)	gap	Glyceraldehyde-3-phosphate dehydrogenase	PA3195	PAO1	NP_251885.1 WP_003114837.1	0	0.07	0.32	0.19	0.13	0.12	0.08	0.03	0.02	0.02	0.01	0.01	0	0	0	0	0	0	0	0	0	0	0.22	1	0.59	0.41	0.38	0.25	0.09	0.06	0.06	0.03	0.03	0	0	0	0	0	0	0	0	0	9.99
P28810	PAO1(PHIKZ)	mmsA	Methylmalonate-semialdehyde dehydrogenase [acylating]	PA3570	PAO1	NP_252260.1 WP_003104350.1	0	0.01	0.22	0.23	0.2	0.14	0.09	0.04	0.03	0.02	0.01	0.01	0	0	0	0	0	0	0	0	0	0	0.04	0.96	1	0.87	0.61	0.39	0.17	0.13	0.09	0.04	0.04	0	0	0	0	0	0	0	0	0	9.86
P42257	PAO1(PHIKZ)	pilJ	Protein PilJ	PA0411	PAO1	NP_249102.1 WP_003100940.1	0.03	0.13	0.22	0.14	0.15	0.12	0.08	0.04	0.02	0.01	0.01	0.01	0	0	0	0	0	0	0	0	0.01	0.14	0.59	1	0.64	0.68	0.55	0.36	0.18	0.09	0.05	0.05	0.05	0	0	0	0	0	0	0	0	0.01	9.61
P43903	PAO1(PHIKZ)	qor	Quinone oxidoreductase	PA0023	PAO1	NP_248713.1 WP_003111202.1	0.02	0.17	0.32	0.17	0.13	0.1	0.05	0.03	0.01	0	0	0	0	0	0	0	0	0	0	0	0	0.06	0.53	1	0.53	0.41	0.31	0.16	0.09	0.03	0	0	0	0	0	0	0	0	0	0	0	0	9.31
P80358	PAO1(PHIKZ)	aruG	Arginine N-succinyltransferase subunit beta	PA0897	PAO1	NP_249588.1 WP_003112607.1	0	0.08	0.29	0.2	0.16	0.12	0.06	0.03	0	0.01	0.01	0	0	0	0	0	0	0	0	0	0.03	0	0.28	1	0.69	0.55	0.41	0.21	0.1	0	0.03	0.03	0	0	0	0	0	0	0	0	0	0.03	9.48
P96963	PAO1(PHIKZ)	radA	DNA repair protein RadA	PA4609	PAO1	NP_253299.1 WP_003094867.1	0	0	0.07	0.14	0.15	0.14	0.11	0.05	0.04	0.02	0.01	0.01	0.01	0	0.01	0	0	0.01	0.01	0.01	0.22	0	0	0.47	0.93	1	0.93	0.73	0.33	0.27	0.13	0.07	0.07	0.07	0	0.07	0	0	0.07	0.07	0.07	0.22	9.3
Q51344	PAO1(PHIKZ)	asd	Aspartate-semialdehyde dehydrogenase	PA3117	PAO1	NP_251807.1 WP_003111187.1	0.02	0.16	0.32	0.16	0.14	0.09	0.05	0.03	0.01	0.01	0	0	0	0	0	0	0	0	0	0	0	0.06	0.5	1	0.5	0.44	0.28	0.16	0.09	0.03	0.03	0	0	0	0	0	0	0	0	0	0	0	10.08
Q9HT19	PAO1(PHIKZ)	atpG	ATP synthase gamma chain	PA5555	PAO1	NP_254242.1 WP_003097132.1	0	0.01	0.03	0.07	0.13	0.14	0.11	0.08	0.06	0.07	0.04	0.03	0.02	0.02	0.01	0.01	0.01	0.01	0.01	0.01	0.15	0	0.07	0.21	0.5	0.93	1	0.79	0.57	0.43	0.5	0.29	0.21	0.14	0.14	0.07	0.07	0.07	0.07	0.07	0.07	0.15	10.52
Q9HTC2	PAO1(PHIKZ)	PA5445	Probable coenzyme A transferase	PA5445	PAO1	NP_254132.1 WP_003096875.1	0.02	0.21	0.34	0.17	0.14	0.07	0.03	0.01	0	0	0	0	0	0	0	0	0	0	0	0	0	0.06	0.62	1	0.5	0.41	0.21	0.09	0.03	0	0	0	0	0	0	0	0	0	0	0	0	0	9.39
Q9HTJ2	PAO1(PHIKZ)	betA	Oxygen-dependent choline dehydrogenase	PA5372	PAO1	NP_254059.1 WP_003104848.1	0.04	0.15	0.24	0.18	0.18	0.16	0.04	0.01	0	0	0	0	0	0	0	0	0	0	0	0	0	0.17	0.63	1	0.75	0.75	0.67	0.17	0.04	0	0	0	0	0	0	0	0	0	0	0	0	0	8.97
Q9HTY1	PAO1(PHIKZ)	PA5209	CYTH domain-containing protein	PA5209	PAO1	NP_253896.1 WP_003114052.1	0	0.02	0.05	0.04	0.05	0.05	0.04	0.02	0.01	0.01	0.01	0	0	0.01	0.01	0.01	0.01	0.02	0.03	0.04	0.58	0	0.4	1	0.8	1	1	0.8	0.4	0.2	0.2	0.2	0	0	0.2	0.2	0.2	0.2	0.4	0.6	0.8	0.58	9.53
Q9HU59	PAO1(PHIKZ)	ntrC	DNA-binding transcriptional regulator NtrC	PA5125	PAO1	NP_253812.1 WP_003104661.1	0	0.02	0.09	0.05	0.1	0.07	0	0	0	0	0	0	0	0	0.01	0.01	0.01	0.01	0.01	0.02	0.61	0	0.2	0.9	0.5	1	0.7	0	0	0	0	0	0	0	0	0.1	0.1	0.1	0.1	0.1	0.2	0.61	8.9
Q9HUB8	PAO1(PHIKZ)	ubiB	Probable protein kinase UbiB	PA5065	PAO1	NP_253752.1 WP_003095885.1	0.02	0.04	0	0.05	0.05	0.05	0.06	0.03	0.04	0.03	0.02	0.01	0.01	0.01	0.01	0.01	0.01	0.02	0.03	0.03	0.49	0.33	0.67	0	0.83	0.83	0.83	1	0.5	0.67	0.5	0.33	0.17	0.17	0.17	0.17	0.17	0.17	0.33	0.5	0.5	0.49	9.34
Q9HUK5	PAO1(PHIKZ)	PA4960	Phosphoserine phosphatase	PA4960	PAO1	NP_253647.1 WP_003121162.1	0	0.06	0.27	0.17	0.17	0.14	0.08	0.03	0.02	0.02	0.01	0.01	0.01	0	0	0	0	0	0	0	0	0	0.22	1	0.63	0.63	0.52	0.3	0.11	0.07	0.07	0.04	0.04	0.04	0	0	0	0	0	0	0	0	9.94
Q9HV83	PAO1(PHIKZ)	PA4715	Probable aminotransferase	PA4715	PAO1	NP_253403.1 WP_003100170.1	0.02	0.18	0.33	0.16	0.12	0.1	0.05	0.02	0.01	0	0	0	0	0	0	0	0	0	0	0	0.01	0.06	0.55	1	0.48	0.36	0.3	0.15	0.06	0.03	0	0	0	0	0	0	0	0	0	0	0	0.01	9.49
Q9HVA6	PAO1(PHIKZ)	PA4689	Uncharacterized protein	PA4689	PAO1	NP_253378.1 WP_003107435.1	0	0	0	0	0.11	0.11	0.13	0.08	0.04	0.09	0.03	0.03	0.02	0.02	0.01	0.01	0	0.01	0.01	0.01	0.29	0	0	0	0	0.85	0.85	1	0.62	0.31	0.69	0.23	0.23	0.15	0.15	0.08	0.08	0	0.08	0.08	0.08	0.29	8.8
Q9HWD1	PAO1(PHIKZ)	rpsG	30S ribosomal protein S7	PA4267	30S	NP_252957.1 WP_003093742.1	0	0	0	0	0	0	0	0.01	0.1	0.12	0.15	0.15	0.11	0.07	0.04	0.03	0.02	0.03	0.02	0.03	0.12	0	0	0	0	0	0	0	0.07	0.67	0.8	1	1	0.73	0.47	0.27	0.2	0.13	0.2	0.13	0.2	0.12	11.13
Q9HWE7	PAO1(PHIKZ)	rplE	50S ribosomal protein L5	PA4251	50S	NP_252941.1 WP_003093703.1	0	0	0	0	0	0	0	0	0	0	0	0	0.01	0.09	0.17	0.1	0.08	0.1	0.11	0.08	0.23	0	0	0	0	0	0	0	0	0	0	0	0	0.06	0.53	1	0.59	0.47	0.59	0.65	0.47	0.23	11.37
Q9HWX4	PAO1(PHIKZ)	ribB	3,4-dihydroxy-2-butanone 4-phosphate synthase	PA4054	PAO1	NP_252743.1 WP_003093313.1	0.05	0.14	0.25	0.11	0.09	0.06	0.04	0.02	0.01	0	0.01	0.01	0	0	0.01	0	0	0.01	0.01	0.01	0.18	0.2	0.56	1	0.44	0.36	0.24	0.16	0.08	0.04	0	0.04	0.04	0	0	0.04	0	0	0.04	0.04	0.04	0.18	9.61
Q9HXF7	PAO1(PHIKZ)	PA3849	Nucleoid-associated protein PA3849	PA3849	PAO1	NP_252538.1 WP_003113787.1	0.05	0.11	0.23	0.15	0.13	0.1	0.06	0.03	0.01	0.01	0.01	0.01	0	0	0.01	0	0	0	0	0	0.07	0.22	0.48	1	0.65	0.57	0.43	0.26	0.13	0.04	0.04	0.04	0.04	0	0	0.04	0	0	0	0	0	0.07	9.33
Q9HXI4	PAO1(PHIKZ)	suhB	Nus factor SuhB	PA3818	PAO1	NP_252507.1 WP_003092845.1	0.04	0.15	0.25	0.14	0.15	0.1	0.06	0.02	0.02	0.02	0.01	0.01	0	0	0	0	0	0	0	0	0.03	0.16	0.6	1	0.56	0.6	0.4	0.24	0.08	0.08	0.08	0.04	0.04	0	0	0	0	0	0	0	0	0.03	10.42
Q9HYV7	PAO1(PHIKZ)	PA3286	Beta-ketodecanoyl-[acyl-carrier-protein] synthase	PA3286	PAO1	NP_251976.1 WP_003119670.1	0.03	0.18	0.31	0.14	0.13	0.08	0.04	0.03	0.01	0.01	0.01	0	0	0	0	0	0	0	0	0	0.01	0.1	0.58	1	0.45	0.42	0.26	0.13	0.1	0.03	0.03	0.03	0	0	0	0	0	0	0	0	0	0.01	10.33
Q9I0A3	PAO1(PHIKZ)	pheS	Phenylalanine--tRNA ligase alpha subunit	PA2740	PAO1	NP_251430.1 WP_003114409.1	0	0.01	0.17	0.18	0.15	0.15	0.14	0.06	0.05	0.03	0.01	0.01	0	0.01	0	0	0	0	0	0	0.02	0	0.06	0.94	1	0.83	0.83	0.78	0.33	0.28	0.17	0.06	0.06	0	0.06	0	0	0	0	0	0	0.02	9.34
Q9I0M6	PAO1(PHIKZ)	serS	Serine--tRNA ligase	PA2612	PAO1	NP_251302.1 WP_003097631.1	0.02	0.17	0.4	0.14	0.11	0.07	0.05	0.02	0.01	0	0	0	0	0	0	0	0	0	0	0	0	0.05	0.43	1	0.35	0.28	0.18	0.13	0.05	0.03	0	0	0	0	0	0	0	0	0	0	0	0	9.52
Q9I0V4	PAO1(PHIKZ)	PA2529	PmbA_TldD_C domain-containing protein	PA2529	PAO1	NP_251219.1 WP_003113321.1	0.01	0.12	0.34	0.17	0.17	0.1	0.04	0.01	0	0.01	0	0	0	0	0.01	0.01	0	0	0	0	0	0.03	0.35	1	0.5	0.5	0.29	0.12	0.03	0	0.03	0	0	0	0	0.03	0.03	0	0	0	0	0	9.08
Q9I297	PAO1(PHIKZ)	liuB	Methylcrotonyl-CoA carboxylase beta-subunit	PA2014	PAO1	NP_250704.1 WP_003100387.1	0	0	0	0	0.03	0.11	0.18	0.17	0.17	0.14	0.07	0.06	0.02	0.01	0.01	0	0	0	0	0	0.01	0	0	0	0	0.17	0.61	1	0.94	0.94	0.78	0.39	0.33	0.11	0.06	0.06	0	0	0	0	0	0.01	9.45
Q9I2V1	PAO1(PHIKZ)	PA1791	PHB domain-containing protein	PA1791	PAO1	NP_250482.1 WP_003087885.1	0.01	0.01	0.03	0.02	0.03	0.03	0.01	0.01	0.01	0.02	0.02	0.02	0.02	0.02	0.02	0.01	0.02	0.04	0.03	0.04	0.58	0.25	0.25	0.75	0.5	0.75	0.75	0.25	0.25	0.25	0.5	0.5	0.5	0.5	0.5	0.5	0.25	0.5	1	0.75	1	0.58	9.35
Q9I4N1	PAO1(PHIKZ)	fliI	Flagellum-specific ATP synthase	PA1104	PAO1	NP_249795.1 WP_003086458.1	0.07	0.2	0.27	0.15	0.16	0.1	0.03	0.01	0	0	0	0	0	0	0	0	0	0	0	0	0.01	0.26	0.74	1	0.56	0.59	0.37	0.11	0.04	0	0	0	0	0	0	0	0	0	0	0	0	0.01	8.73
Q9I520	PAO1(PHIKZ)	PA0938	Uncharacterized protein	PA0938	PAO1	NP_249629.1 WP_003112588.1	0.02	0.05	0.12	0.12	0.1	0.11	0.06	0.03	0.02	0.02	0.01	0.01	0.01	0.01	0.01	0.01	0.01	0.01	0.01	0.03	0.23	0.17	0.42	1	1	0.83	0.92	0.5	0.25	0.17	0.17	0.08	0.08	0.08	0.08	0.08	0.08	0.08	0.08	0.08	0.25	0.23	9.44
Q9I583	PAO1(PHIKZ)	trhO	tRNA uridine(34) hydroxylase	PA0858	PAO1	NP_249549.1 WP_003085861.1	0.02	0.08	0.21	0.11	0.09	0.05	0.03	0.02	0.01	0.01	0.01	0.01	0.01	0	0.01	0	0.01	0.01	0.02	0.01	0.29	0.1	0.38	1	0.52	0.43	0.24	0.14	0.1	0.05	0.05	0.05	0.05	0.05	0	0.05	0	0.05	0.05	0.1	0.05	0.29	9.53
Q9I5E3	PAO1(PHIKZ)	prpC	Citrate synthase	PA0795	PAO1	NP_249486.1 WP_003103050.1	0.03	0.17	0.31	0.16	0.15	0.1	0.05	0.02	0.01	0.01	0	0	0	0	0	0	0	0	0	0	0	0.1	0.55	1	0.52	0.48	0.32	0.16	0.06	0.03	0.03	0	0	0	0	0	0	0	0	0	0	0	9.99
Q9I5E6	PAO1(PHIKZ)	prpD	2-methylcitrate dehydratase	PA0792	PAO1	NP_249483.1 WP_003103059.1	0	0.01	0.07	0.33	0.24	0.16	0.09	0.04	0.03	0.03	0.01	0	0	0	0	0	0	0	0	0	0	0	0.03	0.21	1	0.73	0.48	0.27	0.12	0.09	0.09	0.03	0	0	0	0	0	0	0	0	0	0	9.45
Q9I702	PAO1(PHIKZ)	bauC	Putative 3-oxopropanoate dehydrogenase	PA0130	PAO1	NP_248820.1 WP_003101230.1	0	0	0.19	0.27	0.18	0.14	0.09	0.04	0.03	0.02	0.01	0.01	0.01	0	0	0	0	0	0	0	0	0	0	0.7	1	0.67	0.52	0.33	0.15	0.11	0.07	0.04	0.04	0.04	0	0	0	0	0	0	0	0	9.34
G3XD09	PAO1(PHIKZ)	gltD	Glutamate synthase small chain	PA5035	PAO1	NP_253722.1 WP_003095829.1	0.03	0.11	0.18	0.15	0.16	0.11	0.06	0.03	0.01	0	0	0	0	0	0	0	0	0	0	0.01	0.15	0.17	0.61	1	0.83	0.89	0.61	0.33	0.17	0.06	0	0	0	0	0	0	0	0	0	0	0.06	0.15	9.08
G3XD89	PAO1(PHIKZ)	oprC	Putative copper transport outer membrane porin OprC	PA3790	PAO1	NP_252479.1 WP_003119294.1	0	0.01	0.02	0.01	0.02	0.01	0	0	0	0	0	0	0	0	0	0	0	0	0	0.01	0.92	0	0.5	1	0.5	1	0.5	0	0	0	0	0	0	0	0	0	0	0	0	0	0.5	0.92	9.06
P07345	PAO1(PHIKZ)	trpB	Tryptophan synthase beta chain	PA0036	PAO1	NP_248726.1 WP_003097340.1	0.01	0.13	0.35	0.19	0.15	0.09	0.05	0.02	0	0	0	0	0	0	0	0	0	0	0	0	0	0.03	0.37	1	0.54	0.43	0.26	0.14	0.06	0	0	0	0	0	0	0	0	0	0	0	0	0	9.38
P29365	PAO1(PHIKZ)	hom	Homoserine dehydrogenase	PA3736	PAO1	NP_252425.1 WP_003109642.1	0	0.04	0.21	0.2	0.16	0.15	0.08	0.05	0.02	0.02	0.01	0.01	0.01	0	0	0	0	0	0	0	0.03	0	0.19	1	0.95	0.76	0.71	0.38	0.24	0.1	0.1	0.05	0.05	0.05	0	0	0	0	0	0	0	0.03	10.04
P47205	PAO1(PHIKZ)	lpxC	UDP-3-O-acyl-N-acetylglucosamine deacetylase	PA4406	PAO1	NP_253096.1 WP_003094111.1	0.03	0.06	0.08	0.04	0.03	0.02	0.01	0.01	0.01	0.01	0.01	0.01	0.01	0.01	0.01	0.01	0.02	0.03	0.03	0.03	0.52	0.38	0.75	1	0.5	0.38	0.25	0.13	0.13	0.13	0.13	0.13	0.13	0.13	0.13	0.13	0.13	0.25	0.38	0.38	0.38	0.52	10.41
P49988	PAO1(PHIKZ)	rpoN	RNA polymerase sigma-54 factor	PA4462	POL	NP_253152.1 WP_003094357.1	0.01	0.04	0.07	0.04	0.06	0.06	0.04	0.03	0.04	0.04	0.02	0.02	0.01	0.01	0.01	0.01	0.01	0.02	0.03	0.03	0.4	0.14	0.57	1	0.57	0.86	0.86	0.57	0.43	0.57	0.57	0.29	0.29	0.14	0.14	0.14	0.14	0.14	0.29	0.43	0.43	0.4	9.44
Q51390	PAO1(PHIKZ)	glpK2	Glycerol kinase 2	PA3582	PAO1	NP_252272.1 WP_003113886.1	0.02	0.12	0.24	0.13	0.1	0.1	0.04	0.01	0.01	0.01	0.01	0.01	0.01	0	0	0	0	0.01	0.01	0.01	0.15	0.08	0.5	1	0.54	0.42	0.42	0.17	0.04	0.04	0.04	0.04	0.04	0.04	0	0	0	0	0.04	0.04	0.04	0.15	9.68
Q9HT22	PAO1(PHIKZ)	glmU	Bifunctional protein GlmU	PA5552	PAO1	NP_254239.1 WP_003114651.1	0	0.06	0.29	0.15	0.13	0.1	0.08	0.03	0.04	0.04	0.01	0.01	0.01	0	0	0	0	0	0	0	0.02	0	0.21	1	0.52	0.45	0.34	0.28	0.1	0.14	0.14	0.03	0.03	0.03	0	0	0	0	0	0	0	0.02	9.64
Q9HTD7	PAO1(PHIKZ)	aspA	Aspartate ammonia-lyase	PA5429	PAO1	NP_254116.1 WP_003096822.1	0	0.01	0.16	0.19	0.17	0.16	0.11	0.09	0.03	0.03	0.01	0.01	0.01	0	0	0	0	0	0	0	0	0	0.05	0.84	1	0.89	0.84	0.58	0.47	0.16	0.16	0.05	0.05	0.05	0	0	0	0	0	0	0	0	10.16
Q9HTP1	PAO1(PHIKZ)	PA5313	Probable pyridoxal-dependent aminotransferase	PA5313	PAO1	NP_254000.1 WP_010895702.1	0.02	0.09	0.21	0.14	0.12	0.12	0.09	0.05	0.04	0.03	0.01	0.01	0	0	0	0	0	0	0	0.01	0.05	0.1	0.43	1	0.67	0.57	0.57	0.43	0.24	0.19	0.14	0.05	0.05	0	0	0	0	0	0	0	0.05	0.05	9.52
Q9HU19	PAO1(PHIKZ)	dctD	C4-dicarboxylate transport transcriptional regulatory protein DctD	PA5166	PAO1	NP_253853.1 WP_003096187.1	0	0	0	0	0	0	0	0	0	0	0	0	0	0	0.01	0	0.04	0.02	0.02	0.03	0.87	0	0	0	0	0	0	0	0	0	0	0	0	0	0	0.25	0	1	0.5	0.5	0.75	0.87	9.17
Q9HU24	PAO1(PHIKZ)	rmlB	dTDP-glucose 4,6-dehydratase	PA5161	PAO1	NP_253848.1 WP_003096179.1	0.02	0.18	0.3	0.15	0.14	0.07	0.05	0.02	0.02	0.01	0	0	0	0	0	0	0	0	0	0	0.05	0.07	0.6	1	0.5	0.47	0.23	0.17	0.07	0.07	0.03	0	0	0	0	0	0	0	0	0	0	0.05	9.49
Q9HU51	PAO1(PHIKZ)	PA5133	Peptidase_M23 domain-containing protein	PA5133	PAO1	NP_253820.1 WP_003123645.1	0.06	0.14	0.24	0.22	0.12	0.08	0.05	0.02	0.02	0	0	0	0	0	0	0	0	0	0	0	0.05	0.25	0.58	1	0.92	0.5	0.33	0.21	0.08	0.08	0	0	0	0	0	0	0	0	0	0	0	0.05	8.97
Q9HUC0	PAO1(PHIKZ)	ubiE	Ubiquinone/menaquinone biosynthesis C-methyltransferase UbiE	PA5063	PAO1	NP_253750.1 WP_003103462.1	0.01	0.02	0.04	0.02	0.02	0.02	0.01	0	0.01	0	0.01	0.01	0.01	0	0.01	0.01	0.02	0.02	0.02	0.03	0.71	0.25	0.5	1	0.5	0.5	0.5	0.25	0	0.25	0	0.25	0.25	0.25	0	0.25	0.25	0.5	0.5	0.5	0.75	0.71	9.64
Q9HUC9	PAO1(PHIKZ)	priA	Primosomal protein N	PA5050	PAO1	NP_253737.1 WP_003095847.1	0	0.04	0.09	0.09	0.17	0.22	0.14	0.08	0.03	0.03	0.02	0.01	0	0	0	0	0	0	0	0	0.08	0	0.18	0.41	0.41	0.77	1	0.64	0.36	0.14	0.14	0.09	0.05	0	0	0	0	0	0	0	0	0.08	8.88
Q9HUG8	PAO1(PHIKZ)	msbA	ATP-dependent lipid A-core flippase	PA4997	PAO1	NP_253684.1 WP_003114544.1	0.01	0.05	0.11	0.1	0.13	0.08	0.14	0.04	0.02	0.04	0.01	0.02	0.01	0.01	0.01	0	0	0.01	0.01	0.01	0.19	0.07	0.36	0.79	0.71	0.93	0.57	1	0.29	0.14	0.29	0.07	0.14	0.07	0.07	0.07	0	0	0.07	0.07	0.07	0.19	9.32
Q9HUL5	PAO1(PHIKZ)	nnrD	Bifunctional NAD(P)H-hydrate repair enzyme	PA4949	PAO1	NP_253636.1 WP_003148264.1	0	0	0.19	0.2	0.21	0.18	0.08	0.04	0.03	0.02	0.01	0	0	0	0	0	0	0	0	0	0.03	0	0	0.9	0.95	1	0.86	0.38	0.19	0.14	0.1	0.05	0	0	0	0	0	0	0	0	0	0.03	9.37
Q9HUU0	PAO1(PHIKZ)	PA4873	Probable heat-shock protein	PA4873	PAO1	NP_253560.1 WP_003099398.1	0	0	0	0	0	0	0	0	0	0	0.01	0.01	0.01	0.03	0.01	0.01	0	0.01	0.03	0.03	0.85	0	0	0	0	0	0	0	0	0	0	0.33	0.33	0.33	1	0.33	0.33	0	0.33	1	1	0.85	9.33
Q9HV01	PAO1(PHIKZ)	selA	L-seryl-tRNA(Sec) selenium transferase	PA4808	PAO1	NP_253496.1 WP_003148232.1	0	0	0	0	0.05	0.12	0.11	0.09	0.09	0.1	0.1	0.07	0.05	0.03	0.03	0.01	0.02	0.02	0.02	0.01	0.07	0	0	0	0	0.42	1	0.92	0.75	0.75	0.83	0.83	0.58	0.42	0.25	0.25	0.08	0.17	0.17	0.17	0.08	0.07	9.23
Q9HV37	PAO1(PHIKZ)	lldD	L-lactate dehydrogenase	PA4771	PAO1	NP_253459.1 WP_003100494.1	0	0.01	0.12	0.11	0.12	0.1	0.08	0.05	0.03	0.03	0.03	0.03	0.02	0.01	0.01	0.01	0.01	0.02	0.01	0.02	0.19	0	0.08	1	0.92	1	0.83	0.67	0.42	0.25	0.25	0.25	0.25	0.17	0.08	0.08	0.08	0.08	0.17	0.08	0.17	0.19	9.52
Q9HVK3	PAO1(PHIKZ)	rtcR	Transcriptional regulator RtcR	PA4581	PAO1	NP_253271.1 WP_003112813.1	0	0.04	0.07	0.06	0.11	0.08	0.08	0.03	0.07	0.07	0.03	0.05	0.02	0.03	0.04	0.01	0.01	0.02	0.03	0.03	0.1	0	0.36	0.64	0.55	1	0.73	0.73	0.27	0.64	0.64	0.27	0.45	0.18	0.27	0.36	0.09	0.09	0.18	0.27	0.27	0.1	8.59
Q9HVU4	PAO1(PHIKZ)	cafA	Cytoplasmic axial filament protein	PA4477	PAO1	NP_253167.1 WP_003094386.1	0.01	0.09	0.3	0.15	0.16	0.13	0.08	0.04	0.01	0.01	0.01	0	0	0	0	0	0	0	0	0	0.01	0.03	0.3	1	0.5	0.53	0.43	0.27	0.13	0.03	0.03	0.03	0	0	0	0	0	0	0	0	0	0.01	9.18
Q9HW02	PAO1(PHIKZ)	murC	UDP-N-acetylmuramate--L-alanine ligase	PA4411	PAO1	NP_253101.1 WP_003094121.1	0.02	0.16	0.28	0.14	0.13	0.1	0.06	0.02	0.01	0.01	0.01	0.01	0	0	0	0	0	0	0	0	0.03	0.07	0.57	1	0.5	0.46	0.36	0.21	0.07	0.04	0.04	0.04	0.04	0	0	0	0	0	0	0	0	0.03	9.86
Q9HWB8	PAO1(PHIKZ)	sbcC	Nuclease SbcCD subunit C	PA4282	PAO1	NP_252972.1 WP_003114994.1	0	0.06	0.27	0.13	0.12	0.06	0.05	0.01	0	0	0	0	0	0	0	0	0.01	0.01	0.01	0.01	0.23	0	0.22	1	0.48	0.44	0.22	0.19	0.04	0	0	0	0	0	0	0	0	0.04	0.04	0.04	0.04	0.23	9.14
Q9HWD6	PAO1(PHIKZ)	rplD	50S ribosomal protein L4	PA4262	50S	NP_252952.1 WP_003093737.1	0	0	0	0	0	0	0	0	0	0	0	0	0.02	0.07	0.12	0.07	0.16	0.14	0.13	0.08	0.19	0	0	0	0	0	0	0	0	0	0	0	0	0.13	0.44	0.75	0.44	1	0.88	0.81	0.5	0.19	11.51
Q9HXZ2	PAO1(PHIKZ)	accA	Acetyl-coenzyme A carboxylase carboxyl transferase subunit alpha	PA3639	PAO1	NP_252329.1 WP_003109333.1	0	0.07	0.22	0.14	0.1	0.08	0.05	0.02	0.02	0.01	0.01	0.01	0	0.01	0.01	0.01	0	0.01	0.01	0.01	0.24	0	0.32	1	0.64	0.45	0.36	0.23	0.09	0.09	0.05	0.05	0.05	0	0.05	0.05	0.05	0	0.05	0.05	0.05	0.24	9.89
Q9HY41	PAO1(PHIKZ)	glpK1	Glycerol kinase 1	PA3579	PAO1	NP_252269.1 WP_003113887.1	0.03	0.17	0.26	0.13	0.12	0.07	0.04	0.02	0.01	0	0	0	0	0	0	0	0	0	0.01	0.01	0.12	0.12	0.65	1	0.5	0.46	0.27	0.15	0.08	0.04	0	0	0	0	0	0	0	0	0	0.04	0.04	0.12	9.52
Q9HYP7	PAO1(PHIKZ)	PA3349	Probable chemotaxis protein	PA3349	PAO1	NP_252039.1 WP_003098747.1	0	0.04	0.09	0.06	0.07	0.05	0.01	0	0.01	0.01	0.01	0.01	0.01	0.01	0.01	0.01	0.01	0.02	0.03	0.03	0.54	0	0.44	1	0.67	0.78	0.56	0.11	0	0.11	0.11	0.11	0.11	0.11	0.11	0.11	0.11	0.11	0.22	0.33	0.33	0.54	9.9
Q9HYQ1	PAO1(PHIKZ)	recQ	DNA helicase	PA3344	PAO1	NP_252034.1 WP_003091724.1	0.01	0.05	0.1	0.08	0.1	0.11	0.09	0.05	0.04	0.06	0.03	0.03	0.02	0.02	0.02	0.01	0.01	0.01	0.01	0.01	0.15	0.09	0.45	0.91	0.73	0.91	1	0.82	0.45	0.36	0.55	0.27	0.27	0.18	0.18	0.18	0.09	0.09	0.09	0.09	0.09	0.15	9.06
Q9HYT1	PAO1(PHIKZ)	PA3313	PBPb domain-containing protein	PA3313	PAO1	NP_252003.1 WP_003119656.1	0.12	0.3	0.33	0.09	0.09	0.04	0.02	0.01	0	0	0	0	0	0	0	0	0	0	0	0	0	0.36	0.91	1	0.27	0.27	0.12	0.06	0.03	0	0	0	0	0	0	0	0	0	0	0	0	0	9.14
Q9HZ67	PAO1(PHIKZ)	pheA	Bifunctional chorismate mutase/prephenate dehydratase	PA3166	PAO1	NP_251856.1 WP_003091446.1	0	0.05	0.33	0.23	0.2	0.09	0.06	0.02	0.01	0	0	0	0	0	0	0	0	0	0	0	0	0	0.15	1	0.7	0.61	0.27	0.18	0.06	0.03	0	0	0	0	0	0	0	0	0	0	0	0	9.74
Q9I0B5	PAO1(PHIKZ)	PA2727	Protein kinase domain-containing protein	PA2727	PAO1	0	0	0	0	0	0	0	0	0	0	0.23	0	0.3	0.06	0.04	0.04	0.02	0.01	0.04	0.03	0.05	0.19	0	0	0	0	0	0	0	0	0	0.77	0	1	0.2	0.13	0.13	0.07	0.03	0.13	0.1	0.17	0.19	9.5
Q9I0L2	PAO1(PHIKZ)	mnmA	tRNA-specific 2-thiouridylase MnmA	PA2626	PAO1	NP_251316.1 WP_003131114.1	0.06	0.12	0.18	0.09	0.08	0.04	0.02	0.01	0	0.01	0	0.01	0	0	0	0	0	0.01	0.01	0.01	0.32	0.33	0.67	1	0.5	0.44	0.22	0.11	0.06	0	0.06	0	0.06	0	0	0	0	0	0.06	0.06	0.06	0.32	9.51
Q9I0T1	PAO1(PHIKZ)	PA2553	Probable acyl-CoA thiolase	PA2553	PAO1	NP_251243.1 WP_003108823.1	0	0.04	0.3	0.2	0.18	0.13	0.07	0.03	0.01	0.02	0.01	0	0	0	0	0	0	0	0	0	0.01	0	0.13	1	0.67	0.6	0.43	0.23	0.1	0.03	0.07	0.03	0	0	0	0	0	0	0	0	0	0.01	9.24
Q9I2A8	PAO1(PHIKZ)	atoB	Acetyl-CoA acetyltransferase	PA2001	PAO1	NP_250691.1 WP_003113500.1	0	0.03	0.31	0.16	0.13	0.15	0.11	0.05	0.03	0.02	0	0	0	0	0	0	0	0	0	0	0.01	0	0.1	1	0.52	0.42	0.48	0.35	0.16	0.1	0.06	0	0	0	0	0	0	0	0	0	0	0.01	9.21
Q9I2L7	PAO1(PHIKZ)	PA1880	Probable oxidoreductase	PA1880	PAO1	NP_250571.1 WP_003114948.1	0.01	0.1	0.19	0.12	0.24	0.13	0.04	0.03	0.06	0	0	0	0	0	0.08	0	0	0	0	0	0	0.04	0.42	0.79	0.5	1	0.54	0.17	0.13	0.25	0	0	0	0	0	0.33	0	0	0	0	0	0	8.76
Q9I544	PAO1(PHIKZ)	mgtE	Magnesium transporter MgtE	PA0913	PAO1	NP_249604.1 WP_003085996.1	0	0.02	0.08	0.06	0.08	0.08	0.06	0.04	0.05	0.04	0.03	0.03	0.01	0.01	0.01	0.01	0.01	0.02	0.03	0.02	0.32	0	0.25	1	0.75	1	1	0.75	0.5	0.63	0.5	0.38	0.38	0.13	0.13	0.13	0.13	0.13	0.25	0.38	0.25	0.32	9.2
Q9I576	PAO1(PHIKZ)	hpd	4-hydroxyphenylpyruvate dioxygenase	PA0865	PAO1	NP_249556.1 WP_003106569.1	0.1	0.22	0.3	0.12	0.12	0.06	0.03	0.01	0.01	0.01	0	0	0	0	0	0	0	0	0	0	0.02	0.33	0.73	1	0.4	0.4	0.2	0.1	0.03	0.03	0.03	0	0	0	0	0	0	0	0	0	0	0.02	9.27
Q9I602	PAO1(PHIKZ)	PA0534	DAO domain-containing protein	PA0534	PAO1	NP_249225.1 WP_003101571.1	0.06	0.19	0.29	0.18	0.16	0.07	0.03	0.01	0	0.01	0	0	0	0	0	0	0	0	0	0	0	0.21	0.66	1	0.62	0.55	0.24	0.1	0.03	0	0.03	0	0	0	0	0	0	0	0	0	0	0	9.02
Q9I6J2	PAO1(PHIKZ)	spuC	Putrescine--pyruvate aminotransferase	PA0299	PAO1	NP_248990.1 WP_003084297.1	0.02	0.13	0.29	0.14	0.15	0.09	0.05	0.03	0.01	0.01	0.01	0	0	0	0	0	0	0	0	0	0.07	0.07	0.45	1	0.48	0.52	0.31	0.17	0.1	0.03	0.03	0.03	0	0	0	0	0	0	0	0	0	0.07	9.92
Q9ZFK4	PAO1(PHIKZ)	kdsA	2-dehydro-3-deoxyphosphooctonate aldolase	PA3636	PAO1	NP_252326.1 WP_003092365.1	0	0.09	0.3	0.19	0.16	0.13	0.07	0.03	0.01	0.01	0	0	0	0	0	0	0	0	0	0	0	0	0.3	1	0.63	0.53	0.43	0.23	0.1	0.03	0.03	0	0	0	0	0	0	0	0	0	0	0	9.45
G3XD74	PAO1(PHIKZ)	dacC	Serine-type D-Ala-D-Ala carboxypeptidase	PA3999	PAO1	NP_252688.1 WP_003093182.1	0.04	0.12	0.22	0.13	0.1	0.08	0.03	0.02	0.01	0.01	0.01	0.01	0	0.01	0.01	0	0.01	0.01	0.01	0.01	0.16	0.18	0.55	1	0.59	0.45	0.36	0.14	0.09	0.05	0.05	0.05	0.05	0	0.05	0.05	0	0.05	0.05	0.05	0.05	0.16	10.08
O50177	PAO1(PHIKZ)	astE	Succinylglutamate desuccinylase	PA0901	PAO1	NP_249592.1 WP_003112605.1	0.11	0.24	0.32	0.12	0.1	0.05	0.03	0.01	0.01	0	0	0	0	0	0	0	0	0	0	0	0.01	0.34	0.75	1	0.38	0.31	0.16	0.09	0.03	0.03	0	0	0	0	0	0	0	0	0	0	0	0.01	9.11
O82853	PAO1(PHIKZ)	frr	Ribosome-recycling factor	PA3653	PAO1	NP_252343.1 WP_003092390.1	0.39	0.29	0.17	0.07	0.04	0.02	0.01	0	0	0	0	0	0	0	0	0	0	0	0	0	0	1	0.74	0.44	0.18	0.1	0.05	0.03	0	0	0	0	0	0	0	0	0	0	0	0	0	0	9.86
P15276	PAO1(PHIKZ)	algP	Transcriptional regulatory protein AlgP	PA5253	PAO1	NP_253940.1 WP_003115263.1	0	0	0	0	0	0	0.01	0.01	0.02	0.06	0.03	0.08	0.05	0.05	0.07	0.02	0.02	0.04	0.04	0.04	0.45	0	0	0	0	0	0	0.13	0.13	0.25	0.75	0.38	1	0.63	0.63	0.88	0.25	0.25	0.5	0.5	0.5	0.45	10.41
P32722	PAO1(PHIKZ)	oprD	Porin D	PA0958	PAO1	NP_249649.1 WP_003112576.1	0	0	0	0	0	0	0	0	0	0	0	0	0.01	0	0.01	0.01	0.01	0.01	0.01	0.02	0.92	0	0	0	0	0	0	0	0	0	0	0	0	0.5	0	0.5	0.5	0.5	0.5	0.5	1	0.92	10.08
P48247	PAO1(PHIKZ)	hemL	Glutamate-1-semialdehyde 2,1-aminomutase	PA3977	PAO1	NP_252666.1 WP_003093150.1	0.02	0.08	0.15	0.08	0.05	0.04	0.03	0.02	0.01	0.01	0.01	0.01	0.01	0.01	0.01	0.01	0.01	0.02	0.02	0.03	0.39	0.13	0.53	1	0.53	0.33	0.27	0.2	0.13	0.07	0.07	0.07	0.07	0.07	0.07	0.07	0.07	0.07	0.13	0.13	0.2	0.39	9.85
P77915	PAO1(PHIKZ)	hemN	Oxygen-independent coproporphyrinogen III oxidase	PA1546	PAO1	NP_250237.1 WP_003087267.1	0.01	0.02	0.33	0.01	0.19	0.14	0.12	0	0	0	0	0	0.01	0	0	0	0	0.01	0.01	0.01	0.15	0.03	0.06	1	0.03	0.58	0.42	0.36	0	0	0	0	0	0.03	0	0	0	0	0.03	0.03	0.03	0.15	9.31
Q51363	PAO1(PHIKZ)	nadB	L-aspartate oxidase	PA0761	PAO1	NP_249452.1 WP_003114182.1	0.01	0.12	0.36	0.19	0.16	0.09	0.04	0.02	0.01	0	0	0	0	0	0	0	0	0	0	0	0	0.03	0.33	1	0.53	0.44	0.25	0.11	0.06	0.03	0	0	0	0	0	0	0	0	0	0	0	0	9.26
Q51385	PAO1(PHIKZ)	rlmN	Dual-specificity RNA methyltransferase RlmN	PA3806	PAO1	NP_252495.1 WP_003092809.1	0.03	0.07	0.11	0.06	0.06	0.04	0.02	0	0	0.01	0.01	0.01	0.01	0.01	0.01	0.01	0.02	0.02	0.02	0.03	0.46	0.27	0.64	1	0.55	0.55	0.36	0.18	0	0	0.09	0.09	0.09	0.09	0.09	0.09	0.09	0.18	0.18	0.18	0.27	0.46	9.56
Q51567	PAO1(PHIKZ)	sucD	Succinate--CoA ligase [ADP-forming] subunit alpha	PA1589	PAO1	NP_250280.1 WP_003087428.1	0	0.08	0.29	0.16	0.14	0.11	0.09	0.04	0.03	0.02	0.01	0.01	0	0	0	0	0	0	0	0	0.01	0	0.28	1	0.55	0.48	0.38	0.31	0.14	0.1	0.07	0.03	0.03	0	0	0	0	0	0	0	0	0.01	10.94
Q9HT06	PAO1(PHIKZ)	yidC	Membrane protein insertase YidC	PA5568	PAO1	NP_254255.1 WP_003114648.1	0.01	0.07	0.17	0.14	0.14	0.12	0.07	0.05	0.02	0.03	0.01	0.02	0.01	0.01	0.01	0	0	0.01	0.01	0.02	0.1	0.06	0.41	1	0.82	0.82	0.71	0.41	0.29	0.12	0.18	0.06	0.12	0.06	0.06	0.06	0	0	0.06	0.06	0.12	0.1	9.87
Q9HTM3	PAO1(PHIKZ)	PA5335	Uncharacterized protein	PA5335	PAO1	NP_254022.1 WP_003098315.1	0	0.04	0.3	0.17	0.14	0.1	0.06	0.03	0.02	0.01	0.01	0.01	0	0	0	0	0	0	0	0.01	0.09	0	0.13	1	0.57	0.47	0.33	0.2	0.1	0.07	0.03	0.03	0.03	0	0	0	0	0	0	0	0.03	0.09	9.62
Q9HTN4	PAO1(PHIKZ)	coaC	Coenzyme A biosynthesis bifunctional protein CoaBC	PA5320	PAO1	NP_254007.1 WP_003114358.1	0	0.01	0.22	0.18	0.17	0.14	0.07	0.04	0.02	0.02	0.01	0.01	0.01	0	0	0	0	0.01	0.01	0.01	0.08	0	0.05	1	0.82	0.77	0.64	0.32	0.18	0.09	0.09	0.05	0.05	0.05	0	0	0	0	0.05	0.05	0.05	0.08	9.61
Q9HUB1	PAO1(PHIKZ)	mcpK	Methyl-accepting chemotaxis protein McpK	PA5072	PAO1	NP_253759.1 WP_003115040.1	0.07	0.1	0.18	0.13	0.13	0.11	0.06	0.04	0.01	0.02	0	0	0	0	0.01	0	0	0	0	0	0.14	0.39	0.56	1	0.72	0.72	0.61	0.33	0.22	0.06	0.11	0	0	0	0	0.06	0	0	0	0	0	0.14	8.38
Q9HUE4	PAO1(PHIKZ)	metY	Homocysteine synthase	PA5025	PAO1	NP_253712.1 WP_003114564.1	0	0.02	0.18	0.24	0.19	0.17	0.1	0.06	0.02	0	0	0	0	0	0	0	0	0	0	0	0	0	0.08	0.75	1	0.79	0.71	0.42	0.25	0.08	0	0	0	0	0	0	0	0	0	0	0	0	9.14
Q9HUJ2	PAO1(PHIKZ)	thiC	Phosphomethylpyrimidine synthase	PA4973	PAO1	NP_253660.1 WP_003095696.1	0	0.08	0.27	0.13	0.15	0.15	0.12	0.07	0.01	0	0	0	0	0	0	0	0	0	0	0	0	0	0.3	1	0.48	0.56	0.56	0.44	0.26	0.04	0	0	0	0	0	0	0	0	0	0	0	0	9.07
Q9HUM3	PAO1(PHIKZ)	hflC	Protein HflC	PA4941	PAO1	NP_253628.1 WP_003106429.1	0	0	0.01	0.01	0.01	0.01	0.02	0.03	0.07	0.09	0.07	0.08	0.04	0.03	0.03	0.01	0.02	0.03	0.03	0.04	0.38	0	0	0.11	0.11	0.11	0.11	0.22	0.33	0.78	1	0.78	0.89	0.44	0.33	0.33	0.11	0.22	0.33	0.33	0.44	0.38	10.06
Q9HVC0	PAO1(PHIKZ)	PA4675	Probable TonB-dependent receptor	PA4675	PAO1	NP_253364.1 WP_003113525.1	0	0	0	0	0	0	0	0	0	0	0	0	0	0	0	0	0.01	0	0.01	0.02	0.95	0	0	0	0	0	0	0	0	0	0	0	0	0	0	0	0	0.5	0	0.5	1	0.95	9.08
Q9HVC5	PAO1(PHIKZ)	prs	Ribose-phosphate pyrophosphokinase	PA4670	PAO1	NP_253359.1 WP_003099281.1	0	0.01	0.09	0.13	0.11	0.08	0.04	0.03	0.02	0.04	0.02	0.03	0.02	0.03	0.03	0.02	0.02	0.03	0.05	0.03	0.16	0	0.08	0.69	1	0.85	0.62	0.31	0.23	0.15	0.31	0.15	0.23	0.15	0.23	0.23	0.15	0.15	0.23	0.38	0.23	0.16	10.59
Q9HVK1	PAO1(PHIKZ)	PA4583	Uncharacterized protein	PA4583	PAO1	NP_253273.1 WP_003112811.1	0	0.01	0.05	0.03	0.05	0.12	0.22	0.13	0.14	0.09	0.04	0.02	0.01	0	0	0	0	0	0	0	0.07	0	0.05	0.23	0.14	0.23	0.55	1	0.59	0.64	0.41	0.18	0.09	0.05	0	0	0	0	0	0	0	0.07	8.97
Q9HVL8	PAO1(PHIKZ)	obg	GTPase Obg	PA4566	PAO1	NP_253256.1 WP_003094758.1	0.08	0.18	0.2	0.12	0.1	0.06	0.05	0.02	0.02	0.01	0.01	0.01	0.01	0.01	0.01	0	0.01	0.01	0.01	0.01	0.08	0.4	0.9	1	0.6	0.5	0.3	0.25	0.1	0.1	0.05	0.05	0.05	0.05	0.05	0.05	0	0.05	0.05	0.05	0.05	0.08	10.04
Q9HVZ2	PAO1(PHIKZ)	PA4423	Uncharacterized protein	PA4423	PAO1	NP_253113.1 WP_003103096.1	0.01	0.04	0.06	0.06	0.03	0.05	0.03	0.04	0.01	0	0	0	0	0	0	0	0	0	0	0.01	0.67	0.17	0.67	1	1	0.5	0.83	0.5	0.67	0.17	0	0	0	0	0	0	0	0	0	0	0.17	0.67	9.05
Q9HW26	PAO1(PHIKZ)	pncB2	Nicotinate phosphoribosyltransferase 2	PA4376	PAO1	NP_253066.1 WP_003102657.1	0	0.03	0.33	0.18	0.16	0.15	0.08	0.03	0.01	0.01	0	0	0	0	0	0	0	0	0	0	0	0	0.09	1	0.55	0.48	0.45	0.24	0.09	0.03	0.03	0	0	0	0	0	0	0	0	0	0	0	9.16
Q9HW30	PAO1(PHIKZ)	PA4372	Peptidase_M75 domain-containing protein	PA4372	PAO1	NP_253062.1 WP_003102644.1	0.01	0.02	0.03	0.02	0.01	0.02	0.01	0	0	0	0	0	0	0	0	0	0	0	0	0	0.88	0.33	0.67	1	0.67	0.33	0.67	0.33	0	0	0	0	0	0	0	0	0	0	0	0	0	0.88	9.43
Q9HW87	PAO1(PHIKZ)	purU1	Formyltetrahydrofolate deformylase	PA4314	PAO1	NP_253004.1 WP_003101174.1	0	0.11	0.34	0.19	0.16	0.1	0.04	0.02	0.02	0.01	0	0	0	0	0	0	0	0	0	0	0.01	0	0.32	1	0.56	0.47	0.29	0.12	0.06	0.06	0.03	0	0	0	0	0	0	0	0	0	0	0.01	9.99
Q9HWF0	PAO1(PHIKZ)	rplF	50S ribosomal protein L6	PA4248	50S	NP_252938.1 WP_003093699.1	0	0	0	0	0	0	0	0	0	0	0	0	0.02	0.07	0.15	0.07	0.12	0.16	0.11	0.08	0.21	0	0	0	0	0	0	0	0	0	0	0	0	0.13	0.44	0.94	0.44	0.75	1	0.69	0.5	0.21	11.47
Q9HWT7	PAO1(PHIKZ)	hpaB	4-hydroxyphenylacetate 3-monooxygenase oxygenase component	PA4091	PAO1	NP_252780.1 WP_003104533.1	0	0	0.11	0.27	0.23	0.17	0.11	0.05	0.03	0	0	0	0	0	0	0	0	0	0	0	0.04	0	0	0.41	1	0.85	0.63	0.41	0.19	0.11	0	0	0	0	0	0	0	0	0	0	0	0.04	8.74
Q9HWX2	PAO1(PHIKZ)	ribD	Riboflavin biosynthesis protein RibD	PA4056	PAO1	NP_252745.1 WP_003113051.1	0.01	0.16	0.35	0.18	0.14	0.09	0.04	0.01	0	0	0	0	0	0	0	0	0	0	0	0	0.01	0.03	0.46	1	0.51	0.4	0.26	0.11	0.03	0	0	0	0	0	0	0	0	0	0	0	0	0.01	8.89
Q9HX38	PAO1(PHIKZ)	PA3981	PhoH domain-containing protein	PA3981	PAO1	NP_252670.1 WP_003093159.1	0	0.02	0.19	0.15	0.16	0.1	0.08	0.05	0.04	0.02	0.02	0.02	0.01	0.02	0.03	0.02	0.02	0.01	0.01	0	0.03	0	0.11	1	0.79	0.84	0.53	0.42	0.26	0.21	0.11	0.11	0.11	0.05	0.11	0.16	0.11	0.11	0.05	0.05	0	0.03	9.32
Q9HX67	PAO1(PHIKZ)	PA3949	Uncharacterized protein	PA3949	PAO1	NP_252638.1 WP_003119225.1	0.04	0.1	0.2	0.13	0.14	0.1	0.09	0.03	0.03	0.02	0.01	0.02	0.01	0	0.01	0	0	0	0	0	0.05	0.2	0.5	1	0.65	0.7	0.5	0.45	0.15	0.15	0.1	0.05	0.1	0.05	0	0.05	0	0	0	0	0	0.05	8.78
Q9HXF8	PAO1(PHIKZ)	PA3848	Uncharacterized protein	PA3848	PAO1	NP_252537.1 WP_003111143.1	0	0.02	0.18	0.16	0.16	0.2	0.12	0.06	0.04	0.02	0.01	0	0	0	0	0	0	0	0	0	0.03	0	0.1	0.9	0.8	0.8	1	0.6	0.3	0.2	0.1	0.05	0	0	0	0	0	0	0	0	0	0.03	8.92
Q9HXS5	PAO1(PHIKZ)	PA3716	Uncharacterized protein	PA3716	PAO1	NP_252405.1 WP_003113839.1	0.01	0.02	0.06	0.03	0.03	0.02	0.02	0.01	0	0	0	0	0	0	0	0	0	0	0	0	0.79	0.17	0.33	1	0.5	0.5	0.33	0.33	0.17	0	0	0	0	0	0	0	0	0	0	0	0	0.79	9.54
Q9HXZ5	PAO1(PHIKZ)	eno	Enolase	PA3635	PAO1	NP_252325.1 WP_003092364.1	0.05	0.18	0.33	0.18	0.12	0.07	0.04	0.02	0.01	0.01	0	0	0	0	0	0	0	0	0	0	0	0.15	0.55	1	0.55	0.36	0.21	0.12	0.06	0.03	0.03	0	0	0	0	0	0	0	0	0	0	0	9.93
Q9HY54	PAO1(PHIKZ)	fruR	Fructose transport system repressor FruR	PA3563	PAO1	NP_252253.1 WP_003104372.1	0.04	0.09	0.18	0.11	0.13	0.09	0.07	0.04	0.06	0.01	0.02	0	0	0	0	0	0	0.02	0.02	0.04	0.07	0.22	0.5	1	0.61	0.72	0.5	0.39	0.22	0.33	0.06	0.11	0	0	0	0	0	0	0.11	0.11	0.22	0.07	9.75
Q9HYL2	PAO1(PHIKZ)	nosZ	Nitrous-oxide reductase	PA3392	PAO1	NP_252082.1 WP_003098686.1	0	0.05	0.35	0.21	0.19	0.12	0.05	0.02	0	0	0	0	0	0	0	0	0	0	0	0	0	0	0.14	1	0.6	0.54	0.34	0.14	0.06	0	0	0	0	0	0	0	0	0	0	0	0	0	8.67
Q9HZ65	PAO1(PHIKZ)	mtnA	Methylthioribose-1-phosphate isomerase	PA3169	PAO1	NP_251859.1 WP_003091449.1	0.07	0.19	0.29	0.12	0.09	0.06	0.04	0.02	0.02	0.02	0.01	0	0	0	0	0	0	0	0	0.01	0.05	0.24	0.66	1	0.41	0.31	0.21	0.14	0.07	0.07	0.07	0.03	0	0	0	0	0	0	0	0	0.03	0.05	9.83
Q9HZ78	PAO1(PHIKZ)	wbpG	LPS biosynthesis protein WbpG	PA3150	PAO1	NP_251840.1 WP_003119728.1	0	0.02	0.03	0.02	0.01	0.01	0.02	0.01	0.02	0.02	0.01	0.01	0.01	0.01	0.01	0.01	0.01	0.03	0.04	0.04	0.68	0	0.5	0.75	0.5	0.25	0.25	0.5	0.25	0.5	0.5	0.25	0.25	0.25	0.25	0.25	0.25	0.25	0.75	1	1	0.68	9.58
Q9HZM9	PAO1(PHIKZ)	rluC	Ribosomal large subunit pseudouridine synthase C	PA2975	PAO1	NP_251665.1 WP_003104143.1	0	0.01	0.03	0.03	0.04	0.06	0.07	0.05	0.12	0.14	0.09	0.09	0.04	0.02	0.02	0.01	0.01	0.01	0.01	0.01	0.15	0	0.07	0.21	0.21	0.29	0.43	0.5	0.36	0.86	1	0.64	0.64	0.29	0.14	0.14	0.07	0.07	0.07	0.07	0.07	0.15	9.61
Q9HZP7	PAO1(PHIKZ)	etfA	Electron transfer flavoprotein subunit alpha	PA2951	PAO1	NP_251641.1 WP_003091099.1	0.06	0.17	0.26	0.14	0.14	0.09	0.05	0.02	0.01	0.01	0.01	0	0	0	0	0	0	0	0	0	0.02	0.23	0.65	1	0.54	0.54	0.35	0.19	0.08	0.04	0.04	0.04	0	0	0	0	0	0	0	0	0	0.02	10.67
Q9I067	PAO1(PHIKZ)	PA2776	DAO domain-containing protein	PA2776	PAO1	NP_251466.1 WP_003114430.1	0.07	0.18	0.31	0.16	0.13	0.07	0.05	0.01	0.01	0.01	0	0	0	0	0	0	0	0	0	0	0	0.23	0.58	1	0.52	0.42	0.23	0.16	0.03	0.03	0.03	0	0	0	0	0	0	0	0	0	0	0	9.6
Q9I0D5	PAO1(PHIKZ)	PA2707	AAA domain-containing protein	PA2707	PAO1	NP_251397.1 WP_003090571.1	0.03	0.06	0.08	0.04	0.03	0.01	0.01	0.01	0	0.01	0.01	0.01	0.01	0.01	0.01	0.01	0.02	0.02	0.03	0.03	0.56	0.38	0.75	1	0.5	0.38	0.13	0.13	0.13	0	0.13	0.13	0.13	0.13	0.13	0.13	0.13	0.25	0.25	0.38	0.38	0.56	9.34
Q9I0J7	PAO1(PHIKZ)	nuoF	NADH-quinone oxidoreductase subunit F	PA2641	PAO1	NP_251331.1 WP_003097674.1	0	0.03	0.1	0.13	0.13	0.13	0.09	0.06	0.03	0.03	0.02	0.02	0.01	0.01	0.01	0.01	0.01	0	0	0	0.16	0	0.23	0.77	1	1	1	0.69	0.46	0.23	0.23	0.15	0.15	0.08	0.08	0.08	0.08	0.08	0	0	0	0.16	9.02
Q9I0M7	PAO1(PHIKZ)	cysG	Siroheme synthase	PA2611	PAO1	NP_251301.1 WP_003113366.1	0.01	0.15	0.25	0.18	0.15	0.12	0.08	0.02	0.01	0.01	0	0	0	0	0	0	0	0	0	0	0.02	0.04	0.6	1	0.72	0.6	0.48	0.32	0.08	0.04	0.04	0	0	0	0	0	0	0	0	0	0	0.02	9.05
Q9I1C6	PAO1(PHIKZ)	PA2352	Probable glycerophosphoryl diester phosphodiesterase	PA2352	PAO1	NP_251042.1 WP_003115005.1	0.1	0.32	0.35	0.13	0.07	0.02	0	0	0	0	0	0	0	0	0	0	0	0	0	0	0	0.29	0.91	1	0.37	0.2	0.06	0	0	0	0	0	0	0	0	0	0	0	0	0	0	0	8.44
Q9I235	PAO1(PHIKZ)	kynU	Kynureninase	PA2080	PAO1	NP_250770.1 WP_003114854.1	0.02	0.18	0.24	0.16	0.14	0.12	0.07	0.03	0.02	0.01	0	0	0	0	0	0	0	0	0	0	0	0.08	0.75	1	0.67	0.58	0.5	0.29	0.13	0.08	0.04	0	0	0	0	0	0	0	0	0	0	0	9.39
Q9I2S3	PAO1(PHIKZ)	fimL	Scaffold protein FimL	PA1822	PAO1	NP_250513.1 WP_003098159.1	0	0	0.01	0.01	0.02	0.01	0.01	0.01	0	0	0.01	0.01	0.01	0.01	0.02	0.01	0.01	0.02	0.03	0.04	0.78	0	0	0.25	0.25	0.5	0.25	0.25	0.25	0	0	0.25	0.25	0.25	0.25	0.5	0.25	0.25	0.5	0.75	1	0.78	9.01
Q9I402	PAO1(PHIKZ)	PA1342	L-glutamate/L-aspartate-binding protein	PA1342	PAO1	NP_250033.1 WP_003082770.1	0.15	0.26	0.3	0.11	0.1	0.05	0.01	0.01	0.01	0	0	0	0	0	0	0	0	0	0	0	0	0.5	0.87	1	0.37	0.33	0.17	0.03	0.03	0.03	0	0	0	0	0	0	0	0	0	0	0	0	9.54
Q9I4S9	PAO1(PHIKZ)	dinG	ATP-dependent DNA helicase DinG	PA1045	PAO1	NP_249736.1 WP_003112522.1	0	0.01	0.02	0.01	0.01	0.01	0.01	0	0	0	0	0	0.01	0.01	0.01	0.01	0.01	0.02	0.03	0.04	0.81	0	0.25	0.5	0.25	0.25	0.25	0.25	0	0	0	0	0	0.25	0.25	0.25	0.25	0.25	0.5	0.75	1	0.81	8.96
Q9I541	PAO1(PHIKZ)	rimO	Ribosomal protein S12 methylthiotransferase RimO	PA0916	PAO1	NP_249607.1 WP_003086001.1	0.07	0.13	0.2	0.13	0.1	0.06	0.03	0.02	0.01	0	0.01	0.01	0	0.01	0.01	0	0	0.01	0.01	0.01	0.19	0.35	0.65	1	0.65	0.5	0.3	0.15	0.1	0.05	0	0.05	0.05	0	0.05	0.05	0	0	0.05	0.05	0.05	0.19	9.62
Q9I663	PAO1(PHIKZ)	dbpA	RNA helicase DbpA	PA0455	PAO1	NP_249146.1 WP_003113273.1	0.05	0.11	0.16	0.08	0.05	0.03	0.03	0.01	0.01	0.01	0.01	0.01	0	0	0.01	0	0.01	0.01	0.01	0.02	0.36	0.31	0.69	1	0.5	0.31	0.19	0.19	0.06	0.06	0.06	0.06	0.06	0	0	0.06	0	0.06	0.06	0.06	0.13	0.36	9.17
Q9XCX8	PAO1(PHIKZ)	era	GTPase Era	PA0771	PAO1	NP_249462.1 WP_003085566.1	0.1	0.17	0.23	0.12	0.11	0.06	0.03	0.01	0.01	0	0	0	0	0	0	0	0	0.01	0	0	0.13	0.43	0.74	1	0.52	0.48	0.26	0.13	0.04	0.04	0	0	0	0	0	0	0	0	0.04	0	0	0.13	9.59
G3XD20	PAO1(PHIKZ)	mucD	Periplasmic serine endoprotease DegP-like	PA0766	PAO1	NP_249457.1 WP_003114183.1	0.17	0.16	0.19	0.08	0.08	0.06	0.06	0.04	0.02	0.01	0.01	0	0	0	0	0	0	0.01	0.01	0.01	0.09	0.89	0.84	1	0.42	0.42	0.32	0.32	0.21	0.11	0.05	0.05	0	0	0	0	0	0	0.05	0.05	0.05	0.09	9.36
G3XD61	PAO1(PHIKZ)	wbpI	UDP-2,3-diacetamido-2,3-dideoxy-D-glucuronate 2-epimerase	PA3148	PAO1	NP_251838.1 WP_003113418.1	0.02	0.09	0.13	0.09	0.07	0.08	0.08	0.05	0.03	0.03	0.02	0.02	0.01	0.01	0.01	0	0.01	0.01	0.02	0.01	0.23	0.15	0.69	1	0.69	0.54	0.62	0.62	0.38	0.23	0.23	0.15	0.15	0.08	0.08	0.08	0	0.08	0.08	0.15	0.08	0.23	10.03
G3XDA5	PAO1(PHIKZ)	oprE	Anaerobically-induced outer membrane porin OprE	PA0291	PAO1	NP_248982.1 WP_003084265.1	0	0	0	0	0	0	0	0	0	0	0	0.01	0.01	0.01	0.01	0.01	0.01	0.02	0.02	0.02	0.88	0	0	0	0	0	0	0	0	0	0	0	0.5	0.5	0.5	0.5	0.5	0.5	1	1	1	0.88	10.2
O86428	PAO1(PHIKZ)	ilvE	Branched-chain-amino-acid aminotransferase	PA5013	PAO1	NP_253700.1 WP_003095783.1	0	0.01	0.2	0.21	0.18	0.15	0.1	0.05	0.03	0.03	0.01	0.01	0	0	0	0	0	0	0	0	0	0	0.05	0.95	1	0.86	0.71	0.48	0.24	0.14	0.14	0.05	0.05	0	0	0	0	0	0	0	0	0	10.49
P28812	PAO1(PHIKZ)	PA3568	Uncharacterized protein PA3568	PA3568	PAO1	NP_252258.1 WP_003104354.1	0.03	0.14	0.34	0.2	0.15	0.05	0.04	0.01	0.01	0	0	0	0.01	0.01	0.02	0.01	0	0	0	0	0	0.09	0.41	1	0.59	0.44	0.15	0.12	0.03	0.03	0	0	0	0.03	0.03	0.06	0.03	0	0	0	0	0	8.6
P31961	PAO1(PHIKZ)	edd	Phosphogluconate dehydratase	PA3194	PAO1	NP_251884.1 WP_003091478.1	0	0.08	0.32	0.18	0.14	0.14	0.07	0.04	0.02	0	0	0	0	0	0	0	0	0	0	0	0	0	0.25	1	0.56	0.44	0.44	0.22	0.13	0.06	0	0	0	0	0	0	0	0	0	0	0	0	8.99
P33642	PAO1(PHIKZ)	thiO	Glycine oxidase	PA4548	PAO1	NP_253238.1 WP_010895678.1	0.1	0.21	0.29	0.13	0.1	0.07	0.05	0.02	0.01	0.01	0	0	0	0	0	0	0	0	0	0	0.01	0.34	0.72	1	0.45	0.34	0.24	0.17	0.07	0.03	0.03	0	0	0	0	0	0	0	0	0	0	0.01	9.36
P38103	PAO1(PHIKZ)	dapB	4-hydroxy-tetrahydrodipicolinate reductase	PA4759	PAO1	NP_253447.1 WP_003095210.1	0.01	0.12	0.25	0.17	0.14	0.1	0.05	0.03	0.01	0.02	0.01	0.01	0	0	0	0	0	0	0.01	0.01	0.07	0.04	0.48	1	0.68	0.56	0.4	0.2	0.12	0.04	0.08	0.04	0.04	0	0	0	0	0	0	0.04	0.04	0.07	10.38
P72154	PAO1(PHIKZ)	truB	tRNA pseudouridine synthase B	PA4742	PAO1	NP_253430.1 WP_003100522.1	0.01	0.02	0.05	0.04	0.03	0.02	0.01	0.01	0.01	0.01	0.01	0.01	0.01	0.01	0.01	0.01	0.01	0.02	0.03	0.03	0.63	0.2	0.4	1	0.8	0.6	0.4	0.2	0.2	0.2	0.2	0.2	0.2	0.2	0.2	0.2	0.2	0.2	0.4	0.6	0.6	0.63	9.75
Q9HU22	PAO1(PHIKZ)	rmlA	Glucose-1-phosphate thymidylyltransferase	PA5163	PAO1	NP_253850.1 WP_003105518.1	0.02	0.13	0.3	0.18	0.14	0.11	0.07	0.03	0.01	0	0	0	0	0	0	0	0	0	0	0	0	0.07	0.43	1	0.6	0.47	0.37	0.23	0.1	0.03	0	0	0	0	0	0	0	0	0	0	0	0	9.87
Q9HU23	PAO1(PHIKZ)	rmlD	dTDP-4-dehydrorhamnose reductase	PA5162	PAO1	NP_253849.1 WP_003112614.1	0.03	0.15	0.25	0.26	0.14	0.08	0.05	0.02	0.01	0.01	0	0	0	0	0	0	0	0	0	0	0	0.12	0.58	0.96	1	0.54	0.31	0.19	0.08	0.04	0.04	0	0	0	0	0	0	0	0	0	0	0	9.69
Q9HU48	PAO1(PHIKZ)	PA5136	Uncharacterized protein	PA5136	PAO1	NP_253823.1 WP_010895696.1	0.02	0.07	0.13	0.05	0.04	0.05	0.03	0.02	0.01	0.01	0.01	0.01	0.01	0	0.01	0.01	0.02	0.03	0.02	0.03	0.41	0.15	0.54	1	0.38	0.31	0.38	0.23	0.15	0.08	0.08	0.08	0.08	0.08	0	0.08	0.08	0.15	0.23	0.15	0.23	0.41	8.85
Q9HU73	PAO1(PHIKZ)	fbp	Fructose-1,6-bisphosphatase class 1	PA5110	PAO1	NP_253797.1 WP_003095990.1	0.02	0.15	0.28	0.18	0.14	0.1	0.05	0.03	0.01	0.01	0	0	0	0	0	0	0	0	0	0	0.01	0.07	0.54	1	0.64	0.5	0.36	0.18	0.11	0.04	0.04	0	0	0	0	0	0	0	0	0	0	0.01	9.82
Q9HUM1	PAO1(PHIKZ)	hflX	GTPase HflX	PA4943	PAO1	NP_253630.1 WP_003113930.1	0	0.02	0.07	0.08	0.13	0.16	0.14	0.11	0.09	0.05	0.04	0.02	0.01	0.01	0.01	0	0	0	0	0	0.03	0	0.13	0.44	0.5	0.81	1	0.88	0.69	0.56	0.31	0.25	0.13	0.06	0.06	0.06	0	0	0	0	0	0.03	9.48
Q9HUU1	PAO1(PHIKZ)	PA4872	Oxaloacetate decarboxylase	PA4872	PAO1	NP_253559.1 WP_003121125.1	0	0.08	0.3	0.19	0.16	0.12	0.06	0.03	0.02	0.01	0	0	0	0	0	0	0	0	0	0	0.01	0	0.27	1	0.63	0.53	0.4	0.2	0.1	0.07	0.03	0	0	0	0	0	0	0	0	0	0	0.01	9.36
Q9HV44	PAO1(PHIKZ)	dnaJ	Chaperone protein DnaJ	PA4760	PAO1	NP_253448.1 WP_003095211.1	0.02	0.08	0.1	0.15	0.1	0.13	0.14	0.05	0.02	0.03	0.01	0.01	0	0.01	0.01	0	0.01	0	0	0.01	0.14	0.13	0.53	0.67	1	0.67	0.87	0.93	0.33	0.13	0.2	0.07	0.07	0	0.07	0.07	0	0.07	0	0	0.07	0.14	9.15
Q9HVB1	PAO1(PHIKZ)	PA4684	Uncharacterized protein	PA4684	PAO1	NP_253373.1 WP_003095037.1	0	0.02	0.12	0.09	0.08	0.08	0.06	0.03	0.02	0.02	0.01	0.02	0.01	0.01	0.01	0.01	0.01	0.02	0.02	0.02	0.32	0	0.17	1	0.75	0.67	0.67	0.5	0.25	0.17	0.17	0.08	0.17	0.08	0.08	0.08	0.08	0.08	0.17	0.17	0.17	0.32	9.54
Q9HVC4	PAO1(PHIKZ)	rplY	50S ribosomal protein L25	PA4671	50S	NP_253360.1 WP_003099279.1	0	0	0	0	0	0	0	0	0	0	0	0	0.01	0.07	0.14	0.09	0.1	0.08	0.1	0.06	0.33	0	0	0	0	0	0	0	0	0	0	0	0	0.07	0.5	1	0.64	0.71	0.57	0.71	0.43	0.33	10.93
Q9HVJ7	PAO1(PHIKZ)	gdhA	Glutamate dehydrogenase	PA4588	PAO1	NP_253278.1 WP_003094817.1	0	0	0.03	0.25	0.28	0.2	0.13	0.07	0.03	0.01	0	0	0	0	0	0	0	0	0	0	0	0	0	0.11	0.89	1	0.71	0.46	0.25	0.11	0.04	0	0	0	0	0	0	0	0	0	0	0	8.8
Q9HVL9	PAO1(PHIKZ)	proB	Glutamate 5-kinase	PA4565	PAO1	NP_253255.1 WP_003094756.1	0.02	0.08	0.18	0.1	0.09	0.06	0.04	0.03	0.02	0.03	0.01	0.01	0.01	0.01	0.01	0.01	0.01	0.02	0.02	0.02	0.25	0.11	0.44	1	0.56	0.5	0.33	0.22	0.17	0.11	0.17	0.06	0.06	0.06	0.06	0.06	0.06	0.06	0.11	0.11	0.11	0.25	9.73
Q9HWC7	PAO1(PHIKZ)	rplJ	50S ribosomal protein L10	PA4272	50S	NP_252962.1 WP_003093748.1	0	0	0	0	0	0	0	0	0	0	0	0	0.02	0.07	0.13	0.1	0.14	0.12	0.1	0.09	0.22	0	0	0	0	0	0	0	0	0	0	0	0	0.14	0.5	0.93	0.71	1	0.86	0.71	0.64	0.22	11.23
Q9HWE5	PAO1(PHIKZ)	rplN	50S ribosomal protein L14	PA4253	50S	NP_252943.1 WP_003093714.1	0	0	0	0	0	0	0	0	0	0	0	0	0.02	0.08	0.13	0.07	0.14	0.16	0.14	0.09	0.16	0	0	0	0	0	0	0	0	0	0	0	0	0.13	0.5	0.81	0.44	0.88	1	0.88	0.56	0.16	11.5
Q9HWQ8	PAO1(PHIKZ)	hpcC	5-carboxy-2-hydroxymuconate semialdehyde dehydrogenase	PA4123	PAO1	NP_252812.1 WP_003110130.1	0	0	0.19	0.25	0.2	0.2	0.11	0.04	0.01	0.01	0	0	0	0	0	0	0	0	0	0	0	0	0	0.76	1	0.8	0.8	0.44	0.16	0.04	0.04	0	0	0	0	0	0	0	0	0	0	0	8.71
Q9HX89	PAO1(PHIKZ)	PA3924	Probable medium-chain acyl-CoA ligase	PA3924	PAO1	NP_252613.1 WP_003103012.1	0	0.12	0.33	0.21	0.17	0.1	0.04	0.02	0	0	0	0	0	0	0	0	0	0	0	0	0	0	0.36	1	0.64	0.52	0.3	0.12	0.06	0	0	0	0	0	0	0	0	0	0	0	0	0	8.94
Q9HXH8	PAO1(PHIKZ)	queA	S-adenosylmethionine:tRNA ribosyltransferase-isomerase	PA3824	PAO1	NP_252513.1 WP_003113798.1	0.07	0.14	0.2	0.08	0.07	0.04	0.02	0.01	0.01	0.01	0	0.01	0	0	0.01	0	0.01	0.01	0.01	0.02	0.26	0.35	0.7	1	0.4	0.35	0.2	0.1	0.05	0.05	0.05	0	0.05	0	0	0.05	0	0.05	0.05	0.05	0.1	0.26	9.54
Q9HXH9	PAO1(PHIKZ)	tgt	Queuine tRNA-ribosyltransferase	PA3823	PAO1	NP_252512.1 WP_003100607.1	0.01	0.14	0.35	0.21	0.14	0.09	0.04	0.01	0	0	0	0	0	0	0	0	0	0	0	0	0	0.03	0.4	1	0.6	0.4	0.26	0.11	0.03	0	0	0	0	0	0	0	0	0	0	0	0	0	9.22
Q9HXL8	PAO1(PHIKZ)	xseA	Exodeoxyribonuclease 7 large subunit	PA3777	PAO1	NP_252466.1 WP_003113813.1	0.01	0.07	0.2	0.15	0.16	0.11	0.11	0.03	0.04	0.01	0	0	0	0	0	0	0	0	0.01	0.01	0.1	0.05	0.35	1	0.75	0.8	0.55	0.55	0.15	0.2	0.05	0	0	0	0	0	0	0	0	0.05	0.05	0.1	8.99
Q9HY65	PAO1(PHIKZ)	arnB	UDP-4-amino-4-deoxy-L-arabinose--oxoglutarate aminotransferase	PA3552	PAO1	NP_252242.1 WP_003112882.1	0.04	0.19	0.29	0.15	0.13	0.08	0.04	0.02	0.01	0	0	0	0	0	0	0	0	0	0	0	0.03	0.14	0.66	1	0.52	0.45	0.28	0.14	0.07	0.03	0	0	0	0	0	0	0	0	0	0	0	0.03	9.4
Q9HYK7	PAO1(PHIKZ)	fpr	Ferredoxin--NADP(+) reductase	PA3397	PAO1	NP_252087.1 WP_003091832.1	0.11	0.22	0.31	0.15	0.08	0.06	0.03	0.01	0	0	0	0	0	0	0	0	0	0	0	0	0	0.35	0.71	1	0.48	0.26	0.19	0.1	0.03	0	0	0	0	0	0	0	0	0	0	0	0	0	10.04
Q9HYU3	PAO1(PHIKZ)	fadD2	Long-chain-fatty-acid--CoA ligase	PA3300	PAO1	NP_251990.1 WP_003091644.1	0.05	0.19	0.29	0.18	0.16	0.1	0.02	0	0	0	0	0	0	0	0	0	0	0	0	0	0	0.17	0.66	1	0.62	0.55	0.34	0.07	0	0	0	0	0	0	0	0	0	0	0	0	0	0	8.51
Q9HYX8	PAO1(PHIKZ)	PA3262	Peptidyl-prolyl cis-trans isomerase	PA3262	PAO1	NP_251952.1 WP_003091600.1	0.01	0.03	0.03	0.02	0.02	0.02	0.01	0.01	0	0	0	0	0	0	0	0	0	0	0	0.01	0.83	0.33	1	1	0.67	0.67	0.67	0.33	0.33	0	0	0	0	0	0	0	0	0	0	0	0.33	0.83	10.21
Q9HZ68	PAO1(PHIKZ)	hisC2	Histidinol-phosphate aminotransferase 2	PA3165	PAO1	NP_251855.1 WP_003115433.1	0.01	0.08	0.1	0.07	0.06	0.04	0.02	0.01	0	0.01	0.01	0.01	0	0	0.01	0	0.01	0.02	0.01	0.02	0.5	0.1	0.8	1	0.7	0.6	0.4	0.2	0.1	0	0.1	0.1	0.1	0	0	0.1	0	0.1	0.2	0.1	0.2	0.5	9.15
Q9HZ76	PAO1(PHIKZ)	wbpE	UDP-2-acetamido-2-deoxy-3-oxo-D-glucuronate aminotransferase	PA3155	PAO1	NP_251845.1 WP_003113425.1	0.02	0.1	0.16	0.08	0.07	0.05	0.04	0.02	0.01	0.01	0.01	0.01	0.01	0.01	0.01	0.01	0.01	0.01	0.02	0.02	0.32	0.13	0.63	1	0.5	0.44	0.31	0.25	0.13	0.06	0.06	0.06	0.06	0.06	0.06	0.06	0.06	0.06	0.06	0.13	0.13	0.32	9.97
Q9HZP6	PAO1(PHIKZ)	etfB	Electron transfer flavoprotein subunit beta	PA2952	PAO1	NP_251642.1 WP_003091107.1	0.07	0.18	0.27	0.12	0.12	0.09	0.05	0.02	0.01	0.01	0	0.01	0	0	0	0	0	0	0	0	0.03	0.26	0.67	1	0.44	0.44	0.33	0.19	0.07	0.04	0.04	0	0.04	0	0	0	0	0	0	0	0	0.03	10.65
Q9I015	PAO1(PHIKZ)	PA2828	Probable aminotransferase	PA2828	PAO1	NP_251518.1 WP_003090913.1	0.01	0.13	0.29	0.15	0.14	0.1	0.07	0.02	0.02	0.01	0.01	0	0	0	0	0	0	0	0	0	0.02	0.03	0.45	1	0.52	0.48	0.34	0.24	0.07	0.07	0.03	0.03	0	0	0	0	0	0	0	0	0	0.02	9.71
Q9I047	PAO1(PHIKZ)	tal	Transaldolase	PA2796	PAO1	NP_251486.1 WP_003090868.1	0.05	0.18	0.27	0.13	0.15	0.1	0.06	0.03	0.01	0.01	0	0	0	0	0	0	0	0	0	0	0	0.19	0.67	1	0.48	0.56	0.37	0.22	0.11	0.04	0.04	0	0	0	0	0	0	0	0	0	0	0	9.78
Q9I0H8	PAO1(PHIKZ)	PA2660	Uncharacterized protein	PA2660	PAO1	NP_251350.1 WP_003113385.1	0	0	0	0	0	0.02	0.07	0.04	0.04	0.05	0.02	0.02	0.01	0.01	0.01	0.01	0.01	0.02	0.02	0.03	0.6	0	0	0	0	0	0.29	1	0.57	0.57	0.71	0.29	0.29	0.14	0.14	0.14	0.14	0.14	0.29	0.29	0.43	0.6	9.08
Q9I1M2	PAO1(PHIKZ)	bkdA1	2-oxoisovalerate dehydrogenase subunit alpha	PA2247	PAO1	NP_250937.1 WP_003111886.1	0	0.03	0.12	0.1	0.11	0.11	0.1	0.07	0.05	0.08	0.03	0.03	0.01	0.01	0.01	0	0.01	0.01	0.01	0.01	0.07	0	0.25	1	0.83	0.92	0.92	0.83	0.58	0.42	0.67	0.25	0.25	0.08	0.08	0.08	0	0.08	0.08	0.08	0.08	0.07	9.57
Q9I2H8	PAO1(PHIKZ)	PA1926	YcaO domain-containing protein	PA1926	PAO1	NP_250616.1 WP_003121999.1	0	0	0.01	0.01	0.01	0	0	0.01	0	0.02	0.01	0.02	0.01	0.01	0.02	0.01	0.01	0.04	0.05	0.06	0.7	0	0	0.17	0.17	0.17	0	0	0.17	0	0.33	0.17	0.33	0.17	0.17	0.33	0.17	0.17	0.67	0.83	1	0.7	9.03
Q9I2R2	PAO1(PHIKZ)	PA1833	Probable oxidoreductase	PA1833	PAO1	NP_250524.1 WP_003087998.1	0.06	0.15	0.25	0.11	0.09	0.07	0.03	0.02	0.01	0.01	0	0	0	0	0	0	0	0	0	0.01	0.16	0.24	0.6	1	0.44	0.36	0.28	0.12	0.08	0.04	0.04	0	0	0	0	0	0	0	0	0	0.04	0.16	9.53
Q9I2Y7	PAO1(PHIKZ)	PA1750	Phospho-2-dehydro-3-deoxyheptonate aldolase	PA1750	PAO1	NP_250441.1 WP_003109525.1	0.03	0.18	0.32	0.15	0.11	0.1	0.04	0.02	0.02	0.01	0	0	0	0	0	0	0	0	0	0	0	0.09	0.56	1	0.47	0.34	0.31	0.13	0.06	0.06	0.03	0	0	0	0	0	0	0	0	0	0	0	9.86
Q9I300	PAO1(PHIKZ)	PA1737	3-hydroxyacyl-CoA dehydrogenase	PA1737	PAO1	NP_250428.1 WP_003100703.1	0	0	0.21	0.26	0.24	0.18	0.07	0.04	0	0	0	0	0	0	0	0	0	0	0	0	0	0	0	0.81	1	0.92	0.69	0.27	0.15	0	0	0	0	0	0	0	0	0	0	0	0	0	8.53
Q9I382	PAO1(PHIKZ)	selU	tRNA 2-selenouridine synthase	PA1643	PAO1	NP_250334.1 WP_003087548.1	0.02	0.16	0.29	0.15	0.18	0.11	0.05	0.03	0.01	0	0	0	0	0	0	0	0	0	0	0	0	0.07	0.55	1	0.52	0.62	0.38	0.17	0.1	0.03	0	0	0	0	0	0	0	0	0	0	0	0	9.23
Q9I3A8	PAO1(PHIKZ)	gpsA	Glycerol-3-phosphate dehydrogenase [NAD(P)+]	PA1614	PAO1	NP_250305.1 WP_003109958.1	0.04	0.15	0.19	0.11	0.09	0.08	0.05	0.03	0.01	0.01	0.01	0.01	0.01	0.01	0	0	0.01	0.01	0.01	0.01	0.18	0.21	0.79	1	0.58	0.47	0.42	0.26	0.16	0.05	0.05	0.05	0.05	0.05	0.05	0	0	0.05	0.05	0.05	0.05	0.18	9.49
Q9I4G3	PAO1(PHIKZ)	napA	Periplasmic nitrate reductase	PA1174	PAO1	NP_249865.1 WP_010895543.1	0.01	0.16	0.32	0.21	0.14	0.11	0.02	0.01	0	0	0	0	0	0	0	0	0	0	0	0	0	0.03	0.5	1	0.66	0.44	0.34	0.06	0.03	0	0	0	0	0	0	0	0	0	0	0	0	0	8.49
Q9I4W0	PAO1(PHIKZ)	purC	Phosphoribosylaminoimidazole-succinocarboxamide synthase	PA1013	PAO1	NP_249704.1 WP_003108622.1	0.04	0.1	0.15	0.08	0.03	0.06	0.01	0.03	0	0.01	0.01	0	0.01	0.01	0.01	0.01	0.01	0.01	0.01	0.01	0.4	0.27	0.67	1	0.53	0.2	0.4	0.07	0.2	0	0.07	0.07	0	0.07	0.07	0.07	0.07	0.07	0.07	0.07	0.07	0.4	9.92
Q9I513	PAO1(PHIKZ)	purM	Phosphoribosylformylglycinamidine cyclo-ligase	PA0945	PAO1	NP_249636.1 WP_003112583.1	0.03	0.08	0.12	0.05	0.04	0.03	0.03	0.01	0.01	0.01	0.01	0.01	0.01	0.01	0.02	0.02	0.02	0.02	0.03	0.03	0.4	0.25	0.67	1	0.42	0.33	0.25	0.25	0.08	0.08	0.08	0.08	0.08	0.08	0.08	0.17	0.17	0.17	0.17	0.25	0.25	0.4	9.65
Q9I525	PAO1(PHIKZ)	rlmD	23S rRNA (uracil(1939)-C(5))-methyltransferase RlmD	PA0933	PAO1	NP_249624.1 WP_003102417.1	0.04	0.12	0.23	0.11	0.12	0.12	0.09	0.04	0.03	0.01	0.01	0	0	0	0	0	0	0	0	0	0.07	0.17	0.52	1	0.48	0.52	0.52	0.39	0.17	0.13	0.04	0.04	0	0	0	0	0	0	0	0	0	0.07	9.07
Q9I6B4	PAO1(PHIKZ)	thiG	Thiazole synthase	PA0381	PAO1	NP_249072.1 WP_003084517.1	0.03	0.15	0.26	0.14	0.12	0.09	0.05	0.03	0.01	0.01	0	0	0	0	0	0	0	0	0	0	0.08	0.12	0.58	1	0.54	0.46	0.35	0.19	0.12	0.04	0.04	0	0	0	0	0	0	0	0	0	0	0.08	9.43
G3XD13	PAO1(PHIKZ)	PA0902	Beta_elim_lyase domain-containing protein	PA0902	PAO1	NP_249593.1 WP_003112603.1	0	0.07	0.32	0.19	0.17	0.13	0.07	0.03	0.02	0.01	0	0	0	0	0	0	0	0	0	0	0	0	0.22	1	0.59	0.53	0.41	0.22	0.09	0.06	0.03	0	0	0	0	0	0	0	0	0	0	0	9.52
P11724	PAO1(PHIKZ)	argF	Ornithine carbamoyltransferase anabolic	PA3537	PAO1	NP_252227.1 WP_003092090.1	0.02	0.15	0.33	0.17	0.13	0.09	0.06	0.02	0.02	0	0	0	0	0	0	0	0	0	0	0	0.01	0.06	0.45	1	0.52	0.39	0.27	0.18	0.06	0.06	0	0	0	0	0	0	0	0	0	0	0	0.01	9.57
P13982	PAO1(PHIKZ)	arcC	Carbamate kinase	PA5173	PAO1	NP_253860.1 WP_003100033.1	0.1	0.18	0.17	0.09	0.09	0.06	0.03	0.02	0.01	0.01	0	0.01	0	0.01	0.01	0	0	0.01	0.01	0.01	0.19	0.56	1	0.94	0.5	0.5	0.33	0.17	0.11	0.06	0.06	0	0.06	0	0.06	0.06	0	0	0.06	0.06	0.06	0.19	9.36
P33641	PAO1(PHIKZ)	bamD	Outer membrane protein assembly factor BamD	PA4545	PAO1	NP_253235.1 WP_003102590.1	0.01	0.02	0.07	0.08	0.07	0.05	0.06	0.03	0.01	0	0	0	0	0	0	0	0	0	0.01	0.02	0.55	0.13	0.25	0.88	1	0.88	0.63	0.75	0.38	0.13	0	0	0	0	0	0	0	0	0	0.13	0.25	0.55	9.33
P42807	PAO1(PHIKZ)	hemA	Glutamyl-tRNA reductase	PA4666	PAO1	NP_253355.1 WP_003095001.1	0	0.02	0.05	0.04	0.04	0.03	0.02	0.01	0.01	0.01	0	0.01	0.01	0.01	0.01	0.01	0.01	0.02	0.03	0.03	0.66	0	0.4	1	0.8	0.8	0.6	0.4	0.2	0.2	0.2	0	0.2	0.2	0.2	0.2	0.2	0.2	0.4	0.6	0.6	0.66	9.34
P42810	PAO1(PHIKZ)	PA4667	TPR repeat-containing protein PA4667	PA4667	PAO1	NP_253356.1 WP_004352693.1	0.02	0.1	0.17	0.12	0.12	0.13	0.07	0.03	0	0	0	0	0	0	0	0	0	0	0	0	0.24	0.12	0.59	1	0.71	0.71	0.76	0.41	0.18	0	0	0	0	0	0	0	0	0	0	0	0	0.24	8.8
Q51465	PAO1(PHIKZ)	fliM	Flagellar motor switch protein FliM	PA1443	PAO1	NP_250134.1 WP_003083045.1	0	0.01	0.01	0.01	0.01	0.01	0.01	0.01	0	0.01	0	0.01	0	0.01	0.01	0.01	0.01	0.02	0.03	0.03	0.78	0	0.33	0.33	0.33	0.33	0.33	0.33	0.33	0	0.33	0	0.33	0	0.33	0.33	0.33	0.33	0.67	1	1	0.78	9.16
Q51551	PAO1(PHIKZ)	pyrC	Dihydroorotase-like protein	PA0401	PAO1	NP_249092.1 WP_003114891.1	0	0	0	0.03	0.2	0.25	0.15	0.1	0.05	0.08	0.04	0.03	0.01	0.01	0.01	0.01	0	0	0	0	0.02	0	0	0	0.12	0.8	1	0.6	0.4	0.2	0.32	0.16	0.12	0.04	0.04	0.04	0.04	0	0	0	0	0.02	9.42
Q59643	PAO1(PHIKZ)	hemB	Delta-aminolevulinic acid dehydratase	PA5243	PAO1	NP_253930.1 WP_003096352.1	0	0	0.02	0.17	0.23	0.2	0.13	0.07	0.07	0.05	0.02	0.01	0.01	0	0	0	0	0	0	0	0	0	0	0.09	0.74	1	0.87	0.57	0.3	0.3	0.22	0.09	0.04	0.04	0	0	0	0	0	0	0	0	10.27
Q9HT07	PAO1(PHIKZ)	mnmE	tRNA modification GTPase MnmE	PA5567	PAO1	NP_254254.1 WP_003100248.1	0.04	0.18	0.31	0.17	0.14	0.07	0.04	0.02	0.01	0	0	0	0	0	0	0	0	0	0	0	0.03	0.13	0.58	1	0.55	0.45	0.23	0.13	0.06	0.03	0	0	0	0	0	0	0	0	0	0	0	0.03	9.23
Q9HTC6	PAO1(PHIKZ)	PA5440	Probable peptidase	PA5440	PAO1	NP_254127.1 WP_003105560.1	0.02	0.13	0.37	0.2	0.15	0.06	0.04	0.02	0.01	0	0	0	0	0	0	0	0	0	0	0	0.01	0.05	0.35	1	0.54	0.41	0.16	0.11	0.05	0.03	0	0	0	0	0	0	0	0	0	0	0	0.01	8.91
Q9HTQ2	PAO1(PHIKZ)	dadX	Alanine racemase catabolic	PA5302	PAO1	NP_253989.1 WP_003114351.1	0.04	0.22	0.38	0.13	0.09	0.07	0.04	0.01	0.01	0	0	0	0	0	0	0	0	0	0	0	0	0.11	0.58	1	0.34	0.24	0.18	0.11	0.03	0.03	0	0	0	0	0	0	0	0	0	0	0	0	9.39
Q9HU43	PAO1(PHIKZ)	hisA P	1-(5-phosphoribosyl)-5-[(5-phosphoribosylamino)methylideneamino] imidazole-4-carboxamide isomerase	PA5141	PAO1	NP_253828.1 WP_003106336.1	0.03	0.03	0.06	0.02	0.02	0.02	0.01	0.01	0	0.01	0	0	0	0	0.01	0	0	0	0.02	0.01	0.73	0.5	0.5	1	0.33	0.33	0.33	0.17	0.17	0	0.17	0	0	0	0	0.17	0	0	0	0.33	0.17	0.73	9.31
Q9HUA7	PAO1(PHIKZ)	PA5076	Probable binding protein component of ABC transporter	PA5076	PAO1	NP_253763.1 WP_003095910.1	0.02	0.17	0.31	0.16	0.13	0.09	0.05	0.02	0.02	0.01	0	0	0	0	0	0	0	0	0	0	0	0.06	0.55	1	0.52	0.42	0.29	0.16	0.06	0.06	0.03	0	0	0	0	0	0	0	0	0	0	0	9.69
Q9HUW8	PAO1(PHIKZ)	PA4842	Uncharacterized protein	PA4842	PAO1	NP_253529.1 WP_003106226.1	0.04	0.11	0.21	0.14	0.15	0.13	0.07	0.02	0.02	0.01	0.01	0.01	0	0	0	0	0	0	0	0.01	0.04	0.19	0.52	1	0.67	0.71	0.62	0.33	0.1	0.1	0.05	0.05	0.05	0	0	0	0	0	0	0	0.05	0.04	9.42
Q9HVL6	PAO1(PHIKZ)	rplU	50S ribosomal protein L21	PA4568	50S	NP_253258.1 WP_003094761.1	0	0	0	0	0	0	0	0	0	0	0	0	0.02	0.06	0.12	0.07	0.14	0.14	0.14	0.09	0.19	0	0	0	0	0	0	0	0	0	0	0	0	0.14	0.43	0.86	0.5	1	1	1	0.64	0.19	11.59
Q9HVV7	PAO1(PHIKZ)	lptA	Lipopolysaccharide export system protein LptA	PA4460	PAO1	NP_253150.1 WP_003120916.1	0.2	0.2	0.24	0.09	0.09	0.04	0.03	0.01	0.01	0.01	0	0	0	0	0	0	0	0	0	0	0.07	0.83	0.83	1	0.38	0.38	0.17	0.13	0.04	0.04	0.04	0	0	0	0	0	0	0	0	0	0	0.07	9.57
Q9HVW0	PAO1(PHIKZ)	kdsD	Arabinose 5-phosphate isomerase KdsD	PA4457	PAO1	NP_253147.1 WP_003134758.1	0.01	0.12	0.36	0.19	0.14	0.09	0.04	0.02	0.01	0.01	0	0	0	0	0	0	0	0	0	0	0	0.03	0.33	1	0.53	0.39	0.25	0.11	0.06	0.03	0.03	0	0	0	0	0	0	0	0	0	0	0	9.6
Q9HWF2	PAO1(PHIKZ)	rpsE	30S ribosomal protein S5	PA4246	30S	NP_252936.1 WP_003093697.1	0	0	0	0	0	0	0	0.01	0.1	0.14	0.12	0.14	0.09	0.07	0.05	0.03	0.03	0.03	0.03	0.02	0.15	0	0	0	0	0	0	0	0.07	0.71	1	0.86	1	0.64	0.5	0.36	0.21	0.21	0.21	0.21	0.14	0.15	11.2
Q9HWG3	PAO1(PHIKZ)	pchD	Pyochelin synthase PchD	PA4228	PAO1	NP_252918.1 WP_003114688.1	0.1	0.24	0.39	0.11	0.09	0.04	0.02	0	0	0	0	0	0	0	0	0	0	0	0	0	0.01	0.26	0.62	1	0.28	0.23	0.1	0.05	0	0	0	0	0	0	0	0	0	0	0	0	0	0.01	8.7
Q9HWJ1	PAO1(PHIKZ)	pqsL	Probable FAD-dependent monooxygenase	PA4190	PAO1	NP_252879.1 WP_003101379.1	0.01	0.04	0.04	0	0	0.02	0.05	0.05	0.06	0.02	0.01	0.01	0	0	0	0	0	0.01	0.01	0.03	0.62	0.17	0.67	0.67	0	0	0.33	0.83	0.83	1	0.33	0.17	0.17	0	0	0	0	0	0.17	0.17	0.5	0.62	8.65
Q9HX25	PAO1(PHIKZ)	lipA	Lipoyl synthase	PA3996	PAO1	NP_252685.1 WP_003119196.1	0.09	0.1	0.13	0.08	0.02	0.02	0.02	0	0.02	0.02	0.01	0.01	0.01	0	0.01	0	0	0	0.01	0.02	0.42	0.69	0.77	1	0.62	0.15	0.15	0.15	0	0.15	0.15	0.08	0.08	0.08	0	0.08	0	0	0	0.08	0.15	0.42	8.88
Q9HXB7	PAO1(PHIKZ)	PA3896	Probable 2-hydroxyacid dehydrogenase	PA3896	PAO1	NP_252585.1 WP_003104226.1	0.06	0.35	0.26	0.11	0.11	0.09	0.01	0	0	0	0	0	0	0	0	0	0	0	0	0	0	0.17	1	0.74	0.31	0.31	0.26	0.03	0	0	0	0	0	0	0	0	0	0	0	0	0	0	8.67
Q9HXY0	PAO1(PHIKZ)	PA3659	Probable aminotransferase	PA3659	PAO1	NP_252349.1 WP_003092403.1	0.02	0.15	0.22	0.16	0.12	0.09	0.06	0.03	0.02	0.02	0.01	0.01	0	0	0	0	0	0	0	0	0.09	0.09	0.68	1	0.73	0.55	0.41	0.27	0.14	0.09	0.09	0.05	0.05	0	0	0	0	0	0	0	0	0.09	9.51
Q9HY12	PAO1(PHIKZ)	PA3614	Uncharacterized protein	PA3614	PAO1	NP_252304.1 WP_003113875.1	0.01	0.07	0.16	0.13	0.12	0.11	0.07	0.06	0.06	0.06	0.03	0.04	0.02	0.01	0.01	0	0	0	0.01	0	0.02	0.06	0.44	1	0.81	0.75	0.69	0.44	0.38	0.38	0.38	0.19	0.25	0.13	0.06	0.06	0	0	0	0.06	0	0.02	9
Q9HY24	PAO1(PHIKZ)	PA3602	Glu_synthase domain-containing protein	PA3602	PAO1	NP_252292.1 WP_003092223.1	0	0.01	0.2	0.2	0.22	0.14	0.06	0.04	0.02	0	0	0	0	0	0	0	0	0	0	0.01	0.08	0	0.05	0.91	0.91	1	0.64	0.27	0.18	0.09	0	0	0	0	0	0	0	0	0	0	0.05	0.08	8.8
Q9HY50	PAO1(PHIKZ)	PA3567	Zinc-type alcohol dehydrogenase-like protein	PA3567	PAO1	NP_252257.1 WP_003104356.1	0.03	0.16	0.28	0.13	0.12	0.19	0.03	0.03	0.04	0	0	0	0	0	0	0	0	0	0	0	0	0.11	0.57	1	0.46	0.43	0.68	0.11	0.11	0.14	0	0	0	0	0	0	0	0	0	0	0	0	9.11
Q9HZ66	PAO1(PHIKZ)	serC	Phosphoserine aminotransferase	PA3167	PAO1	NP_251857.1 WP_003106701.1	0.05	0.16	0.23	0.1	0.09	0.07	0.05	0.02	0.01	0.01	0.01	0	0	0	0	0	0	0	0	0	0.17	0.22	0.7	1	0.43	0.39	0.3	0.22	0.09	0.04	0.04	0.04	0	0	0	0	0	0	0	0	0	0.17	9.58
Q9HZL1	PAO1(PHIKZ)	nqrF	Na(+)-translocating NADH-quinone reductase subunit F	PA2994	PAO1	NP_251684.1 WP_003113984.1	0.03	0.1	0.28	0.16	0.14	0.1	0.06	0.03	0.01	0.02	0.01	0.01	0	0	0	0	0	0	0	0	0.03	0.11	0.36	1	0.57	0.5	0.36	0.21	0.11	0.04	0.07	0.04	0.04	0	0	0	0	0	0	0	0	0.03	9.39
Q9I031	PAO1(PHIKZ)	PA2812	Probable ATP-binding component of ABC transporter	PA2812	PAO1	NP_251502.1 WP_003090885.1	0.12	0.18	0.21	0.08	0.06	0.05	0.06	0.05	0.01	0.01	0	0	0	0	0	0	0	0	0	0	0.17	0.57	0.86	1	0.38	0.29	0.24	0.29	0.24	0.05	0.05	0	0	0	0	0	0	0	0	0	0	0.17	8.99
Q9I0D3	PAO1(PHIKZ)	cysK	Cysteine synthase	PA2709	PAO1	NP_251399.1 WP_003090573.1	0.04	0.2	0.32	0.14	0.1	0.08	0.05	0.02	0.01	0.01	0	0	0	0	0	0	0	0	0	0	0.02	0.13	0.63	1	0.44	0.31	0.25	0.16	0.06	0.03	0.03	0	0	0	0	0	0	0	0	0	0	0.02	9.57
Q9I1I4 Q51485	PAO1(PHIKZ)	oprB	Porin B	PA2291 PA3186	PAO1	0	0	0	0	0	0	0	0	0	0	0	0	0	0	0	0	0	0.01	0	0	0	0.98	0	0	0	0	0	0	0	0	0	0	0	0	0	0	0	0	1	0	0	0	0.98	9.02
Q9I291	PAO1(PHIKZ)	galU	UTP--glucose-1-phosphate uridylyltransferase	PA2023	PAO1	NP_250713.1 WP_003088639.1	0.13	0.24	0.24	0.12	0.09	0.03	0.02	0.01	0	0	0	0	0	0	0	0	0	0	0	0	0.11	0.54	1	1	0.5	0.38	0.13	0.08	0.04	0	0	0	0	0	0	0	0	0	0	0	0	0.11	9.38
Q9I296	PAO1(PHIKZ)	liuA	Putative isovaleryl-CoA dehydrogenase	PA2015	PAO1	NP_250705.1 WP_003100385.1	0	0.03	0.24	0.18	0.2	0.16	0.09	0.04	0.03	0.02	0.01	0	0	0	0	0	0	0	0	0	0	0	0.13	1	0.75	0.83	0.67	0.38	0.17	0.13	0.08	0.04	0	0	0	0	0	0	0	0	0	0	9.34
Q9I2B2	PAO1(PHIKZ)	PA1997	Probable AMP-binding enzyme	PA1997	PAO1	NP_250687.1 WP_003113499.1	0.04	0.19	0.35	0.15	0.13	0.08	0.05	0	0	0	0	0	0	0	0	0	0	0	0	0	0	0.11	0.54	1	0.43	0.37	0.23	0.14	0	0	0	0	0	0	0	0	0	0	0	0	0	0	8.47
Q9I2F8	PAO1(PHIKZ)	rbsB	D-ribose/D-allose-binding protein	PA1946	PAO1	NP_250636.1 WP_003113485.1	0.15	0.3	0.36	0.15	0.04	0	0	0	0	0	0	0	0	0	0	0	0	0	0	0	0	0.42	0.83	1	0.42	0.11	0	0	0	0	0	0	0	0	0	0	0	0	0	0	0	0	8.44
Q9I2U6	PAO1(PHIKZ)	folD	Bifunctional protein FolD	PA1796	PAO1	NP_250487.1 WP_003087898.1	0.04	0.15	0.24	0.09	0.08	0.08	0.15	0.1	0.01	0.01	0.02	0.02	0	0.01	0	0	0	0	0	0	0	0.17	0.63	1	0.38	0.33	0.33	0.63	0.42	0.04	0.04	0.08	0.08	0	0.04	0	0	0	0	0	0	0	10
Q9I2X0	PAO1(PHIKZ)	PA1769	Putative phosphoenolpyruvate synthase regulatory protein	PA1769	PAO1	NP_250460.1 WP_003120310.1	0.07	0.23	0.28	0.14	0.1	0.07	0.04	0.02	0	0.01	0	0	0	0	0	0	0	0	0	0	0.03	0.25	0.82	1	0.5	0.36	0.25	0.14	0.07	0	0.04	0	0	0	0	0	0	0	0	0	0	0.03	9.28
Q9I311	PAO1(PHIKZ)	bglX	Periplasmic beta-glucosidase	PA1726	PAO1	NP_250417.1 WP_003113557.1	0	0.07	0.35	0.22	0.22	0.09	0.05	0.01	0	0	0	0	0	0	0	0	0	0	0	0	0	0	0.2	1	0.63	0.63	0.26	0.14	0.03	0	0	0	0	0	0	0	0	0	0	0	0	0	8.33
Q9I3F6	PAO1(PHIKZ)	aer	Methyl-accepting chemotaxis protein Aer	PA1561	PAO1	NP_250252.1 WP_003087330.1	0.01	0.06	0.12	0.11	0.11	0.13	0.09	0.06	0.03	0.03	0.02	0.01	0	0.01	0	0	0	0.01	0	0.01	0.18	0.08	0.46	0.92	0.85	0.85	1	0.69	0.46	0.23	0.23	0.15	0.08	0	0.08	0	0	0	0.08	0	0.08	0.18	9.05
Q9I407	PAO1(PHIKZ)	ansB	Glutaminase-asparaginase	PA1337	PAO1	NP_250028.1 WP_003104093.1	0	0.04	0.29	0.1	0.14	0.1	0.04	0.03	0	0.01	0	0.18	0	0	0	0	0	0	0	0	0.08	0	0.14	1	0.34	0.48	0.34	0.14	0.1	0	0.03	0	0.62	0	0	0	0	0	0	0	0	0.08	9.63
Q9I418	PAO1(PHIKZ)	ilvA2	L-threonine dehydratase	PA1326	PAO1	NP_250017.1 WP_003082739.1	0.01	0.18	0.33	0.28	0.08	0.02	0.01	0	0	0	0	0	0	0	0	0	0	0	0	0	0.09	0.03	0.55	1	0.85	0.24	0.06	0.03	0	0	0	0	0	0	0	0	0	0	0	0	0	0.09	8.38
Q9I526	PAO1(PHIKZ)	cysM	Cysteine synthase B	PA0932	PAO1	NP_249623.1 WP_003102419.1	0.04	0.18	0.36	0.15	0.13	0.08	0.04	0.01	0.01	0	0	0	0	0	0	0	0	0	0	0	0	0.11	0.5	1	0.42	0.36	0.22	0.11	0.03	0.03	0	0	0	0	0	0	0	0	0	0	0	0	9.47
Q9I5G7	PAO1(PHIKZ)	lepB	Signal peptidase I	PA0768	PAO1	NP_249459.1 WP_003101969.1	0.05	0.15	0.29	0.16	0.15	0.1	0.06	0.02	0.01	0	0	0	0	0	0	0	0	0	0	0	0	0.17	0.52	1	0.55	0.52	0.34	0.21	0.07	0.03	0	0	0	0	0	0	0	0	0	0	0	0	9.39
Q9I5T5	PAO1(PHIKZ)	potA	Spermidine/putrescine import ATP-binding protein PotA	PA0603	PAO1	NP_249294.1 WP_003085109.1	0	0.02	0.07	0.03	0.03	0.04	0.07	0.05	0.05	0.05	0.03	0.02	0.01	0.01	0.01	0.01	0.01	0.02	0.03	0.03	0.41	0	0.29	1	0.43	0.43	0.57	1	0.71	0.71	0.71	0.43	0.29	0.14	0.14	0.14	0.14	0.14	0.29	0.43	0.43	0.41	9.43
Q9I5V0	PAO1(PHIKZ)	PA0587	UPF0229 protein PA0587	PA0587	PAO1	NP_249278.1 WP_003099579.1	0.02	0.09	0.17	0.09	0.08	0.07	0.04	0.02	0.01	0.01	0	0	0	0	0	0	0	0.01	0.01	0.01	0.37	0.12	0.53	1	0.53	0.47	0.41	0.24	0.12	0.06	0.06	0	0	0	0	0	0	0	0.06	0.06	0.06	0.37	8.97
Q9I680	PAO1(PHIKZ)	codA	Cytosine deaminase	PA0437	PAO1	NP_249128.1 WP_003084657.1	0	0	0.07	0.19	0.22	0.22	0.14	0.07	0.02	0.04	0.01	0.01	0	0	0	0	0	0	0	0	0	0	0	0.32	0.86	1	1	0.64	0.32	0.09	0.18	0.05	0.05	0	0	0	0	0	0	0	0	0	9.39
Q9I6X0	PAO1(PHIKZ)	opdC	Histidine porin OpdC	PA0162	PAO1	NP_248852.1 WP_003112647.1	0	0	0	0	0	0	0	0	0	0	0	0	0	0	0	0	0	0.01	0.02	0.02	0.93	0	0	0	0	0	0	0	0	0	0	0	0	0	0	0	0	0	0.5	1	1	0.93	9.42
Q9I754	PAO1(PHIKZ)	PA0078	OmpA-like domain-containing protein	PA0078	PAO1	NP_248768.1 WP_003115051.1	0.04	0.11	0.19	0.14	0.13	0.11	0.09	0.04	0.01	0	0	0	0	0	0	0	0	0	0	0.01	0.12	0.21	0.58	1	0.74	0.68	0.58	0.47	0.21	0.05	0	0	0	0	0	0	0	0	0	0	0.05	0.12	8.83
Q9I758	PAO1(PHIKZ)	ppkA	Non-specific serine/threonine protein kinase	PA0074	PAO1	NP_248764.1 WP_003147051.1	0	0.01	0	0.01	0	0	0	0	0	0	0	0	0	0.01	0.02	0.01	0.01	0.03	0.01	0.04	0.85	0	0.25	0	0.25	0	0	0	0	0	0	0	0	0	0.25	0.5	0.25	0.25	0.75	0.25	1	0.85	8.53
G3XCU6	PAO1(PHIKZ)	cysB	Transcriptional regulator CysB	PA1754	PAO1	NP_250445.1 WP_003087775.1	0	0.03	0.1	0.1	0.13	0.2	0.14	0.08	0.07	0.04	0.02	0.02	0.01	0.01	0.01	0	0	0	0	0	0.02	0	0.15	0.5	0.5	0.65	1	0.7	0.4	0.35	0.2	0.1	0.1	0.05	0.05	0.05	0	0	0	0	0	0.02	9.74
G3XD28	PAO1(PHIKZ)	pilM	Type IV pilus inner membrane component PilM	PA5044	PAO1	NP_253731.1 WP_003110888.1	0.02	0.04	0.07	0.04	0.05	0.04	0.03	0.02	0.02	0.02	0.01	0.02	0.01	0.01	0.01	0.01	0.01	0.02	0.03	0.03	0.47	0.29	0.57	1	0.57	0.71	0.57	0.43	0.29	0.29	0.29	0.14	0.29	0.14	0.14	0.14	0.14	0.14	0.29	0.43	0.43	0.47	9.47
G3XD47	PAO1(PHIKZ)	aotJ	L-arginine-binding protein	PA0888	PAO1	NP_249579.1 WP_003085932.1	0.2	0.27	0.25	0.1	0.08	0.04	0.03	0.01	0	0	0	0	0	0	0	0	0	0	0	0	0	0.74	1	0.93	0.37	0.3	0.15	0.11	0.04	0	0	0	0	0	0	0	0	0	0	0	0	0	9.63
G3XD76	PAO1(PHIKZ)	dapD	2,3,4,5-tetrahydropyridine-2,6-dicarboxylate N-succinyltransferase	PA3666	PAO1	NP_252356.1 WP_003113860.1	0	0.04	0.21	0.2	0.19	0.15	0.08	0.04	0.02	0.02	0.01	0.01	0	0	0	0	0	0	0	0	0.01	0	0.19	1	0.95	0.9	0.71	0.38	0.19	0.1	0.1	0.05	0.05	0	0	0	0	0	0	0	0	0.01	10.19
O87016	PAO1(PHIKZ)	truA	tRNA pseudouridine synthase A	PA3114	PAO1	NP_251804.1 WP_003091390.1	0.05	0.19	0.33	0.17	0.13	0.08	0.03	0.02	0.01	0	0	0	0	0	0	0	0	0	0	0	0	0.15	0.58	1	0.52	0.39	0.24	0.09	0.06	0.03	0	0	0	0	0	0	0	0	0	0	0	0	9.03
P20577	PAO1(PHIKZ)	trpC	Indole-3-glycerol phosphate synthase	PA0651	PAO1	NP_249342.1 WP_003113174.1	0.05	0.06	0.06	0.03	0.02	0.01	0.01	0	0.01	0.01	0.01	0.01	0.01	0.01	0.01	0.01	0.02	0.03	0.02	0.03	0.59	0.83	1	1	0.5	0.33	0.17	0.17	0	0.17	0.17	0.17	0.17	0.17	0.17	0.17	0.17	0.33	0.5	0.33	0.5	0.59	9.25
P21175	PAO1(PHIKZ)	braC	Leucine- isoleucine- valine- threonine- and alanine-binding protein	PA1074	PAO1	NP_249765.1 WP_003082136.1	0.11	0.25	0.35	0.11	0.11	0.04	0.02	0.01	0	0	0	0	0	0	0	0	0	0	0	0	0	0.31	0.71	1	0.31	0.31	0.11	0.06	0.03	0	0	0	0	0	0	0	0	0	0	0	0	0	9.21
P24559	PAO1(PHIKZ)	pilT	Type IV pilus retractation ATPase PilT	PA0395	PAO1	NP_249086.1 WP_003084552.1	0	0	0.04	0.09	0.09	0.08	0.06	0.04	0.02	0.01	0.01	0.01	0	0	0	0.01	0	0.01	0.01	0.02	0.5	0	0	0.44	1	1	0.89	0.67	0.44	0.22	0.11	0.11	0.11	0	0	0	0.11	0	0.11	0.11	0.22	0.5	9
P34002	PAO1(PHIKZ)	aroB	3-dehydroquinate synthase	PA5038	PAO1	NP_253725.1 WP_003114574.1	0.02	0.15	0.29	0.16	0.15	0.12	0.05	0.03	0.01	0	0	0	0	0	0	0	0	0	0	0	0.02	0.07	0.52	1	0.55	0.52	0.41	0.17	0.1	0.03	0	0	0	0	0	0	0	0	0	0	0	0.02	9.25
P43898	PAO1(PHIKZ)	hemF	Oxygen-dependent coproporphyrinogen-III oxidase	PA0024	PAO1	NP_248714.1 WP_003097311.1	0.05	0.21	0.38	0.16	0.11	0.05	0.02	0.01	0.01	0	0	0	0	0	0	0	0	0	0	0	0	0.13	0.55	1	0.42	0.29	0.13	0.05	0.03	0.03	0	0	0	0	0	0	0	0	0	0	0	0	9.22
P52477	PAO1(PHIKZ)	mexA	Multidrug resistance protein MexA	PA0425	PAO1	NP_249116.1 WP_003118819.1	0.02	0.03	0.05	0.04	0.04	0.03	0.02	0.01	0.01	0.01	0.01	0.01	0	0	0	0	0	0.01	0.01	0.01	0.68	0.4	0.6	1	0.8	0.8	0.6	0.4	0.2	0.2	0.2	0.2	0.2	0	0	0	0	0	0.2	0.2	0.2	0.68	10.07
P72170	PAO1(PHIKZ)	pyrC	Dihydroorotase	PA3527	PAO1	NP_252217.1 WP_003112889.1	0.03	0.2	0.29	0.2	0.13	0.08	0.04	0.02	0.01	0	0	0	0	0	0	0	0	0	0	0	0	0.1	0.69	1	0.69	0.45	0.28	0.14	0.07	0.03	0	0	0	0	0	0	0	0	0	0	0	0	8.82
Q9HT68	PAO1(PHIKZ)	PA5505	Probable TonB-dependent receptor	PA5505	PAO1	NP_254192.1 WP_003099728.1	0.28	0.32	0.25	0.05	0.05	0.04	0.01	0	0	0	0	0	0	0	0	0	0	0	0	0	0	0.88	1	0.78	0.16	0.16	0.13	0.03	0	0	0	0	0	0	0	0	0	0	0	0	0	0	8.56
Q9HT70	PAO1(PHIKZ)	metN2	Methionine import ATP-binding protein MetN 2	PA5503	PAO1	NP_254190.1 WP_003097002.1	0.01	0.08	0.18	0.11	0.05	0.06	0.05	0.01	0	0.01	0	0	0	0	0	0	0	0.01	0.01	0.02	0.39	0.06	0.44	1	0.61	0.28	0.33	0.28	0.06	0	0.06	0	0	0	0	0	0	0	0.06	0.06	0.11	0.39	9.1
Q9HTL3	PAO1(PHIKZ)	recG	ATP-dependent DNA helicase RecG	PA5345	PAO1	NP_254032.1 WP_003096624.1	0	0.03	0.07	0.03	0.04	0.05	0.05	0	0	0	0	0	0	0	0	0	0	0.01	0.03	0.03	0.65	0	0.43	1	0.43	0.57	0.71	0.71	0	0	0	0	0	0	0	0	0	0	0.14	0.43	0.43	0.65	8.76
Q9HTP5	PAO1(PHIKZ)	PA5309	Probable oxidoreductase	PA5309	PAO1	NP_253996.1 WP_003114353.1	0.07	0.18	0.28	0.12	0.11	0.08	0.04	0.02	0.01	0.01	0.01	0	0	0	0	0	0	0	0	0	0.07	0.25	0.64	1	0.43	0.39	0.29	0.14	0.07	0.04	0.04	0.04	0	0	0	0	0	0	0	0	0	0.07	8.95
Q9HTW9	PAO1(PHIKZ)	PA5221	Probable FAD-dependent monooxygenase	PA5221	PAO1	NP_253908.1 WP_003115267.1	0.06	0.13	0.27	0.16	0.12	0.06	0.04	0.02	0.01	0.01	0	0	0	0	0	0	0	0	0	0	0.13	0.22	0.48	1	0.59	0.44	0.22	0.15	0.07	0.04	0.04	0	0	0	0	0	0	0	0	0	0	0.13	8.82
Q9HUF5	PAO1(PHIKZ)	waaC	Heptosyltransferase I	PA5011	PAO1	NP_253698.1 WP_003095779.1	0.06	0.12	0.15	0.06	0.07	0.05	0.02	0.04	0.05	0.04	0.04	0.03	0.02	0.02	0.02	0.01	0.01	0.02	0.02	0.01	0.14	0.4	0.8	1	0.4	0.47	0.33	0.13	0.27	0.33	0.27	0.27	0.2	0.13	0.13	0.13	0.07	0.07	0.13	0.13	0.07	0.14	9
Q9HUF6	PAO1(PHIKZ)	waaG	UDP-glucose:(Heptosyl) LPS alpha 1,3-glucosyltransferase WaaG	PA5010	PAO1	NP_253697.1 WP_003114554.1	0.05	0.17	0.28	0.14	0.12	0.09	0.04	0.02	0.01	0.02	0.01	0.01	0.01	0.01	0.01	0	0	0	0	0	0.01	0.18	0.61	1	0.5	0.43	0.32	0.14	0.07	0.04	0.07	0.04	0.04	0.04	0.04	0.04	0	0	0	0	0	0.01	9.3
Q9HUG5	PAO1(PHIKZ)	wapR	Alpha-1,3-rhamnosyltransferase WapR	PA5000	PAO1	NP_253687.1 WP_003114547.1	0.02	0.03	0.04	0.01	0.01	0.01	0.01	0	0	0	0	0	0	0	0.01	0	0.01	0.02	0.02	0.03	0.77	0.5	0.75	1	0.25	0.25	0.25	0.25	0	0	0	0	0	0	0	0.25	0	0.25	0.5	0.5	0.75	0.77	9.07
Q9HUK4	PAO1(PHIKZ)	PA4961	Uncharacterized protein	PA4961	PAO1	NP_253648.1 WP_003102052.1	0.04	0.06	0.13	0.1	0.11	0.12	0.17	0.03	0.02	0.01	0.01	0	0	0.01	0	0.01	0.01	0.01	0.01	0.01	0.14	0.24	0.35	0.76	0.59	0.65	0.71	1	0.18	0.12	0.06	0.06	0	0	0.06	0	0.06	0.06	0.06	0.06	0.06	0.14	9.16
Q9HUM2	PAO1(PHIKZ)	hflK	Protein HflK	PA4942	PAO1	NP_253629.1 WP_003106427.1	0	0	0	0.01	0	0	0	0.02	0.02	0.04	0.08	0.06	0.05	0.05	0.05	0.05	0.04	0.02	0.02	0.02	0.46	0	0	0	0.13	0	0	0	0.25	0.25	0.5	1	0.75	0.63	0.63	0.63	0.63	0.5	0.25	0.25	0.25	0.46	9.06
Q9HUM5	PAO1(PHIKZ)	hisZ	ATP phosphoribosyltransferase regulatory subunit	PA4939	PAO1	NP_253626.1 WP_003095644.1	0.01	0.03	0.18	0.17	0.16	0.16	0.1	0.07	0.04	0.03	0.01	0.01	0	0.01	0	0	0	0	0	0	0	0.06	0.17	1	0.94	0.89	0.89	0.56	0.39	0.22	0.17	0.06	0.06	0	0.06	0	0	0	0	0	0	0	9.29
Q9HV34	PAO1(PHIKZ)	speE2	Polyamine aminopropyltransferase 2	PA4774	PAO1	NP_253462.1 WP_003121084.1	0	0.08	0.39	0.23	0.13	0.07	0.03	0.01	0.01	0.01	0	0	0	0	0	0	0	0	0	0	0.01	0	0.21	1	0.59	0.33	0.18	0.08	0.03	0.03	0.03	0	0	0	0	0	0	0	0	0	0	0.01	9.69
Q9HV69	PAO1(PHIKZ)	panC	Pantothenate synthetase	PA4730	PAO1	NP_253418.1 WP_003109313.1	0.06	0.19	0.28	0.15	0.13	0.08	0.04	0.03	0.01	0.01	0	0	0	0	0	0	0	0	0	0	0.02	0.21	0.68	1	0.54	0.46	0.29	0.14	0.11	0.04	0.04	0	0	0	0	0	0	0	0	0	0	0.02	9.46
Q9HVL5	PAO1(PHIKZ)	ispB	Octaprenyl-diphosphate synthase	PA4569	PAO1	NP_253259.1 WP_003094763.1	0.03	0.07	0.09	0.06	0.05	0.04	0.02	0.01	0.01	0.02	0.01	0.02	0.01	0.01	0.01	0.01	0.01	0.02	0.03	0.02	0.45	0.33	0.78	1	0.67	0.56	0.44	0.22	0.11	0.11	0.22	0.11	0.22	0.11	0.11	0.11	0.11	0.11	0.22	0.33	0.22	0.45	9.91
Q9HVM3	PAO1(PHIKZ)	ribF	Riboflavin biosynthesis protein	PA4561	PAO1	NP_253251.1 WP_003102619.1	0.11	0.23	0.28	0.12	0.11	0.07	0.04	0.02	0	0.01	0	0	0	0	0	0	0	0	0	0	0	0.39	0.82	1	0.43	0.39	0.25	0.14	0.07	0	0.04	0	0	0	0	0	0	0	0	0	0	0	9.42
Q9HVM7	PAO1(PHIKZ)	ispH	4-hydroxy-3-methylbut-2-enyl diphosphate reductase	PA4557	PAO1	NP_253247.1 WP_003112824.1	0.06	0.14	0.21	0.07	0.07	0.03	0.01	0	0	0	0	0	0	0	0	0	0	0.01	0	0.01	0.37	0.29	0.67	1	0.33	0.33	0.14	0.05	0	0	0	0	0	0	0	0	0	0	0.05	0	0.05	0.37	9.15
Q9HVN9	PAO1(PHIKZ)	ndh	NADH dehydrogenase	PA4538	PAO1	NP_253228.1 WP_003112837.1	0	0	0.01	0	0	0	0	0	0	0	0.01	0.01	0.01	0.01	0.01	0.01	0.01	0.03	0.05	0.04	0.78	0	0	0.2	0	0	0	0	0	0	0	0.2	0.2	0.2	0.2	0.2	0.2	0.2	0.6	1	0.8	0.78	9.06
Q9HVS5	PAO1(PHIKZ)	PA4496	Probable binding protein component of ABC transporter	PA4496	PAO1	NP_253186.1 WP_003112863.1	0.12	0.32	0.43	0.09	0.05	0	0	0	0	0	0	0	0	0	0	0	0	0	0	0	0	0.28	0.74	1	0.21	0.12	0	0	0	0	0	0	0	0	0	0	0	0	0	0	0	0	8.28
Q9HVU7	PAO1(PHIKZ)	PA4474	Uncharacterized protein	PA4474	PAO1	NP_253164.1 WP_003098866.1	0.02	0.14	0.23	0.19	0.15	0.1	0.06	0.03	0.02	0	0	0	0	0	0	0	0	0	0	0	0.04	0.09	0.61	1	0.83	0.65	0.43	0.26	0.13	0.09	0	0	0	0	0	0	0	0	0	0	0	0.04	8.98
Q9HVZ5	PAO1(PHIKZ)	rsmH	Ribosomal RNA small subunit methyltransferase H	PA4420	PAO1	NP_253110.1 WP_003110151.1	0.05	0.09	0.14	0.05	0.06	0.04	0.03	0.01	0.01	0.01	0.01	0.01	0.01	0.01	0.01	0.01	0.01	0.01	0.01	0.02	0.41	0.36	0.64	1	0.36	0.43	0.29	0.21	0.07	0.07	0.07	0.07	0.07	0.07	0.07	0.07	0.07	0.07	0.07	0.07	0.14	0.41	9.37
Q9HW04	PAO1(PHIKZ)	argJ	Arginine biosynthesis bifunctional protein ArgJ	PA4402	PAO1	NP_253092.1 WP_003110156.1	0.07	0.17	0.24	0.12	0.13	0.09	0.04	0.02	0.01	0.01	0	0	0	0	0	0	0	0	0	0	0.06	0.29	0.71	1	0.5	0.54	0.38	0.17	0.08	0.04	0.04	0	0	0	0	0	0	0	0	0	0	0.06	9.67
Q9HWF1	PAO1(PHIKZ)	rplR	50S ribosomal protein L18	PA4247	50S	NP_252937.1 WP_003093698.1	0	0	0.01	0	0	0	0	0	0	0	0	0.01	0.02	0.06	0.1	0.06	0.2	0.15	0.11	0.08	0.18	0	0	0.05	0	0	0	0	0	0	0	0	0.05	0.1	0.3	0.5	0.3	1	0.75	0.55	0.4	0.18	11.61
Q9HWW0	PAO1(PHIKZ)	PA4068	Probable epimerase	PA4068	PAO1	NP_252757.1 WP_003093339.1	0.04	0.17	0.26	0.17	0.13	0.11	0.06	0.03	0.02	0.01	0	0	0	0	0	0	0	0	0	0	0.01	0.15	0.65	1	0.65	0.5	0.42	0.23	0.12	0.08	0.04	0	0	0	0	0	0	0	0	0	0	0.01	8.95
Q9HX05 Q9I2C4	PAO1(PHIKZ)	PA4022	NAD+ dependent aldehyde dehydro	0	PAO1	0	0	0	0.16	0.19	0.19	0.19	0.13	0.09	0.02	0	0.01	0	0	0	0	0	0	0	0	0	0	0	0	0.84	1	1	1	0.68	0.47	0.11	0	0.05	0	0	0	0	0	0	0	0	0	0	9.25
Q9HX32	PAO1(PHIKZ)	lptE	LPS-assembly lipoprotein LptE	PA3988	PAO1	NP_252677.1 WP_003100322.1	0.03	0.04	0.09	0.05	0.06	0.03	0.02	0.01	0.01	0.01	0.01	0.01	0.01	0	0.01	0	0.01	0.01	0.01	0.02	0.56	0.33	0.44	1	0.56	0.67	0.33	0.22	0.11	0.11	0.11	0.11	0.11	0.11	0	0.11	0	0.11	0.11	0.11	0.22	0.56	9.8
Q9HXJ7	PAO1(PHIKZ)	bamB	Outer membrane protein assembly factor BamB	PA3800	PAO1	NP_252489.1 WP_003092789.1	0	0.01	0.05	0.04	0.05	0.05	0.04	0.02	0.01	0.02	0.01	0.01	0	0	0	0	0	0.01	0.01	0.02	0.63	0	0.2	1	0.8	1	1	0.8	0.4	0.2	0.4	0.2	0.2	0	0	0	0	0	0.2	0.2	0.4	0.63	9.5
Q9HXT7	PAO1(PHIKZ)	wspE	Histidine kinase	PA3704	PAO1	NP_252393.1 WP_003103736.1	0	0	0	0	0.01	0.01	0.01	0	0	0.01	0.03	0.08	0.06	0.03	0.04	0.01	0.02	0.02	0.03	0.05	0.57	0	0	0	0	0.13	0.13	0.13	0	0	0.13	0.38	1	0.75	0.38	0.5	0.13	0.25	0.25	0.38	0.63	0.57	8.27
Q9HXV4	PAO1(PHIKZ)	adk	Adenylate kinase	PA3686	PAO1	NP_252376.1 WP_003092485.1	0.19	0.26	0.27	0.09	0.09	0.04	0.04	0.01	0.01	0	0	0	0	0	0	0	0	0	0	0	0	0.7	0.96	1	0.33	0.33	0.15	0.15	0.04	0.04	0	0	0	0	0	0	0	0	0	0	0	0	9.01
Q9HY19	PAO1(PHIKZ)	potA2	Spermidine/putrescine import ATP-binding protein PotA 2	PA3607	PAO1	NP_252297.1 WP_003119359.1	0	0.03	0.1	0.06	0.07	0.06	0.07	0.03	0.02	0.02	0.01	0.01	0.01	0.01	0.01	0.01	0.01	0.02	0.02	0.02	0.41	0	0.3	1	0.6	0.7	0.6	0.7	0.3	0.2	0.2	0.1	0.1	0.1	0.1	0.1	0.1	0.1	0.2	0.2	0.2	0.41	9.17
Q9HYF1	PAO1(PHIKZ)	PA3455	Polyphosphate:AMP phosphotransferase	PA3455	PAO1	NP_252145.1 WP_003091935.1	0.01	0.06	0.13	0.06	0.05	0.02	0.04	0.02	0	0	0	0	0	0	0	0	0	0	0	0.01	0.59	0.08	0.46	1	0.46	0.38	0.15	0.31	0.15	0	0	0	0	0	0	0	0	0	0	0	0.08	0.59	8.54
Q9HYY4	PAO1(PHIKZ)	PA3256	Probable oxidoreductase	PA3256	PAO1	NP_251946.1 WP_003114796.1	0.04	0.14	0.27	0.15	0.14	0.08	0.04	0.01	0.01	0	0	0	0	0	0	0	0	0	0.01	0	0.09	0.15	0.52	1	0.56	0.52	0.3	0.15	0.04	0.04	0	0	0	0	0	0	0	0	0	0.04	0	0.09	8.94
Q9HZ15	PAO1(PHIKZ)	PA3225	Probable transcriptional regulator	PA3225	PAO1	NP_251915.1 WP_003091534.1	0	0	0.01	0.01	0.04	0.08	0.06	0.05	0.19	0.04	0.04	0.02	0.03	0.03	0.02	0.01	0	0.01	0.02	0.02	0.3	0	0	0.05	0.05	0.21	0.42	0.32	0.26	1	0.21	0.21	0.11	0.16	0.16	0.11	0.05	0	0.05	0.11	0.11	0.3	9.12
Q9HZA3	PAO1(PHIKZ)	leuC	3-isopropylmalate dehydratase large subunit	PA3121	PAO1	NP_251811.1 WP_003091399.1	0.04	0.11	0.21	0.09	0.1	0.06	0.03	0.01	0	0	0	0	0	0	0	0	0	0	0	0.01	0.32	0.19	0.52	1	0.43	0.48	0.29	0.14	0.05	0	0	0	0	0	0	0	0	0	0	0	0.05	0.32	9.04
Q9HZF8	PAO1(PHIKZ)	pyrD	Dihydroorotate dehydrogenase (quinone)	PA3050	PAO1	NP_251740.1 WP_003103236.1	0.04	0.13	0.24	0.14	0.13	0.1	0.07	0.03	0.02	0.01	0.01	0.01	0	0	0	0	0	0	0	0	0.05	0.17	0.54	1	0.58	0.54	0.42	0.29	0.13	0.08	0.04	0.04	0.04	0	0	0	0	0	0	0	0	0.05	9.52
Q9HZJ3	PAO1(PHIKZ)	fadA	3-ketoacyl-CoA thiolase	PA3013	PAO1	NP_251703.1 WP_003113978.1	0	0.01	0.18	0.21	0.21	0.18	0.07	0.04	0.01	0.01	0.01	0	0	0	0	0	0	0	0	0	0.04	0	0.05	0.86	1	1	0.86	0.33	0.19	0.05	0.05	0.05	0	0	0	0	0	0	0	0	0	0.04	9.54
Q9I083	PAO1(PHIKZ)	PA2760	Probable outer membrane protein	PA2760	PAO1	NP_251450.1 WP_003099122.1	0	0	0	0	0	0	0	0	0	0.01	0	0.01	0.01	0.01	0.01	0	0.01	0.02	0.02	0.02	0.88	0	0	0	0	0	0	0	0	0	0.5	0	0.5	0.5	0.5	0.5	0	0.5	1	1	1	0.88	10.04
Q9I0P5	PAO1(PHIKZ)	PA2592	Putrescine/agmatine-binding protein	PA2592	PAO1	NP_251282.1 WP_003090368.1	0.09	0.2	0.28	0.15	0.11	0.06	0.03	0.01	0	0	0	0	0	0	0	0	0	0	0	0	0.06	0.32	0.71	1	0.54	0.39	0.21	0.11	0.04	0	0	0	0	0	0	0	0	0	0	0	0	0.06	8.79
Q9I119	PAO1(PHIKZ)	PA2463	POTRA domain-containing protein	PA2463	PAO1	NP_251153.1 WP_003115686.1	0	0	0	0	0	0	0	0	0	0	0	0	0	0	0	0	0	0	0	0.01	0.98	0	0	0	0	0	0	0	0	0	0	0	0	0	0	0	0	0	0	0	1	0.98	8.7
Q9I1H3	PAO1(PHIKZ)	ambE	AMB antimetabolite synthase AmbE	PA2302	PAO1	NP_250992.1 WP_010895606.1	0	0	0	0.03	0.04	0.12	0.01	0	0	0.03	0	0.01	0	0	0	0	0	0.01	0.02	0.01	0.71	0	0	0	0.25	0.33	1	0.08	0	0	0.25	0	0.08	0	0	0	0	0	0.08	0.17	0.08	0.71	8.07
Q9I2R3	PAO1(PHIKZ)	PA1832	Probable protease	PA1832	PAO1	NP_250523.1 WP_003087997.1	0	0	0.03	0.03	0.04	0.06	0.05	0.05	0.04	0.04	0.03	0.04	0.03	0.02	0.03	0.01	0.02	0.03	0.04	0.04	0.4	0	0	0.5	0.5	0.67	1	0.83	0.83	0.67	0.67	0.5	0.67	0.5	0.33	0.5	0.17	0.33	0.5	0.67	0.67	0.4	9.18
Q9I2Y1	PAO1(PHIKZ)	pabB	Aminodeoxychorismate synthase	PA1758	PAO1	NP_250449.1 WP_009314634.1	0.08	0.15	0.26	0.15	0.14	0.12	0.06	0.03	0	0	0	0	0	0	0	0	0	0	0	0	0	0.31	0.58	1	0.58	0.54	0.46	0.23	0.12	0	0	0	0	0	0	0	0	0	0	0	0	0	8.79
Q9I3L8	PAO1(PHIKZ)	PA1494	Uncharacterized protein	PA1494	PAO1	NP_250185.1 WP_003114297.1	0.06	0.12	0.15	0.1	0.12	0.12	0.09	0.03	0.03	0.02	0.01	0.01	0	0	0	0	0.01	0.01	0.01	0.01	0.1	0.4	0.8	1	0.67	0.8	0.8	0.6	0.2	0.2	0.13	0.07	0.07	0	0	0	0	0.07	0.07	0.07	0.07	0.1	9.13
Q9I451	PAO1(PHIKZ)	PA1293	Str_synth domain-containing protein	PA1293	PAO1	NP_249984.1 WP_003112360.1	0.05	0.14	0.28	0.2	0.12	0.07	0.05	0.02	0.01	0.01	0.01	0.01	0	0	0	0	0	0	0	0	0.04	0.18	0.5	1	0.71	0.43	0.25	0.18	0.07	0.04	0.04	0.04	0.04	0	0	0	0	0	0	0	0	0.04	9.2
Q9I456	PAO1(PHIKZ)	PA1288	Probable outer membrane protein	PA1288	PAO1	NP_249979.1 WP_003082638.1	0	0	0	0	0	0	0	0	0.02	0.02	0.01	0.02	0.02	0.01	0.01	0.01	0.03	0.07	0.04	0.04	0.72	0	0	0	0	0	0	0	0	0.29	0.29	0.14	0.29	0.29	0.14	0.14	0.14	0.43	1	0.57	0.57	0.72	9.44
Q9I4E6	PAO1(PHIKZ)	ttcA	tRNA-cytidine(32) 2-sulfurtransferase	PA1192	PAO1	NP_249883.1 WP_003082462.1	0	0.01	0.01	0	0	0.01	0.01	0	0	0	0	0.01	0.01	0.01	0.01	0.01	0.02	0.03	0.03	0.03	0.81	0	0.33	0.33	0	0	0.33	0.33	0	0	0	0	0.33	0.33	0.33	0.33	0.33	0.67	1	1	1	0.81	9.31
Q9I5I2	PAO1(PHIKZ)	PA0747	Probable aldehyde dehydrogenase	PA0747	PAO1	NP_249438.1 WP_003114170.1	0	0	0.16	0.17	0.26	0.21	0.11	0.04	0.03	0.02	0	0	0	0	0	0	0	0	0	0	0	0	0	0.62	0.65	1	0.81	0.42	0.15	0.12	0.08	0	0	0	0	0	0	0	0	0	0	0	8.68
Q9I5U1	PAO1(PHIKZ)	amgK	N-acetylmuramate/N-acetylglucosamine kinase	PA0596	PAO1	NP_249287.1 WP_003113208.1	0.09	0.2	0.25	0.16	0.08	0.06	0.02	0.01	0	0	0	0	0	0	0	0	0	0	0	0	0.11	0.36	0.8	1	0.64	0.32	0.24	0.08	0.04	0	0	0	0	0	0	0	0	0	0	0	0	0.11	9.19
Q9I611	PAO1(PHIKZ)	PA0507	Probable acyl-CoA dehydrogenase	PA0507	PAO1	NP_249198.1 WP_003103343.1	0	0.06	0.35	0.22	0.16	0.12	0.07	0.02	0.01	0	0	0	0	0	0	0	0	0	0	0	0	0	0.17	1	0.63	0.46	0.34	0.2	0.06	0.03	0	0	0	0	0	0	0	0	0	0	0	0	8.54
Q9I649	PAO1(PHIKZ)	PA0469	Uncharacterized protein	PA0469	PAO1	NP_249160.1 WP_003099950.1	0.02	0.13	0.32	0.18	0.14	0.1	0.09	0.01	0	0	0	0	0	0	0	0	0	0	0	0	0.01	0.06	0.41	1	0.56	0.44	0.31	0.28	0.03	0	0	0	0	0	0	0	0	0	0	0	0	0.01	9.42
Q9I671	PAO1(PHIKZ)	gcdH	Glutaryl-CoA dehydrogenase	PA0447	PAO1	NP_249138.1 WP_003084682.1	0.01	0.11	0.28	0.17	0.17	0.11	0.06	0.03	0.01	0	0.01	0	0	0	0	0	0	0	0	0	0.03	0.04	0.39	1	0.61	0.61	0.39	0.21	0.11	0.04	0	0.04	0	0	0	0	0	0	0	0	0	0.03	9.7
Q9I687	PAO1(PHIKZ)	metF	Methylenetetrahydrofolate reductase	PA0430	PAO1	NP_249121.1 WP_003118821.1	0.01	0.15	0.34	0.2	0.13	0.08	0.04	0.02	0.01	0	0	0	0	0	0	0	0	0	0	0	0.01	0.03	0.44	1	0.59	0.38	0.24	0.12	0.06	0.03	0	0	0	0	0	0	0	0	0	0	0	0.01	9.32
Q9I6C8	PAO1(PHIKZ)	calB	Probable coniferyl aldehyde dehydrogenase	PA0366	PAO1	NP_249057.1 WP_003102868.1	0	0	0	0.01	0.01	0.03	0.03	0.05	0.04	0.05	0.03	0.18	0.08	0.06	0.18	0.01	0.01	0.02	0.02	0.02	0.18	0	0	0	0.06	0.06	0.17	0.17	0.28	0.22	0.28	0.17	1	0.44	0.33	1	0.06	0.06	0.11	0.11	0.11	0.18	8.77
Q9I7A9	PAO1(PHIKZ)	rsmB	Ribosomal RNA small subunit methyltransferase B	PA0017	PAO1	NP_248707.1 WP_003114643.1	0.05	0.1	0.22	0.14	0.09	0.11	0.08	0.03	0.04	0.03	0.01	0.01	0.01	0	0	0	0	0	0	0	0.05	0.23	0.45	1	0.64	0.41	0.5	0.36	0.14	0.18	0.14	0.05	0.05	0.05	0	0	0	0	0	0	0	0.05	8.71
Q9I7C3	PAO1(PHIKZ)	recF	DNA replication and repair protein RecF	PA0003	PAO1	NP_064723.1 WP_003097265.1	0	0	0	0	0	0	0	0	0	0.01	0	0	0	0	0	0	0	0.01	0.02	0.05	0.9	0	0	0	0	0	0	0	0	0	0.2	0	0	0	0	0	0	0	0.2	0.4	1	0.9	8.58
Q9KGU6	PAO1(PHIKZ)	dxr	1-deoxy-D-xylulose 5-phosphate reductoisomerase	PA3650	PAO1	NP_252340.1 WP_003113864.1	0.01	0.12	0.17	0.14	0.11	0.1	0.06	0.01	0.01	0.02	0.01	0	0	0	0.01	0.01	0	0	0	0	0.21	0.06	0.71	1	0.82	0.65	0.59	0.35	0.06	0.06	0.12	0.06	0	0	0	0.06	0.06	0	0	0	0	0.21	8.94
Q9Z9H0	PAO1(PHIKZ)	glnD	Bifunctional uridylyltransferase/uridylyl-removing enzyme	PA3658	PAO1	NP_252348.1 WP_003113862.1	0	0.02	0.06	0.05	0.06	0.06	0.03	0.01	0	0	0	0	0	0	0	0	0.01	0.01	0.03	0.03	0.65	0	0.33	1	0.83	1	1	0.5	0.17	0	0	0	0	0	0	0	0	0.17	0.17	0.5	0.5	0.65	8.55
G3XCY2	PAO1(PHIKZ)	wzz	O-antigen chain length regulator	PA3160	PAO1	NP_251850.1 WP_003113430.1	0.01	0.02	0.03	0.04	0.09	0.09	0.08	0.05	0.05	0.03	0.03	0.03	0.02	0.02	0.02	0.01	0.02	0.03	0.03	0.04	0.28	0.11	0.22	0.33	0.44	1	1	0.89	0.56	0.56	0.33	0.33	0.33	0.22	0.22	0.22	0.11	0.22	0.33	0.33	0.44	0.28	9.09
G3XDA2	PAO1(PHIKZ)	fabF1	3-oxoacyl-[acyl-carrier-protein] synthase 2	PA2965	PAO1	NP_251655.1 WP_003104132.1	0.01	0.14	0.27	0.16	0.14	0.09	0.05	0.03	0.01	0.01	0.01	0.01	0	0	0	0	0	0	0	0	0.06	0.04	0.52	1	0.59	0.52	0.33	0.19	0.11	0.04	0.04	0.04	0.04	0	0	0	0	0	0	0	0	0.06	10.24
G3XDB0	PAO1(PHIKZ)	crc	Exodeoxyribonuclease III	PA5332	PAO1	NP_254019.1 WP_003098313.1	0.05	0.13	0.27	0.15	0.12	0.09	0.07	0.03	0.03	0.02	0.01	0.01	0	0	0	0	0	0	0	0	0.01	0.19	0.48	1	0.56	0.44	0.33	0.26	0.11	0.11	0.07	0.04	0.04	0	0	0	0	0	0	0	0	0.01	9.81
O30506	PAO1(PHIKZ)	aotP	Arginine/ornithine transport ATP-binding protein AotP	PA0892	PAO1	NP_249583.1 WP_003085940.1	0.05	0.12	0.12	0.1	0.09	0.1	0.09	0.04	0.06	0.04	0.02	0.01	0.01	0	0	0	0	0	0	0.01	0.14	0.42	1	1	0.83	0.75	0.83	0.75	0.33	0.5	0.33	0.17	0.08	0.08	0	0	0	0	0	0	0.08	0.14	9.27
O82852	PAO1(PHIKZ)	pyrH	Uridylate kinase	PA3654	PAO1	NP_252344.1 WP_003092391.1	0	0.05	0.29	0.17	0.14	0.11	0.07	0.03	0.03	0.03	0.01	0.01	0	0	0	0	0	0	0	0	0.04	0	0.17	1	0.59	0.48	0.38	0.24	0.1	0.1	0.1	0.03	0.03	0	0	0	0	0	0	0	0	0.04	10
P30819	PAO1(PHIKZ)	nadC	Nicotinate-nucleotide pyrophosphorylase [carboxylating]	PA4524	PAO1	NP_253214.1 WP_003104915.1	0.05	0.24	0.33	0.17	0.12	0.06	0.03	0.01	0	0	0	0	0	0	0	0	0	0	0	0	0	0.15	0.73	1	0.52	0.36	0.18	0.09	0.03	0	0	0	0	0	0	0	0	0	0	0	0	0	8.66
P33640	PAO1(PHIKZ)	rluD	Ribosomal large subunit pseudouridine synthase D	PA4544	PAO1	NP_253234.1 WP_003094686.1	0.03	0.06	0.16	0.08	0.09	0.05	0.04	0.02	0.02	0.01	0.01	0.01	0.01	0.01	0.01	0.01	0.01	0.02	0.02	0.02	0.32	0.19	0.38	1	0.5	0.56	0.31	0.25	0.13	0.13	0.06	0.06	0.06	0.06	0.06	0.06	0.06	0.06	0.13	0.13	0.13	0.32	9.63
P38108	PAO1(PHIKZ)	mucB	Sigma factor AlgU regulatory protein MucB	PA0764	PAO1	NP_249455.1 WP_003101960.1	0.26	0.5	0.17	0.03	0.03	0	0	0	0	0	0	0	0	0	0	0	0	0	0	0	0	0.52	1	0.34	0.06	0.06	0	0	0	0	0	0	0	0	0	0	0	0	0	0	0	0	8.54
Q51366	PAO1(PHIKZ)	gmd	GDP-mannose 4,6-dehydratase	PA5453	PAO1	NP_254140.1 WP_003096890.1	0.02	0.18	0.3	0.16	0.15	0.1	0.05	0.02	0.02	0	0	0	0	0	0	0	0	0	0	0	0	0.07	0.6	1	0.53	0.5	0.33	0.17	0.07	0.07	0	0	0	0	0	0	0	0	0	0	0	0	9.08
Q51426	PAO1(PHIKZ)	ruvB	Holliday junction ATP-dependent DNA helicase RuvB	PA0967	PAO1	NP_249658.1 WP_003086123.1	0	0	0	0	0	0	0	0	0	0	0	0	0	0	0.01	0	0	0.01	0.02	0.02	0.92	0	0	0	0	0	0	0	0	0	0	0	0	0	0	0.5	0	0	0.5	1	1	0.92	9.12
Q60169	PAO1(PHIKZ)	hemC	Porphobilinogen deaminase	PA5260	PAO1	NP_253947.1 WP_003114031.1	0.16	0.22	0.27	0.14	0.12	0.06	0.03	0	0	0	0	0	0	0	0	0	0	0	0	0	0	0.59	0.81	1	0.52	0.44	0.22	0.11	0	0	0	0	0	0	0	0	0	0	0	0	0	0	8.89
Q9HTC7	PAO1(PHIKZ)	zwf	Glucose-6-phosphate 1-dehydrogenase	PA5439	PAO1	NP_254126.1 WP_003096859.1	0.06	0.19	0.31	0.18	0.13	0.08	0.04	0	0	0	0	0	0	0	0	0	0	0	0	0	0	0.19	0.61	1	0.58	0.42	0.26	0.13	0	0	0	0	0	0	0	0	0	0	0	0	0	0	8.91
Q9HTE2	PAO1(PHIKZ)	PA5422	Putative glucose-6-phosphate 1-epimerase	PA5422	PAO1	NP_254109.1 WP_010895705.1	0.11	0.25	0.34	0.14	0.08	0.05	0.01	0.01	0.01	0	0	0	0	0	0	0	0	0	0	0	0	0.32	0.74	1	0.41	0.24	0.15	0.03	0.03	0.03	0	0	0	0	0	0	0	0	0	0	0	0	9.06
Q9HTF0	PAO1(PHIKZ)	PA5414	Uncharacterized protein	PA5414	PAO1	NP_254101.1 WP_003114452.1	0	0	0	0	0.01	0.01	0.01	0	0	0	0	0	0	0	0	0	0	0	0	0	0.95	0	0	0	0	1	1	1	0	0	0	0	0	0	0	0	0	0	0	0	0	0.95	9.38
Q9HTF1	PAO1(PHIKZ)	ltaE	Low specificity L-threonine aldolase	PA5413	PAO1	NP_254100.1 WP_003105702.1	0.02	0.11	0.32	0.17	0.14	0.1	0.06	0.02	0.01	0.02	0.01	0	0	0	0	0	0	0	0	0	0	0.06	0.34	1	0.53	0.44	0.31	0.19	0.06	0.03	0.06	0.03	0	0	0	0	0	0	0	0	0	0	9.81
Q9HTY9	PAO1(PHIKZ)	amgR	AmgR	PA5200	PAO1	NP_253887.1 WP_003096259.1	0.05	0.1	0.13	0.08	0.08	0.08	0.1	0.06	0.16	0.02	0.01	0.02	0.01	0.01	0	0	0.01	0	0	0.01	0.08	0.31	0.63	0.81	0.5	0.5	0.5	0.63	0.38	1	0.13	0.06	0.13	0.06	0.06	0	0	0.06	0	0	0.06	0.08	9.39
Q9HUK7	PAO1(PHIKZ)	fimW	Cyclic-di-GMP receptor FimW	PA4958	PAO1	NP_253645.1 WP_003113922.1	0	0	0.01	0.01	0	0	0	0	0	0	0	0	0.01	0	0.01	0.01	0.01	0.02	0.02	0.04	0.84	0	0	0.25	0.25	0	0	0	0	0	0	0	0	0.25	0	0.25	0.25	0.25	0.5	0.5	1	0.84	9
Q9HUL3	PAO1(PHIKZ)	rsgA	Small ribosomal subunit biogenesis GTPase RsgA	PA4952	PAO1	NP_253639.1 WP_003113927.1	0	0	0	0	0	0	0	0	0.07	0.24	0.19	0.19	0.1	0.08	0.07	0.02	0.01	0.01	0.01	0.01	0.01	0	0	0	0	0	0	0	0	0.29	1	0.79	0.79	0.42	0.33	0.29	0.08	0.04	0.04	0.04	0.04	0.01	9.23
Q9HUM9	PAO1(PHIKZ)	rpsF	30S ribosomal protein S6	PA4935	30S	NP_253622.1 WP_003095636.1	0	0	0	0	0	0	0	0	0.05	0.16	0.09	0.12	0.07	0.06	0.05	0.03	0.03	0.03	0.03	0.03	0.24	0	0	0	0	0	0	0	0	0.31	1	0.56	0.75	0.44	0.38	0.31	0.19	0.19	0.19	0.19	0.19	0.24	10.2
Q9HUN4	PAO1(PHIKZ)	alr	Alanine racemase biosynthetic	PA4930	PAO1	NP_253617.1 WP_003112284.1	0.03	0.17	0.32	0.17	0.15	0.09	0.04	0.02	0.01	0	0	0	0	0	0	0	0	0	0	0	0	0.09	0.53	1	0.53	0.47	0.28	0.13	0.06	0.03	0	0	0	0	0	0	0	0	0	0	0	0	9.42
Q9HVA8	PAO1(PHIKZ)	hitA	Ferric iron-binding periplasmic protein HitA	PA4687	PAO1	NP_253376.1 WP_003095046.1	0.12	0.28	0.34	0.1	0.1	0.04	0.03	0	0	0	0	0	0	0	0	0	0	0	0	0	0	0.35	0.82	1	0.29	0.29	0.12	0.09	0	0	0	0	0	0	0	0	0	0	0	0	0	0	8.85
Q9HVE6	PAO1(PHIKZ)	upp	Uracil phosphoribosyltransferase	PA4646	PAO1	NP_253335.1 WP_003094968.1	0.02	0.14	0.32	0.13	0.14	0.11	0.06	0.02	0.02	0.01	0	0	0	0	0	0	0	0	0	0	0.02	0.06	0.44	1	0.41	0.44	0.34	0.19	0.06	0.06	0.03	0	0	0	0	0	0	0	0	0	0	0.02	9.75
Q9HVE7	PAO1(PHIKZ)	PA4645	Probable purine/pyrimidine phosphoribosyl transferase	PA4645	PAO1	NP_253334.1 WP_003099341.1	0.06	0.24	0.32	0.15	0.12	0.06	0.04	0.01	0.01	0	0	0	0	0	0	0	0	0	0	0	0	0.19	0.75	1	0.47	0.38	0.19	0.13	0.03	0.03	0	0	0	0	0	0	0	0	0	0	0	0	9.84
Q9HVH3	PAO1(PHIKZ)	PA4618	Uncharacterized protein	PA4618	PAO1	NP_253308.1 WP_003104873.1	0.05	0.2	0.35	0.15	0.1	0.08	0.04	0.01	0.01	0.01	0	0	0	0	0	0	0	0	0	0	0	0.14	0.57	1	0.43	0.29	0.23	0.11	0.03	0.03	0.03	0	0	0	0	0	0	0	0	0	0	0	8.93
Q9HVI5	PAO1(PHIKZ)	PA4604	CobW C-terminal domain-containing protein	PA4604	PAO1	NP_253294.1 WP_003094852.1	0.11	0.18	0.23	0.05	0.03	0.03	0.02	0.01	0	0	0	0	0	0	0	0	0	0	0	0.01	0.3	0.48	0.78	1	0.22	0.13	0.13	0.09	0.04	0	0	0	0	0	0	0	0	0	0	0	0.04	0.3	8.79
Q9HW15	PAO1(PHIKZ)	speA	Probable short-chain dehydrogenase	PA4389	PAO1	NP_253079.1 WP_003094072.1	0.07	0.17	0.26	0.13	0.12	0.07	0.05	0.02	0.02	0.01	0.01	0	0	0	0	0	0	0	0	0	0.07	0.27	0.65	1	0.5	0.46	0.27	0.19	0.08	0.08	0.04	0.04	0	0	0	0	0	0	0	0	0	0.07	9.81
Q9HWB7	PAO1(PHIKZ)	recD	RecBCD enzyme subunit RecD	PA4283	PAO1	NP_252973.1 WP_003114993.1	0	0.03	0.12	0.1	0.09	0.09	0.06	0.03	0.01	0	0	0.01	0.01	0	0	0	0	0	0.01	0.01	0.44	0	0.25	1	0.83	0.75	0.75	0.5	0.25	0.08	0	0	0.08	0.08	0	0	0	0	0	0.08	0.08	0.44	8.41
Q9HWC4	PAO1(PHIKZ)	nusG	Transcription termination/antitermination protein NusG	PA4275	PAO1	NP_252965.1 WP_003108028.1	0.16	0.23	0.23	0.11	0.08	0.05	0.03	0.01	0.01	0	0	0	0	0	0	0	0	0	0	0	0.08	0.7	1	1	0.48	0.35	0.22	0.13	0.04	0.04	0	0	0	0	0	0	0	0	0	0	0	0.08	10.03
Q9HWE0	PAO1(PHIKZ)	rplV	50S ribosomal protein L22	PA4258	50S	NP_252948.1 WP_003103908.1	0	0	0	0	0	0	0	0	0	0	0	0	0.02	0.07	0.12	0.08	0.11	0.14	0.13	0.09	0.23	0	0	0	0	0	0	0	0	0	0	0	0	0.14	0.5	0.86	0.57	0.79	1	0.93	0.64	0.23	11.45
Q9HWF7	PAO1(PHIKZ)	rpsM	30S ribosomal protein S13	PA4241	30S	NP_252931.1 WP_003093692.1	0	0	0	0	0	0	0	0.01	0.12	0.16	0.13	0.13	0.09	0.06	0.05	0.02	0.04	0.03	0.03	0.02	0.1	0	0	0	0	0	0	0	0.06	0.75	1	0.81	0.81	0.56	0.38	0.31	0.13	0.25	0.19	0.19	0.13	0.1	11.51
Q9HWK1	PAO1(PHIKZ)	PA4180	Probable acetolactate synthase large subunit	PA4180	PAO1	NP_252869.1 WP_003101357.1	0.03	0.14	0.3	0.2	0.13	0.11	0.05	0.02	0.01	0.01	0	0	0	0	0	0	0	0	0	0	0	0.1	0.47	1	0.67	0.43	0.37	0.17	0.07	0.03	0.03	0	0	0	0	0	0	0	0	0	0	0	9.01
Q9HX07	PAO1(PHIKZ)	mpl	UDP-N-acetylmuramate--L-alanyl-gamma-D-glutamyl-meso-2,6-diaminoheptandioate ligase	PA4020	PAO1	NP_252709.1 WP_003093229.1	0.01	0.21	0.3	0.21	0.13	0.08	0.04	0.02	0	0	0	0	0	0	0	0	0	0	0	0	0	0.03	0.7	1	0.7	0.43	0.27	0.13	0.07	0	0	0	0	0	0	0	0	0	0	0	0	0	8.68
Q9HX17	PAO1(PHIKZ)	PA4010	Putative 3-methyladenine DNA glycosylase	PA4010	PAO1	NP_252699.1 WP_003148099.1	0.01	0.08	0.15	0.1	0.07	0.08	0.06	0.04	0.02	0.02	0.03	0.02	0.01	0.01	0.01	0	0	0.01	0.01	0.01	0.27	0.07	0.53	1	0.67	0.47	0.53	0.4	0.27	0.13	0.13	0.2	0.13	0.07	0.07	0.07	0	0	0.07	0.07	0.07	0.27	9.23
Q9HX55	PAO1(PHIKZ)	PA3961	Probable ATP-dependent helicase	PA3961	PAO1	NP_252650.1 WP_003114322.1	0	0	0.04	0.01	0.01	0	0	0	0	0	0	0	0	0	0	0	0	0.01	0.01	0.01	0.91	0	0	1	0.25	0.25	0	0	0	0	0	0	0	0	0	0	0	0	0.25	0.25	0.25	0.91	8.31
Q9HXB2	PAO1(PHIKZ)	fecA	Fe(III) dicitrate transport protein FecA	PA3901	PAO1	NP_252590.1 WP_003113763.1	0	0	0	0	0	0	0	0	0	0	0	0	0	0	0	0	0	0	0	0.03	0.97	0	0	0	0	0	0	0	0	0	0	0	0	0	0	0	0	0	0	0	1	0.97	8.65
Q9HXY1	PAO1(PHIKZ)	map	Methionine aminopeptidase	PA3657	PAO1	NP_252347.1 WP_003092395.1	0.1	0.24	0.33	0.14	0.1	0.05	0.02	0.01	0	0	0	0	0	0	0	0	0	0	0	0	0	0.3	0.73	1	0.42	0.3	0.15	0.06	0.03	0	0	0	0	0	0	0	0	0	0	0	0	0	9.24
Q9HY11	PAO1(PHIKZ)	PA3615	AMP nucleosidase	PA3615	PAO1	NP_252305.1 WP_003092255.1	0.03	0.18	0.3	0.15	0.14	0.1	0.05	0.03	0.01	0	0	0	0	0	0	0	0	0	0	0	0.01	0.1	0.6	1	0.5	0.47	0.33	0.17	0.1	0.03	0	0	0	0	0	0	0	0	0	0	0	0.01	9.12
Q9HY81	PAO1(PHIKZ)	PA3529	Alkyl hydroperoxide reductase C	PA3529	PAO1	NP_252219.1 WP_003092073.1	0.03	0.12	0.27	0.14	0.13	0.1	0.08	0.03	0.03	0.03	0.01	0.01	0	0	0	0	0	0	0	0	0.02	0.11	0.44	1	0.52	0.48	0.37	0.3	0.11	0.11	0.11	0.04	0.04	0	0	0	0	0	0	0	0	0.02	10.43
Q9HZC0	PAO1(PHIKZ)	nadK	NAD kinase	PA3088	PAO1	NP_251778.1 WP_003091343.1	0.01	0.15	0.34	0.15	0.15	0.1	0.05	0.03	0.01	0.01	0	0	0	0	0	0	0	0	0	0	0.01	0.03	0.44	1	0.44	0.44	0.29	0.15	0.09	0.03	0.03	0	0	0	0	0	0	0	0	0	0	0.01	9.32
Q9HZC6	PAO1(PHIKZ)	gbt	Glycine betaine transmethylase	PA3082	PAO1	NP_251772.1 WP_003104994.1	0	0	0	0	0	0	0	0	0	0	0	0	0	0	0	0	0	0.02	0.02	0.02	0.94	0	0	0	0	0	0	0	0	0	0	0	0	0	0	0	0	0	1	1	1	0.94	8.95
Q9HZI0	PAO1(PHIKZ)	PA3026	FAD-binding PCMH-type domain-containing protein	PA3026	PAO1	NP_251716.1 WP_003113971.1	0	0	0.13	0.09	0.11	0.07	0.03	0.01	0.03	0.02	0.02	0.04	0.04	0.03	0.05	0.03	0.04	0.06	0.04	0.02	0.12	0	0	1	0.69	0.85	0.54	0.23	0.08	0.23	0.15	0.15	0.31	0.31	0.23	0.38	0.23	0.31	0.46	0.31	0.15	0.12	8.76
Q9HZQ2	PAO1(PHIKZ)	cobW	Protein CobW	PA2945	PAO1	NP_251635.1 WP_010895644.1	0.03	0.05	0.05	0.03	0.02	0.02	0.01	0	0	0	0	0.01	0	0.01	0.02	0.01	0.01	0.02	0.03	0.03	0.63	0.6	1	1	0.6	0.4	0.4	0.2	0	0	0	0	0.2	0	0.2	0.4	0.2	0.2	0.4	0.6	0.6	0.63	9.04
Q9HZU2	PAO1(PHIKZ)	cobH	Precorrin-8X methylmutase	PA2905	PAO1	NP_251595.1 WP_003107929.1	0.01	0.02	0.06	0.02	0.02	0.01	0	0	0	0	0	0.01	0.01	0.01	0.01	0.01	0.02	0.02	0.04	0.03	0.72	0.17	0.33	1	0.33	0.33	0.17	0	0	0	0	0	0.17	0.17	0.17	0.17	0.17	0.33	0.33	0.67	0.5	0.72	9.01
Q9HZZ0	PAO1(PHIKZ)	PA2854	YkuD domain-containing protein	PA2854	PAO1	NP_251544.1 WP_003090946.1	0.07	0.17	0.32	0.12	0.16	0.06	0.03	0.01	0	0	0	0	0	0	0	0	0	0	0	0	0.05	0.22	0.53	1	0.38	0.5	0.19	0.09	0.03	0	0	0	0	0	0	0	0	0	0	0	0	0.05	9.53
Q9I012	PAO1(PHIKZ)	PA2831	Uncharacterized protein	PA2831	PAO1	NP_251521.1 WP_003114765.1	0.09	0.24	0.33	0.13	0.1	0.06	0.03	0.01	0.01	0	0	0	0	0	0	0	0	0	0	0	0	0.27	0.73	1	0.39	0.3	0.18	0.09	0.03	0.03	0	0	0	0	0	0	0	0	0	0	0	0	8.99
Q9I020	PAO1(PHIKZ)	PA2823	DUF815 domain-containing protein	PA2823	PAO1	NP_251513.1 WP_003098802.1	0.01	0.04	0.22	0.16	0.11	0.09	0.08	0.06	0.05	0.05	0.02	0.01	0.01	0	0	0	0	0	0	0	0.07	0.05	0.18	1	0.73	0.5	0.41	0.36	0.27	0.23	0.23	0.09	0.05	0.05	0	0	0	0	0	0	0	0.07	9.45
Q9I0A0	PAO1(PHIKZ)	infC	Translation initiation factor IF-3	PA2743	PAO1	NP_251433.1 WP_003119938.1	0	0	0	0	0.03	0	0	0.01	0.12	0.2	0.2	0.14	0.08	0.07	0.06	0.02	0.02	0.01	0.01	0.01	0.02	0	0	0	0	0.15	0	0	0.05	0.6	1	1	0.7	0.4	0.35	0.3	0.1	0.1	0.05	0.05	0.05	0.02	9.88
Q9I0B4	PAO1(PHIKZ)	PA2728	AAA_12 domain-containing protein	PA2728	PAO1	0	0	0	0	0	0	0	0	0	0	0	0	0	0	0	0	0	0	0.01	0.02	0.03	0.93	0	0	0	0	0	0	0	0	0	0	0	0	0	0	0	0	0	0.33	0.67	1	0.93	8.4
Q9I0Z1	PAO1(PHIKZ)	PA2491	Probable oxidoreductase	PA2491	PAO1	NP_251181.1 WP_003113302.1	0.09	0.21	0.34	0.15	0.11	0.06	0.02	0.01	0	0	0	0	0	0	0	0	0	0	0	0	0.01	0.26	0.62	1	0.44	0.32	0.18	0.06	0.03	0	0	0	0	0	0	0	0	0	0	0	0	0.01	9.09
Q9I1S0	PAO1(PHIKZ)	PA2197	PKS_ER domain-containing protein	PA2197	PAO1	NP_250887.1 WP_003113689.1	0.05	0.18	0.31	0.11	0.16	0.09	0.05	0.03	0.01	0.01	0	0	0	0	0	0	0	0	0	0	0	0.16	0.58	1	0.35	0.52	0.29	0.16	0.1	0.03	0.03	0	0	0	0	0	0	0	0	0	0	0	9.33
Q9I2G0	PAO1(PHIKZ)	PA1944	ATP-grasp domain-containing protein	PA1944	PAO1	NP_250634.1 WP_003088294.1	0	0.09	0.24	0.15	0.2	0.15	0.08	0.03	0.01	0.03	0.01	0.02	0.01	0	0	0	0	0	0	0	0	0	0.38	1	0.63	0.83	0.63	0.33	0.13	0.04	0.13	0.04	0.08	0.04	0	0	0	0	0	0	0	0	8.43
Q9I2R7	PAO1(PHIKZ)	PA1828	Probable short-chain dehydrogenase	PA1828	PAO1	NP_250519.1 WP_003087987.1	0.01	0.12	0.32	0.17	0.15	0.11	0.06	0.02	0.01	0.01	0	0	0	0	0	0	0	0	0	0	0	0.03	0.38	1	0.53	0.47	0.34	0.19	0.06	0.03	0.03	0	0	0	0	0	0	0	0	0	0	0	9.39
Q9I2X1	PAO1(PHIKZ)	PA1768	Zn_protease domain-containing protein	PA1768	PAO1	NP_250459.1 WP_003087811.1	0.18	0.21	0.21	0.12	0.1	0.07	0.04	0.01	0	0	0	0	0	0	0	0	0	0	0	0	0.05	0.86	1	1	0.57	0.48	0.33	0.19	0.05	0	0	0	0	0	0	0	0	0	0	0	0	0.05	9.25
Q9I2X2	PAO1(PHIKZ)	PA1767	Uncharacterized protein	PA1767	PAO1	NP_250458.1 WP_003087809.1	0	0.03	0.15	0.12	0.14	0.14	0.11	0.06	0.04	0.03	0.02	0.01	0.01	0	0.01	0	0	0.01	0.01	0.01	0.09	0	0.2	1	0.8	0.93	0.93	0.73	0.4	0.27	0.2	0.13	0.07	0.07	0	0.07	0	0	0.07	0.07	0.07	0.09	9.48
Q9I417	PAO1(PHIKZ)	PA1327	Serine protease	PA1327	PAO1	NP_250018.1 WP_010895550.1	0	0	0.1	0.29	0.28	0.2	0.08	0.02	0	0	0	0	0	0	0	0	0.02	0	0.01	0	0	0	0	0.34	1	0.97	0.69	0.28	0.07	0	0	0	0	0	0	0	0	0.07	0	0.03	0	0	8.26
Q9I450	PAO1(PHIKZ)	rnd	Ribonuclease D	PA1294	PAO1	NP_249985.1 WP_010895548.1	0.1	0.28	0.3	0.16	0.1	0.05	0.01	0	0	0	0	0	0	0	0	0	0	0	0	0	0	0.33	0.93	1	0.53	0.33	0.17	0.03	0	0	0	0	0	0	0	0	0	0	0	0	0	0	8.25
Q9I473	PAO1(PHIKZ)	PA1271	Probable tonB-dependent receptor	PA1271	PAO1	NP_249962.1 WP_003112350.1	0	0.03	0.06	0.04	0.03	0.01	0.02	0	0	0	0	0	0	0	0	0	0	0	0	0	0.8	0	0.5	1	0.67	0.5	0.17	0.33	0	0	0	0	0	0	0	0	0	0	0	0	0	0.8	8.72
Q9I4L9	PAO1(PHIKZ)	PA1116	Uncharacterized protein	PA1116	PAO1	NP_249807.1 WP_003082250.1	0.04	0.09	0.12	0.08	0.09	0.08	0.08	0.04	0.02	0.02	0.01	0.01	0.01	0	0	0	0	0	0.01	0.01	0.28	0.33	0.75	1	0.67	0.75	0.67	0.67	0.33	0.17	0.17	0.08	0.08	0.08	0	0	0	0	0	0.08	0.08	0.28	9.13
Q9I4R3	PAO1(PHIKZ)	PA1061	PALP domain-containing protein	PA1061	PAO1	NP_249752.1 WP_003112514.1	0	0	0.15	0.24	0.21	0.17	0.11	0.07	0.03	0.01	0	0	0	0	0	0	0	0	0	0	0	0	0	0.63	1	0.88	0.71	0.46	0.29	0.13	0.04	0	0	0	0	0	0	0	0	0	0	0	9.01
Q9I4W9	PAO1(PHIKZ)	nadA	Quinolinate synthase	PA1004	PAO1	NP_249695.1 WP_003112547.1	0.07	0.16	0.2	0.1	0.08	0.06	0.03	0.02	0.02	0.01	0	0.01	0	0	0	0	0	0.01	0.01	0.01	0.21	0.35	0.8	1	0.5	0.4	0.3	0.15	0.1	0.1	0.05	0	0.05	0	0	0	0	0	0.05	0.05	0.05	0.21	9.45
Q9I515	PAO1(PHIKZ)	PA0943	Uncharacterized protein	PA0943	PAO1	NP_249634.1 WP_003086061.1	0.14	0.25	0.25	0.13	0.11	0.06	0.03	0.01	0.01	0.01	0	0	0	0	0	0	0	0	0	0	0	0.56	1	1	0.52	0.44	0.24	0.12	0.04	0.04	0.04	0	0	0	0	0	0	0	0	0	0	0	9.7
Q9I5I4	PAO1(PHIKZ)	PA0745	Probable enoyl-CoA hydratase/isomerase	PA0745	PAO1	NP_249436.1 WP_003085498.1	0	0.01	0.27	0.23	0.18	0.15	0.1	0.03	0.02	0.01	0	0	0	0	0	0	0	0	0	0	0	0	0.04	1	0.85	0.67	0.56	0.37	0.11	0.07	0.04	0	0	0	0	0	0	0	0	0	0	0	8.82
Q9I5T4	PAO1(PHIKZ)	PA0604	Probable binding protein component of ABC transporter	PA0604	PAO1	NP_249295.1 WP_003099539.1	0.12	0.22	0.32	0.14	0.09	0.06	0.04	0.01	0.01	0	0	0	0	0	0	0	0	0	0	0	0	0.38	0.69	1	0.44	0.28	0.19	0.13	0.03	0.03	0	0	0	0	0	0	0	0	0	0	0	0	9.41
Q9I5X7	PAO1(PHIKZ)	PA0559	Uncharacterized protein	PA0559	PAO1	NP_249250.1 WP_003113227.1	0.09	0.19	0.29	0.15	0.13	0.07	0.05	0.01	0.01	0	0	0	0	0	0	0	0	0	0	0	0	0.31	0.66	1	0.52	0.45	0.24	0.17	0.03	0.03	0	0	0	0	0	0	0	0	0	0	0	0	8.91
Q9I618	PAO1(PHIKZ)	bioB	Biotin synthase	PA0500	PAO1	NP_249191.1 WP_003103330.1	0.04	0.17	0.24	0.2	0.17	0.09	0.05	0.01	0.01	0	0	0	0	0	0	0	0	0	0	0	0.02	0.17	0.71	1	0.83	0.71	0.38	0.21	0.04	0.04	0	0	0	0	0	0	0	0	0	0	0	0.02	9
Q9I688	PAO1(PHIKZ)	PA0429	Uncharacterized protein	PA0429	PAO1	NP_249120.1 WP_003114898.1	0.08	0.14	0.2	0.09	0.09	0.1	0.06	0.04	0.03	0.03	0.01	0.01	0.01	0.01	0	0	0	0	0.01	0.01	0.09	0.4	0.7	1	0.45	0.45	0.5	0.3	0.2	0.15	0.15	0.05	0.05	0.05	0.05	0	0	0	0	0.05	0.05	0.09	9.34
Q9I6A0	PAO1(PHIKZ)	PA0400	Probable cystathionine gamma-lyase	PA0400	PAO1	NP_249091.1 WP_003100953.1	0	0.05	0.34	0.21	0.16	0.09	0.06	0.03	0.01	0.02	0.01	0.01	0	0	0	0	0	0	0	0	0	0	0.15	1	0.62	0.47	0.26	0.18	0.09	0.03	0.06	0.03	0.03	0	0	0	0	0	0	0	0	0	9.6
Q9I6C3	PAO1(PHIKZ)	PA0371	Uncharacterized protein	PA0371	PAO1	NP_249062.1 WP_003112971.1	0.03	0.14	0.26	0.17	0.15	0.11	0.06	0.05	0.02	0	0	0	0	0	0	0	0	0	0	0	0	0.12	0.54	1	0.65	0.58	0.42	0.23	0.19	0.08	0	0	0	0	0	0	0	0	0	0	0	0	8.58
Q9I6J0	PAO1(PHIKZ)	spuE	Spermidine-binding periplasmic protein SpuE	PA0301	PAO1	NP_248992.1 WP_003084301.1	0.09	0.22	0.35	0.14	0.09	0.07	0.03	0.01	0	0	0	0	0	0	0	0	0	0	0	0	0	0.26	0.63	1	0.4	0.26	0.2	0.09	0.03	0	0	0	0	0	0	0	0	0	0	0	0	0	8.86
Q9I6X5	PAO1(PHIKZ)	PA0157	Probable Resistance-Nodulation-Cell Division (RND) efflux membrane fusion protein	PA0157	PAO1	NP_248847.1 WP_003083872.1	0.01	0.01	0.35	0.01	0.01	0	0.08	0	0	0	0	0	0	0	0	0	0	0	0	0	0.53	0.03	0.03	1	0.03	0.03	0	0.23	0	0	0	0	0	0	0	0	0	0	0	0	0	0.53	9
Q9I744	PAO1(PHIKZ)	tssF1	Type VI secretion system component TssF1	PA0088	PAO1	NP_248778.1 WP_003115055.1	0	0.01	0.04	0.06	0.09	0.06	0.04	0.03	0	0.01	0.02	0.01	0.01	0	0	0	0.01	0.02	0.03	0.03	0.51	0	0.11	0.44	0.67	1	0.67	0.44	0.33	0	0.11	0.22	0.11	0.11	0	0	0	0.11	0.22	0.33	0.33	0.51	8.78
Q9I792	PAO1(PHIKZ)	PA0040	POTRA domain-containing protein	PA0040	PAO1	NP_248730.1 WP_003147036.1	0	0	0	0	0	0	0	0	0	0	0	0	0	0	0	0	0	0	0	0	1																					1	7.55
Q9I7B7	PAO1(PHIKZ)	glyQ	Glycine--tRNA ligase alpha subunit	PA0009	PAO1	NP_064729.1 WP_003097276.1	0	0.07	0.28	0.17	0.15	0.14	0.04	0.02	0.02	0.02	0.01	0.01	0	0	0	0	0	0	0	0	0.04	0	0.25	1	0.61	0.54	0.5	0.14	0.07	0.07	0.07	0.04	0.04	0	0	0	0	0	0	0	0	0.04	10.1
G3XD23	PAO1(PHIKZ)	wbpB	UDP-N-acetyl-2-amino-2-deoxy-D-glucuronate oxidase	PA3158	PAO1	NP_251848.1 WP_003113428.1	0.02	0.07	0.07	0.05	0.04	0.06	0.08	0.05	0.03	0.04	0.02	0.01	0.01	0	0.01	0	0	0.01	0.01	0.02	0.41	0.25	0.88	0.88	0.63	0.5	0.75	1	0.63	0.38	0.5	0.25	0.13	0.13	0	0.13	0	0	0.13	0.13	0.25	0.41	9.73
G3XD39	PAO1(PHIKZ)	PA0622	Probable bacteriophage protein	PA0622	PAO1	NP_249313.1 WP_003113197.1	0.09	0.17	0.28	0.12	0.1	0.06	0.03	0	0	0	0	0	0	0	0	0	0.01	0.01	0.02	0.01	0.09	0.32	0.61	1	0.43	0.36	0.21	0.11	0	0	0	0	0	0	0	0	0	0.04	0.04	0.07	0.04	0.09	8.59
O05927	PAO1(PHIKZ)	cysH	Adenosine 5-phosphosulfate reductase	PA1756	PAO1	NP_250447.1 WP_010895583.1	0	0.13	0.4	0.2	0.14	0.07	0.04	0.01	0	0	0	0	0	0	0	0	0	0	0	0	0	0	0.33	1	0.5	0.35	0.18	0.1	0.03	0	0	0	0	0	0	0	0	0	0	0	0	0	8.87
O50175	PAO1(PHIKZ)	astB	N-succinylarginine dihydrolase	PA0899	PAO1	NP_249590.1 WP_003085956.1	0.01	0.17	0.38	0.17	0.11	0.09	0.06	0.01	0	0	0	0	0	0	0	0	0	0	0	0	0	0.03	0.45	1	0.45	0.29	0.24	0.16	0.03	0	0	0	0	0	0	0	0	0	0	0	0	0	8.75
O54438	PAO1(PHIKZ)	fabG	3-oxoacyl-[acyl-carrier-protein] reductase FabG	PA2967	PAO1	NP_251657.1 WP_003091137.1	0.02	0.1	0.16	0.11	0.1	0.07	0.04	0.03	0.03	0.02	0.01	0.01	0.01	0.01	0.01	0.01	0.01	0.01	0.02	0.02	0.22	0.13	0.63	1	0.69	0.63	0.44	0.25	0.19	0.19	0.13	0.06	0.06	0.06	0.06	0.06	0.06	0.06	0.06	0.13	0.13	0.22	10.42
P37452	PAO1(PHIKZ)	lexA	LexA repressor	PA3007	PAO1	NP_251697.1 WP_003091196.1	0.07	0.17	0.24	0.14	0.13	0.13	0.05	0.03	0.02	0	0	0	0	0	0	0	0	0	0	0	0.01	0.29	0.71	1	0.58	0.54	0.54	0.21	0.13	0.08	0	0	0	0	0	0	0	0	0	0	0	0.01	8.99
P55222	PAO1(PHIKZ)	vfr	cAMP-activated global transcriptional regulator Vfr	PA0652	PAO1	NP_249343.1 WP_003085214.1	0.02	0.05	0.1	0.05	0.05	0.05	0.03	0.01	0.01	0.02	0.01	0.01	0.01	0.01	0.01	0.01	0.01	0.02	0.02	0.03	0.46	0.2	0.5	1	0.5	0.5	0.5	0.3	0.1	0.1	0.2	0.1	0.1	0.1	0.1	0.1	0.1	0.1	0.2	0.2	0.3	0.46	9.89
Q51547	PAO1(PHIKZ)	phoU	Phosphate-specific transport system accessory protein PhoU homolog	PA5365	PAO1	NP_254052.1 WP_003096661.1	0.04	0.06	0.11	0.05	0.04	0.04	0.02	0.01	0	0.01	0	0	0.02	0.02	0.01	0.01	0.02	0.02	0.02	0.03	0.47	0.36	0.55	1	0.45	0.36	0.36	0.18	0.09	0	0.09	0	0	0.18	0.18	0.09	0.09	0.18	0.18	0.18	0.27	0.47	8.99
Q59654	PAO1(PHIKZ)	pyrF	Orotidine 5-phosphate decarboxylase	PA2876	PAO1	NP_251566.1 WP_003090975.1	0.04	0.18	0.3	0.17	0.11	0.09	0.05	0.02	0.01	0	0	0	0	0	0	0	0	0	0	0	0	0.13	0.6	1	0.57	0.37	0.3	0.17	0.07	0.03	0	0	0	0	0	0	0	0	0	0	0	0	9.14
Q9HT67	PAO1(PHIKZ)	PA5506	HTH rpiR-type domain-containing protein	PA5506	PAO1	NP_254193.1 WP_003099726.1	0	0	0.04	0.03	0.1	0.14	0.19	0.12	0.11	0.12	0.05	0.04	0.01	0.01	0.01	0	0	0	0	0	0.03	0	0	0.21	0.16	0.53	0.74	1	0.63	0.58	0.63	0.26	0.21	0.05	0.05	0.05	0	0	0	0	0	0.03	8.88
Q9HTD8	PAO1(PHIKZ)	PA5428	Probable transcriptional regulator	PA5428	PAO1	NP_254115.1 WP_003096819.1	0	0.01	0.01	0.01	0.01	0.01	0.01	0	0	0	0	0	0	0	0	0.01	0	0.01	0.02	0.03	0.88	0	0.33	0.33	0.33	0.33	0.33	0.33	0	0	0	0	0	0	0	0	0.33	0	0.33	0.67	1	0.88	8.65
Q9HTK9	PAO1(PHIKZ)	alkT	Rubredoxin-NAD(+) reductase	PA5349	PAO1	NP_254036.1 WP_003114369.1	0.03	0.11	0.13	0.06	0.05	0.04	0	0	0	0.02	0.01	0.01	0.01	0.01	0.01	0.01	0.02	0.03	0.02	0.03	0.4	0.23	0.85	1	0.46	0.38	0.31	0	0	0	0.15	0.08	0.08	0.08	0.08	0.08	0.08	0.15	0.23	0.15	0.23	0.4	8.79
Q9HTY0	PAO1(PHIKZ)	PA5210	Probable secretion pathway ATPase	PA5210	PAO1	NP_253897.1 WP_003096276.1	0	0	0	0	0.01	0	0	0	0	0	0	0	0	0	0	0	0	0.02	0.04	0.04	0.88	0	0	0	0	0.25	0	0	0	0	0	0	0	0	0	0	0	0	0.5	1	1	0.88	8.63
Q9HTZ6	PAO1(PHIKZ)	hslO	33 kDa chaperonin	PA5193	PAO1	NP_253880.1 WP_003096245.1	0.07	0.22	0.28	0.13	0.09	0.06	0.03	0.01	0.01	0.01	0	0	0	0	0	0	0	0	0	0	0.06	0.25	0.79	1	0.46	0.32	0.21	0.11	0.04	0.04	0.04	0	0	0	0	0	0	0	0	0	0	0.06	8.96
Q9HU08	PAO1(PHIKZ)	PA5181	Probable oxidoreductase	PA5181	PAO1	NP_253868.1 WP_003114064.1	0	0.06	0.26	0.08	0.08	0.05	0.03	0.02	0	0.02	0.01	0.01	0.01	0.01	0	0	0.01	0.02	0.02	0.01	0.3	0	0.23	1	0.31	0.31	0.19	0.12	0.08	0	0.08	0.04	0.04	0.04	0.04	0	0	0.04	0.08	0.08	0.04	0.3	8.07
Q9HU18	PAO1(PHIKZ)	dctP	C4-dicarboxylate-binding periplasmic protein DctP	PA5167	PAO1	NP_253854.1 WP_003105525.1	0.02	0.03	0.03	0.02	0	0.15	0.1	0.07	0.19	0.13	0	0.05	0.03	0.01	0.02	0.01	0.02	0.03	0.01	0.02	0.07	0.11	0.16	0.16	0.11	0	0.79	0.53	0.37	1	0.68	0	0.26	0.16	0.05	0.11	0.05	0.11	0.16	0.05	0.11	0.07	9.41
Q9HUE9	PAO1(PHIKZ)	PA5020	Probable acyl-CoA dehydrogenase	PA5020	PAO1	NP_253707.1 WP_003114561.1	0	0.07	0.39	0.27	0.21	0.06	0	0	0	0	0	0	0	0	0	0	0	0	0	0	0	0	0.18	1	0.69	0.54	0.15	0	0	0	0	0	0	0	0	0	0	0	0	0	0	0	8.23
Q9HUF9	PAO1(PHIKZ)	PA5006	Uncharacterized protein	PA5006	PAO1	NP_253693.1 WP_003114552.1	0	0	0.01	0.04	0.07	0.08	0.08	0.05	0.01	0.06	0.03	0.02	0.02	0.01	0.01	0.01	0	0.01	0.02	0.01	0.45	0	0	0.13	0.5	0.88	1	1	0.63	0.13	0.75	0.38	0.25	0.25	0.13	0.13	0.13	0	0.13	0.25	0.13	0.45	8.76
Q9HUL0	PAO1(PHIKZ)	PA4955	HDOD domain-containing protein	PA4955	PAO1	NP_253642.1 WP_003113926.1	0.02	0.16	0.2	0.1	0.04	0.04	0.04	0	0	0	0	0	0	0	0	0	0	0	0	0.03	0.38	0.1	0.8	1	0.5	0.2	0.2	0.2	0	0	0	0	0	0	0	0	0	0	0	0	0.15	0.38	8.32
Q9HUP3	PAO1(PHIKZ)	nadE	NH(3)-dependent NAD(+) synthetase	PA4920	PAO1	NP_253607.1 WP_003099998.1	0.05	0.21	0.28	0.14	0.11	0.08	0.05	0.02	0.01	0.01	0	0	0	0	0	0	0	0	0	0	0.02	0.18	0.75	1	0.5	0.39	0.29	0.18	0.07	0.04	0.04	0	0	0	0	0	0	0	0	0	0	0.02	9.31
Q9HUV7	PAO1(PHIKZ)	retS	Histidine kinase	PA4856	PAO1	NP_253543.1 WP_003112323.1	0	0.05	0.18	0.13	0.15	0.11	0.09	0.04	0.01	0.02	0.01	0.01	0	0	0	0	0	0	0	0	0.22	0	0.28	1	0.72	0.83	0.61	0.5	0.22	0.06	0.11	0.06	0.06	0	0	0	0	0	0	0	0	0.22	8.45
Q9HVH6	PAO1(PHIKZ)	PA4615	Ferredoxin--NADP(+) reductase	PA4615	PAO1	NP_253305.1 WP_003110878.1	0.12	0.23	0.26	0.14	0.12	0.06	0.04	0.01	0	0	0	0	0	0	0	0	0	0	0	0	0	0.46	0.88	1	0.54	0.46	0.23	0.15	0.04	0	0	0	0	0	0	0	0	0	0	0	0	0	9.21
Q9HVV3	PAO1(PHIKZ)	PA4465	Nucleotide-binding protein PA4465	PA4465	PAO1	NP_253155.1 WP_003094361.1	0.01	0.13	0.34	0.18	0.13	0.09	0.04	0.02	0.02	0	0	0	0	0	0	0	0	0	0	0	0.05	0.03	0.38	1	0.53	0.38	0.26	0.12	0.06	0.06	0	0	0	0	0	0	0	0	0	0	0	0.05	8.95
Q9HVW4	PAO1(PHIKZ)	PA4453	Uncharacterized protein	PA4453	PAO1	NP_253143.1 WP_003094337.1	0.23	0.25	0.23	0.11	0.08	0.05	0.03	0.02	0.01	0	0	0	0	0	0	0	0	0	0	0	0	0.92	1	0.92	0.44	0.32	0.2	0.12	0.08	0.04	0	0	0	0	0	0	0	0	0	0	0	0	9.05
Q9HVW8	PAO1(PHIKZ)	hisG	ATP phosphoribosyltransferase	PA4449	PAO1	NP_253139.1 WP_003098837.1	0.01	0.05	0.17	0.15	0.15	0.15	0.12	0.07	0.04	0.03	0.01	0.01	0	0	0	0	0	0	0	0	0.02	0.06	0.29	1	0.88	0.88	0.88	0.71	0.41	0.24	0.18	0.06	0.06	0	0	0	0	0	0	0	0	0.02	9.88
Q9HVX0	PAO1(PHIKZ)	hisC1	Histidinol-phosphate aminotransferase 1	PA4447	PAO1	NP_253137.1 WP_003098833.1	0.02	0.12	0.27	0.18	0.15	0.11	0.06	0.03	0.02	0.01	0.01	0	0	0	0	0	0	0	0	0	0.01	0.07	0.44	1	0.67	0.56	0.41	0.22	0.11	0.07	0.04	0.04	0	0	0	0	0	0	0	0	0	0.01	9.35
Q9HVX6	PAO1(PHIKZ)	trpS	Tryptophan--tRNA ligase	PA4439	PAO1	NP_253129.1 WP_003112748.1	0.03	0.18	0.24	0.15	0.12	0.11	0.06	0.03	0.03	0.01	0.01	0.01	0	0	0	0	0	0	0	0	0.02	0.13	0.75	1	0.63	0.5	0.46	0.25	0.13	0.13	0.04	0.04	0.04	0	0	0	0	0	0	0	0	0.02	9.85
Q9HVY1	PAO1(PHIKZ)	PA4434	Probable oxidoreductase	PA4434	PAO1	NP_253124.1 WP_003094166.1	0.01	0.19	0.34	0.19	0.13	0.07	0.04	0.02	0.01	0	0	0	0	0	0	0	0	0	0	0	0	0.03	0.56	1	0.56	0.38	0.21	0.12	0.06	0.03	0	0	0	0	0	0	0	0	0	0	0	0	9.04
Q9HW11	PAO1(PHIKZ)	PA4395	UPF0234 protein PA4395	PA4395	PAO1	NP_253085.1 WP_003106526.1	0.34	0.26	0.2	0.08	0.05	0.03	0.02	0.01	0.01	0	0	0	0	0	0	0	0	0	0	0	0	1	0.76	0.59	0.24	0.15	0.09	0.06	0.03	0.03	0	0	0	0	0	0	0	0	0	0	0	0	9.18
Q9HW49	PAO1(PHIKZ)	PA4352	Uncharacterized protein	PA4352	PAO1	NP_253042.1 WP_003093974.1	0.03	0.06	0.07	0.04	0.03	0.02	0.02	0.01	0.01	0	0	0	0	0.01	0.01	0.01	0.01	0.01	0.02	0.02	0.61	0.43	0.86	1	0.57	0.43	0.29	0.29	0.14	0.14	0	0	0	0	0.14	0.14	0.14	0.14	0.14	0.29	0.29	0.61	9.12
Q9HWC5	PAO1(PHIKZ)	rplK	50S ribosomal protein L11	PA4274	50S	NP_252964.1 WP_003093751.1	0	0	0	0	0	0	0	0	0	0	0	0	0.01	0.05	0.1	0.05	0.14	0.12	0.1	0.06	0.35	0	0	0	0	0	0	0	0	0	0	0	0	0.07	0.36	0.71	0.36	1	0.86	0.71	0.43	0.35	10.88
Q9HWD0	PAO1(PHIKZ)	rpsL	30S ribosomal protein S12	PA4268	30S	NP_252958.1 WP_003093744.1	0	0	0	0	0	0	0	0.01	0.1	0.17	0.12	0.13	0.09	0.06	0.05	0.02	0.05	0.04	0.04	0.03	0.11	0	0	0	0	0	0	0	0.06	0.59	1	0.71	0.76	0.53	0.35	0.29	0.12	0.29	0.24	0.24	0.18	0.11	11.43
Q9HWF5	PAO1(PHIKZ)	secY	Protein translocase subunit SecY	PA4243	PAO1	NP_252933.1 WP_003093694.1	0.01	0.06	0.19	0.13	0.16	0.13	0.05	0.03	0.06	0.02	0.01	0.01	0.01	0	0	0	0	0.01	0.01	0.01	0.09	0.05	0.32	1	0.68	0.84	0.68	0.26	0.16	0.32	0.11	0.05	0.05	0.05	0	0	0	0	0.05	0.05	0.05	0.09	9.82
Q9HWH4	PAO1(PHIKZ)	mexI	Probable Resistance-Nodulation-Cell Division (RND) efflux transporter	PA4207	PAO1	NP_252896.1 WP_003114727.1	0.01	0.06	0.11	0.21	0.16	0.11	0.04	0.02	0	0	0	0	0	0	0	0	0	0	0	0	0.26	0.05	0.29	0.52	1	0.76	0.52	0.19	0.1	0	0	0	0	0	0	0	0	0	0	0	0	0.26	8.11
Q9HWH5	PAO1(PHIKZ)	mexH	Probable Resistance-Nodulation-Cell Division (RND) efflux membrane fusion protein	PA4206	PAO1	NP_252895.1 WP_003104731.1	0	0.01	0.03	0.01	0.01	0.01	0	0.8	0	0	0.01	0	0	0	0	0	0	0	0.01	0	0.09	0	0.01	0.04	0.01	0.01	0.01	0	1	0	0	0.01	0	0	0	0	0	0	0	0.01	0	0.09	9.26
Q9HXB8	PAO1(PHIKZ)	PA3895	Probable transcriptional regulator	PA3895	PAO1	NP_252584.1 WP_003092994.1	0	0	0.01	0.02	0.06	0.13	0.14	0.09	0.1	0.11	0.05	0.07	0.04	0.02	0.02	0.01	0.01	0.02	0.02	0.01	0.07	0	0	0.07	0.14	0.43	0.93	1	0.64	0.71	0.79	0.36	0.5	0.29	0.14	0.14	0.07	0.07	0.14	0.14	0.07	0.07	9.04
Q9HXE5	PAO1(PHIKZ)	rhlB	ATP-dependent RNA helicase RhlB	PA3861	PAO1	NP_252550.3 WP_003119269.1	0	0.01	0.02	0.01	0.02	0.04	0.04	0.02	0.01	0	0	0	0	0	0.01	0	0	0.01	0.01	0.02	0.77	0	0.25	0.5	0.25	0.5	1	1	0.5	0.25	0	0	0	0	0	0.25	0	0	0.25	0.25	0.5	0.77	9.47
Q9HXE8	PAO1(PHIKZ)	PA3858	Probable amino acid-binding protein	PA3858	PAO1	NP_252547.1 WP_003119272.1	0.03	0.16	0.34	0.18	0.16	0.07	0.03	0.01	0	0	0	0	0	0	0	0	0	0	0	0	0	0.09	0.47	1	0.53	0.47	0.21	0.09	0.03	0	0	0	0	0	0	0	0	0	0	0	0	0	8.53
Q9HXI5	PAO1(PHIKZ)	trmJ	tRNA (cytidine/uridine-2-O-)-methyltransferase TrmJ	PA3817	PAO1	NP_252506.1 WP_003113799.1	0.07	0.23	0.31	0.17	0.1	0.07	0.03	0.01	0.01	0	0	0	0	0	0	0	0	0	0	0	0	0.23	0.74	1	0.55	0.32	0.23	0.1	0.03	0.03	0	0	0	0	0	0	0	0	0	0	0	0	9.3
Q9HXI6	PAO1(PHIKZ)	cysE	Serine O-acetyltransferase	PA3816	PAO1	NP_252505.1 WP_003100615.1	0.02	0.1	0.28	0.15	0.14	0.14	0.1	0.03	0.02	0.02	0	0	0	0	0	0	0	0	0	0	0	0.07	0.36	1	0.54	0.5	0.5	0.36	0.11	0.07	0.07	0	0	0	0	0	0	0	0	0	0	0	9.11
Q9HXM7	PAO1(PHIKZ)	PA3768	Probable metallo-oxidoreductase	PA3768	PAO1	NP_252457.1 WP_003119305.1	0.04	0.15	0.4	0.2	0.12	0.08	0.01	0	0	0	0	0	0	0	0	0	0	0	0	0	0	0.1	0.38	1	0.5	0.3	0.2	0.03	0	0	0	0	0	0	0	0	0	0	0	0	0	0	8.45
Q9HXQ2	PAO1(PHIKZ)	rplS	50S ribosomal protein L19	PA3742	50S	NP_252431.1 WP_003092637.1	0	0	0	0	0	0	0	0	0	0	0	0	0.02	0.08	0.12	0.08	0.11	0.12	0.16	0.09	0.21	0	0	0	0	0	0	0	0	0	0	0	0	0.13	0.5	0.75	0.5	0.69	0.75	1	0.56	0.21	11.36
Q9HXU8	PAO1(PHIKZ)	lptF	Lipotoxon F LptF	PA3692	PAO1	NP_252382.1 WP_003092499.1	0.02	0.03	0.04	0.03	0.02	0.02	0.02	0.01	0	0	0	0	0	0	0	0	0	0	0	0	0.81	0.5	0.75	1	0.75	0.5	0.5	0.5	0.25	0	0	0	0	0	0	0	0	0	0	0	0	0.81	9.47
Q9HY04	PAO1(PHIKZ)	truD	tRNA pseudouridine synthase D	PA3626	PAO1	NP_252316.1 WP_003113870.1	0.08	0.12	0.17	0.09	0.11	0.1	0.05	0.02	0.02	0	0	0	0	0	0	0	0	0.01	0	0.01	0.22	0.47	0.71	1	0.53	0.65	0.59	0.29	0.12	0.12	0	0	0	0	0	0	0	0	0.06	0	0.06	0.22	8.75
Q9HYC8	PAO1(PHIKZ)	PA3481	Iron-sulfur cluster carrier protein	PA3481	PAO1	NP_252171.1 WP_003092020.1	0	0.01	0.01	0.01	0.01	0.01	0	0	0	0	0	0.01	0.01	0.01	0.02	0.01	0.01	0.02	0.04	0.03	0.77	0	0.25	0.25	0.25	0.25	0.25	0	0	0	0	0	0.25	0.25	0.25	0.5	0.25	0.25	0.5	1	0.75	0.77	9.54
Q9HYD5	PAO1(PHIKZ)	maeA	NAD-dependent malic enzyme	PA3471	PAO1	NP_252161.1 WP_003103761.1	0	0.02	0.21	0.24	0.16	0.16	0.05	0.06	0.02	0.02	0.01	0.01	0	0.01	0	0	0	0	0	0	0.01	0	0.08	0.88	1	0.67	0.67	0.21	0.25	0.08	0.08	0.04	0.04	0	0.04	0	0	0	0	0	0	0.01	9.22
Q9HYT5	PAO1(PHIKZ)	PA3309	Usp domain-containing protein	PA3309	PAO1	NP_251999.1 WP_003091672.1	0.08	0.17	0.23	0.13	0.1	0.07	0.04	0.01	0.01	0.01	0	0	0	0	0	0	0	0	0	0.01	0.13	0.35	0.74	1	0.57	0.43	0.3	0.17	0.04	0.04	0.04	0	0	0	0	0	0	0	0	0	0.04	0.13	9.52
Q9HZG1	PAO1(PHIKZ)	PA3047	Probable D-alanyl-D-alanine carboxypeptidase	PA3047	PAO1	NP_251737.1 WP_003091272.1	0	0	0	0	0.02	0.02	0.03	0.03	0.07	0.12	0.12	0.15	0.11	0.09	0.1	0.03	0.03	0.02	0.01	0.01	0.02	0	0	0	0	0.13	0.13	0.2	0.2	0.47	0.8	0.8	1	0.73	0.6	0.67	0.2	0.2	0.13	0.07	0.07	0.02	9.22
Q9HZM5	PAO1(PHIKZ)	kdsB	3-deoxy-manno-octulosonate cytidylyltransferase	PA2979	PAO1	NP_251669.1 WP_003106922.1	0.04	0.21	0.23	0.12	0.12	0.08	0.04	0.01	0.01	0	0	0	0	0	0	0	0	0	0	0	0.11	0.17	0.91	1	0.52	0.52	0.35	0.17	0.04	0.04	0	0	0	0	0	0	0	0	0	0	0	0.11	9.34
Q9HZM7	PAO1(PHIKZ)	murB	UDP-N-acetylenolpyruvoylglucosamine reductase	PA2977	PAO1	NP_251667.1 WP_003106928.1	0.12	0.22	0.27	0.13	0.14	0.07	0.04	0.01	0	0	0	0	0	0	0	0	0	0	0	0	0	0.44	0.81	1	0.48	0.52	0.26	0.15	0.04	0	0	0	0	0	0	0	0	0	0	0	0	0	8.88
Q9HZT6	PAO1(PHIKZ)	PA2911	Probable TonB-dependent receptor	PA2911	PAO1	NP_251601.1 WP_003114020.1	0	0	0	0	0	0	0	0	0	0	0	0	0	0	0	0	0	0	0	0.01	0.99	0	0	0	0	0	0	0	0	0	0	0	0	0	0	0	0	0	0	0	1	0.99	8.69
Q9I045	PAO1(PHIKZ)	PA2798	Probable two-component response regulator	PA2798	PAO1	NP_251488.1 WP_003114778.1	0.02	0.08	0.18	0.11	0.09	0.08	0.01	0.01	0	0.01	0	0	0	0.01	0.01	0.01	0	0.01	0.01	0.02	0.34	0.11	0.44	1	0.61	0.5	0.44	0.06	0.06	0	0.06	0	0	0	0.06	0.06	0.06	0	0.06	0.06	0.11	0.34	8.91
Q9I078	PAO1(PHIKZ)	PA2765	Uncharacterized protein	PA2765	PAO1	NP_251455.1 WP_003119903.1	0	0.11	0.35	0.14	0.1	0.07	0.04	0.02	0.01	0	0	0	0	0	0	0	0	0	0	0	0.13	0	0.31	1	0.4	0.29	0.2	0.11	0.06	0.03	0	0	0	0	0	0	0	0	0	0	0	0.13	8.81
Q9I0Q7	PAO1(PHIKZ)	kynA	Tryptophan 2,3-dioxygenase	PA2579	PAO1	NP_251269.1 WP_003120044.1	0.01	0.11	0.34	0.2	0.16	0.1	0.05	0.03	0.01	0	0	0	0	0	0	0	0	0	0	0	0	0.03	0.32	1	0.59	0.47	0.29	0.15	0.09	0.03	0	0	0	0	0	0	0	0	0	0	0	0	9.32
Q9I0V3	PAO1(PHIKZ)	PA2530	PmbA_TldD_C domain-containing protein	PA2530	PAO1	NP_251220.1 WP_003113322.1	0.01	0.12	0.37	0.2	0.15	0.08	0.06	0.01	0.01	0	0	0	0	0	0	0	0	0	0	0	0	0.03	0.32	1	0.54	0.41	0.22	0.16	0.03	0.03	0	0	0	0	0	0	0	0	0	0	0	0	9.02
Q9I1F6	PAO1(PHIKZ)	gntR	HTH-type transcriptional regulator GntR	PA2320	PAO1	NP_251010.1 WP_003107131.1	0.01	0.03	0.05	0.04	0.09	0.11	0.17	0.11	0.09	0.09	0.05	0.04	0.02	0.01	0.01	0.01	0.01	0.01	0	0.01	0.04	0.06	0.18	0.29	0.24	0.53	0.65	1	0.65	0.53	0.53	0.29	0.24	0.12	0.06	0.06	0.06	0.06	0.06	0	0.06	0.04	9.15
Q9I2S4	PAO1(PHIKZ)	PA1821	Probable enoyl-CoA hydratase/isomerase	PA1821	PAO1	NP_250512.1 WP_003087972.1	0	0.02	0.24	0.22	0.19	0.16	0.09	0.04	0.02	0.02	0	0	0	0	0	0	0	0	0	0	0	0	0.08	1	0.92	0.79	0.67	0.38	0.17	0.08	0.08	0	0	0	0	0	0	0	0	0	0	0	9.41
Q9I2T7	PAO1(PHIKZ)	PA1807	Probable ATP-binding component of ABC transporter	PA1807	PAO1	NP_250498.1 WP_003087940.1	0	0	0.01	0.01	0.02	0.01	0.01	0.01	0	0	0	0.01	0	0	0	0	0.01	0.02	0.01	0.04	0.83	0	0	0.25	0.25	0.5	0.25	0.25	0.25	0	0	0	0.25	0	0	0	0	0.25	0.5	0.25	1	0.83	8.54
Q9I2V3	PAO1(PHIKZ)	PA1789	Usp domain-containing protein	PA1789	PAO1	NP_250480.1 WP_003087881.1	0.09	0.19	0.25	0.12	0.06	0.05	0.01	0	0	0	0	0	0	0	0	0	0	0	0	0	0.2	0.36	0.76	1	0.48	0.24	0.2	0.04	0	0	0	0	0	0	0	0	0	0	0	0	0	0.2	9
Q9I2Y2	PAO1(PHIKZ)	thrH	Phosphoserine phosphatase ThrH	PA1757	PAO1	NP_250448.1 WP_003098078.1	0.01	0.15	0.33	0.19	0.13	0.09	0.04	0.03	0.02	0	0	0	0	0	0	0	0	0	0	0	0	0.03	0.45	1	0.58	0.39	0.27	0.12	0.09	0.06	0	0	0	0	0	0	0	0	0	0	0	0	9.4
Q9I3F4	PAO1(PHIKZ)	rlmM	Ribosomal RNA large subunit methyltransferase M	PA1563	PAO1	NP_250254.1 WP_003087345.1	0.06	0.18	0.27	0.09	0.08	0.05	0.02	0.01	0.01	0.01	0	0	0	0	0	0	0	0	0	0.01	0.19	0.22	0.67	1	0.33	0.3	0.19	0.07	0.04	0.04	0.04	0	0	0	0	0	0	0	0	0	0.04	0.19	8.91
Q9I3J3	PAO1(PHIKZ)	PA1520	Probable transcriptional regulator	PA1520	PAO1	NP_250211.1 WP_003083340.1	0	0	0	0	0.04	0.09	0.09	0.1	0.12	0.12	0.08	0.07	0.04	0.03	0.03	0.02	0.02	0.01	0.01	0.01	0.1	0	0	0	0	0.33	0.75	0.75	0.83	1	1	0.67	0.58	0.33	0.25	0.25	0.17	0.17	0.08	0.08	0.08	0.1	9.76
Q9I3L9	PAO1(PHIKZ)	cysP	Thiosulfate-binding protein	PA1493	PAO1	NP_250184.1 WP_003087175.1	0.13	0.27	0.32	0.13	0.07	0.05	0.02	0	0	0	0	0	0	0	0	0	0	0	0	0	0	0.41	0.84	1	0.41	0.22	0.16	0.06	0	0	0	0	0	0	0	0	0	0	0	0	0	0	8.88
Q9I3M9	PAO1(PHIKZ)	cycH	Cytochrome c-type biogenesis protein CycH	PA1483	PAO1	NP_250174.1 WP_003083145.1	0.01	0.07	0.15	0.12	0.19	0.13	0.11	0.08	0.04	0	0	0	0.01	0	0	0	0	0	0	0.01	0.05	0.05	0.37	0.79	0.63	1	0.68	0.58	0.42	0.21	0	0	0	0.05	0	0	0	0	0	0	0.05	0.05	8.68
Q9I3W9	PAO1(PHIKZ)	pdxB	Erythronate-4-phosphate dehydrogenase	PA1375	PAO1	NP_250066.1 WP_003112396.1	0.03	0.17	0.32	0.16	0.14	0.09	0.05	0.02	0.01	0	0	0	0	0	0	0	0	0	0	0	0	0.09	0.53	1	0.5	0.44	0.28	0.16	0.06	0.03	0	0	0	0	0	0	0	0	0	0	0	0	9.04
Q9I4F9	PAO1(PHIKZ)	phoP	Two-component response regulator PhoP	PA1179	PAO1	NP_249870.1 WP_003082436.1	0.16	0.22	0.28	0.11	0.08	0.05	0.03	0	0	0	0	0	0	0	0	0	0	0	0	0	0.06	0.57	0.79	1	0.39	0.29	0.18	0.11	0	0	0	0	0	0	0	0	0	0	0	0	0	0.06	8.67
Q9I4H3	PAO1(PHIKZ)	PA1164	ThiF domain-containing protein	PA1164	PAO1	NP_249855.1 WP_003112469.1	0	0.06	0.32	0.17	0.16	0.12	0.07	0.03	0.01	0	0	0	0	0	0	0	0	0	0	0	0.04	0	0.19	1	0.53	0.5	0.38	0.22	0.09	0.03	0	0	0	0	0	0	0	0	0	0	0	0.04	9.14
Q9I4H5	PAO1(PHIKZ)	dapE	Succinyl-diaminopimelate desuccinylase	PA1162	PAO1	NP_249853.1 WP_003082377.1	0.04	0.19	0.28	0.21	0.13	0.07	0.04	0.01	0.02	0	0	0	0	0	0	0	0	0	0	0	0	0.14	0.68	1	0.75	0.46	0.25	0.14	0.04	0.07	0	0	0	0	0	0	0	0	0	0	0	0	9.07
Q9I4V8	PAO1(PHIKZ)	PA1015	Probable transcriptional regulator	PA1015	PAO1	NP_249706.1 WP_003112543.1	0.03	0.12	0.21	0.09	0.12	0.08	0.05	0.02	0.02	0	0	0	0	0	0	0	0	0	0	0	0.25	0.14	0.57	1	0.43	0.57	0.38	0.24	0.1	0.1	0	0	0	0	0	0	0	0	0	0	0	0.25	8.8
Q9I4V9	PAO1(PHIKZ)	PA1014	Probable glycosyl transferase	PA1014	PAO1	NP_249705.1 WP_003140646.1	0	0	0	0	0	0	0.01	0	0.01	0	0	0	0	0	0.01	0.01	0.01	0.03	0.04	0.05	0.81	0	0	0	0	0	0	0.2	0	0.2	0	0	0	0	0	0.2	0.2	0.2	0.6	0.8	1	0.81	9.02
Q9I522	PAO1(PHIKZ)	lpxO2	Lipopolysaccharide biosynthetic protein LpxO2	PA0936	PAO1	NP_249627.1 WP_003086047.1	0.01	0.03	0.07	0.03	0.04	0.04	0.04	0.01	0.01	0	0	0.02	0.01	0	0	0	0.01	0.01	0.02	0.03	0.61	0.14	0.43	1	0.43	0.57	0.57	0.57	0.14	0.14	0	0	0.29	0.14	0	0	0	0.14	0.14	0.29	0.43	0.61	8.91
Q9I5D9	PAO1(PHIKZ)	PA0799	Probable helicase	PA0799	PAO1	NP_249490.1 WP_003118645.1	0	0.01	0.01	0	0	0	0	0	0	0	0	0	0	0	0	0	0	0.01	0.02	0.05	0.91	0	0.2	0.2	0	0	0	0	0	0	0	0	0	0	0	0	0	0	0.2	0.4	1	0.91	8.61
Q9I5E2	PAO1(PHIKZ)	prpB	2-methylisocitrate lyase	PA0796	PAO1	NP_249487.1 WP_003103044.1	0	0.08	0.33	0.16	0.14	0.12	0.07	0.04	0.01	0	0.01	0	0	0	0	0	0	0	0	0	0.02	0	0.24	1	0.48	0.42	0.36	0.21	0.12	0.03	0	0.03	0	0	0	0	0	0	0	0	0	0.02	9.27
Q9I5Q4	PAO1(PHIKZ)	PA0667	LysM domain-containing protein	PA0667	PAO1	NP_249358.1 WP_003129241.1	0	0	0	0	0	0.15	0.24	0.16	0.17	0.09	0.03	0.03	0.01	0.01	0.01	0	0	0	0	0.01	0.09	0	0	0	0	0	0.63	1	0.67	0.71	0.38	0.13	0.13	0.04	0.04	0.04	0	0	0	0	0.04	0.09	8.77
Q9I5T3	PAO1(PHIKZ)	PA0605	Probable permease of ABC transporter	PA0605	PAO1	NP_249296.1 WP_003113206.1	0.01	0.07	0.15	0.11	0.16	0.16	0.1	0.06	0.04	0.02	0	0.01	0.01	0	0	0	0	0	0	0	0.12	0.06	0.44	0.94	0.69	1	1	0.63	0.38	0.25	0.13	0	0.06	0.06	0	0	0	0	0	0	0	0.12	8.65
Q9I690	PAO1(PHIKZ)	PA0423	UPF0312 protein PA0423	PA0423	PAO1	NP_249114.1 WP_003084626.1	0.09	0.19	0.28	0.12	0.12	0.08	0.05	0.02	0.02	0.01	0	0	0	0	0	0	0	0	0	0	0	0.32	0.68	1	0.43	0.43	0.29	0.18	0.07	0.07	0.04	0	0	0	0	0	0	0	0	0	0	0	9.5
Q9I6I9	PAO1(PHIKZ)	spuF	Spermidine/putrescine import ATP-binding protein PotA	PA0302	PAO1	NP_248993.1 WP_003084303.1	0	0	0.08	0.13	0.13	0.17	0.09	0.04	0.04	0.01	0.02	0.02	0.01	0	0.01	0	0	0.01	0.01	0.03	0.2	0	0	0.47	0.76	0.76	1	0.53	0.24	0.24	0.06	0.12	0.12	0.06	0	0.06	0	0	0.06	0.06	0.18	0.2	9.09
Q9I6Z3	PAO1(PHIKZ)	ahpC	Alkyl hydroperoxide reductase C	PA0139	PAO1	NP_248829.1 WP_003083828.1	0.07	0.18	0.3	0.13	0.12	0.07	0.04	0.02	0.01	0.01	0.01	0.01	0	0	0	0	0	0	0	0	0.02	0.23	0.6	1	0.43	0.4	0.23	0.13	0.07	0.03	0.03	0.03	0.03	0	0	0	0	0	0	0	0	0.02	10.4
Q9I761	PAO1(PHIKZ)	PA0071	FGE-sulfatase domain-containing protein	PA0071	PAO1	NP_248761.1 WP_003106615.1	0.03	0.16	0.26	0.18	0.12	0.1	0.05	0.02	0	0	0	0	0	0	0	0	0	0	0	0	0.07	0.12	0.62	1	0.69	0.46	0.38	0.19	0.08	0	0	0	0	0	0	0	0	0	0	0	0	0.07	8.48
Q9I762	PAO1(PHIKZ)	PA0070	Gly-zipper_Omp domain-containing protein	PA0070	PAO1	NP_248760.1 WP_003106614.1	0.07	0.13	0.15	0.11	0.09	0.08	0.08	0.03	0.03	0.02	0.01	0.01	0.01	0	0	0	0	0	0	0.01	0.17	0.47	0.87	1	0.73	0.6	0.53	0.53	0.2	0.2	0.13	0.07	0.07	0.07	0	0	0	0	0	0	0.07	0.17	10.22
Q9X6P4	PAO1(PHIKZ)	lpxA	Acyl-[acyl-carrier-protein]--UDP-N-acetylglucosamine O-acyltransferase	PA3644	PAO1	NP_252334.1 WP_003092373.1	0	0.07	0.25	0.17	0.18	0.14	0.07	0.02	0.04	0.03	0	0	0	0	0	0	0	0	0	0	0.01	0	0.28	1	0.68	0.72	0.56	0.28	0.08	0.16	0.12	0	0	0	0	0	0	0	0	0	0	0.01	9.88
Q9X6R0	PAO1(PHIKZ)	speE1	Polyamine aminopropyltransferase 1	PA1687	PAO1	NP_250378.1 WP_003114619.1	0.05	0.19	0.32	0.17	0.12	0.07	0.03	0.01	0.01	0.01	0.01	0	0	0	0	0	0	0	0	0	0.01	0.16	0.59	1	0.53	0.38	0.22	0.09	0.03	0.03	0.03	0.03	0	0	0	0	0	0	0	0	0	0.01	10.13
Q9X6V6	PAO1(PHIKZ)	rlpA	Endolytic peptidoglycan transglycosylase RlpA	PA4000	PAO1	NP_252689.1 WP_003100310.1	0.01	0.02	0.03	0.02	0.03	0.01	0.01	0	0	0	0	0	0	0	0	0	0	0	0	0	0.88	0.33	0.67	1	0.67	1	0.33	0.33	0	0	0	0	0	0	0	0	0	0	0	0	0	0.88	8.78
Q9ZFE4	PAO1(PHIKZ)	fabI	Enoyl-[acyl-carrier-protein] reductase [NADH] FabI	PA1806	PAO1	NP_250497.1 WP_003087936.1	0	0.09	0.28	0.2	0.17	0.13	0.08	0.04	0.01	0	0	0	0	0	0	0	0	0	0	0	0	0	0.32	1	0.71	0.61	0.46	0.29	0.14	0.04	0	0	0	0	0	0	0	0	0	0	0	0	9.35
G3XCU2	PAO1(PHIKZ)	argR	HTH-type transcriptional regulator ArgR	PA0893	PAO1	NP_249584.1 WP_003085944.1	0.01	0.09	0.2	0.15	0.13	0.1	0.07	0.03	0.02	0.01	0	0	0	0	0	0	0	0	0	0.01	0.16	0.05	0.45	1	0.75	0.65	0.5	0.35	0.15	0.1	0.05	0	0	0	0	0	0	0	0	0	0.05	0.16	8.61
G3XCV7	PAO1(PHIKZ)	pbpA	Peptidoglycan D,D-transpeptidase MrdA	PA4003	PAO1	NP_252692.1 WP_003093191.1	0	0	0	0.01	0.02	0.1	0.08	0.03	0.06	0	0.04	0.04	0.03	0.02	0.01	0.01	0.01	0.01	0.02	0.02	0.48	0	0	0	0.1	0.2	1	0.8	0.3	0.6	0	0.4	0.4	0.3	0.2	0.1	0.1	0.1	0.1	0.2	0.2	0.48	8.3
G3XCW2	PAO1(PHIKZ)	PA2018	Efflux pump membrane transporter	PA2018	PAO1	NP_250708.1 WP_003113508.1	0.06	0	0.05	0.07	0.11	0.16	0.1	0.05	0.06	0	0	0	0	0	0	0	0	0	0	0	0.33	0.38	0	0.31	0.44	0.69	1	0.63	0.31	0.38	0	0	0	0	0	0	0	0	0	0	0	0.33	8.16
G3XCZ6	PAO1(PHIKZ)	fabD	Malonyl CoA-acyl carrier protein transacylase	PA2968	PAO1	NP_251658.1 WP_003147872.1	0.07	0.24	0.27	0.14	0.11	0.07	0.04	0.03	0.01	0	0	0	0	0	0	0	0	0	0	0	0.01	0.26	0.89	1	0.52	0.41	0.26	0.15	0.11	0.04	0	0	0	0	0	0	0	0	0	0	0	0.01	9.19
G3XD02	PAO1(PHIKZ)	pstC	Membrane protein component of ABC phosphate transporter	PA5368	PAO1	NP_254055.1 WP_010895703.1	0	0.03	0.24	0.15	0.17	0.12	0.07	0.04	0	0	0	0	0	0	0	0	0	0	0	0	0.19	0	0.13	1	0.63	0.71	0.5	0.29	0.17	0	0	0	0	0	0	0	0	0	0	0	0	0.19	8.39
G3XD11	PAO1(PHIKZ)	oprH	PhoP/Q and low Mg2+ inducible outer membrane protein H1	PA1178	PAO1	NP_249869.1 WP_003082431.1	0	0	0	0.01	0	0	0	0	0	0	0.01	0.01	0.01	0.01	0.01	0.02	0.02	0.03	0.02	0.01	0.82	0	0	0	0.33	0	0	0	0	0	0	0.33	0.33	0.33	0.33	0.33	0.67	0.67	1	0.67	0.33	0.82	10.11
G3XD85	PAO1(PHIKZ)	wbpH	Probable glycosyltransferase WbpH	PA3149	PAO1	NP_251839.1 WP_003115615.1	0.03	0.1	0.12	0.06	0.07	0.05	0.06	0.03	0.03	0.01	0.01	0.01	0	0	0	0	0	0.01	0.01	0.02	0.39	0.25	0.83	1	0.5	0.58	0.42	0.5	0.25	0.25	0.08	0.08	0.08	0	0	0	0	0	0.08	0.08	0.17	0.39	9.01
O52761	PAO1(PHIKZ)	rplQ	50S ribosomal protein L17	PA4237	50S	NP_252927.1 WP_003093672.1	0	0	0	0	0	0	0	0	0	0	0	0	0.02	0.12	0.17	0.09	0.1	0.08	0.1	0.07	0.24	0	0	0	0	0	0	0	0	0	0	0	0	0.12	0.71	1	0.53	0.59	0.47	0.59	0.41	0.24	10.72
O87125	PAO1(PHIKZ)	cheB1	Protein-glutamate methylesterase/protein-glutamine glutaminase 1	PA1459	PAO1	NP_250150.1 WP_010895569.1	0.05	0.09	0.14	0.08	0.07	0.05	0.02	0.01	0.01	0	0	0.01	0	0	0	0	0.01	0.01	0.01	0.03	0.42	0.36	0.64	1	0.57	0.5	0.36	0.14	0.07	0.07	0	0	0.07	0	0	0	0	0.07	0.07	0.07	0.21	0.42	9.11
P20574	PAO1(PHIKZ)	trpD	Anthranilate phosphoribosyltransferase	PA0650	PAO1	NP_249341.1 WP_003085203.1	0.04	0.22	0.28	0.17	0.13	0.09	0.04	0.02	0	0	0	0	0	0	0	0	0	0	0	0	0	0.14	0.79	1	0.61	0.46	0.32	0.14	0.07	0	0	0	0	0	0	0	0	0	0	0	0	0	9.17
P35818	PAO1(PHIKZ)	xcpQ	Secretin XcpQ	PA3105	PAO1	NP_251795.1 WP_003113934.1	0	0.03	0.06	0.08	0.09	0.1	0.1	0.06	0	0.06	0.02	0	0.01	0	0.01	0.01	0	0.02	0	0.03	0.31	0	0.3	0.6	0.8	0.9	1	1	0.6	0	0.6	0.2	0	0.1	0	0.1	0.1	0	0.2	0	0.3	0.31	9.16
P38098	PAO1(PHIKZ)	carA	Carbamoyl-phosphate synthase small chain	PA4758	PAO1	NP_253446.1 WP_003095209.1	0	0.05	0.28	0.21	0.18	0.1	0.06	0.03	0.01	0.01	0	0	0	0	0	0	0	0	0	0	0.05	0	0.18	1	0.75	0.64	0.36	0.21	0.11	0.04	0.04	0	0	0	0	0	0	0	0	0	0	0.05	9.65
P50587	PAO1(PHIKZ)	pyrE	Orotate phosphoribosyltransferase	PA5331	PAO1	NP_254018.1 WP_003096586.1	0.03	0.1	0.12	0.07	0.06	0.05	0.03	0.02	0.01	0.01	0.01	0	0	0.01	0.01	0.01	0	0.01	0.01	0.01	0.45	0.25	0.83	1	0.58	0.5	0.42	0.25	0.17	0.08	0.08	0.08	0	0	0.08	0.08	0.08	0	0.08	0.08	0.08	0.45	9.5
P80357	PAO1(PHIKZ)	astA	Arginine N-succinyltransferase subunit alpha	PA0896	PAO1	NP_249587.1 WP_003085950.1	0	0.05	0.33	0.16	0.2	0.12	0.06	0.03	0.01	0.01	0	0	0	0	0	0	0	0	0	0	0.01	0	0.15	1	0.48	0.61	0.36	0.18	0.09	0.03	0.03	0	0	0	0	0	0	0	0	0	0	0.01	9.36
Q51434	PAO1(PHIKZ)	cheZ	Protein phosphatase CheZ	PA1457	PAO1	NP_250148.1	0.22	0.28	0.29	0.14	0.04	0.03	0	0	0	0	0	0	0	0	0	0	0	0	0	0	0	0.76	0.97	1	0.48	0.14	0.1	0	0	0	0	0	0	0	0	0	0	0	0	0	0	0	8.41
Q51546	PAO1(PHIKZ)	pstB	Phosphate import ATP-binding protein PstB	PA5366	PAO1	NP_254053.1 WP_003096663.1	0.01	0.05	0.1	0.05	0.04	0.06	0.05	0.04	0.03	0.03	0.02	0.02	0.01	0.01	0.01	0.01	0	0.01	0.02	0.01	0.44	0.1	0.5	1	0.5	0.4	0.6	0.5	0.4	0.3	0.3	0.2	0.2	0.1	0.1	0.1	0.1	0	0.1	0.2	0.1	0.44	8.87
Q51564	PAO1(PHIKZ)	dapF	Diaminopimelate epimerase	PA5278	PAO1	NP_253965.1 WP_003114344.1	0.02	0.11	0.37	0.2	0.12	0.1	0.02	0.01	0.01	0.01	0	0	0	0	0	0	0	0	0	0	0.04	0.05	0.3	1	0.54	0.32	0.27	0.05	0.03	0.03	0.03	0	0	0	0	0	0	0	0	0	0	0.04	8.97
Q9HT84	PAO1(PHIKZ)	dgcP	Diguanylate cyclase DgcP	PA5487	PAO1	NP_254174.1 WP_003114121.1	0.21	0.3	0.26	0.17	0.05	0	0	0	0	0	0	0	0	0	0	0	0	0	0	0	0	0.7	1	0.87	0.57	0.17	0	0	0	0	0	0	0	0	0	0	0	0	0	0	0	0	7.94
Q9HT86	PAO1(PHIKZ)	ampDh2	AmpDh2	PA5485	PAO1	NP_254172.1 WP_003096970.1	0	0	0	0	0	0	0	0	0	0	0	0	0	0	0	0	0	0	0	0	1																					1	8.66
Q9HT87	PAO1(PHIKZ)	PA5484	Histidine kinase	PA5484	PAO1	NP_254171.1 WP_003114120.1	0.01	0.11	0.23	0.15	0.13	0.14	0.08	0	0	0	0	0	0	0	0	0	0	0	0	0	0.15	0.04	0.48	1	0.65	0.57	0.61	0.35	0	0	0	0	0	0	0	0	0	0	0	0	0	0.15	8.16
Q9HTL5	PAO1(PHIKZ)	PA5343	Epimerase domain-containing protein	PA5343	PAO1	NP_254030.1 WP_003096618.1	0.15	0.22	0.34	0.12	0.1	0.05	0.02	0	0	0	0	0	0	0	0	0	0	0	0	0	0	0.44	0.65	1	0.35	0.29	0.15	0.06	0	0	0	0	0	0	0	0	0	0	0	0	0	0	8.87
Q9HTM2	PAO1(PHIKZ)	gmk	Guanylate kinase	PA5336	PAO1	NP_254023.1 WP_003098317.1	0.06	0.23	0.29	0.17	0.11	0.05	0.05	0.02	0.02	0	0	0	0	0	0	0	0	0	0	0	0	0.21	0.79	1	0.59	0.38	0.17	0.17	0.07	0.07	0	0	0	0	0	0	0	0	0	0	0	0	8.92
Q9HTN7	PAO1(PHIKZ)	PA5317	Probable binding protein component of ABC dipeptide transporter	PA5317	PAO1	NP_254004.1 WP_003098288.1	0.05	0.21	0.36	0.15	0.14	0.07	0.02	0	0	0	0	0	0	0	0	0	0	0	0	0	0	0.14	0.58	1	0.42	0.39	0.19	0.06	0	0	0	0	0	0	0	0	0	0	0	0	0	0	8.3
Q9HTX3	PAO1(PHIKZ)	PA5217	Probable binding protein component of ABC iron transporter PA5217	PA5217	PAO1	NP_253904.1 WP_003096289.1	0.11	0.22	0.33	0.13	0.1	0.05	0.03	0.01	0.01	0	0	0	0	0	0	0	0	0	0	0	0	0.33	0.67	1	0.39	0.3	0.15	0.09	0.03	0.03	0	0	0	0	0	0	0	0	0	0	0	0	9.21
Q9HTX7	PAO1(PHIKZ)	gcvP2	Glycine dehydrogenase (decarboxylating) 2	PA5213	PAO1	NP_253900.1 WP_003114051.1	0	0	0.21	0.22	0.19	0.19	0.13	0.03	0.03	0	0	0	0	0	0	0	0	0	0	0	0	0	0	0.95	1	0.86	0.86	0.59	0.14	0.14	0	0	0	0	0	0	0	0	0	0	0	0	8.17
Q9HUH7	PAO1(PHIKZ)	waaA	3-deoxy-D-manno-octulosonic acid transferase	PA4988	PAO1	NP_253675.1 WP_003114538.1	0.08	0.19	0.33	0.14	0.12	0.07	0.04	0.01	0.01	0	0	0	0	0	0	0	0	0	0	0	0	0.24	0.58	1	0.42	0.36	0.21	0.12	0.03	0.03	0	0	0	0	0	0	0	0	0	0	0	0	8.55
Q9HUJ9	PAO1(PHIKZ)	PA4966	Phytase-like domain-containing protein	PA4966	PAO1	NP_253653.1 WP_003095689.1	0.08	0.23	0.34	0.18	0.12	0.04	0	0	0	0	0	0	0	0	0	0	0	0	0	0	0	0.24	0.68	1	0.53	0.35	0.12	0	0	0	0	0	0	0	0	0	0	0	0	0	0	0	8.55
Q9HUS3	PAO1(PHIKZ)	desT	DesT	PA4890	PAO1	NP_253577.1 WP_003107570.1	0.01	0.08	0.26	0.11	0.12	0.13	0.06	0.02	0.02	0	0	0	0	0	0	0	0	0	0	0	0.17	0.04	0.31	1	0.42	0.46	0.5	0.23	0.08	0.08	0	0	0	0	0	0	0	0	0	0	0	0.17	9.38
Q9HUW1	PAO1(PHIKZ)	dusB	tRNA-dihydrouridine synthase B	PA4852	PAO1	NP_253539.1 WP_003095402.1	0.06	0.21	0.31	0.12	0.08	0.04	0.02	0.01	0	0	0	0	0	0	0	0	0	0	0	0	0.14	0.19	0.68	1	0.39	0.26	0.13	0.06	0.03	0	0	0	0	0	0	0	0	0	0	0	0	0.14	8.44
Q9HV22	PAO1(PHIKZ)	PA4786	Probable short-chain dehydrogenase	PA4786	PAO1	NP_253474.1 WP_003112919.1	0	0.05	0.14	0.11	0.13	0.09	0.16	0.09	0.09	0.01	0.02	0.03	0.01	0.01	0.01	0.01	0	0	0	0	0.02	0	0.31	0.88	0.69	0.81	0.56	1	0.56	0.56	0.06	0.13	0.19	0.06	0.06	0.06	0.06	0	0	0	0	0.02	8.82
Q9HV40	PAO1(PHIKZ)	smpB	SsrA-binding protein	PA4768	PAO1	NP_253456.1 WP_003100496.1	0	0	0.01	0.07	0.1	0.07	0.04	0.04	0.05	0.03	0.02	0.03	0.02	0.01	0.02	0.02	0.05	0.1	0.07	0.08	0.18	0	0	0.1	0.7	1	0.7	0.4	0.4	0.5	0.3	0.2	0.3	0.2	0.1	0.2	0.2	0.5	1	0.7	0.8	0.18	9.8
Q9HVB0	PAO1(PHIKZ)	PA4685	Uncharacterized protein	PA4685	PAO1	NP_253374.1 WP_003095041.1	0.09	0.22	0.29	0.14	0.1	0.08	0.04	0.02	0	0	0	0	0	0	0	0	0	0	0	0	0	0.31	0.76	1	0.48	0.34	0.28	0.14	0.07	0	0	0	0	0	0	0	0	0	0	0	0	0	8.46
Q9HVF2	PAO1(PHIKZ)	PA4639	Uncharacterized protein	PA4639	PAO1	NP_253329.1 WP_003094953.1	0.03	0.05	0.08	0.05	0.06	0.05	0.03	0.02	0.02	0.01	0.01	0	0	0	0	0	0	0.01	0.01	0.01	0.54	0.38	0.63	1	0.63	0.75	0.63	0.38	0.25	0.25	0.13	0.13	0	0	0	0	0	0	0.13	0.13	0.13	0.54	9.73
Q9HVS1	PAO1(PHIKZ)	PA4500	Dipeptide-binding protein	PA4500	PAO1	NP_253190.1 WP_003112861.1	0.05	0.15	0.14	0.23	0.21	0.16	0.07	0	0	0	0	0	0	0	0	0	0	0	0	0	0	0.22	0.65	0.61	1	0.91	0.7	0.3	0	0	0	0	0	0	0	0	0	0	0	0	0	0	7.91
Q9HVS6	PAO1(PHIKZ)	PA4495	Uncharacterized protein	PA4495	PAO1	NP_253185.1 WP_003094423.1	0.04	0.06	0.33	0.17	0.15	0.1	0.07	0.03	0.02	0.02	0	0.01	0	0	0	0	0	0	0	0	0	0.12	0.18	1	0.52	0.45	0.3	0.21	0.09	0.06	0.06	0	0.03	0	0	0	0	0	0	0	0	0	9.23
Q9HVV6	PAO1(PHIKZ)	PA4461	Lipopolysaccharide export system ATP-binding protein LptB	PA4461	PAO1	NP_253151.1 WP_003094355.1	0.04	0.07	0.16	0.1	0.09	0.09	0.05	0.02	0.01	0.01	0	0.01	0.01	0.01	0.01	0	0	0.01	0.01	0.02	0.3	0.25	0.44	1	0.63	0.56	0.56	0.31	0.13	0.06	0.06	0	0.06	0.06	0.06	0.06	0	0	0.06	0.06	0.13	0.3	9.52
Q9HVY2	PAO1(PHIKZ)	rplM	50S ribosomal protein L13	PA4433	50S	NP_253123.1 WP_003094164.1	0	0	0	0	0	0	0	0	0	0	0	0	0.02	0.05	0.11	0.09	0.13	0.14	0.08	0.11	0.26	0	0	0	0	0	0	0	0	0	0	0	0	0.14	0.36	0.79	0.64	0.93	1	0.57	0.79	0.26	11.03
Q9HW85	PAO1(PHIKZ)	sbcB	Exodeoxyribonuclease I	PA4316	PAO1	NP_253006.1 WP_003123272.1	0.05	0.19	0.34	0.15	0.12	0.11	0.03	0.01	0	0	0	0	0	0	0	0	0	0	0	0	0	0.15	0.56	1	0.44	0.35	0.32	0.09	0.03	0	0	0	0	0	0	0	0	0	0	0	0	0	8.27
Q9HWC0	PAO1(PHIKZ)	birA	Bifunctional ligase/repressor BirA	PA4280	PAO1	NP_252970.1 WP_003115072.1	0.05	0.11	0.18	0.1	0.11	0.1	0.08	0.03	0.02	0.01	0	0	0	0	0	0	0	0.01	0	0	0.17	0.28	0.61	1	0.56	0.61	0.56	0.44	0.17	0.11	0.06	0	0	0	0	0	0	0	0.06	0	0	0.17	8.95
Q9HWE6	PAO1(PHIKZ)	rplX	50S ribosomal protein L24	PA4252	50S	NP_252942.1 WP_003093711.1	0	0	0	0	0	0	0	0	0	0	0	0.01	0.01	0.07	0.14	0.06	0.09	0.09	0.09	0.07	0.34	0	0	0	0	0	0	0	0	0	0	0	0.07	0.07	0.5	1	0.43	0.64	0.64	0.64	0.5	0.34	10.33
Q9HWP3	PAO1(PHIKZ)	tyrS1	Tyrosine--tRNA ligase 1	PA4138	PAO1	NP_252827.1 WP_003113003.1	0	0	0	0	0	0	0	0	0	0	0	0	0	0	0	0.01	0.01	0.02	0.02	0.02	0.9	0	0	0	0	0	0	0	0	0	0	0	0	0	0	0	0.5	0.5	1	1	1	0.9	8.57
Q9HX51	PAO1(PHIKZ)	PA3965	Probable transcriptional regulator	PA3965	PAO1	NP_252654.1 WP_003119210.1	0.03	0.27	0.35	0.16	0.07	0.06	0.03	0.01	0.01	0	0	0	0	0	0	0	0	0	0	0	0	0.09	0.77	1	0.46	0.2	0.17	0.09	0.03	0.03	0	0	0	0	0	0	0	0	0	0	0	0	8.91
Q9HXE1	PAO1(PHIKZ)	PA3865	Probable amino acid binding protein	PA3865	PAO1	NP_252554.1 WP_003113778.1	0.25	0.27	0.27	0.11	0.07	0.03	0.01	0	0	0	0	0	0	0	0	0	0	0	0	0	0	0.93	1	1	0.41	0.26	0.11	0.04	0	0	0	0	0	0	0	0	0	0	0	0	0	0	8.72
Q9HXJ2	PAO1(PHIKZ)	pilF	Type IV pilus assembly protein PilF	PA3805	PAO1	NP_252494.1 WP_003113801.1	0.03	0.05	0.08	0.06	0.05	0.03	0.02	0	0	0	0	0	0	0	0	0	0	0	0	0	0.67	0.38	0.63	1	0.75	0.63	0.38	0.25	0	0	0	0	0	0	0	0	0	0	0	0	0	0.67	9.37
Q9HXJ9	PAO1(PHIKZ)	PA3798	Probable aminotransferase	PA3798	PAO1	NP_252487.1 WP_003106648.1	0.01	0.12	0.31	0.12	0.09	0.07	0.03	0.03	0.01	0	0	0	0	0	0	0	0	0	0	0.01	0.19	0.03	0.39	1	0.39	0.29	0.23	0.1	0.1	0.03	0	0	0	0	0	0	0	0	0	0	0.03	0.19	8.85
Q9HXN1	PAO1(PHIKZ)	mltF	Membrane-bound lytic murein transglycosylase F	PA3764	PAO1	NP_252453.1 WP_003104806.1	0.01	0.05	0.1	0.05	0.04	0.04	0.01	0	0	0	0	0	0	0	0	0	0	0	0	0	0.69	0.1	0.5	1	0.5	0.4	0.4	0.1	0	0	0	0	0	0	0	0	0	0	0	0	0	0.69	8.73
Q9HXR1	PAO1(PHIKZ)	PA3731	Uncharacterized protein	PA3731	PAO1	NP_252420.1 WP_003092609.1	0.18	0.1	0.03	0.01	0	0	0	0	0	0	0	0	0	0	0.01	0	0.01	0.02	0.03	0.07	0.55	1	0.56	0.17	0.06	0	0	0	0	0	0	0	0	0	0	0.06	0	0.06	0.11	0.17	0.39	0.55	8.48
Q9HXY5	PAO1(PHIKZ)	PA3647	Skp-like protein	PA3647	PAO1	NP_252337.1 WP_003098586.1	0.37	0.29	0.17	0.08	0.05	0.03	0.01	0.01	0	0	0	0	0	0	0	0	0	0	0	0	0	1	0.78	0.46	0.22	0.14	0.08	0.03	0.03	0	0	0	0	0	0	0	0	0	0	0	0	0	9.15
Q9HY01	PAO1(PHIKZ)	adhC	S-(hydroxymethyl)glutathione dehydrogenase	PA3629	PAO1	NP_252319.1 WP_003092351.1	0.04	0.18	0.28	0.14	0.12	0.08	0.05	0.02	0.02	0.01	0	0	0	0	0	0	0	0	0	0	0.03	0.14	0.64	1	0.5	0.43	0.29	0.18	0.07	0.07	0.04	0	0	0	0	0	0	0	0	0	0	0.03	10.01
Q9HYH8	PAO1(PHIKZ)	PA3427	Probable short-chain dehydrogenase	PA3427	PAO1	NP_252117.1 WP_003111019.1	0.02	0.05	0.13	0.29	0.07	0.11	0.06	0.12	0.08	0.04	0.02	0.02	0	0	0	0	0	0	0	0	0	0.07	0.17	0.45	1	0.24	0.38	0.21	0.41	0.28	0.14	0.07	0.07	0	0	0	0	0	0	0	0	0	9.22
Q9HYV8	PAO1(PHIKZ)	PA3285	Probable sigma-70 factor ECF subfamily	PA3285	PAO1	NP_251975.1 WP_003091628.1	0.07	0.18	0.2	0.09	0.1	0.08	0.06	0.05	0.02	0.02	0.01	0.01	0.01	0	0	0	0	0	0	0	0.09	0.35	0.9	1	0.45	0.5	0.4	0.3	0.25	0.1	0.1	0.05	0.05	0.05	0	0	0	0	0	0	0	0.09	8.56
Q9HZ80	PAO1(PHIKZ)	wbpJ	Probable glycosyl transferase WbpJ	PA3147	PAO1	NP_251837.1 WP_003119729.1	0.07	0.12	0.17	0.06	0.06	0.06	0.03	0.02	0.01	0.01	0.01	0.01	0	0	0	0	0.01	0.01	0.02	0.01	0.31	0.41	0.71	1	0.35	0.35	0.35	0.18	0.12	0.06	0.06	0.06	0.06	0	0	0	0	0.06	0.06	0.12	0.06	0.31	9.08
Q9HZA8	PAO1(PHIKZ)	folC	Dihydrofolate synthase/folylpolyglutamate synthase	PA3111	PAO1	NP_251801.1 WP_003115014.1	0.04	0.2	0.28	0.09	0.07	0.05	0.01	0	0	0	0	0	0	0	0	0	0	0.01	0.02	0.01	0.21	0.14	0.71	1	0.32	0.25	0.18	0.04	0	0	0	0	0	0	0	0	0	0	0.04	0.07	0.04	0.21	8.86
Q9HZC4	PAO1(PHIKZ)	PA3084	Uncharacterized protein	PA3084	PAO1	NP_251774.1 WP_003104990.1	0.08	0.12	0.13	0.07	0.07	0.05	0.05	0.02	0.01	0	0	0.01	0	0	0	0	0	0.01	0	0.02	0.36	0.62	0.92	1	0.54	0.54	0.38	0.38	0.15	0.08	0	0	0.08	0	0	0	0	0	0.08	0	0.15	0.36	8.72
Q9HZG5	PAO1(PHIKZ)	dgt2	Deoxyguanosinetriphosphate triphosphohydrolase-like protein	PA3043	PAO1	NP_251733.1 WP_003091265.1	0	0.01	0.03	0.18	0.31	0.27	0.09	0.05	0.05	0	0	0	0	0	0	0	0	0	0	0	0	0	0.03	0.1	0.58	1	0.87	0.29	0.16	0.16	0	0	0	0	0	0	0	0	0	0	0	0	8.57
Q9HZI4	PAO1(PHIKZ)	PA3022	MOSC domain-containing protein	PA3022	PAO1	NP_251712.1 WP_003113973.1	0.13	0.26	0.4	0.14	0.05	0.02	0.01	0	0	0	0	0	0	0	0	0	0	0	0	0	0	0.33	0.65	1	0.35	0.13	0.05	0.03	0	0	0	0	0	0	0	0	0	0	0	0	0	0	8.29
Q9HZL6	PAO1(PHIKZ)	PA2988	Uncharacterized protein	PA2988	PAO1	NP_251678.1 WP_003091170.1	0.02	0.03	0.11	0.06	0.05	0.06	0.03	0.01	0.02	0.02	0.01	0.01	0.01	0.01	0.01	0	0	0.01	0.02	0.03	0.46	0.18	0.27	1	0.55	0.45	0.55	0.27	0.09	0.18	0.18	0.09	0.09	0.09	0.09	0.09	0	0	0.09	0.18	0.27	0.46	8.88
Q9HZN1	PAO1(PHIKZ)	PA2973	Probable peptidase	PA2973	PAO1	NP_251663.1 WP_003091146.1	0	0	0	0.02	0.05	0.05	0.05	0.02	0.04	0.04	0.01	0.02	0.01	0.01	0.02	0.01	0.01	0.02	0.02	0.02	0.56	0	0	0	0.4	1	1	1	0.4	0.8	0.8	0.2	0.4	0.2	0.2	0.4	0.2	0.2	0.4	0.4	0.4	0.56	9.69
Q9HZX5	PAO1(PHIKZ)	PA2871	Uncharacterized protein	PA2871	PAO1	NP_251561.1 WP_003090970.1	0.09	0.19	0.31	0.14	0.15	0.06	0.03	0.02	0.01	0	0	0	0	0	0	0	0	0	0	0	0	0.29	0.61	1	0.45	0.48	0.19	0.1	0.06	0.03	0	0	0	0	0	0	0	0	0	0	0	0	9.19
Q9I048	PAO1(PHIKZ)	dusA	tRNA-dihydrouridine(20/20a) synthase	PA2795	PAO1	NP_251485.1 WP_003104050.1	0.12	0.26	0.3	0.17	0.07	0.03	0.01	0.01	0	0	0	0	0	0	0	0	0	0	0	0	0.03	0.4	0.87	1	0.57	0.23	0.1	0.03	0.03	0	0	0	0	0	0	0	0	0	0	0	0	0.03	8.68
Q9I073	PAO1(PHIKZ)	PA2770	Uncharacterized isomerase PA2770	PA2770	PAO1	NP_251460.1 WP_003114424.1	0.07	0.19	0.29	0.15	0.13	0.08	0.05	0.02	0.01	0.01	0	0	0	0	0	0	0	0	0	0	0	0.24	0.66	1	0.52	0.45	0.28	0.17	0.07	0.03	0.03	0	0	0	0	0	0	0	0	0	0	0	9.54
Q9I0M2	PAO1(PHIKZ)	trxB1	Thioredoxin reductase	PA2616	PAO1	NP_251306.1 WP_003097640.1	0.04	0.21	0.35	0.19	0.13	0.05	0.01	0.01	0.01	0	0	0	0	0	0	0	0	0	0	0	0	0.11	0.6	1	0.54	0.37	0.14	0.03	0.03	0.03	0	0	0	0	0	0	0	0	0	0	0	0	10.03
Q9I0M4	PAO1(PHIKZ)	lolA	Outer-membrane lipoprotein carrier protein	PA2614	PAO1	NP_251304.1 WP_003090414.1	0.14	0.22	0.29	0.15	0.1	0.07	0.03	0	0	0	0	0	0	0	0	0	0	0	0	0	0	0.48	0.76	1	0.52	0.34	0.24	0.1	0	0	0	0	0	0	0	0	0	0	0	0	0	0	8.86
Q9I0M5	PAO1(PHIKZ)	PA2613	Replication-associated recombination protein A	PA2613	PAO1	NP_251303.1 WP_003097632.1	0	0	0	0	0	0	0	0	0	0.1	0.05	0.18	0.08	0.03	0.03	0.02	0.02	0.04	0.02	0.03	0.39	0	0	0	0	0	0	0	0	0	0.56	0.28	1	0.44	0.17	0.17	0.11	0.11	0.22	0.11	0.17	0.39	8.94
Q9I0Q1	PAO1(PHIKZ)	uvrC	UvrABC system protein C	PA2585	PAO1	NP_251275.1 WP_003113354.1	0	0	0	0	0.26	0.42	0.06	0.01	0.02	0.02	0	0	0	0	0	0	0	0	0	0	0.21	0	0	0	0	0.62	1	0.14	0.02	0.05	0.05	0	0	0	0	0	0	0	0	0	0	0.21	8.69
Q9I0S7	PAO1(PHIKZ)	PA2557	Probable AMP-binding enzyme	PA2557	PAO1	NP_251247.1 WP_003113337.1	0.09	0.39	0.25	0.19	0.07	0	0	0	0	0	0	0	0	0	0	0	0	0	0	0	0	0.23	1	0.64	0.49	0.18	0	0	0	0	0	0	0	0	0	0	0	0	0	0	0	0	7.9
Q9I138 Q9HTE9	PAO1(PHIKZ)	glyA2 glyA1	Serine hydroxymethyltransferase	PA2444 PA5415	PAO1	0	0.02	0.09	0.24	0.15	0.11	0.08	0.02	0	0	0	0	0	0	0	0	0	0	0	0	0.01	0.28	0.08	0.38	1	0.63	0.46	0.33	0.08	0	0	0	0	0	0	0	0	0	0	0	0	0.04	0.28	8.52
Q9I1E8	PAO1(PHIKZ)	PA2330	Acyl-CoA_dh_N domain-containing protein	PA2330	PAO1	NP_251020.1 WP_003117847.1	0.01	0.09	0.17	0.11	0.08	0.08	0.04	0.02	0	0.01	0	0	0	0	0	0	0	0	0	0	0.38	0.06	0.53	1	0.65	0.47	0.47	0.24	0.12	0	0.06	0	0	0	0	0	0	0	0	0	0	0.38	8.81
Q9I1I6	PAO1(PHIKZ)	PA2289	Uncharacterized protein	PA2289	PAO1	NP_250979.1 WP_003113760.1	0	0	0	0	0	0	0	0	0.07	0.11	0.08	0.1	0.06	0.04	0.03	0.01	0.03	0.04	0.03	0	0.39	0	0	0	0	0	0	0	0	0.64	1	0.73	0.91	0.55	0.36	0.27	0.09	0.27	0.36	0.27	0	0.39	8.98
Q9I2A2	PAO1(PHIKZ)	fahA	Fumarylacetoacetase	PA2008	PAO1	NP_250698.1 WP_003100400.1	0.02	0.15	0.28	0.16	0.14	0.13	0.07	0.03	0	0.01	0	0.01	0	0	0	0	0	0	0	0	0	0.07	0.54	1	0.57	0.5	0.46	0.25	0.11	0	0.04	0	0.04	0	0	0	0	0	0	0	0	0	9.15
Q9I2X3	PAO1(PHIKZ)	PA1766	ATP-grasp domain-containing protein	PA1766	PAO1	NP_250457.1 WP_003087807.1	0	0.02	0.11	0.12	0.13	0.14	0.09	0.05	0.03	0.01	0.01	0	0	0	0	0	0	0.01	0	0.01	0.26	0	0.14	0.79	0.86	0.93	1	0.64	0.36	0.21	0.07	0.07	0	0	0	0	0	0	0.07	0	0.07	0.26	8.97
Q9I3W8	PAO1(PHIKZ)	aceK	Isocitrate dehydrogenase kinase/phosphatase	PA1376	PAO1	NP_250067.1 WP_003112397.1	0	0	0.01	0.01	0.02	0.02	0	0	0	0	0	0	0	0	0	0	0.01	0.02	0.03	0.04	0.84	0	0	0.25	0.25	0.5	0.5	0	0	0	0	0	0	0	0	0	0	0.25	0.5	0.75	1	0.84	8.5
Q9I4D1	PAO1(PHIKZ)	kefB	Glutathione-regulated potassium-efflux system protein KefB	PA1207	PAO1	NP_249898.1 WP_003112454.1	0	0	0.15	0.11	0.17	0.13	0.05	0.06	0.05	0.04	0.02	0.02	0.01	0.01	0	0.01	0	0	0.01	0.02	0.13	0	0	0.88	0.65	1	0.76	0.29	0.35	0.29	0.24	0.12	0.12	0.06	0.06	0	0.06	0	0	0.06	0.12	0.13	8.69
Q9I4K8	PAO1(PHIKZ)	PA1127	Probable oxidoreductase	PA1127	PAO1	NP_249818.1 WP_003082273.1	0.1	0.27	0.31	0.2	0.03	0.01	0	0	0	0	0	0	0	0	0	0	0	0	0	0	0.08	0.32	0.87	1	0.65	0.1	0.03	0	0	0	0	0	0	0	0	0	0	0	0	0	0	0.08	8.58
Q9I4S8	PAO1(PHIKZ)	PA1046	Uncharacterized protein	PA1046	PAO1	NP_249737.1 WP_010895537.1	0.03	0.29	0.39	0.14	0.08	0.06	0.01	0	0	0	0	0	0	0	0	0	0	0	0	0	0	0.08	0.74	1	0.36	0.21	0.15	0.03	0	0	0	0	0	0	0	0	0	0	0	0	0	0	8.12
Q9I4V1	PAO1(PHIKZ)	PA1023	Probable short-chain dehydrogenase	PA1023	PAO1	NP_249714.1 WP_003086302.1	0	0.08	0.35	0.19	0.15	0.14	0.05	0.02	0.01	0	0	0	0	0	0	0	0	0	0	0	0	0	0.23	1	0.54	0.43	0.4	0.14	0.06	0.03	0	0	0	0	0	0	0	0	0	0	0	0	8.67
Q9I569	PAO1(PHIKZ)	PA0876	Probable transcriptional regulator	PA0876	PAO1	NP_249567.1 WP_003105984.1	0	0	0.02	0.03	0.08	0.15	0.15	0.1	0.08	0.13	0.05	0.08	0.02	0.02	0.03	0.01	0	0	0	0	0.05	0	0	0.13	0.2	0.53	1	1	0.67	0.53	0.87	0.33	0.53	0.13	0.13	0.2	0.07	0	0	0	0	0.05	8.9
Q9I589	PAO1(PHIKZ)	cbpD	Chitin-binding protein CbpD	PA0852	PAO1	NP_249543.1 WP_003114231.1	0.1	0.22	0.35	0.16	0.12	0.04	0.01	0	0	0	0	0	0	0	0	0	0	0	0	0	0	0.29	0.63	1	0.46	0.34	0.11	0.03	0	0	0	0	0	0	0	0	0	0	0	0	0	0	8.68
Q9I5A0	PAO1(PHIKZ)	PA0840	Probable oxidoreductase	PA0840	PAO1	NP_249531.1 WP_003085824.1	0.07	0.17	0.23	0.17	0.12	0.09	0.06	0.03	0.01	0	0	0	0	0	0	0	0	0	0	0	0.04	0.3	0.74	1	0.74	0.52	0.39	0.26	0.13	0.04	0	0	0	0	0	0	0	0	0	0	0	0.04	8.46
Q9I5A4	PAO1(PHIKZ)	ackA	Acetate kinase	PA0836	PAO1	NP_249527.1 WP_003085814.1	0.01	0.19	0.41	0.19	0.12	0.06	0.02	0	0	0	0	0	0	0	0	0	0	0	0	0	0	0.02	0.46	1	0.46	0.29	0.15	0.05	0	0	0	0	0	0	0	0	0	0	0	0	0	0	8.68
Q9I5A7	PAO1(PHIKZ)	PA0833	OmpA-like domain-containing protein	PA0833	PAO1	NP_249524.1 WP_003085808.1	0	0.01	0.02	0.01	0.02	0.02	0.01	0.01	0	0	0	0	0	0	0	0	0	0	0	0	0.89	0	0.5	1	0.5	1	1	0.5	0.5	0	0	0	0	0	0	0	0	0	0	0	0	0.89	9.39
Q9I5I3	PAO1(PHIKZ)	PA0746	Probable acyl-CoA dehydrogenase	PA0746	PAO1	NP_249437.1 WP_003085499.1	0.01	0.12	0.31	0.22	0.16	0.09	0.06	0.02	0.01	0	0	0	0	0	0	0	0	0	0	0	0	0.03	0.39	1	0.71	0.52	0.29	0.19	0.06	0.03	0	0	0	0	0	0	0	0	0	0	0	0	8.7
Q9I5I5	PAO1(PHIKZ)	PA0744	Probable enoyl-CoA hydratase/isomerase	PA0744	PAO1	NP_249435.1 WP_003114169.1	0.02	0.16	0.38	0.14	0.14	0.11	0.03	0.01	0	0	0	0	0	0	0	0	0	0	0	0	0	0.05	0.42	1	0.37	0.37	0.29	0.08	0.03	0	0	0	0	0	0	0	0	0	0	0	0	0	8.43
Q9I5M1	PAO1(PHIKZ)	migA	Alpha-1,6-rhamnosyltransferase MigA	PA0705	PAO1	NP_249396.1 WP_003112710.1	0	0.01	0.01	0.01	0	0.01	0.01	0.01	0.01	0.02	0.01	0.02	0.02	0.04	0.07	0.03	0.06	0.06	0.04	0.03	0.52	0	0.14	0.14	0.14	0	0.14	0.14	0.14	0.14	0.29	0.14	0.29	0.29	0.57	1	0.43	0.86	0.86	0.57	0.43	0.52	9.22
Q9I5Q9	PAO1(PHIKZ)	argC	N-acetyl-gamma-glutamyl-phosphate reductase	PA0662	PAO1	NP_249353.1 WP_003113169.1	0	0.06	0.34	0.19	0.13	0.14	0.06	0.04	0.03	0	0	0	0	0	0	0	0	0	0	0	0	0	0.18	1	0.56	0.38	0.41	0.18	0.12	0.09	0	0	0	0	0	0	0	0	0	0	0	0	9.36
Q9I5U5	PAO1(PHIKZ)	rsmA	Ribosomal RNA small subunit methyltransferase A	PA0592	PAO1	NP_249283.1 WP_003113212.1	0.01	0.07	0.08	0.19	0.18	0.13	0.06	0.04	0.02	0.02	0.01	0.01	0	0	0	0	0.01	0	0	0.01	0.16	0.05	0.37	0.42	1	0.95	0.68	0.32	0.21	0.11	0.11	0.05	0.05	0	0	0	0	0.05	0	0	0.05	0.16	9.45
Q9I5U7	PAO1(PHIKZ)	apaH	Bis(5-nucleosyl)-tetraphosphatase symmetrical	PA0590	PAO1	NP_249281.1 WP_003113213.1	0.13	0.24	0.33	0.12	0.08	0.03	0.02	0	0	0	0	0	0	0	0	0	0	0	0	0.05	0	0.39	0.73	1	0.36	0.24	0.09	0.06	0	0	0	0	0	0	0	0	0	0	0	0	0.15	0	8.36
Q9I632	PAO1(PHIKZ)	srkA	Stress response kinase A	PA0486	PAO1	NP_249177.1 WP_003113256.1	0.02	0.1	0.13	0.11	0.03	0.01	0	0	0	0	0	0	0	0	0.01	0	0	0	0	0	0.58	0.15	0.77	1	0.85	0.23	0.08	0	0	0	0	0	0	0	0	0.08	0	0	0	0	0	0.58	8.25
Q9I6B9	PAO1(PHIKZ)	ftsX	Cell division protein FtsX	PA0375	PAO1	NP_249066.1 WP_003084508.1	0.02	0.07	0.17	0.17	0.17	0.14	0.1	0.05	0.04	0.02	0.01	0	0	0	0	0	0	0	0	0.01	0.03	0.12	0.41	1	1	1	0.82	0.59	0.29	0.24	0.12	0.06	0	0	0	0	0	0	0	0	0.06	0.03	8.98
Q9I6J8	PAO1(PHIKZ)	aguB	N-carbamoylputrescine amidohydrolase	PA0293	PAO1	NP_248984.1 WP_003111119.1	0	0.01	0.17	0.3	0.26	0.14	0.07	0.04	0	0	0	0	0	0	0	0	0	0	0	0	0	0	0.03	0.57	1	0.87	0.47	0.23	0.13	0	0	0	0	0	0	0	0	0	0	0	0	0	9.05
Q9I6X4	PAO1(PHIKZ)	PA0158	Probable Resistance-Nodulation-Cell Division (RND) efflux transporter	PA0158	PAO1	NP_248848.1 WP_003102199.1	0	0	0.01	0	0.01	0.01	0.01	0	0.01	0	0.01	0.01	0.01	0.01	0.01	0	0.01	0.01	0.01	0.02	0.86	0	0	0.5	0	0.5	0.5	0.5	0	0.5	0	0.5	0.5	0.5	0.5	0.5	0	0.5	0.5	0.5	1	0.86	9.77
Q9I757	PAO1(PHIKZ)	pppA	PppA	PA0075	PAO1	NP_248765.1 WP_003106965.1	0.05	0.13	0.15	0.08	0.05	0.01	0	0	0	0	0	0	0	0	0	0	0.01	0.01	0.01	0.02	0.45	0.33	0.87	1	0.53	0.33	0.07	0	0	0	0	0	0	0	0	0	0	0.07	0.07	0.07	0.13	0.45	8.88
Q9I781	PAO1(PHIKZ)	phzH	Potential phenazine-modifying enzyme	PA0051	PAO1	NP_248741.1 WP_003114665.1	0.02	0.14	0.22	0.11	0.1	0.07	0.08	0.03	0.01	0	0	0	0	0	0	0	0	0	0	0.01	0.2	0.09	0.64	1	0.5	0.45	0.32	0.36	0.14	0.05	0	0	0	0	0	0	0	0	0	0	0.05	0.2	8.27
Q9I7A7	PAO1(PHIKZ)	PA0020	LysM domain-containing protein	PA0020	PAO1	NP_248710.1 WP_003097294.1	0.16	0.21	0.31	0.11	0.08	0.08	0.03	0.01	0	0	0	0	0	0	0	0	0	0	0	0	0.01	0.52	0.68	1	0.35	0.26	0.26	0.1	0.03	0	0	0	0	0	0	0	0	0	0	0	0	0.01	8.78
Q9XCX9	PAO1(PHIKZ)	rnc	Ribonuclease 3	PA0770	PAO1	NP_249461.1 WP_003085565.1	0.02	0.18	0.33	0.18	0.13	0.06	0.04	0.01	0.01	0	0	0	0	0	0	0	0	0	0	0	0.01	0.06	0.55	1	0.55	0.39	0.18	0.12	0.03	0.03	0	0	0	0	0	0	0	0	0	0	0	0.01	9.11
Q9ZI86	PAO1(PHIKZ)	lnt	Apolipoprotein N-acyltransferase	PA3984	PAO1	NP_252673.1 WP_003118259.1	0.02	0.38	0.12	0.08	0.09	0.08	0.05	0.02	0.03	0.02	0	0.01	0	0	0	0	0	0.01	0.01	0.01	0.06	0.05	1	0.32	0.21	0.24	0.21	0.13	0.05	0.08	0.05	0	0.03	0	0	0	0	0	0.03	0.03	0.03	0.06	9.08
G3XCY5	PAO1(PHIKZ)	pvdN	PvdN	PA2394	PAO1	NP_251084.1 WP_003114503.1	0.01	0.21	0.4	0.18	0.1	0.07	0.01	0	0	0	0	0	0	0	0	0	0	0	0	0	0	0.03	0.53	1	0.45	0.25	0.18	0.03	0	0	0	0	0	0	0	0	0	0	0	0	0	0	8.4
G3XD21	PAO1(PHIKZ)	PA2019	Resistance-Nodulation-Cell Division (RND) multidrug efflux membrane fusion protein	PA2019	PAO1	NP_250709.1 WP_003113509.1	0.01	0.03	0.04	0.01	0.02	0.01	0.01	0	0	0	0	0	0	0	0	0	0	0.01	0	0.02	0.83	0.25	0.75	1	0.25	0.5	0.25	0.25	0	0	0	0	0	0	0	0	0	0	0.25	0	0.5	0.83	8.72
G3XD66	PAO1(PHIKZ)	narX	Sensor protein	PA3878	PAO1	NP_252567.1 WP_003105296.1	0	0.01	0.05	0.05	0.07	0.05	0.03	0.01	0	0	0	0	0	0	0	0	0	0	0	0.01	0.7	0	0.14	0.71	0.71	1	0.71	0.43	0.14	0	0	0	0	0	0	0	0	0	0	0	0.14	0.7	8.27
G3XD72	PAO1(PHIKZ)	PA1464	Probable purine-binding chemotaxis protein	PA1464	PAO1	NP_250155.1 WP_003083098.1	0.16	0.2	0.25	0.11	0.1	0.03	0.02	0.01	0	0.01	0	0	0	0	0	0	0	0	0	0	0.07	0.64	0.8	1	0.44	0.4	0.12	0.08	0.04	0	0.04	0	0	0	0	0	0	0	0	0	0	0.07	9.53
G3XD97	PAO1(PHIKZ)	ptxS	Transcriptional regulator PtxS	PA2259	PAO1	NP_250949.1 WP_003113738.1	0.09	0.13	0.14	0.14	0.21	0.18	0.06	0.06	0.01	0	0	0	0	0	0	0	0	0	0	0	0	0.43	0.62	0.67	0.67	1	0.86	0.29	0.29	0.05	0	0	0	0	0	0	0	0	0	0	0	0	8.5
O68281	PAO1(PHIKZ)	hexR	HTH-type transcriptional regulator HexR	PA3184	PAO1	NP_251874.1 WP_003091466.1	0	0.03	0.19	0.16	0.19	0.17	0.12	0.06	0.04	0.02	0.01	0	0	0	0	0	0	0	0	0	0	0	0.16	1	0.84	1	0.89	0.63	0.32	0.21	0.11	0.05	0	0	0	0	0	0	0	0	0	0	9.03
P40947	PAO1(PHIKZ)	ssb	Single-stranded DNA-binding protein	PA4232	PAO1	NP_252922.1 WP_003114685.1	0.01	0.06	0.18	0.09	0.12	0.11	0.08	0.03	0.04	0.03	0.02	0.03	0.01	0.01	0.02	0.01	0.01	0.02	0.01	0.01	0.1	0.06	0.33	1	0.5	0.67	0.61	0.44	0.17	0.22	0.17	0.11	0.17	0.06	0.06	0.11	0.06	0.06	0.11	0.06	0.06	0.1	10.25
P57714	PAO1(PHIKZ)	metXS	Homoserine O-succinyltransferase	PA0390	PAO1	NP_249081.1 WP_003084535.1	0.03	0.12	0.26	0.13	0.12	0.09	0.05	0.02	0.01	0.01	0.01	0	0	0	0	0	0	0	0.01	0.01	0.11	0.12	0.46	1	0.5	0.46	0.35	0.19	0.08	0.04	0.04	0.04	0	0	0	0	0	0	0	0.04	0.04	0.11	9.15
P72158	PAO1(PHIKZ)	purK	N5-carboxyaminoimidazole ribonucleotide synthase	PA5425	PAO1	NP_254112.1 WP_003096798.1	0.02	0.11	0.32	0.16	0.12	0.09	0.04	0.02	0	0	0.02	0.02	0.01	0.01	0.01	0	0.01	0.01	0	0	0.02	0.06	0.34	1	0.5	0.38	0.28	0.13	0.06	0	0	0.06	0.06	0.03	0.03	0.03	0	0.03	0.03	0	0	0.02	9.37
Q51375	PAO1(PHIKZ)	leuB	3-isopropylmalate dehydrogenase	PA3118	PAO1	NP_251808.1 WP_003091395.1	0	0.06	0.28	0.24	0.2	0.06	0.11	0.02	0.02	0	0	0	0	0	0	0	0	0	0	0	0.01	0	0.21	1	0.86	0.71	0.21	0.39	0.07	0.07	0	0	0	0	0	0	0	0	0	0	0	0.01	9.2
Q51404	PAO1(PHIKZ)	fumC2	Fumarate hydratase class II 2	PA4470	PAO1	NP_253160.1 WP_003112741.1	0	0.01	0.13	0.17	0.17	0.15	0.16	0.1	0.03	0.05	0.02	0.02	0.01	0	0	0	0	0	0	0	0	0	0.06	0.76	1	1	0.88	0.94	0.59	0.18	0.29	0.12	0.12	0.06	0	0	0	0	0	0	0	0	8.67
Q51463	PAO1(PHIKZ)	fliF	Flagellar M-ring protein	PA1101	PAO1	NP_249792.1 WP_003109118.1	0.07	0.13	0.2	0.13	0.17	0.09	0.07	0.02	0	0	0	0	0	0	0	0	0	0	0	0	0.14	0.35	0.65	1	0.65	0.85	0.45	0.35	0.1	0	0	0	0	0	0	0	0	0	0	0	0	0.14	8.07
Q9HT10	PAO1(PHIKZ)	rsmG	Ribosomal RNA small subunit methyltransferase G	PA5564	PAO1	NP_254251.1 WP_003100242.1	0.09	0.21	0.23	0.13	0.09	0.02	0.01	0	0	0	0	0	0	0	0	0	0	0	0	0	0.21	0.39	0.91	1	0.57	0.39	0.09	0.04	0	0	0	0	0	0	0	0	0	0	0	0	0	0.21	8.69
Q9HT50	PAO1(PHIKZ)	PA5523	Probable aminotransferase	PA5523	PAO1	NP_254210.1 WP_004347154.1	0.01	0.16	0.29	0.2	0.17	0.12	0.03	0.01	0.01	0	0	0	0	0	0	0	0	0	0	0	0	0.03	0.55	1	0.69	0.59	0.41	0.1	0.03	0.03	0	0	0	0	0	0	0	0	0	0	0	0	8.77
Q9HTA6	PAO1(PHIKZ)	PA5464	DUF4105 domain-containing protein	PA5464	PAO1	NP_254151.1 WP_003114114.1	0	0	0	0	0.19	0.3	0.21	0.08	0	0	0	0	0	0	0	0	0	0	0.01	0	0.22	0	0	0	0	0.63	1	0.7	0.27	0	0	0	0	0	0	0	0	0	0	0.03	0	0.22	8.72
Q9HTL4	PAO1(PHIKZ)	oxyR	OxyR	PA5344	PAO1	NP_254031.1 WP_003096622.1	0	0.01	0	0	0	0	0	0	0	0	0	0	0	0.01	0.01	0.01	0	0.01	0.01	0.03	0.9	0	0.33	0	0	0	0	0	0	0	0	0	0	0	0.33	0.33	0.33	0	0.33	0.33	1	0.9	8.44
Q9HTP6	PAO1(PHIKZ)	lrp	Leucine-responsive regulatory protein	PA5308	PAO1	NP_253995.1 WP_003096535.1	0.04	0.07	0.09	0.06	0.04	0.03	0.02	0.01	0.01	0.01	0	0.01	0.01	0	0.01	0.01	0.01	0	0.01	0.01	0.56	0.44	0.78	1	0.67	0.44	0.33	0.22	0.11	0.11	0.11	0	0.11	0.11	0	0.11	0.11	0.11	0	0.11	0.11	0.56	9.11
Q9HTR3	PAO1(PHIKZ)	PA5291	Probable choline transporter	PA5291	PAO1	NP_253978.1 WP_003096496.1	0.01	0.07	0.23	0.15	0.16	0.14	0.09	0.04	0.02	0	0.01	0.01	0	0	0	0	0	0	0.01	0	0.06	0.04	0.3	1	0.65	0.7	0.61	0.39	0.17	0.09	0	0.04	0.04	0	0	0	0	0	0	0.04	0	0.06	8.74
Q9HTZ0	PAO1(PHIKZ)	amgS	Histidine kinase	PA5199	PAO1	NP_253886.1 WP_003096258.1	0	0.05	0.24	0.18	0.21	0.12	0.04	0	0	0	0	0	0	0	0	0	0	0	0	0	0.15	0	0.21	1	0.75	0.88	0.5	0.17	0	0	0	0	0	0	0	0	0	0	0	0	0	0.15	8.1
Q9HU13	PAO1(PHIKZ)	PA5176	Nudix hydrolase domain-containing protein	PA5176	PAO1	NP_253863.1 WP_003114066.1	0.09	0.25	0.3	0.15	0.1	0.07	0.03	0.01	0	0.01	0	0	0	0	0	0	0	0	0	0	0	0.3	0.83	1	0.5	0.33	0.23	0.1	0.03	0	0.03	0	0	0	0	0	0	0	0	0	0	0	9.16
Q9HUA3	PAO1(PHIKZ)	PA5080	Proline iminopeptidase	PA5080	PAO1	NP_253767.1 WP_003095918.1	0.03	0.2	0.37	0.14	0.12	0.07	0.04	0.01	0.01	0	0	0	0	0	0	0	0	0	0	0	0	0.08	0.54	1	0.38	0.32	0.19	0.11	0.03	0.03	0	0	0	0	0	0	0	0	0	0	0	0	8.8
Q9HUF7	PAO1(PHIKZ)	rfaP	Lipopolysaccharide core heptose(I) kinase RfaP	PA5009	PAO1	NP_253696.1 WP_003114553.1	0.02	0.07	0.12	0.07	0.07	0.08	0.07	0.03	0.03	0.05	0.05	0.04	0.03	0.02	0.03	0.01	0.01	0.01	0.01	0.02	0.18	0.17	0.58	1	0.58	0.58	0.67	0.58	0.25	0.25	0.42	0.42	0.33	0.25	0.17	0.25	0.08	0.08	0.08	0.08	0.17	0.18	8.87
Q9HUG7	PAO1(PHIKZ)	PA4998	Uncharacterized protein	PA4998	PAO1	NP_253685.1 WP_003114545.1	0.06	0.13	0.18	0.08	0.08	0.05	0.04	0.03	0.03	0.03	0.03	0.01	0.01	0.01	0.02	0.01	0.01	0.02	0.01	0.01	0.15	0.33	0.72	1	0.44	0.44	0.28	0.22	0.17	0.17	0.17	0.17	0.06	0.06	0.06	0.11	0.06	0.06	0.11	0.06	0.06	0.15	9.12
Q9HUK2	PAO1(PHIKZ)	PA4963	ABC_trans_aux domain-containing protein	PA4963	PAO1	NP_253650.1 WP_003113920.1	0.01	0.02	0.02	0.02	0.02	0.02	0.01	0.01	0	0	0	0	0	0	0	0	0	0	0	0.02	0.86	0.5	1	1	1	1	1	0.5	0.5	0	0	0	0	0	0	0	0	0	0	0	1	0.86	8.84
Q9HUK8	PAO1(PHIKZ)	psd	Phosphatidylserine decarboxylase proenzyme	PA4957	PAO1	NP_253644.1 WP_003113924.1	0.1	0.17	0.23	0.16	0.12	0.09	0.06	0.02	0.02	0.01	0.01	0	0	0	0	0	0	0	0	0	0.02	0.43	0.74	1	0.7	0.52	0.39	0.26	0.09	0.09	0.04	0.04	0	0	0	0	0	0	0	0	0	0.02	9.29
Q9HUN2	PAO1(PHIKZ)	rplI	50S ribosomal protein L9	PA4932	50S	NP_253619.1 WP_003095627.1	0	0	0	0	0	0	0	0	0	0	0	0	0.01	0.06	0.14	0.07	0.11	0.11	0.11	0.05	0.32	0	0	0	0	0	0	0	0	0	0	0	0	0.07	0.43	1	0.5	0.79	0.79	0.79	0.36	0.32	10.37
Q9HUQ6	PAO1(PHIKZ)	PA4907	Probable short-chain dehydrogenase	PA4907	PAO1	NP_253594.1 WP_003095557.1	0	0.08	0.3	0.2	0.2	0.11	0.06	0.03	0.01	0	0	0	0	0	0	0	0	0	0	0	0	0	0.27	1	0.67	0.67	0.37	0.2	0.1	0.03	0	0	0	0	0	0	0	0	0	0	0	0	9.15
Q9HV46	PAO1(PHIKZ)	greA	Transcription elongation factor GreA	PA4755	PAO1	NP_253443.1 WP_003095206.1	0.17	0.21	0.13	0.08	0.1	0.12	0.11	0.05	0.03	0	0	0	0	0	0	0	0	0	0	0	0	0.81	1	0.62	0.38	0.48	0.57	0.52	0.24	0.14	0	0	0	0	0	0	0	0	0	0	0	0	8.96
Q9HV49	PAO1(PHIKZ)	folP	Dihydropteroate synthase	PA4750	PAO1	NP_253438.1 WP_003113907.1	0.05	0.16	0.23	0.12	0.11	0.07	0.03	0.01	0.1	0.1	0	0	0	0	0	0	0	0	0	0	0.02	0.22	0.7	1	0.52	0.48	0.3	0.13	0.04	0.43	0.43	0	0	0	0	0	0	0	0	0	0	0.02	8.79
Q9HV76	PAO1(PHIKZ)	PA4722	Aminotransferase	PA4722	PAO1	NP_253410.1 WP_003113459.1	0.01	0.03	0.07	0.03	0.05	0.03	0.03	0.01	0.01	0.01	0	0.01	0	0	0.01	0.01	0	0.02	0.04	0.03	0.6	0.14	0.43	1	0.43	0.71	0.43	0.43	0.14	0.14	0.14	0	0.14	0	0	0.14	0.14	0	0.29	0.57	0.43	0.6	9.03
Q9HVH5	PAO1(PHIKZ)	PA4616	Probable c4-dicarboxylate-binding protein	PA4616	PAO1	NP_253306.1 WP_003112794.1	0.07	0.13	0.12	0.05	0.03	0.01	0.01	0	0	0	0	0	0	0	0	0.01	0.02	0.01	0.01	0.02	0.52	0.54	1	0.92	0.38	0.23	0.08	0.08	0	0	0	0	0	0	0	0	0.08	0.15	0.08	0.08	0.15	0.52	8.86
Q9HVT3	PAO1(PHIKZ)	PA4488	Uncharacterized protein	PA4488	PAO1	NP_253178.1 WP_003455629.1	0	0	0.08	0	0	0	0	0.01	0	0	0	0	0.01	0.04	0.12	0.05	0.18	0.14	0.11	0.08	0.17	0	0	0.44	0	0	0	0	0.06	0	0	0	0	0.06	0.22	0.67	0.28	1	0.78	0.61	0.44	0.17	9.85
Q9HVW3	PAO1(PHIKZ)	PA4454	MlaD domain-containing protein	PA4454	PAO1	NP_253144.1 WP_003094339.1	0	0.01	0.1	0.14	0.17	0.15	0.11	0.07	0.04	0.05	0.02	0.02	0.01	0.01	0.01	0	0	0	0.01	0.02	0.07	0	0.06	0.59	0.82	1	0.88	0.65	0.41	0.24	0.29	0.12	0.12	0.06	0.06	0.06	0	0	0	0.06	0.12	0.07	9.6
Q9HVY3	PAO1(PHIKZ)	rpsI	30S ribosomal protein S9	PA4432	30S	NP_253122.1 WP_003098810.1	0	0	0	0	0	0	0	0.01	0.1	0.17	0.13	0.13	0.08	0.06	0.05	0.02	0.03	0.04	0.03	0.03	0.12	0	0	0	0	0	0	0	0.06	0.59	1	0.76	0.76	0.47	0.35	0.29	0.12	0.18	0.24	0.18	0.18	0.12	11.26
Q9HW10	PAO1(PHIKZ)	PA4396	Probable two-component response regulator	PA4396	PAO1	NP_253086.1 WP_003106524.1	0	0	0	0	0	0	0	0	0	0	0	0	0	0	0	0	0	0.02	0.02	0.03	0.92	0	0	0	0	0	0	0	0	0	0	0	0	0	0	0	0	0	0.67	0.67	1	0.92	8.48
Q9HW86	PAO1(PHIKZ)	mvaT	MvaT	PA4315	PAO1	NP_253005.1 WP_003093888.1	0	0	0	0	0.02	0.12	0.19	0.15	0.16	0.06	0.07	0.05	0.04	0.02	0.02	0.01	0.01	0.01	0.01	0	0.06	0	0	0	0	0.11	0.63	1	0.79	0.84	0.32	0.37	0.26	0.21	0.11	0.11	0.05	0.05	0.05	0.05	0	0.06	10.18
Q9HW92	PAO1(PHIKZ)	PA4308	AAA domain-containing protein	PA4308	PAO1	NP_252998.1 WP_003114975.1	0.05	0.17	0.11	0.07	0.07	0.03	0.01	0.01	0	0	0	0	0	0	0	0	0.01	0.01	0.01	0.01	0.44	0.29	1	0.65	0.41	0.41	0.18	0.06	0.06	0	0	0	0	0	0	0	0	0.06	0.06	0.06	0.06	0.44	8.31
Q9HWA8	PAO1(PHIKZ)	PA4292	Phosphate transporter	PA4292	PAO1	NP_252982.1 WP_003093821.1	0.02	0.09	0.12	0.11	0.12	0.1	0.08	0.02	0.02	0.03	0.01	0.01	0.01	0.01	0.01	0	0.01	0.01	0.01	0.02	0.19	0.17	0.75	1	0.92	1	0.83	0.67	0.17	0.17	0.25	0.08	0.08	0.08	0.08	0.08	0	0.08	0.08	0.08	0.17	0.19	9.15
Q9HWE2	PAO1(PHIKZ)	rplP	50S ribosomal protein L16	PA4256	50S	NP_252946.1 WP_003093723.1	0	0	0	0	0	0	0	0	0	0	0	0	0.02	0.1	0.15	0.09	0.09	0.11	0.1	0.09	0.26	0	0	0	0	0	0	0	0	0	0	0	0	0.13	0.67	1	0.6	0.6	0.73	0.67	0.6	0.26	11.15
Q9HWF8	PAO1(PHIKZ)	rpsK	30S ribosomal protein S11	PA4240	30S	NP_252930.1 WP_003093689.1	0	0	0	0	0	0	0	0.01	0.09	0.15	0.12	0.14	0.08	0.04	0.06	0.03	0.05	0.05	0.03	0.03	0.12	0	0	0	0	0	0	0	0.07	0.6	1	0.8	0.93	0.53	0.27	0.4	0.2	0.33	0.33	0.2	0.2	0.12	11.22
Q9HWH9	PAO1(PHIKZ)	nmoA	Nitronate monooxygenase	PA4202	PAO1	NP_252891.1 WP_003114723.1	0.06	0.23	0.29	0.14	0.16	0.1	0.02	0	0	0	0	0	0	0	0	0	0	0	0	0	0	0.21	0.79	1	0.48	0.55	0.34	0.07	0	0	0	0	0	0	0	0	0	0	0	0	0	0	8.43
Q9HWV9	PAO1(PHIKZ)	PA4069	dTDP-4-dehydrorhamnose reductase	PA4069	PAO1	NP_252758.1 WP_003113045.1	0.05	0.15	0.21	0.21	0.1	0.14	0.08	0.02	0.01	0	0.01	0.01	0	0	0	0	0	0	0	0	0	0.24	0.71	1	1	0.48	0.67	0.38	0.1	0.05	0	0.05	0.05	0	0	0	0	0	0	0	0	0	8.77
Q9HWW7	PAO1(PHIKZ)	PA4061	Probable thioredoxin	PA4061	PAO1	NP_252750.1 WP_003105274.1	0.08	0.21	0.08	0.05	0.1	0.15	0.14	0.07	0.06	0.05	0.02	0	0	0	0	0	0	0	0	0	0	0.38	1	0.38	0.24	0.48	0.71	0.67	0.33	0.29	0.24	0.1	0	0	0	0	0	0	0	0	0	0	8.15
Q9HWX6	PAO1(PHIKZ)	nusB	Transcription antitermination protein NusB	PA4052	PAO1	NP_252741.1 WP_003093308.1	0.24	0.26	0.19	0.09	0.05	0.02	0.01	0.01	0	0.03	0.02	0.02	0.02	0.01	0.01	0	0	0.01	0	0.01	0.02	0.92	1	0.73	0.35	0.19	0.08	0.04	0.04	0	0.12	0.08	0.08	0.08	0.04	0.04	0	0	0.04	0	0.04	0.02	9.26
Q9HWY1	PAO1(PHIKZ)	ribA	GTP cyclohydrolase-2	PA4047	PAO1	NP_252736.1 WP_003110510.1	0.05	0.31	0.21	0.09	0.08	0.15	0.02	0.05	0.01	0	0.02	0	0	0	0	0	0	0	0	0	0	0.16	1	0.68	0.29	0.26	0.48	0.06	0.16	0.03	0	0.06	0	0	0	0	0	0	0	0	0	0	9.32
Q9HX24	PAO1(PHIKZ)	sltB1	Soluble lytic transglycosylase B	PA4001	PAO1	NP_252690.1 WP_003132500.1	0.08	0.23	0.31	0.18	0.1	0.06	0.02	0.01	0	0	0	0	0	0	0	0	0	0	0	0	0	0.26	0.74	1	0.58	0.32	0.19	0.06	0.03	0	0	0	0	0	0	0	0	0	0	0	0	0	8.68
Q9HX36	PAO1(PHIKZ)	PA3983	Uncharacterized protein	PA3983	PAO1	NP_252672.1 WP_003093161.1	0.06	0.14	0.19	0.1	0.08	0.05	0.02	0.01	0	0.01	0.01	0.01	0.01	0.01	0.01	0.01	0.01	0.01	0.01	0.01	0.24	0.32	0.74	1	0.53	0.42	0.26	0.11	0.05	0	0.05	0.05	0.05	0.05	0.05	0.05	0.05	0.05	0.05	0.05	0.05	0.24	9.1
Q9HX74	PAO1(PHIKZ)	tesB	Acyl-CoA thioesterase II	PA3942	PAO1	NP_252631.1 WP_003093084.1	0	0.13	0.34	0.19	0.15	0.12	0.06	0.01	0.01	0	0	0	0	0	0	0	0	0	0	0	0	0	0.38	1	0.56	0.44	0.35	0.18	0.03	0.03	0	0	0	0	0	0	0	0	0	0	0	0	8.72
Q9HXE3	PAO1(PHIKZ)	dauA	FAD-dependent catabolic D-arginine dehydrogenase DauA	PA3863	PAO1	NP_252552.1 WP_003113780.1	0.11	0.21	0.3	0.17	0.12	0.07	0.02	0.01	0	0	0	0	0	0	0	0	0	0	0	0	0	0.37	0.7	1	0.57	0.4	0.23	0.07	0.03	0	0	0	0	0	0	0	0	0	0	0	0	0	8.82
Q9HXI2	PAO1(PHIKZ)	secF	Protein translocase subunit SecF	PA3820	PAO1	NP_252509.1 WP_003100612.1	0.02	0.07	0.15	0.11	0.12	0.1	0.07	0.04	0.03	0.04	0.02	0.02	0.01	0.01	0.01	0	0.01	0.01	0.01	0.02	0.14	0.13	0.47	1	0.73	0.8	0.67	0.47	0.27	0.2	0.27	0.13	0.13	0.07	0.07	0.07	0	0.07	0.07	0.07	0.13	0.14	9.43
Q9HXK8	PAO1(PHIKZ)	PA3787	Uncharacterized protein	PA3787	PAO1	NP_252476.1 WP_003092745.1	0.1	0.19	0.29	0.12	0.13	0.05	0.02	0.01	0.01	0.01	0	0	0	0	0	0	0	0	0	0.01	0.08	0.34	0.66	1	0.41	0.45	0.17	0.07	0.03	0.03	0.03	0	0	0	0	0	0	0	0	0	0.03	0.08	8.51
Q9HXQ9	PAO1(PHIKZ)	PA3733	Uncharacterized protein	PA3733	PAO1	NP_252422.1 WP_003129868.1	0.02	0.2	0.4	0.2	0.12	0.07	0	0	0	0	0	0	0	0	0	0	0	0	0	0	0	0.05	0.5	1	0.5	0.3	0.18	0	0	0	0	0	0	0	0	0	0	0	0	0	0	0	8.33
Q9HXU3	PAO1(PHIKZ)	PA3697	Uncharacterized protein	PA3697	PAO1	NP_252387.1 WP_003092515.1	0	0	0	0	0.05	0.13	0.18	0.13	0.12	0.11	0.13	0.07	0.04	0.03	0.02	0	0	0	0	0	0	0	0	0	0	0.28	0.72	1	0.72	0.67	0.61	0.72	0.39	0.22	0.17	0.11	0	0	0	0	0	0	8.45
Q9HXY3	PAO1(PHIKZ)	PA3649	Putative zinc metalloprotease PA3649	PA3649	PAO1	NP_252339.1 WP_003098594.1	0.03	0.09	0.24	0.13	0.14	0.13	0.1	0.04	0.03	0	0	0.01	0	0	0	0	0	0	0	0	0.07	0.13	0.38	1	0.54	0.58	0.54	0.42	0.17	0.13	0	0	0.04	0	0	0	0	0	0	0	0	0.07	8.5
Q9HXY6	PAO1(PHIKZ)	lpxD	UDP-3-O-acylglucosamine N-acyltransferase	PA3646	PAO1	NP_252336.1 WP_003098585.1	0.02	0.18	0.33	0.12	0.12	0.1	0.04	0.02	0.01	0.02	0.01	0.01	0	0	0	0	0	0	0	0	0.01	0.06	0.55	1	0.36	0.36	0.3	0.12	0.06	0.03	0.06	0.03	0.03	0	0	0	0	0	0	0	0	0.01	9.43
Q9HXY7	PAO1(PHIKZ)	fabZ	3-hydroxyacyl-[acyl-carrier-protein] dehydratase FabZ	PA3645	PAO1	NP_252335.1 WP_003092375.1	0	0.03	0.08	0.06	0.09	0.12	0.16	0.1	0.06	0.08	0.03	0.02	0.01	0.01	0.01	0	0	0	0.01	0.01	0.14	0	0.19	0.5	0.38	0.56	0.75	1	0.63	0.38	0.5	0.19	0.13	0.06	0.06	0.06	0	0	0	0.06	0.06	0.14	9.95
Q9HXY8	PAO1(PHIKZ)	lpxB	Lipid-A-disaccharide synthase	PA3643	PAO1	NP_252333.1 WP_003113865.1	0.01	0.02	0.04	0.02	0.02	0.02	0.02	0.02	0.01	0.01	0.01	0.01	0.01	0.01	0.01	0.01	0	0.01	0.02	0.03	0.69	0.25	0.5	1	0.5	0.5	0.5	0.5	0.5	0.25	0.25	0.25	0.25	0.25	0.25	0.25	0.25	0	0.25	0.5	0.75	0.69	8.96
Q9HY16	PAO1(PHIKZ)	potD	Putrescine/cadaverine-binding protein	PA3610	PAO1	NP_252300.1 WP_003113877.1	0.11	0.33	0.27	0.11	0.07	0.04	0.02	0.01	0.03	0	0	0	0	0	0	0	0	0	0	0	0	0.33	1	0.82	0.33	0.21	0.12	0.06	0.03	0.09	0	0	0	0	0	0	0	0	0	0	0	0	8.32
Q9HY73	PAO1(PHIKZ)	PA3538	Probable ATP-binding component of ABC transporter	PA3538	PAO1	NP_252228.1 WP_003092092.1	0	0.01	0.02	0.01	0.03	0.05	0.08	0.03	0.03	0.02	0.01	0	0.01	0.02	0.01	0.03	0.01	0.03	0.05	0.04	0.51	0	0.13	0.25	0.13	0.38	0.63	1	0.38	0.38	0.25	0.13	0	0.13	0.25	0.13	0.38	0.13	0.38	0.63	0.5	0.51	8.82
Q9HYC6	PAO1(PHIKZ)	PA3483	Uncharacterized protein	PA3483	PAO1	NP_252173.1 WP_003113899.1	0	0.01	0.06	0.06	0.09	0.11	0.1	0.07	0.04	0.06	0.02	0.02	0.01	0.01	0.02	0.01	0.01	0.01	0.01	0.03	0.26	0	0.09	0.55	0.55	0.82	1	0.91	0.64	0.36	0.55	0.18	0.18	0.09	0.09	0.18	0.09	0.09	0.09	0.09	0.27	0.26	8.82
Q9HYP3	PAO1(PHIKZ)	PA3353	Uncharacterized protein	PA3353	PAO1	NP_252043.1 WP_003119635.1	0.04	0.07	0.06	0.01	0.01	0.01	0	0	0	0	0	0	0	0	0	0	0	0	0	0	0.79	0.57	1	0.86	0.14	0.14	0.14	0	0	0	0	0	0	0	0	0	0	0	0	0	0	0.79	8.06
Q9HZF6	PAO1(PHIKZ)	PA3052	Uncharacterized protein	PA3052	PAO1	NP_251742.1 WP_003122457.1	0.09	0.07	0.02	0	0.02	0	0	0	0	0	0	0	0	0	0	0	0.01	0.01	0.01	0.02	0.75	1	0.78	0.22	0	0.22	0	0	0	0	0	0	0	0	0	0	0	0.11	0.11	0.11	0.22	0.75	8.2
Q9HZK8	PAO1(PHIKZ)	nqrC	Na(+)-translocating NADH-quinone reductase subunit C	PA2997	PAO1	NP_251687.1 WP_003105182.1	0.02	0.08	0.16	0.13	0.12	0.12	0.09	0.04	0.02	0.02	0.01	0.01	0	0	0	0	0	0	0.01	0.01	0.15	0.13	0.5	1	0.81	0.75	0.75	0.56	0.25	0.13	0.13	0.06	0.06	0	0	0	0	0	0	0.06	0.06	0.15	9.1
Q9I0A2	PAO1(PHIKZ)	rplT	50S ribosomal protein L20	PA2741	50S	NP_251431.1 WP_003099086.1	0	0	0	0	0	0	0	0	0	0	0	0	0.01	0.06	0.12	0.05	0.12	0.13	0.1	0.1	0.3	0	0	0	0	0	0	0	0	0	0	0	0	0.08	0.46	0.92	0.38	0.92	1	0.77	0.77	0.3	11.3
Q9I0B7	PAO1(PHIKZ)	PA2725	Probable chaperone	PA2725	PAO1	NP_251415.1 WP_010895630.1	0	0	0	0	0	0	0	0	0	0	0	0	0	0	0	0	0	0.01	0.01	0.02	0.96	0	0	0	0	0	0	0	0	0	0	0	0	0	0	0	0	0	0.5	0.5	1	0.96	8.55
Q9I0D7	PAO1(PHIKZ)	PA2705	Uncharacterized protein	PA2705	PAO1	NP_251395.1 WP_003101527.1	0	0	0	0	0	0	0	0	0	0	0	0	0	0	0	0	0.04	0.03	0.02	0.01	0.9	0	0	0	0	0	0	0	0	0	0	0	0	0	0	0	0	1	0.75	0.5	0.25	0.9	8.49
Q9I0J4	PAO1(PHIKZ)	nuoI	NADH-quinone oxidoreductase subunit I	PA2644	PAO1	NP_251334.1 WP_003090467.1	0	0.01	0.06	0.09	0.13	0.13	0.12	0.08	0.08	0.04	0.02	0.02	0.01	0.01	0.01	0.01	0.01	0.01	0.01	0.02	0.15	0	0.08	0.46	0.69	1	1	0.92	0.62	0.62	0.31	0.15	0.15	0.08	0.08	0.08	0.08	0.08	0.08	0.08	0.15	0.15	9.42
Q9I0L1	PAO1(PHIKZ)	hflD	High frequency lysogenization protein HflD homolog	PA2627	PAO1	NP_251317.1 WP_003090440.1	0	0	0	0	0	0.01	0.01	0.01	0	0.02	0.02	0.01	0.02	0.01	0.03	0.02	0.01	0.01	0.02	0.04	0.75	0	0	0	0	0	0.25	0.25	0.25	0	0.5	0.5	0.25	0.5	0.25	0.75	0.5	0.25	0.25	0.5	1	0.75	8.6
Q9I0T0	PAO1(PHIKZ)	PA2554	Probable short-chain dehydrogenase	PA2554	PAO1	NP_251244.1 WP_003102518.1	0.01	0.09	0.32	0.13	0.18	0.12	0.08	0.05	0.02	0.01	0	0	0	0	0	0	0	0	0	0	0	0.03	0.28	1	0.41	0.56	0.38	0.25	0.16	0.06	0.03	0	0	0	0	0	0	0	0	0	0	0	8.73
Q9I0T9	PAO1(PHIKZ)	xthA	Exodeoxyribonuclease III	PA2545	PAO1	NP_251235.1 WP_003104469.1	0.09	0.22	0.39	0.11	0.11	0.07	0.01	0	0	0	0	0	0	0	0	0	0	0	0	0	0	0.23	0.56	1	0.28	0.28	0.18	0.03	0	0	0	0	0	0	0	0	0	0	0	0	0	0	8.23
Q9I0V5	PAO1(PHIKZ)	PA2528	Probable Resistance-Nodulation-Cell Division (RND) efflux membrane fusion protein	PA2528	PAO1	NP_251218.1 WP_003113320.1	0.04	0.14	0.19	0.19	0.2	0.14	0.08	0.02	0	0	0	0	0	0	0	0	0	0	0	0	0	0.2	0.7	0.95	0.95	1	0.7	0.4	0.1	0	0	0	0	0	0	0	0	0	0	0	0	0	8.16
Q9I2U4	PAO1(PHIKZ)	parS	Histidine kinase	PA1798	PAO1	NP_250489.1 WP_003113589.1	0	0.02	0.14	0.1	0.11	0.03	0.02	0.03	0.02	0.02	0.01	0.02	0	0	0	0	0	0	0	0.03	0.44	0	0.14	1	0.71	0.79	0.21	0.14	0.21	0.14	0.14	0.07	0.14	0	0	0	0	0	0	0	0.21	0.44	7.99
Q9I321	PAO1(PHIKZ)	exsD	Transcriptional antiactivator ExsD	PA1714	PAO1	NP_250405.1 WP_003100755.1	0.01	0.03	0.05	0.05	0.05	0.02	0.03	0.01	0	0	0	0	0	0.01	0.01	0.01	0.01	0.01	0.02	0.03	0.64	0.2	0.6	1	1	1	0.4	0.6	0.2	0	0	0	0	0	0.2	0.2	0.2	0.2	0.2	0.4	0.6	0.64	9.13
Q9I371	PAO1(PHIKZ)	PA1654	Probable aminotransferase	PA1654	PAO1	NP_250345.1 WP_003114606.1	0.01	0.02	0.05	0.02	0.02	0.02	0	0	0	0.01	0.04	0.04	0.01	0	0	0.01	0.01	0.03	0.03	0.03	0.66	0.2	0.4	1	0.4	0.4	0.4	0	0	0	0.2	0.8	0.8	0.2	0	0	0.2	0.2	0.6	0.6	0.6	0.66	8.91
Q9I383	PAO1(PHIKZ)	selD	Selenide water dikinase	PA1642	PAO1	NP_250333.1 WP_003087546.1	0.03	0.16	0.3	0.11	0.1	0.08	0.05	0.01	0	0	0	0	0	0	0	0	0	0	0	0	0.16	0.1	0.53	1	0.37	0.33	0.27	0.17	0.03	0	0	0	0	0	0	0	0	0	0	0	0	0.16	8.78
Q9I386	PAO1(PHIKZ)	PA1639	Uncharacterized protein	PA1639	PAO1	NP_250330.1 WP_003097837.1	0.21	0.24	0.32	0.11	0.08	0.04	0.01	0	0	0	0	0	0	0	0	0	0	0	0	0	0	0.66	0.75	1	0.34	0.25	0.13	0.03	0	0	0	0	0	0	0	0	0	0	0	0	0	0	8.33
Q9I3D4	PAO1(PHIKZ)	sdhB	Succinate dehydrogenase (B subunit)	PA1584	PAO1	NP_250275.1 WP_003087410.1	0.02	0.09	0.14	0.11	0.13	0.1	0.14	0.06	0.05	0.05	0.01	0.01	0.01	0.01	0.01	0.01	0.01	0.01	0.01	0.01	0.02	0.14	0.64	1	0.79	0.93	0.71	1	0.43	0.36	0.36	0.07	0.07	0.07	0.07	0.07	0.07	0.07	0.07	0.07	0.07	0.02	9.12
Q9I3I5	PAO1(PHIKZ)	zipA	Cell division protein ZipA	PA1528	PAO1	NP_250219.1 WP_003083352.1	0.08	0.11	0.13	0.12	0.08	0.05	0.02	0.02	0	0.01	0.02	0.02	0.02	0.01	0.01	0.01	0.01	0.01	0.01	0.01	0.25	0.62	0.85	1	0.92	0.62	0.38	0.15	0.15	0	0.08	0.15	0.15	0.15	0.08	0.08	0.08	0.08	0.08	0.08	0.08	0.25	8.96
Q9I3P9	PAO1(PHIKZ)	flhA	Flagellar biosynthesis protein FlhA	PA1452	PAO1	NP_250143.1 WP_003083059.1	0	0.01	0.02	0.02	0.02	0.05	0.02	0	0	0.03	0	0	0	0	0	0	0	0	0	0.05	0.77	0	0.2	0.4	0.4	0.4	1	0.4	0	0	0.6	0	0	0	0	0	0	0	0	0	1	0.77	8.03
Q9I3T7	PAO1(PHIKZ)	PA1407	Methyltrans_SAM domain-containing protein	PA1407	PAO1	NP_250098.1 WP_003112422.1	0.02	0.05	0.08	0.02	0.03	0.01	0.01	0	0	0	0	0	0	0	0	0	0	0.01	0.01	0.02	0.7	0.25	0.63	1	0.25	0.38	0.13	0.13	0	0	0	0	0	0	0	0	0	0	0.13	0.13	0.25	0.7	8.58
Q9I400	PAO1(PHIKZ)	PA1344	Probable short-chain dehydrogenase	PA1344	PAO1	NP_250035.1 WP_003082773.1	0.01	0.1	0.31	0.17	0.15	0.11	0.06	0.02	0.02	0.01	0	0	0	0	0	0	0	0	0	0	0.02	0.03	0.32	1	0.55	0.48	0.35	0.19	0.06	0.06	0.03	0	0	0	0	0	0	0	0	0	0	0.02	9.38
Q9I472	PAO1(PHIKZ)	cobO	Corrinoid adenosyltransferase	PA1272	PAO1	NP_249963.1 WP_003086769.1	0.12	0.24	0.17	0.08	0.07	0.04	0.01	0	0	0	0	0.01	0	0	0	0	0	0	0	0	0.24	0.5	1	0.71	0.33	0.29	0.17	0.04	0	0	0	0	0.04	0	0	0	0	0	0	0	0	0.24	8.92
Q9I4B6	PAO1(PHIKZ)	PA1222	Membrane-bound lytic murein transglycosylase A	PA1222	PAO1	NP_249913.1 WP_003082509.1	0	0	0	0.01	0	0	0	0	0	0	0	0	0	0	0	0	0	0	0	0	0.99	0	0	0	1	0	0	0	0	0	0	0	0	0	0	0	0	0	0	0	0	0.99	8.68
Q9I4N3	PAO1(PHIKZ)	fleR	Response regulator protein FleR	PA1099	PAO1	NP_249790.1 WP_003082202.1	0	0	0	0	0	0	0	0	0	0	0	0	0	0	0	0.01	0.01	0.01	0	0.01	0.96	0	0	0	0	0	0	0	0	0	0	0	0	0	0	0	1	1	1	0	1	0.96	8.3
Q9I4X1	PAO1(PHIKZ)	pqsC	2-heptyl-4(1H)-quinolone synthase subunit PqsC	PA0998	PAO1	NP_249689.1 WP_003108612.1	0.04	0.16	0.26	0.15	0.13	0.11	0.06	0.03	0.01	0.01	0	0	0	0	0	0	0	0	0	0	0.04	0.15	0.62	1	0.58	0.5	0.42	0.23	0.12	0.04	0.04	0	0	0	0	0	0	0	0	0	0	0.04	9.16
Q9I5H0	PAO1(PHIKZ)	PA0759	Uncharacterized protein	PA0759	PAO1	NP_249450.1 WP_003114180.1	0.08	0.17	0.22	0.07	0.04	0.06	0.01	0.01	0	0	0.01	0.01	0	0.01	0.01	0.01	0	0.01	0.01	0.01	0.26	0.36	0.77	1	0.32	0.18	0.27	0.05	0.05	0	0	0.05	0.05	0	0.05	0.05	0.05	0	0.05	0.05	0.05	0.26	8.78
Q9I5L3	PAO1(PHIKZ)	PA0715	Reverse transcriptase domain-containing protein	PA0715	PAO1	NP_249406.1 WP_003112701.1	0	0.03	0.04	0.01	0	0	0	0	0	0	0	0	0	0.01	0.05	0.02	0.04	0.06	0.07	0.06	0.6	0	0.43	0.57	0.14	0	0	0	0	0	0	0	0	0	0.14	0.71	0.29	0.57	0.86	1	0.86	0.6	8.53
Q9I5Y5	PAO1(PHIKZ)	epd	D-erythrose 4-phosphate dehydrogenase	PA0551	PAO1	NP_249242.1 WP_003084958.1	0	0.06	0.36	0.2	0.12	0.1	0.08	0.03	0.03	0.01	0	0.01	0	0	0	0	0	0	0	0	0	0	0.17	1	0.56	0.33	0.28	0.22	0.08	0.08	0.03	0	0.03	0	0	0	0	0	0	0	0	0	8.66
Q9I5Z9	PAO1(PHIKZ)	PA0537	Uncharacterized protein	PA0537	PAO1	NP_249228.1 WP_003084923.1	0.02	0.02	0.02	0.04	0.03	0.03	0.02	0.03	0.16	0.13	0.05	0.04	0.02	0.01	0.01	0	0.02	0.03	0.03	0.02	0.26	0.13	0.13	0.13	0.25	0.19	0.19	0.13	0.19	1	0.81	0.31	0.25	0.13	0.06	0.06	0	0.13	0.19	0.19	0.13	0.26	9.26
Q9I603	PAO1(PHIKZ)	PA0533	Probable transcriptional regulator	PA0533	PAO1	NP_249224.1 WP_003084906.1	0.01	0.16	0.3	0.15	0.15	0.11	0.09	0.03	0	0	0	0	0	0	0	0	0	0	0	0	0	0.03	0.53	1	0.5	0.5	0.37	0.3	0.1	0	0	0	0	0	0	0	0	0	0	0	0	0	8.5
Q9I697	PAO1(PHIKZ)	gshB	Glutathione synthetase	PA0407	PAO1	NP_249098.1 WP_003100943.1	0	0.06	0.34	0.18	0.17	0.15	0.06	0.03	0.01	0	0	0	0	0	0	0	0	0	0	0	0	0	0.18	1	0.53	0.5	0.44	0.18	0.09	0.03	0	0	0	0	0	0	0	0	0	0	0	0	8.61
Q9I6C0	PAO1(PHIKZ)	ftsE	Cell division ATP-binding protein FtsE	PA0374	PAO1	NP_249065.1 WP_003084505.1	0	0.02	0.06	0.04	0.04	0.04	0.02	0.02	0	0.01	0	0	0.04	0.01	0.02	0.02	0.26	0.06	0.02	0.02	0.3	0	0.08	0.23	0.15	0.15	0.15	0.08	0.08	0	0.04	0	0	0.15	0.04	0.08	0.08	1	0.23	0.08	0.08	0.3	9.16
Q9I6J3	PAO1(PHIKZ)	spuB	Probable glutamine synthetase	PA0298	PAO1	NP_248989.1 WP_003084290.1	0	0.01	0.02	0.02	0.01	0	0	0	0	0	0	0	0	0	0.01	0.01	0.01	0	0.04	0.04	0.81	0	0.25	0.5	0.5	0.25	0	0	0	0	0	0	0	0	0	0.25	0.25	0.25	0	1	1	0.81	8.49
Q9I6L0	PAO1(PHIKZ)	cysA	Sulfate/thiosulfate import ATP-binding protein CysA	PA0280	PAO1	NP_248971.1 WP_003084237.1	0	0.05	0.15	0.11	0.1	0.09	0.06	0.01	0.02	0	0.01	0.01	0	0	0	0	0	0	0.01	0.01	0.36	0	0.33	1	0.73	0.67	0.6	0.4	0.07	0.13	0	0.07	0.07	0	0	0	0	0	0	0.07	0.07	0.36	8.81
Q9I6X7	PAO1(PHIKZ)	pcaR	Transcriptional regulator PcaR	PA0155	PAO1	NP_248845.1 WP_003083866.1	0.02	0.1	0.24	0.1	0.09	0.06	0.03	0.01	0	0.01	0	0.01	0	0	0	0	0	0.01	0.01	0.01	0.3	0.08	0.42	1	0.42	0.38	0.25	0.13	0.04	0	0.04	0	0.04	0	0	0	0	0	0.04	0.04	0.04	0.3	8.96
Q9X4G0	PAO1(PHIKZ)	hmgA	Homogentisate 1,2-dioxygenase	PA2009	PAO1	NP_250699.1 WP_003100397.1	0	0	0.02	0.26	0.22	0.26	0.13	0.06	0.05	0	0	0	0	0	0	0	0	0	0	0	0	0	0	0.08	1	0.85	1	0.5	0.23	0.19	0	0	0	0	0	0	0	0	0	0	0	0	8.69
G3XCV5	PAO1(PHIKZ)	phaC1	Poly(3-hydroxyalkanoic acid) synthase 1	PA5056	PAO1	NP_253743.1 WP_003095864.1	0.04	0.09	0.08	0.1	0.09	0.02	0	0	0	0	0	0	0	0	0	0	0	0	0	0	0.59	0.4	0.9	0.8	1	0.9	0.2	0	0	0	0	0	0	0	0	0	0	0	0	0	0	0.59	8.85
G3XCX1	PAO1(PHIKZ)	narG	Nitrate reductase (quinone)	PA3875	PAO1	NP_252564.1 WP_003105302.1	0	0	0	0	0.04	0.04	0.01	0	0.91	0	0	0	0	0	0	0	0	0	0	0	0	0	0	0	0	0.04	0.04	0.01	0	1	0	0	0	0	0	0	0	0	0	0	0	0	8.5
G3XCX3	PAO1(PHIKZ)	pilU	Type IV pilus ATPase PilU	PA0396	PAO1	NP_249087.1 WP_003100959.1	0.02	0.02	0.04	0.03	0.05	0.04	0.02	0.02	0.01	0.01	0.01	0.01	0.01	0	0.01	0.01	0.02	0.02	0.03	0.04	0.59	0.4	0.4	0.8	0.6	1	0.8	0.4	0.4	0.2	0.2	0.2	0.2	0.2	0	0.2	0.2	0.4	0.4	0.6	0.8	0.59	8.98
G3XD64	PAO1(PHIKZ)	fleN	Antiactivator FleN	PA1454	PAO1	NP_250145.1 WP_003083064.1	0	0.01	0.01	0	0.01	0.01	0.01	0	0	0	0.01	0	0.01	0.01	0.01	0.01	0.01	0.03	0.03	0.04	0.77	0	0.25	0.25	0	0.25	0.25	0.25	0	0	0	0.25	0	0.25	0.25	0.25	0.25	0.25	0.75	0.75	1	0.77	9.27
G3XDA8	PAO1(PHIKZ)	pstS	Phosphate-binding protein PstS	PA5369	PAO1	NP_254056.1 WP_003096673.1	0.11	0.23	0.33	0.11	0.11	0.06	0.04	0.01	0	0	0	0	0	0	0	0	0	0	0	0	0	0.33	0.7	1	0.33	0.33	0.18	0.12	0.03	0	0	0	0	0	0	0	0	0	0	0	0	0	8.68
O33877	PAO1(PHIKZ)	fabA	3-hydroxydecanoyl-[acyl-carrier-protein] dehydratase	PA1610	PAO1	NP_250301.1 WP_003087475.1	0.1	0.18	0.27	0.13	0.09	0.07	0.04	0.02	0.02	0.02	0	0	0	0	0	0	0	0	0	0	0.04	0.37	0.67	1	0.48	0.33	0.26	0.15	0.07	0.07	0.07	0	0	0	0	0	0	0	0	0	0	0.04	10.19
O50273	PAO1(PHIKZ)	cysD	Sulfate adenylyltransferase subunit 2	PA4443	PAO1	NP_253133.1 WP_003094311.1	0	0.05	0.29	0.22	0.17	0.13	0.07	0.04	0.02	0	0	0	0	0	0	0	0	0	0	0	0.01	0	0.17	1	0.76	0.59	0.45	0.24	0.14	0.07	0	0	0	0	0	0	0	0	0	0	0	0.01	9.19
O87131	PAO1(PHIKZ)	cheR1	Chemotaxis protein methyltransferase 1	PA3348	PAO1	NP_252038.1 WP_003091728.1	0.02	0.04	0.05	0.02	0.02	0.01	0.01	0.01	0	0	0.01	0.01	0.01	0.01	0.01	0.01	0.01	0.02	0.02	0.04	0.69	0.4	0.8	1	0.4	0.4	0.2	0.2	0.2	0	0	0.2	0.2	0.2	0.2	0.2	0.2	0.2	0.4	0.4	0.8	0.69	9.13
P23926	PAO1(PHIKZ)	anr	Transcriptional activator protein anr	PA1544	PAO1	NP_250235.1 WP_003087262.1	0.02	0.04	0.05	0.03	0.01	0.02	0.01	0.01	0.01	0.01	0.01	0	0.01	0.01	0.01	0.01	0.02	0.02	0.03	0.03	0.62	0.4	0.8	1	0.6	0.2	0.4	0.2	0.2	0.2	0.2	0.2	0	0.2	0.2	0.2	0.2	0.4	0.4	0.6	0.6	0.62	9.3
P26275	PAO1(PHIKZ)	algR	Positive alginate biosynthesis regulatory protein	PA5261	PAO1	NP_253948.1 WP_003096397.1	0	0	0.01	0.01	0.05	0.09	0.1	0.06	0.09	0.1	0.06	0.07	0.03	0.03	0.03	0.01	0.01	0.03	0.01	0.01	0.2	0	0	0.1	0.1	0.5	0.9	1	0.6	0.9	1	0.6	0.7	0.3	0.3	0.3	0.1	0.1	0.3	0.1	0.1	0.2	9.49
P57668	PAO1(PHIKZ)	tpx	Thiol peroxidase	PA2532	PAO1	NP_251222.1 WP_003089950.1	0.1	0.31	0.29	0.11	0.08	0.06	0.03	0.01	0	0	0	0	0	0	0	0	0	0	0	0	0	0.32	1	0.94	0.35	0.26	0.19	0.1	0.03	0	0	0	0	0	0	0	0	0	0	0	0	0	8.91
P72161	PAO1(PHIKZ)	pbpG	D-alanyl-D-alanine endopeptidase	PA0869	PAO1	NP_249560.1 WP_003114239.1	0.01	0.05	0.09	0.06	0.08	0.08	0.07	0.02	0.01	0	0	0	0	0	0	0	0	0.01	0.01	0.02	0.48	0.11	0.56	1	0.67	0.89	0.89	0.78	0.22	0.11	0	0	0	0	0	0	0	0	0.11	0.11	0.22	0.48	8.71
Q51391	PAO1(PHIKZ)	glpR	Glycerol-3-phosphate regulon repressor	PA3583	PAO1	NP_252273.1 WP_003092173.1	0.02	0.34	0.06	0.03	0.03	0.04	0.03	0.02	0.01	0	0	0	0.01	0.01	0.01	0.01	0.01	0.01	0.02	0.03	0.32	0.06	1	0.18	0.09	0.09	0.12	0.09	0.06	0.03	0	0	0	0.03	0.03	0.03	0.03	0.03	0.03	0.06	0.09	0.32	8.95
Q59636	PAO1(PHIKZ)	ndk	Nucleoside diphosphate kinase	PA3807	PAO1	NP_252496.1 WP_003092811.1	0.07	0.2	0.3	0.15	0.1	0.07	0.04	0.02	0.01	0.01	0.01	0	0	0	0	0	0	0	0	0	0	0.23	0.67	1	0.5	0.33	0.23	0.13	0.07	0.03	0.03	0.03	0	0	0	0	0	0	0	0	0	0	10.62
Q9HT32	PAO1(PHIKZ)	PA5542	Beta-lactamase domain-containing protein	PA5542	PAO1	NP_254229.1 WP_003114146.1	0.08	0.22	0.36	0.13	0.12	0.08	0.01	0	0	0	0	0	0	0	0	0	0	0	0	0	0	0.22	0.61	1	0.36	0.33	0.22	0.03	0	0	0	0	0	0	0	0	0	0	0	0	0	0	8.43
Q9HT52	PAO1(PHIKZ)	PA5521	Probable short-chain dehydrogenase	PA5521	PAO1	NP_254208.1 WP_003097046.1	0.01	0.12	0.32	0.19	0.14	0.11	0.07	0.02	0.01	0.01	0	0	0	0	0	0	0	0	0	0	0	0.03	0.38	1	0.59	0.44	0.34	0.22	0.06	0.03	0.03	0	0	0	0	0	0	0	0	0	0	0	8.84
Q9HTC8	PAO1(PHIKZ)	PA5438	Probable transcriptional regulator	PA5438	PAO1	NP_254125.1 WP_003096857.1	0.01	0.04	0.06	0.05	0.03	0.03	0.01	0.01	0	0.01	0.01	0.01	0.01	0.01	0.02	0.01	0.01	0.02	0.03	0.04	0.59	0.17	0.67	1	0.83	0.5	0.5	0.17	0.17	0	0.17	0.17	0.17	0.17	0.17	0.33	0.17	0.17	0.33	0.5	0.67	0.59	9.06
Q9HTD9	PAO1(PHIKZ)	adhA	Alcohol dehydrogenase	PA5427	PAO1	NP_254114.1 WP_003096816.1	0.01	0.08	0.31	0.17	0.18	0.14	0.07	0.03	0.01	0	0	0	0	0	0	0	0	0	0	0	0	0.03	0.26	1	0.55	0.58	0.45	0.23	0.1	0.03	0	0	0	0	0	0	0	0	0	0	0	0	8.89
Q9HTJ8	PAO1(PHIKZ)	PA5362	Uncharacterized protein	PA5362	PAO1	NP_254049.1 WP_003114376.1	0.01	0.03	0.06	0.07	0.06	0.03	0.02	0	0	0.02	0.01	0	0.01	0	0	0	0.01	0.01	0.02	0.04	0.59	0.14	0.43	0.86	1	0.86	0.43	0.29	0	0	0.29	0.14	0	0.14	0	0	0	0.14	0.14	0.29	0.57	0.59	8.65
Q9HTQ3	PAO1(PHIKZ)	PA5301	Probable transcriptional regulator	PA5301	PAO1	NP_253988.1 WP_003096513.1	0.02	0.05	0.07	0.08	0.07	0.12	0.1	0.1	0.08	0.08	0.04	0.03	0.02	0.01	0.02	0.01	0	0	0	0.01	0.07	0.17	0.42	0.58	0.67	0.58	1	0.83	0.83	0.67	0.67	0.33	0.25	0.17	0.08	0.17	0.08	0	0	0	0.08	0.07	9.02
Q9HTQ6	PAO1(PHIKZ)	xpt	Xanthine phosphoribosyltransferase	PA5298	PAO1	NP_253985.1 WP_003110452.1	0.1	0.14	0.17	0.08	0.08	0.08	0.03	0.02	0.01	0.02	0.01	0.01	0.01	0.01	0.01	0	0	0.01	0.01	0.01	0.2	0.59	0.82	1	0.47	0.47	0.47	0.18	0.12	0.06	0.12	0.06	0.06	0.06	0.06	0.06	0	0	0.06	0.06	0.06	0.2	9.8
Q9HTR6	PAO1(PHIKZ)	glnK	Nitrogen regulatory protein P-II 2	PA5288	PAO1	NP_253975.1 WP_003096476.1	0.1	0.27	0.27	0.07	0.07	0.04	0.01	0.01	0	0.02	0.01	0.02	0.01	0	0.01	0.01	0	0.02	0.01	0.03	0.04	0.37	1	1	0.26	0.26	0.15	0.04	0.04	0	0.07	0.04	0.07	0.04	0	0.04	0.04	0	0.07	0.04	0.11	0.04	9.17
Q9HTV6	PAO1(PHIKZ)	PA5234	Probable oxidoreductase	PA5234	PAO1	NP_253921.1 WP_003114042.1	0.05	0.19	0.31	0.17	0.13	0.05	0.04	0	0	0	0	0	0	0	0	0	0	0	0	0	0.04	0.16	0.61	1	0.55	0.42	0.16	0.13	0	0	0	0	0	0	0	0	0	0	0	0	0	0.04	8.59
Q9HTX5	PAO1(PHIKZ)	gcvT	Aminomethyltransferase	PA5215	PAO1	NP_253902.1 WP_003114049.1	0.09	0.21	0.33	0.17	0.12	0.04	0.03	0.01	0	0	0	0	0	0	0	0	0	0	0	0	0	0.27	0.64	1	0.52	0.36	0.12	0.09	0.03	0	0	0	0	0	0	0	0	0	0	0	0	0	8.8
Q9HU21	PAO1(PHIKZ)	rmlC	dTDP-4-dehydrorhamnose 3,5-epimerase	PA5164	PAO1	NP_253851.1 WP_003096184.1	0.06	0.23	0.32	0.18	0.09	0.06	0.03	0.01	0	0	0	0	0	0	0	0	0	0	0	0	0	0.19	0.72	1	0.56	0.28	0.19	0.09	0.03	0	0	0	0	0	0	0	0	0	0	0	0	0	9.3
Q9HU41	PAO1(PHIKZ)	hisB	Imidazoleglycerol-phosphate dehydratase	PA5143	PAO1	NP_253830.1 WP_003096088.1	0	0.01	0.01	0	0.14	0.28	0.18	0.14	0.08	0.05	0.03	0.03	0.02	0.01	0.01	0	0	0	0	0	0	0	0.04	0.04	0	0.5	1	0.64	0.5	0.29	0.18	0.11	0.11	0.07	0.04	0.04	0	0	0	0	0	0	8.85
Q9HU78	PAO1(PHIKZ)	hutC	Histidine utilization repressor	PA5105	PAO1	NP_253792.1 WP_003095970.1	0.04	0.18	0.27	0.13	0.12	0.11	0.06	0.03	0.01	0.01	0	0.01	0	0	0	0	0	0	0	0	0.02	0.15	0.67	1	0.48	0.44	0.41	0.22	0.11	0.04	0.04	0	0.04	0	0	0	0	0	0	0	0	0.02	8.94
Q9HUF0	PAO1(PHIKZ)	rlmJ	Ribosomal RNA large subunit methyltransferase J	PA5019	PAO1	NP_253706.1 WP_003114560.1	0.18	0.3	0.3	0.09	0.05	0.03	0.01	0	0	0	0	0	0	0	0	0	0	0	0	0	0.03	0.6	1	1	0.3	0.17	0.1	0.03	0	0	0	0	0	0	0	0	0	0	0	0	0	0.03	8.5
Q9HUG3	PAO1(PHIKZ)	PA5002	N-acetylglucosaminylphosphatidylinositol deacetylase	PA5002	PAO1	NP_253689.1 WP_003114549.1	0.01	0.02	0.05	0.04	0.09	0.1	0.04	0.02	0.02	0.03	0.02	0.01	0.01	0	0.01	0	0.01	0.01	0.01	0.01	0.5	0.1	0.2	0.5	0.4	0.9	1	0.4	0.2	0.2	0.3	0.2	0.1	0.1	0	0.1	0	0.1	0.1	0.1	0.1	0.5	8.53
Q9HUH3	PAO1(PHIKZ)	PA4992	Aldo_ket_red domain-containing protein	PA4992	PAO1	NP_253679.1 WP_003114541.1	0.28	0	0	0	0	0	0	0	0	0.43	0	0	0	0	0	0	0	0	0	0	0.28	0.65	0	0	0	0	0	0	0	0	1	0	0	0	0	0	0	0	0	0	0	0.28	8.88
Q9HUJ3	PAO1(PHIKZ)	PA4972	Uncharacterized protein	PA4972	PAO1	NP_253659.1 WP_003102069.1	0.03	0.03	0.03	0.02	0.03	0.01	0.01	0.01	0	0.02	0	0	0	0	0	0	0.02	0.01	0.03	0.01	0.75	1	1	1	0.67	1	0.33	0.33	0.33	0	0.67	0	0	0	0	0	0	0.67	0.33	1	0.33	0.75	8.68
Q9HUK9	PAO1(PHIKZ)	rhdA	Thiosulfate sulfurtransferase	PA4956	PAO1	NP_253643.1 WP_003113925.1	0.12	0.34	0.32	0.14	0.06	0.02	0	0	0	0	0	0	0	0	0	0	0	0	0	0	0	0.35	1	0.94	0.41	0.18	0.06	0	0	0	0	0	0	0	0	0	0	0	0	0	0	0	8.04
Q9HUL4	PAO1(PHIKZ)	queG	Epoxyqueuosine reductase	PA4950	PAO1	NP_253637.1 WP_003110324.1	0.08	0.29	0.31	0.17	0.08	0.07	0	0	0	0	0	0	0	0	0	0	0	0	0	0	0	0.26	0.94	1	0.55	0.26	0.23	0	0	0	0	0	0	0	0	0	0	0	0	0	0	0	8.02
Q9HUN0	PAO1(PHIKZ)	rpsR	30S ribosomal protein S18	PA4934	30S	NP_253621.1 WP_003095634.1	0	0	0	0	0	0	0	0.01	0.09	0.13	0.12	0.13	0.09	0.06	0.05	0.03	0.04	0.03	0.03	0.03	0.16	0	0	0	0	0	0	0	0.08	0.69	1	0.92	1	0.69	0.46	0.38	0.23	0.31	0.23	0.23	0.23	0.16	11.15
Q9HUW7	PAO1(PHIKZ)	PA4843	Probable two-component response regulator	PA4843	PAO1	NP_253530.1 WP_003106227.1	0	0	0	0	0	0	0	0	0	0	0	0	0	0	0	0	0.06	0.06	0.16	0.15	0.57	0	0	0	0	0	0	0	0	0	0	0	0	0	0	0	0	0.38	0.38	1	0.94	0.57	8.36
Q9HV02	PAO1(PHIKZ)	selB	Selenocysteine-specific elongation factor	PA4807	PAO1	NP_253495.1 WP_003102294.1	0	0.01	0.17	0.04	0.07	0.06	0.02	0	0	0	0	0	0	0	0	0	0	0	0	0.02	0.61	0	0.06	1	0.24	0.41	0.35	0.12	0	0	0	0	0	0	0	0	0	0	0	0	0.12	0.61	7.92
Q9HV42	PAO1(PHIKZ)	grpE	Protein GrpE	PA4762	PAO1	NP_253450.1 WP_003095213.1	0.08	0.2	0.24	0.12	0.09	0.09	0.1	0.04	0.02	0	0	0	0	0	0	0	0	0	0	0	0.01	0.33	0.83	1	0.5	0.38	0.38	0.42	0.17	0.08	0	0	0	0	0	0	0	0	0	0	0	0.01	9.03
Q9HVB9	PAO1(PHIKZ)	PA4676	Carbonic anhydrase	PA4676	PAO1	NP_253365.1 WP_003095021.1	0.01	0.12	0.34	0.18	0.15	0.1	0.05	0.03	0.01	0.01	0	0	0	0	0	0	0	0	0	0	0	0.03	0.35	1	0.53	0.44	0.29	0.15	0.09	0.03	0.03	0	0	0	0	0	0	0	0	0	0	0	9.02
Q9HVI3	PAO1(PHIKZ)	PA4606	Uncharacterized protein	PA4606	PAO1	NP_253296.1 WP_003094859.1	0.02	0.07	0.21	0.13	0.14	0.11	0.07	0.03	0.02	0.02	0.01	0.01	0.01	0	0.01	0	0	0.01	0.01	0.02	0.11	0.1	0.33	1	0.62	0.67	0.52	0.33	0.14	0.1	0.1	0.05	0.05	0.05	0	0.05	0	0	0.05	0.05	0.1	0.11	8.88
Q9HVJ9	PAO1(PHIKZ)	rtcA	RNA 3-terminal phosphate cyclase	PA4585	PAO1	NP_253275.1 WP_003112809.1	0.01	0.02	0.02	0.01	0.01	0.04	0.09	0.08	0.03	0.09	0.02	0.01	0.01	0.01	0.01	0	0.01	0.02	0.02	0.03	0.46	0.11	0.22	0.22	0.11	0.11	0.44	1	0.89	0.33	1	0.22	0.11	0.11	0.11	0.11	0	0.11	0.22	0.22	0.33	0.46	8.59
Q9HVK2	PAO1(PHIKZ)	PA4582	PHB domain-containing protein	PA4582	PAO1	NP_253272.1 WP_003112812.1	0	0	0	0	0	0.07	0	0	0	0	0	0	0	0	0	0	0	0.01	0.02	0.02	0.89	0	0	0	0	0	1	0	0	0	0	0	0	0	0	0	0	0	0.14	0.29	0.29	0.89	8.32
Q9HVU1	PAO1(PHIKZ)	mreC	Cell shape-determining protein MreC	PA4480	PAO1	NP_253170.1 WP_003123307.1	0.18	0.02	0.27	0.04	0.13	0.1	0.09	0.04	0.01	0.02	0.01	0	0	0	0	0	0	0	0	0	0.06	0.67	0.07	1	0.15	0.48	0.37	0.33	0.15	0.04	0.07	0.04	0	0	0	0	0	0	0	0	0	0.06	8.65
Q9HVU8	PAO1(PHIKZ)	PA4473	UPF0307 protein PA4473	PA4473	PAO1	NP_253163.1 WP_003094378.1	0.19	0.23	0.15	0.16	0.05	0.05	0.03	0.04	0.02	0.01	0.01	0.01	0.01	0.02	0.01	0.01	0	0	0	0	0	0.83	1	0.65	0.7	0.22	0.22	0.13	0.17	0.09	0.04	0.04	0.04	0.04	0.09	0.04	0.04	0	0	0	0	0	8.75
Q9HVV8	PAO1(PHIKZ)	lptC	Lipopolysaccharide export system protein LptC	PA4459	PAO1	NP_253149.1 WP_003094353.1	0	0.01	0.08	0.06	0.1	0.11	0.1	0.07	0.05	0.03	0.03	0.02	0.02	0.01	0.01	0.01	0.01	0.01	0.02	0.01	0.24	0	0.09	0.73	0.55	0.91	1	0.91	0.64	0.45	0.27	0.27	0.18	0.18	0.09	0.09	0.09	0.09	0.09	0.18	0.09	0.24	8.78
Q9HVV9	PAO1(PHIKZ)	PA4458	3-deoxy-D-manno-octulosonate 8-phosphate phosphatase KdsC	PA4458	PAO1	NP_253148.1 WP_003112742.1	0.04	0.2	0.3	0.16	0.14	0.09	0.04	0.01	0	0	0	0	0	0	0	0	0	0	0	0	0.01	0.13	0.67	1	0.53	0.47	0.3	0.13	0.03	0	0	0	0	0	0	0	0	0	0	0	0	0.01	9.4
Q9HW06	PAO1(PHIKZ)	PA4400	Probable pyrophosphohydrolase	PA4400	PAO1	NP_253090.1 WP_003112754.1	0.08	0.14	0.21	0.06	0.07	0.03	0.02	0.01	0	0	0	0	0	0	0.01	0	0	0	0	0	0.36	0.38	0.67	1	0.29	0.33	0.14	0.1	0.05	0	0	0	0	0	0	0.05	0	0	0	0	0	0.36	8.47
Q9HW40	PAO1(PHIKZ)	PA4361	Probable oxidoreductase	PA4361	PAO1	NP_253051.1 WP_003103823.1	0.01	0.06	0.15	0.07	0.06	0.02	0.04	0.05	0.07	0.08	0.05	0.03	0.02	0	0	0	0.01	0	0.01	0	0.26	0.07	0.4	1	0.47	0.4	0.13	0.27	0.33	0.47	0.53	0.33	0.2	0.13	0	0	0	0.07	0	0.07	0	0.26	8.57
Q9HW45	PAO1(PHIKZ)	xenB	Xenobiotic reductase	PA4356	PAO1	NP_253046.1 WP_003103810.1	0.08	0.22	0.36	0.15	0.1	0.06	0.02	0.01	0	0	0	0	0	0	0	0	0	0	0	0	0	0.22	0.61	1	0.42	0.28	0.17	0.06	0.03	0	0	0	0	0	0	0	0	0	0	0	0	0	8.84
Q9HWD4	PAO1(PHIKZ)	rpsJ	30S ribosomal protein S10	PA4264	30S	NP_252954.1 WP_003103876.1	0	0	0	0	0	0	0	0	0.05	0.11	0.08	0.11	0.07	0.05	0.07	0.02	0.03	0.04	0.03	0.03	0.3	0	0	0	0	0	0	0	0	0.45	1	0.73	1	0.64	0.45	0.64	0.18	0.27	0.36	0.27	0.27	0.3	10.3
Q9HWD7	PAO1(PHIKZ)	rplW	50S ribosomal protein L23	PA4261	50S	NP_252951.1 WP_003093736.1	0	0	0	0	0	0	0	0	0	0	0	0.01	0.03	0.07	0.12	0.08	0.16	0.13	0.09	0.06	0.25	0	0	0	0	0	0	0	0	0	0	0	0.06	0.19	0.44	0.75	0.5	1	0.81	0.56	0.38	0.25	11
Q9HWE4	PAO1(PHIKZ)	rpsQ	30S ribosomal protein S17	PA4254	30S	NP_252944.1 WP_003093717.1	0	0	0	0	0	0	0.01	0.01	0.1	0.13	0.11	0.14	0.08	0.06	0.06	0.02	0.05	0.04	0.04	0.02	0.13	0	0	0	0	0	0	0.07	0.07	0.71	0.93	0.79	1	0.57	0.43	0.43	0.14	0.36	0.29	0.29	0.14	0.13	10.98
Q9HWF4	PAO1(PHIKZ)	rplO	50S ribosomal protein L15	PA4244	50S	NP_252934.1 WP_003093695.1	0	0	0	0	0	0	0	0	0	0	0	0	0.02	0.08	0.12	0.07	0.18	0.14	0.1	0.09	0.18	0	0	0	0	0	0	0	0	0	0	0	0	0.11	0.44	0.67	0.39	1	0.78	0.56	0.5	0.18	11.14
Q9HWL8	PAO1(PHIKZ)	PA4163	Uncharacterized protein	PA4163	PAO1	NP_252852.1 WP_003101313.1	0.07	0.29	0.44	0.1	0.08	0.02	0	0	0	0	0	0	0	0	0	0	0	0	0	0	0	0.16	0.66	1	0.23	0.18	0.05	0	0	0	0	0	0	0	0	0	0	0	0	0	0	0	8.01
Q9HWX1	PAO1(PHIKZ)	nrdR	Transcriptional repressor NrdR	PA4057	PAO1	NP_252746.1 WP_003107181.1	0.3	0.32	0.2	0.1	0.04	0.02	0.01	0	0	0	0	0	0	0	0	0	0	0	0	0	0.01	0.94	1	0.63	0.31	0.13	0.06	0.03	0	0	0	0	0	0	0	0	0	0	0	0	0	0.01	8.54
Q9HWX3	PAO1(PHIKZ)	ribC	Riboflavin synthase alpha chain	PA4055	PAO1	NP_252744.1 WP_003093316.1	0.04	0.07	0.38	0.02	0.01	0.01	0.04	0.04	0.1	0.12	0.05	0.04	0.02	0.01	0.02	0	0	0	0	0	0.02	0.11	0.18	1	0.05	0.03	0.03	0.11	0.11	0.26	0.32	0.13	0.11	0.05	0.03	0.05	0	0	0	0	0	0.02	9.1
Q9HX28	PAO1(PHIKZ)	PA3992	Uncharacterized protein	PA3992	PAO1	NP_252681.1 WP_003114332.1	0.01	0.03	0.03	0	0.01	0	0	0	0.1	0.05	0.16	0.21	0.07	0.08	0.03	0	0.03	0.02	0.05	0.02	0.11	0.05	0.14	0.14	0	0.05	0	0	0	0.48	0.24	0.76	1	0.33	0.38	0.14	0	0.14	0.1	0.24	0.1	0.11	9.05
Q9HXD3	PAO1(PHIKZ)	narL	Two-component response regulator NarL	PA3879	PAO1	NP_252568.1 WP_003092968.1	0.29	0.28	0.27	0.09	0.05	0.01	0	0	0	0	0	0	0	0	0	0	0	0	0	0	0	1	0.97	0.93	0.31	0.17	0.03	0	0	0	0	0	0	0	0	0	0	0	0	0	0	0	8.15
Q9HXG4	PAO1(PHIKZ)	rlmF	Ribosomal RNA large subunit methyltransferase F	PA3840	PAO1	NP_252529.1 WP_003092887.1	0	0.01	0.02	0.01	0.01	0	0	0	0	0	0.01	0	0.01	0.01	0	0	0.02	0.03	0.03	0.05	0.79	0	0.2	0.4	0.2	0.2	0	0	0	0	0	0.2	0	0.2	0.2	0	0	0.4	0.6	0.6	1	0.79	8.4
Q9HXG8	PAO1(PHIKZ)	PA3836	Uncharacterized protein	PA3836	PAO1	NP_252525.1 WP_003092876.1	0.17	0.3	0.38	0.09	0.06	0	0	0	0	0	0	0	0	0	0	0	0	0	0	0	0	0.45	0.79	1	0.24	0.16	0	0	0	0	0	0	0	0	0	0	0	0	0	0	0	0	8.28
Q9HXH4	PAO1(PHIKZ)	PA3828	Lipopolysaccharide export system permease protein LptF	PA3828	PAO1	NP_252517.1 WP_003092864.1	0	0.01	0.09	0.08	0.11	0.16	0.09	0.06	0.05	0.03	0.02	0.02	0.01	0.01	0.01	0.01	0	0.01	0.01	0.01	0.22	0	0.06	0.56	0.5	0.69	1	0.56	0.38	0.31	0.19	0.13	0.13	0.06	0.06	0.06	0.06	0	0.06	0.06	0.06	0.22	9.07
Q9HXJ3	PAO1(PHIKZ)	PA3804	HTH cro/C1-type domain-containing protein	PA3804	PAO1	NP_252493.1 WP_003115257.1	0.08	0.12	0.25	0.16	0.15	0.12	0.07	0.03	0.01	0.01	0	0	0	0	0	0	0	0	0	0	0	0.32	0.48	1	0.64	0.6	0.48	0.28	0.12	0.04	0.04	0	0	0	0	0	0	0	0	0	0	0	9.06
Q9HXU4	PAO1(PHIKZ)	PA3696	Uncharacterized protein	PA3696	PAO1	NP_252386.1 WP_003113847.1	0.01	0.1	0.29	0.14	0.15	0.13	0.07	0.02	0	0	0	0	0	0	0	0	0	0	0	0	0.09	0.03	0.34	1	0.48	0.52	0.45	0.24	0.07	0	0	0	0	0	0	0	0	0	0	0	0	0.09	8.65
Q9HXZ3	PAO1(PHIKZ)	tilS	tRNA(Ile)-lysidine synthase	PA3638	PAO1	NP_252328.1 WP_003113867.1	0	0.01	0	0.01	0.01	0.02	0	0	0	0	0	0	0	0	0	0	0	0.01	0.02	0.02	0.89	0	0.5	0	0.5	0.5	1	0	0	0	0	0	0	0	0	0	0	0	0.5	1	1	0.89	8.18
Q9HY64	PAO1(PHIKZ)	arnC	Undecaprenyl-phosphate 4-deoxy-4-formamido-L-arabinose transferase	PA3553	PAO1	NP_252243.1 WP_003112880.1	0	0.02	0.02	0.01	0	0	0.01	0	0.01	0.01	0.01	0.01	0.01	0.01	0.02	0.01	0.01	0.03	0.04	0.04	0.71	0	0.5	0.5	0.25	0	0	0.25	0	0.25	0.25	0.25	0.25	0.25	0.25	0.5	0.25	0.25	0.75	1	1	0.71	8.75
Q9HY72	PAO1(PHIKZ)	PA3539	UPF0246 protein PA3539	PA3539	PAO1	NP_252229.1 WP_003092094.1	0.02	0.05	0.04	0.03	0.03	0.02	0	0	0	0	0	0	0	0	0	0.01	0.02	0.02	0	0.02	0.72	0.4	1	0.8	0.6	0.6	0.4	0	0	0	0	0	0	0	0	0	0.2	0.4	0.4	0	0.4	0.72	8.86
Q9HYD8	PAO1(PHIKZ)	PA3468	Uncharacterized protein	PA3468	PAO1	NP_252158.1 WP_003103754.1	0	0	0.08	0.12	0.15	0.14	0.09	0.07	0.09	0.07	0.02	0.01	0	0.01	0.01	0	0.01	0.01	0.02	0.01	0.1	0	0	0.53	0.8	1	0.93	0.6	0.47	0.6	0.47	0.13	0.07	0	0.07	0.07	0	0.07	0.07	0.13	0.07	0.1	8.97
Q9HYP6	PAO1(PHIKZ)	PA3350	Flagella basal body P-ring formation protein FlgA	PA3350	PAO1	NP_252040.1 WP_003098745.1	0.12	0.19	0.25	0.11	0.07	0.04	0.02	0.01	0	0	0	0	0	0	0	0	0	0	0	0	0.19	0.48	0.76	1	0.44	0.28	0.16	0.08	0.04	0	0	0	0	0	0	0	0	0	0	0	0	0.19	8.75
Q9HZ46	PAO1(PHIKZ)	glk	Glucokinase	PA3193	PAO1	NP_251883.1 WP_003114838.1	0.03	0.19	0.32	0.19	0.13	0.07	0.04	0.01	0.01	0.01	0	0	0	0	0	0	0	0	0	0	0.01	0.09	0.59	1	0.59	0.41	0.22	0.13	0.03	0.03	0.03	0	0	0	0	0	0	0	0	0	0	0.01	8.79
Q9HZ90	PAO1(PHIKZ)	PA3135	Probable transcriptional regulator	PA3135	PAO1	NP_251825.1 WP_003091419.1	0	0	0	0	0.06	0.22	0.08	0.11	0.14	0.13	0.06	0.09	0.04	0.04	0.01	0	0.01	0.01	0.01	0	0	0	0	0	0	0.27	1	0.36	0.5	0.64	0.59	0.27	0.41	0.18	0.18	0.05	0	0.05	0.05	0.05	0	0	8.15
Q9HZC1	PAO1(PHIKZ)	PA3087	Metallophos domain-containing protein	PA3087	PAO1	NP_251777.1 WP_003091336.1	0.08	0.17	0.26	0.2	0.18	0.06	0.02	0.01	0	0.01	0	0	0	0	0	0	0	0	0	0	0	0.31	0.65	1	0.77	0.69	0.23	0.08	0.04	0	0.04	0	0	0	0	0	0	0	0	0	0	0	8.33
Q9HZL4	PAO1(PHIKZ)	PA2990	Probable phosphodiesterase	PA2990	PAO1	NP_251680.1 WP_003113986.1	0.01	0	0	0	0	0	0	0	0	0	0	0	0.01	0.07	0.15	0.13	0.16	0.17	0.11	0.1	0.1	0.06	0	0	0	0	0	0	0	0	0	0	0	0.06	0.41	0.88	0.76	0.94	1	0.65	0.59	0.1	8.77
Q9HZN6	PAO1(PHIKZ)	pabC	4-amino-4-deoxychorismate lyase	PA2964	PAO1	NP_251654.1 WP_003113994.1	0.03	0.12	0.26	0.14	0.08	0.34	0.02	0.01	0	0	0	0	0	0	0	0	0	0	0	0	0	0.09	0.35	0.76	0.41	0.24	1	0.06	0.03	0	0	0	0	0	0	0	0	0	0	0	0	0	8.56
Q9HZS7	PAO1(PHIKZ)	PA2920	Probable chemotaxis transducer	PA2920	PAO1	NP_251610.1 WP_003114016.1	0.02	0.14	0.28	0.19	0.13	0.12	0.06	0.06	0	0	0	0	0	0	0	0	0	0	0	0	0	0.07	0.5	1	0.68	0.46	0.43	0.21	0.21	0	0	0	0	0	0	0	0	0	0	0	0	0	7.97
Q9HZV8	PAO1(PHIKZ)	atuD	Putative citronellyl-CoA dehydrogenase involved in catabolism of citronellol	PA2889	PAO1	NP_251579.1 WP_003101733.1	0.04	0.17	0.31	0.18	0.16	0.07	0.06	0.01	0	0	0	0	0	0	0	0	0	0	0	0	0	0.13	0.55	1	0.58	0.52	0.23	0.19	0.03	0	0	0	0	0	0	0	0	0	0	0	0	0	8.2
Q9HZZ2	PAO1(PHIKZ)	efp	Elongation factor P	PA2851	PAO1	NP_251541.1 WP_003090942.1	0.21	0.25	0.24	0.1	0.08	0.04	0.03	0.01	0.01	0.01	0	0	0	0	0	0	0	0	0	0	0	0.84	1	0.96	0.4	0.32	0.16	0.12	0.04	0.04	0.04	0	0	0	0	0	0	0	0	0	0	0	9.82
Q9I0E3	PAO1(PHIKZ)	PA2699	Amidohydro_3 domain-containing protein	PA2699	PAO1	NP_251389.1 WP_003114380.1	0.03	0.29	0.32	0.17	0.11	0.07	0	0	0	0	0	0	0	0	0	0	0	0	0	0	0	0.09	0.91	1	0.53	0.34	0.22	0	0	0	0	0	0	0	0	0	0	0	0	0	0	0	7.89
Q9I0Q0	PAO1(PHIKZ)	pqsH	2-heptyl-3-hydroxy-4(1H)-quinolone synthase	PA2587	PAO1	NP_251277.1 WP_003090354.1	0.02	0.05	0.29	0.02	0.05	0.03	0.05	0.04	0.02	0.01	0.01	0	0	0	0	0	0	0	0	0.01	0.39	0.07	0.17	1	0.07	0.17	0.1	0.17	0.14	0.07	0.03	0.03	0	0	0	0	0	0	0	0	0.03	0.39	8.69
Q9I0T3	PAO1(PHIKZ)	PA2551	Probable transcriptional regulator	PA2551	PAO1	NP_251241.1 WP_003090000.1	0	0.02	0.06	0.06	0.06	0.06	0.06	0.04	0.05	0.04	0.04	0.03	0.01	0.01	0.01	0	0.01	0.01	0.02	0.02	0.4	0	0.33	1	1	1	1	1	0.67	0.83	0.67	0.67	0.5	0.17	0.17	0.17	0	0.17	0.17	0.33	0.33	0.4	8.88
Q9I174	PAO1(PHIKZ)	PA2407	Probable adhesion protein	PA2407	PAO1	NP_251097.1 WP_003113055.1	0.05	0.08	0.14	0.2	0.24	0.17	0.06	0.05	0	0	0	0	0	0	0	0	0	0	0	0	0	0.21	0.33	0.58	0.83	1	0.71	0.25	0.21	0	0	0	0	0	0	0	0	0	0	0	0	0	8.85
Q9I1H0	PAO1(PHIKZ)	ambB	AMB antimetabolite synthase AmbB	PA2305	PAO1	NP_250995.1 WP_003113094.1	0	0.08	0.27	0.13	0.09	0.06	0.04	0.01	0	0	0	0	0.27	0	0	0	0	0	0	0	0.05	0	0.3	1	0.48	0.33	0.22	0.15	0.04	0	0	0	0	1	0	0	0	0	0	0	0	0.05	8.26
Q9I1L6	PAO1(PHIKZ)	ansA	L-asparaginase I	PA2253	PAO1	NP_250943.1 WP_003113732.1	0.01	0.18	0.29	0.25	0.11	0.11	0.03	0.02	0	0	0	0	0	0	0	0	0	0	0	0	0	0.03	0.62	1	0.86	0.38	0.38	0.1	0.07	0	0	0	0	0	0	0	0	0	0	0	0	0	8.22
Q9I298	PAO1(PHIKZ)	liuC	Putative 3-methylglutaconyl-CoA hydratase	PA2013	PAO1	NP_250703.1 WP_003088598.1	0.03	0.17	0.35	0.14	0.14	0.09	0.05	0.01	0.01	0	0	0	0	0	0	0	0	0	0	0	0	0.09	0.49	1	0.4	0.4	0.26	0.14	0.03	0.03	0	0	0	0	0	0	0	0	0	0	0	0	9
Q9I2F4	PAO1(PHIKZ)	rbsK	Ribokinase	PA1950	PAO1	NP_250640.1 WP_003113483.1	0.01	0.05	0.23	0.17	0.16	0.13	0.12	0.04	0.03	0.03	0.01	0.01	0	0	0	0	0	0	0	0	0	0.04	0.22	1	0.74	0.7	0.57	0.52	0.17	0.13	0.13	0.04	0.04	0	0	0	0	0	0	0	0	0	9.68
Q9I2U9	PAO1(PHIKZ)	ppiB	Peptidyl-prolyl cis-trans isomerase	PA1793	PAO1	NP_250484.1 WP_003087890.1	0.16	0.25	0.35	0.11	0.06	0.03	0.02	0.01	0	0	0	0	0	0	0	0	0	0	0	0	0	0.46	0.71	1	0.31	0.17	0.09	0.06	0.03	0	0	0	0	0	0	0	0	0	0	0	0	0	9.23
Q9I2W8	PAO1(PHIKZ)	estX	EstX	PA1771	PAO1	NP_250462.1 WP_003113577.1	0	0	0	0	0	0	0	0	0	0	0	0	0	0	0	0	0	0.01	0.02	0.03	0.94	0	0	0	0	0	0	0	0	0	0	0	0	0	0	0	0	0	0.33	0.67	1	0.94	8.09
Q9I398	PAO1(PHIKZ)	PA1624	Uncharacterized protein PA1624	PA1624	PAO1	NP_250315.1 WP_003097863.1	0.06	0.15	0.25	0.1	0.03	0.03	0	0	0	0	0	0	0	0	0	0	0	0	0	0	0.37	0.24	0.6	1	0.4	0.12	0.12	0	0	0	0	0	0	0	0	0	0	0	0	0	0	0.37	8.12
Q9I3G6	PAO1(PHIKZ)	PA1551	Probable ferredoxin	PA1551	PAO1	NP_250242.1 WP_003087288.1	0	0.02	0.1	0.06	0.12	0.1	0.04	0.05	0.03	0.04	0.02	0.02	0.01	0.01	0.01	0.01	0.01	0.02	0.02	0.03	0.29	0	0.17	0.83	0.5	1	0.83	0.33	0.42	0.25	0.33	0.17	0.17	0.08	0.08	0.08	0.08	0.08	0.17	0.17	0.25	0.29	8.9
Q9I3W1	PAO1(PHIKZ)	PA1383	Uncharacterized protein	PA1383	PAO1	NP_250074.1 WP_010895559.1	0.06	0.24	0.27	0.13	0.16	0.1	0.03	0	0	0	0	0	0	0	0	0	0	0	0	0	0	0.22	0.89	1	0.48	0.59	0.37	0.11	0	0	0	0	0	0	0	0	0	0	0	0	0	0	8.23
Q9I3X1	PAO1(PHIKZ)	fabF2	3-oxoacyl-[acyl-carrier-protein] synthase 2	PA1373	PAO1	NP_250064.1 WP_010895556.1	0.02	0.11	0.2	0.14	0.11	0.09	0.06	0.03	0.01	0	0.01	0.01	0	0	0	0	0.01	0.01	0.01	0.01	0.18	0.1	0.55	1	0.7	0.55	0.45	0.3	0.15	0.05	0	0.05	0.05	0	0	0	0	0.05	0.05	0.05	0.05	0.18	8.82
Q9I405	PAO1(PHIKZ)	PA1339	Amino acid ABC transporter ATP binding protein	PA1339	PAO1	NP_250030.1 WP_003082761.1	0.08	0.1	0.14	0.07	0.06	0.05	0.04	0.01	0.01	0	0.01	0	0	0	0.01	0.01	0.01	0.02	0.02	0.03	0.34	0.57	0.71	1	0.5	0.43	0.36	0.29	0.07	0.07	0	0.07	0	0	0	0.07	0.07	0.07	0.14	0.14	0.21	0.34	9.42
Q9I426	PAO1(PHIKZ)	cyoB	Cytochrome bo(3) ubiquinol oxidase subunit 1	PA1318	PAO1	NP_250009.1 WP_003112371.1	0	0.02	0.1	0.09	0.1	0.07	0.06	0.02	0.03	0.01	0.01	0.02	0	0	0	0	0.02	0	0.01	0.02	0.41	0	0.2	1	0.9	1	0.7	0.6	0.2	0.3	0.1	0.1	0.2	0	0	0	0	0.2	0	0.1	0.2	0.41	9.12
Q9I471	PAO1(PHIKZ)	cobB	Hydrogenobyrinate a,c-diamide synthase	PA1273	PAO1	NP_249964.1 WP_003082590.1	0	0	0	0	0	0	0	0	0	0	0	0	0	0	0	0	0.02	0.03	0.03	0.03	0.89	0	0	0	0	0	0	0	0	0	0	0	0	0	0	0	0	0.67	1	1	1	0.89	8.43
Q9I4Z7	PAO1(PHIKZ)	PA0962	Probable dna-binding stress protein	PA0962	PAO1	NP_249653.1 WP_003086103.1	0.02	0.12	0.15	0.1	0.09	0.07	0.03	0.01	0.01	0.01	0.01	0	0.01	0	0.01	0.01	0.01	0.01	0.01	0.01	0.31	0.13	0.8	1	0.67	0.6	0.47	0.2	0.07	0.07	0.07	0.07	0	0.07	0	0.07	0.07	0.07	0.07	0.07	0.07	0.31	9.14
Q9I511	PAO1(PHIKZ)	PA0947	Bac_DnaA domain-containing protein	PA0947	PAO1	NP_249638.1 WP_003102398.1	0.04	0.08	0.1	0.07	0.04	0.05	0.01	0.01	0.01	0.02	0.01	0.01	0.01	0.01	0.01	0.01	0.01	0.01	0.01	0.02	0.48	0.4	0.8	1	0.7	0.4	0.5	0.1	0.1	0.1	0.2	0.1	0.1	0.1	0.1	0.1	0.1	0.1	0.1	0.1	0.2	0.48	9.19
Q9I537	PAO1(PHIKZ)	PA0920	Phosphatidylglycerol lysyltransferase	PA0920	PAO1	NP_249611.1 WP_003112595.1	0	0	0.02	0.09	0.08	0.07	0.05	0.03	0.03	0.02	0.03	0.02	0.01	0.01	0.01	0	0	0.01	0.04	0.03	0.44	0	0	0.22	1	0.89	0.78	0.56	0.33	0.33	0.22	0.33	0.22	0.11	0.11	0.11	0	0	0.11	0.44	0.33	0.44	8.18
Q9I538	PAO1(PHIKZ)	PA0919	VirJ domain-containing protein	PA0919	PAO1	NP_249610.1 WP_003112596.1	0.03	0.09	0.17	0.14	0.06	0.09	0.09	0.04	0.02	0	0	0	0	0	0	0	0	0	0	0	0.27	0.18	0.53	1	0.82	0.35	0.53	0.53	0.24	0.12	0	0	0	0	0	0	0	0	0	0	0	0.27	8.3
Q9I5G4	PAO1(PHIKZ)	cmoB	tRNA U34 carboxymethyltransferase	PA0774	PAO1	NP_249465.1 WP_003114185.1	0	0.05	0.04	0.04	0.03	0.01	0	0	0	0.01	0.01	0.01	0.01	0.01	0.02	0.01	0.02	0.03	0.06	0.06	0.59	0	0.83	0.67	0.67	0.5	0.17	0	0	0	0.17	0.17	0.17	0.17	0.17	0.33	0.17	0.33	0.5	1	1	0.59	8.48
Q9I5V1	PAO1(PHIKZ)	PA0586	Uncharacterized protein	PA0586	PAO1	NP_249277.1 WP_003099581.1	0.01	0.06	0.1	0.04	0.05	0.02	0.01	0	0	0	0.01	0.02	0.01	0	0.01	0	0.02	0.01	0.02	0.02	0.59	0.1	0.6	1	0.4	0.5	0.2	0.1	0	0	0	0.1	0.2	0.1	0	0.1	0	0.2	0.1	0.2	0.2	0.59	8.6
Q9I5V7	PAO1(PHIKZ)	tsaD	tRNA N6-adenosine threonylcarbamoyltransferase	PA0580	PAO1	NP_249271.1 WP_003109020.1	0.01	0.02	0.04	0.03	0.08	0.14	0.01	0	0.04	0.1	0.01	0.06	0.04	0.02	0.02	0.01	0.01	0.02	0.02	0.03	0.3	0.07	0.14	0.29	0.21	0.57	1	0.07	0	0.29	0.71	0.07	0.43	0.29	0.14	0.14	0.07	0.07	0.14	0.14	0.21	0.3	9.15
Q9I669	PAO1(PHIKZ)	PA0449	HotDog ACOT-type domain-containing protein	PA0449	PAO1	NP_249140.1 WP_003121770.1	0.01	0.19	0.28	0.15	0.16	0.09	0.06	0.02	0.02	0.01	0	0	0	0	0	0	0	0	0	0	0	0.04	0.68	1	0.54	0.57	0.32	0.21	0.07	0.07	0.04	0	0	0	0	0	0	0	0	0	0	0	9.58
Q9I6F6	PAO1(PHIKZ)	PA0335	Histidinol-phosphatase	PA0335	PAO1	NP_249026.1 WP_003110585.1	0.08	0.21	0.26	0.1	0.06	0.03	0.02	0	0	0	0	0	0	0	0	0	0	0	0	0	0.26	0.31	0.81	1	0.38	0.23	0.12	0.08	0	0	0	0	0	0	0	0	0	0	0	0	0	0.26	8.42
Q9I6J1	PAO1(PHIKZ)	spuD	Putrescine-binding periplasmic protein SpuD	PA0300	PAO1	NP_248991.1 WP_003084299.1	0.15	0.26	0.28	0.14	0.09	0.04	0.02	0.01	0	0	0	0	0	0	0	0	0	0	0	0	0	0.54	0.93	1	0.5	0.32	0.14	0.07	0.04	0	0	0	0	0	0	0	0	0	0	0	0	0	9.11
Q9I6W1	PAO1(PHIKZ)	PA0171	Uncharacterized protein	PA0171	PAO1	NP_248861.1 WP_003083916.1	0	0.01	0.04	0.01	0.01	0	0	0	0	0	0	0	0	0	0	0	0.01	0.01	0	0.02	0.88	0	0.25	1	0.25	0.25	0	0	0	0	0	0	0	0	0	0	0	0.25	0.25	0	0.5	0.88	8.56
Q9I706	PAO1(PHIKZ)	PA0126	Uncharacterized protein	PA0126	PAO1	NP_248816.1 WP_003101226.1	0.01	0.02	0.03	0.02	0.02	0.01	0.01	0.01	0	0	0	0	0	0	0	0	0	0	0	0.01	0.86	0.33	0.67	1	0.67	0.67	0.33	0.33	0.33	0	0	0	0	0	0	0	0	0	0	0	0.33	0.86	9.12
Q9I730	PAO1(PHIKZ)	PA0102	Carbonic anhydrase	PA0102	PAO1	NP_248792.1 WP_003115027.1	0.05	0.22	0.28	0.13	0.1	0.08	0.05	0.01	0.01	0	0	0	0	0	0	0	0	0	0	0	0.07	0.18	0.79	1	0.46	0.36	0.29	0.18	0.04	0.04	0	0	0	0	0	0	0	0	0	0	0	0.07	8.93
Q9I747	PAO1(PHIKZ)	hcp1	Protein hcp1	PA0085	PAO1	NP_248775.1 WP_003083670.1	0.01	0.15	0.31	0.18	0.13	0.09	0.05	0.02	0.01	0.01	0	0	0	0	0	0	0	0	0	0	0.02	0.03	0.48	1	0.58	0.42	0.29	0.16	0.06	0.03	0.03	0	0	0	0	0	0	0	0	0	0	0.02	10.02
Q9I777	PAO1(PHIKZ)	PA0055	Uncharacterized protein	PA0055	PAO1	NP_248745.1 WP_003083593.1	0.08	0.27	0.38	0.13	0.07	0.06	0.01	0	0	0	0	0	0	0	0	0	0	0	0	0	0	0.21	0.71	1	0.34	0.18	0.16	0.03	0	0	0	0	0	0	0	0	0	0	0	0	0	0	8.3
G3XCV6	PAO1(PHIKZ)	cmpX	Conserved cytoplasmic membrane protein CmpX protein	PA1775	PAO1	NP_250466.1 WP_003087830.1	0.01	0.01	0.05	0.06	0.08	0.08	0.1	0.07	0.06	0.07	0.03	0.03	0.02	0.02	0.02	0.01	0	0.01	0.01	0.02	0.24	0.1	0.1	0.5	0.6	0.8	0.8	1	0.7	0.6	0.7	0.3	0.3	0.2	0.2	0.2	0.1	0	0.1	0.1	0.2	0.24	9.28
G3XD14	PAO1(PHIKZ)	dksA	RNA polymerase-binding transcription factor DksA	PA4723	POL	NP_253411.1 WP_003095122.1	0.31	0.26	0.19	0.1	0.05	0.05	0.03	0.01	0	0	0	0	0	0	0	0	0	0	0	0	0	1	0.84	0.61	0.32	0.16	0.16	0.1	0.03	0	0	0	0	0	0	0	0	0	0	0	0	0	9.34
G3XD46	PAO1(PHIKZ)	ftsI	Peptidoglycan D,D-transpeptidase FtsI	PA4418	PAO1	NP_253108.1 WP_003094139.1	0	0	0.03	0.05	0.07	0.09	0.07	0.06	0.04	0.04	0.02	0.01	0.01	0.01	0.02	0.01	0.01	0.01	0.02	0.05	0.39	0	0	0.33	0.56	0.78	1	0.78	0.67	0.44	0.44	0.22	0.11	0.11	0.11	0.22	0.11	0.11	0.11	0.22	0.56	0.39	8.51
O33407	PAO1(PHIKZ)	estA	Esterase EstA	PA5112	PAO1	NP_253799.1 WP_003115524.1	0	0	0	0	0	0	0	0	0	0	0	0	0.01	0.01	0	0	0	0	0.01	0.03	0.95	0	0	0	0	0	0	0	0	0	0	0	0	0.33	0.33	0	0	0	0	0.33	1	0.95	8.23
P07344	PAO1(PHIKZ)	trpA	Tryptophan synthase alpha chain	PA0035	PAO1	NP_248725.1 WP_003115801.1	0.07	0.2	0.28	0.11	0.08	0.04	0.02	0.02	0.01	0	0	0	0	0	0	0	0	0	0	0.01	0.15	0.25	0.71	1	0.39	0.29	0.14	0.07	0.07	0.04	0	0	0	0	0	0	0	0	0	0	0.04	0.15	8.77
P25084	PAO1(PHIKZ)	lasR	Transcriptional activator protein LasR	PA1430	PAO1	NP_250121.1 WP_003082999.1	0	0	0	0.01	0.01	0.06	0.02	0.03	0	0.01	0	0	0	0.01	0	0	0	0	0	0	0.83	0	0	0	0.17	0.17	1	0.33	0.5	0	0.17	0	0	0	0.17	0	0	0	0	0	0	0.83	8.4
P27017	PAO1(PHIKZ)	amiC	Aliphatic amidase expression-regulating protein	PA3364	PAO1	NP_252054.1 WP_003091751.1	0.09	0.28	0.33	0.11	0.08	0.04	0.05	0.02	0	0	0	0	0	0	0	0	0	0	0	0	0	0.27	0.85	1	0.33	0.24	0.12	0.15	0.06	0	0	0	0	0	0	0	0	0	0	0	0	0	8.41
P29364	PAO1(PHIKZ)	thrB	Homoserine kinase	PA5495	PAO1	NP_254182.1 WP_003114124.1	0.01	0.06	0.04	0.03	0.01	0.01	0	0	0	0	0	0	0	0.01	0	0.01	0	0.01	0.01	0.01	0.79	0.17	1	0.67	0.5	0.17	0.17	0	0	0	0	0	0	0	0.17	0	0.17	0	0.17	0.17	0.17	0.79	8.48
P33663	PAO1(PHIKZ)	PA4543	Purine nucleoside phosphorylase PA4543	PA4543	PAO1	NP_253233.1 WP_003112833.1	0.13	0.23	0.3	0.14	0.11	0.04	0.03	0.01	0	0	0	0	0	0	0	0	0	0	0	0	0	0.43	0.77	1	0.47	0.37	0.13	0.1	0.03	0	0	0	0	0	0	0	0	0	0	0	0	0	8.87
P33883	PAO1(PHIKZ)	lasI	Acyl-homoserine-lactone synthase	PA1432	PAO1	NP_250123.1 WP_003083017.1	0	0.01	0.02	0.01	0.01	0	0.01	0	0.01	0.01	0	0.01	0.01	0	0.01	0.01	0.01	0.01	0.03	0.03	0.78	0	0.33	0.67	0.33	0.33	0	0.33	0	0.33	0.33	0	0.33	0.33	0	0.33	0.33	0.33	0.33	1	1	0.78	9.21
P42812	PAO1(PHIKZ)	lolB	Outer-membrane lipoprotein LolB	PA4668	PAO1	NP_253357.1 WP_003095005.1	0.04	0.04	0.08	0.04	0.04	0.03	0.02	0.01	0	0	0	0	0	0	0	0	0	0	0	0	0.71	0.5	0.5	1	0.5	0.5	0.38	0.25	0.13	0	0	0	0	0	0	0	0	0	0	0	0	0.71	8.44
P57109	PAO1(PHIKZ)	maiA	Maleylacetoacetate isomerase	PA2007	PAO1	NP_250697.1 WP_003113505.1	0.06	0.26	0.26	0.17	0.11	0.07	0.04	0.02	0.01	0	0	0	0	0	0	0	0	0	0	0	0	0.23	1	1	0.65	0.42	0.27	0.15	0.08	0.04	0	0	0	0	0	0	0	0	0	0	0	0	8.84
P72138	PAO1(PHIKZ)	hisH2	Imidazole glycerol phosphate synthase subunit HisH 2	PA3152	PAO1	NP_251842.1 WP_003113422.1	0.06	0.23	0.34	0.15	0.14	0.04	0.03	0	0	0	0	0	0	0	0	0	0	0	0	0	0.01	0.18	0.68	1	0.44	0.41	0.12	0.09	0	0	0	0	0	0	0	0	0	0	0	0	0	0.01	8.44
P95458	PAO1(PHIKZ)	hemE	Uroporphyrinogen decarboxylase	PA5034	PAO1	NP_253721.1 WP_003114569.1	0.01	0.22	0.28	0.18	0.12	0.11	0.03	0.02	0.02	0	0	0	0	0	0	0	0	0	0	0	0	0.04	0.79	1	0.64	0.43	0.39	0.11	0.07	0.07	0	0	0	0	0	0	0	0	0	0	0	0	8.72
Q03456	PAO1(PHIKZ)	fur	Ferric uptake regulation protein	PA4764	PAO1	NP_253452.1 WP_003095216.1	0.03	0.1	0.2	0.14	0.17	0.16	0.11	0.05	0.03	0.01	0	0	0	0	0	0	0	0	0	0	0	0.15	0.5	1	0.7	0.85	0.8	0.55	0.25	0.15	0.05	0	0	0	0	0	0	0	0	0	0	0	9.52
Q06198	PAO1(PHIKZ)	algU	RNA polymerase sigma-H factor	PA0762	POL	NP_249453.1 WP_003085543.1	0.14	0.23	0.18	0.12	0.1	0.09	0.04	0.02	0	0	0	0	0	0	0	0	0	0	0	0	0.08	0.61	1	0.78	0.52	0.43	0.39	0.17	0.09	0	0	0	0	0	0	0	0	0	0	0	0	0.08	8.42
Q9HT16	PAO1(PHIKZ)	atpF	ATP synthase subunit b	PA5558	PAO1	NP_254245.1 WP_003100235.1	0.01	0.01	0.02	0.03	0.04	0.07	0.07	0.11	0.07	0.05	0.05	0.02	0.02	0.02	0.01	0.02	0.02	0.01	0.01	0.02	0.31	0.09	0.09	0.18	0.27	0.36	0.64	0.64	1	0.64	0.45	0.45	0.18	0.18	0.18	0.09	0.18	0.18	0.09	0.09	0.18	0.31	9.54
Q9HT17	PAO1(PHIKZ)	atpH	ATP synthase subunit delta	PA5557	PAO1	NP_254244.1 WP_003097135.1	0.03	0.03	0.05	0.02	0.09	0.14	0.17	0.08	0.05	0.03	0.02	0.02	0.01	0.01	0.01	0	0	0	0	0	0.25	0.18	0.18	0.29	0.12	0.53	0.82	1	0.47	0.29	0.18	0.12	0.12	0.06	0.06	0.06	0	0	0	0	0	0.25	8.5
Q9HT54	PAO1(PHIKZ)	PA5519	HotDog ACOT-type domain-containing protein	PA5519	PAO1	NP_254206.1 WP_003121395.1	0.01	0.1	0.41	0.21	0.13	0.06	0.05	0.02	0.01	0	0	0	0	0	0	0	0	0	0	0	0	0.02	0.24	1	0.51	0.32	0.15	0.12	0.05	0.02	0	0	0	0	0	0	0	0	0	0	0	0	9.12
Q9HTL9	PAO1(PHIKZ)	PA5339	Uncharacterized protein	PA5339	PAO1	NP_254026.1 WP_003096609.1	0.1	0.28	0.37	0.12	0.08	0.05	0.01	0	0.01	0	0	0	0	0	0	0	0	0	0	0	0	0.27	0.76	1	0.32	0.22	0.14	0.03	0	0.03	0	0	0	0	0	0	0	0	0	0	0	0	8.74
Q9HTN2	PAO1(PHIKZ)	argB	Acetylglutamate kinase	PA5323	PAO1	NP_254010.1 WP_003096572.1	0.03	0.1	0.15	0.08	0.06	0.05	0.03	0.02	0	0	0	0	0	0	0	0.01	0	0.01	0.01	0.01	0.44	0.2	0.67	1	0.53	0.4	0.33	0.2	0.13	0	0	0	0	0	0	0	0.07	0	0.07	0.07	0.07	0.44	9.12
Q9HTN8	PAO1(PHIKZ)	rpmB	50S ribosomal protein L28	PA5316	50S	NP_254003.1 WP_003096556.1	0	0	0	0	0	0	0	0	0	0	0.01	0.01	0.02	0.06	0.13	0.09	0.17	0.14	0.07	0.08	0.22	0	0	0	0	0	0	0	0	0	0	0.06	0.06	0.12	0.35	0.76	0.53	1	0.82	0.41	0.47	0.22	11.16
Q9HTV5	PAO1(PHIKZ)	glpT	Glycerol-3-phosphate transporter	PA5235	PAO1	NP_253922.1 WP_003096330.1	0.01	0.08	0.15	0.12	0.12	0.14	0.09	0.06	0.03	0.04	0.02	0.02	0.01	0	0	0	0	0	0	0.01	0.09	0.07	0.53	1	0.8	0.8	0.93	0.6	0.4	0.2	0.27	0.13	0.13	0.07	0	0	0	0	0	0	0.07	0.09	8.7
Q9HU37	PAO1(PHIKZ)	mutY	Adenine DNA glycosylase	PA5147	PAO1	NP_253834.1 WP_003110600.1	0	0.01	0.03	0.01	0.03	0.07	0.06	0.01	0.05	0.04	0.04	0.03	0.02	0.01	0.02	0.01	0.02	0.04	0.03	0.04	0.43	0	0.14	0.43	0.14	0.43	1	0.86	0.14	0.71	0.57	0.57	0.43	0.29	0.14	0.29	0.14	0.29	0.57	0.43	0.57	0.43	8.57
Q9HU42	PAO1(PHIKZ)	hisH1	Imidazole glycerol phosphate synthase subunit HisH 1	PA5142	PAO1	NP_253829.1 WP_003121251.1	0.08	0.2	0.36	0.12	0.13	0.08	0.03	0	0	0	0	0	0	0	0	0	0	0	0	0	0	0.22	0.56	1	0.33	0.36	0.22	0.08	0	0	0	0	0	0	0	0	0	0	0	0	0	0	8.38
Q9HU45	PAO1(PHIKZ)	PA5139	PBPb domain-containing protein	PA5139	PAO1	NP_253826.1 WP_003106332.1	0.16	0.34	0.29	0.09	0.08	0.02	0.01	0	0	0	0	0	0	0	0	0	0	0	0	0	0	0.47	1	0.85	0.26	0.24	0.06	0.03	0	0	0	0	0	0	0	0	0	0	0	0	0	0	8.46
Q9HU56	PAO1(PHIKZ)	secB	Protein-export protein SecB	PA5128	PAO1	NP_253815.1 WP_003096050.1	0.01	0.07	0.08	0.04	0.05	0.04	0.02	0.02	0.01	0.01	0.01	0.01	0.01	0.01	0.01	0.01	0.01	0.02	0.02	0.02	0.5	0.13	0.88	1	0.5	0.63	0.5	0.25	0.25	0.13	0.13	0.13	0.13	0.13	0.13	0.13	0.13	0.13	0.25	0.25	0.25	0.5	9.84
Q9HUA8	PAO1(PHIKZ)	PA5075	Probable permease of ABC transporter	PA5075	PAO1	NP_253762.1 WP_003103450.1	0.01	0.08	0.14	0.11	0.12	0.09	0.04	0.02	0.05	0.04	0.03	0.03	0.01	0	0.01	0	0	0.01	0.01	0.02	0.21	0.07	0.57	1	0.79	0.86	0.64	0.29	0.14	0.36	0.29	0.21	0.21	0.07	0	0.07	0	0	0.07	0.07	0.14	0.21	8.49
Q9HUC6	PAO1(PHIKZ)	hslV	ATP-dependent protease subunit HslV	PA5053	PAO1	NP_253740.1 WP_003095852.1	0.01	0.04	0.26	0.21	0.19	0.14	0.08	0.03	0.02	0.01	0.01	0.01	0	0	0	0	0	0	0	0	0.01	0.04	0.15	1	0.81	0.73	0.54	0.31	0.12	0.08	0.04	0.04	0.04	0	0	0	0	0	0	0	0	0.01	9.87
Q9HUD2	PAO1(PHIKZ)	PA5047	Peptidase_M48 domain-containing protein	PA5047	PAO1	NP_253734.1 WP_003095844.1	0.04	0.18	0.27	0.29	0.13	0.1	0	0	0	0	0	0	0	0	0	0	0	0	0	0	0	0.14	0.62	0.93	1	0.45	0.34	0	0	0	0	0	0	0	0	0	0	0	0	0	0	0	8.05
Q9HUF2	PAO1(PHIKZ)	PA5017	Uncharacterized protein	PA5017	PAO1	NP_253704.1 WP_003114559.1	0	0	0	0.02	0.05	0.01	0	0	0	0	0	0	0	0	0	0	0	0	0	0	0.92	0	0	0	0.4	1	0.2	0	0	0	0	0	0	0	0	0	0	0	0	0	0	0.92	7.97
Q9HUG2	PAO1(PHIKZ)	PA5003	Uncharacterized protein	PA5003	PAO1	NP_253690.1 WP_003114550.1	0	0.01	0.01	0.02	0.02	0.08	0.09	0.08	0.08	0.08	0.1	0.09	0.07	0.07	0.08	0.04	0.02	0.01	0.02	0.01	0	0	0.1	0.1	0.2	0.2	0.8	0.9	0.8	0.8	0.8	1	0.9	0.7	0.7	0.8	0.4	0.2	0.1	0.2	0.1	0	8.74
Q9HUR4	PAO1(PHIKZ)	PA4899	Probable aldehyde dehydrogenase	PA4899	PAO1	NP_253586.1 WP_003107137.1	0	0	0.16	0.32	0.3	0.12	0.07	0.02	0	0	0	0	0	0	0	0	0	0	0	0	0	0	0	0.5	1	0.94	0.38	0.22	0.06	0	0	0	0	0	0	0	0	0	0	0	0	0	8.08
Q9HV41	PAO1(PHIKZ)	recN	DNA repair protein RecN	PA4763	PAO1	NP_253451.1 WP_003113905.1	0	0.01	0.07	0.03	0.03	0	0	0	0	0	0	0.04	0.02	0.02	0.02	0.01	0.02	0.02	0.02	0.02	0.66	0	0.14	1	0.43	0.43	0	0	0	0	0	0	0.57	0.29	0.29	0.29	0.14	0.29	0.29	0.29	0.29	0.66	8.32
Q9HV51	PAO1(PHIKZ)	tpiA	Triosephosphate isomerase	PA4748	PAO1	NP_253436.1 WP_003100513.1	0.04	0.17	0.31	0.14	0.11	0.07	0.03	0.02	0.02	0.04	0.03	0.02	0.01	0	0.01	0	0	0	0	0	0	0.13	0.55	1	0.45	0.35	0.23	0.1	0.06	0.06	0.13	0.1	0.06	0.03	0	0.03	0	0	0	0	0	0	9.04
Q9HV89	PAO1(PHIKZ)	PA4709	Probable hemin degrading factor	PA4709	PAO1	NP_253397.1 WP_003113452.1	0.13	0.24	0.29	0.11	0.12	0.06	0.03	0.01	0	0	0	0	0	0	0	0	0	0	0	0	0	0.45	0.83	1	0.38	0.41	0.21	0.1	0.03	0	0	0	0	0	0	0	0	0	0	0	0	0	8.61
Q9HVA1	PAO1(PHIKZ)	ilvH	Acetolactate synthase small subunit	PA4695	PAO1	NP_253383.1 WP_003095069.1	0	0.01	0.13	0.16	0.14	0.1	0.08	0.07	0.04	0.07	0.04	0.03	0.02	0.02	0.01	0.01	0.01	0.01	0.01	0.01	0.03	0	0.06	0.81	1	0.88	0.63	0.5	0.44	0.25	0.44	0.25	0.19	0.13	0.13	0.06	0.06	0.06	0.06	0.06	0.06	0.03	9.79
Q9HVD5	PAO1(PHIKZ)	PA4657	Renalase	PA4657	PAO1	NP_253346.1 WP_003114698.1	0.07	0.22	0.3	0.18	0.09	0.07	0.03	0.02	0.03	0	0	0	0	0	0	0	0	0	0	0	0	0.23	0.73	1	0.6	0.3	0.23	0.1	0.07	0.1	0	0	0	0	0	0	0	0	0	0	0	0	8.46
Q9HVD6	PAO1(PHIKZ)	PA4656	Uncharacterized protein	PA4656	PAO1	NP_253345.1 WP_003114699.1	0.16	0.24	0.24	0.16	0.14	0.03	0.03	0	0	0	0	0	0	0	0	0	0	0	0	0	0	0.67	1	1	0.67	0.58	0.13	0.13	0	0	0	0	0	0	0	0	0	0	0	0	0	0	8.03
Q9HVD7	PAO1(PHIKZ)	hemH	Ferrochelatase	PA4655	PAO1	NP_253344.1 WP_003099324.1	0.05	0.1	0.19	0.27	0.12	0.11	0.07	0.03	0.02	0	0	0	0	0	0	0	0	0	0	0	0.03	0.19	0.37	0.7	1	0.44	0.41	0.26	0.11	0.07	0	0	0	0	0	0	0	0	0	0	0	0.03	8.62
Q9HVF9	PAO1(PHIKZ)	PA4632	Peptidase_M48 domain-containing protein	PA4632	PAO1	NP_253322.1 WP_003099360.1	0.03	0.04	0.07	0.04	0.03	0.03	0.03	0.02	0.01	0.01	0	0	0	0	0	0	0	0	0	0.01	0.68	0.43	0.57	1	0.57	0.43	0.43	0.43	0.29	0.14	0.14	0	0	0	0	0	0	0	0	0	0.14	0.68	9.19
Q9HVM0	PAO1(PHIKZ)	PA4564	Uncharacterized protein	PA4564	PAO1	NP_253254.1 WP_003094746.1	0.09	0.23	0.31	0.15	0.09	0.06	0.03	0.01	0.02	0.01	0.01	0	0	0	0	0	0	0	0	0	0	0.29	0.74	1	0.48	0.29	0.19	0.1	0.03	0.06	0.03	0.03	0	0	0	0	0	0	0	0	0	0	8.87
Q9HVS8	PAO1(PHIKZ)	roxR	RoxR	PA4493	PAO1	NP_253183.1 WP_003106283.1	0.2	0.22	0.19	0.1	0.06	0.02	0.02	0	0.01	0	0	0	0	0	0	0	0	0	0	0	0.16	0.91	1	0.86	0.45	0.27	0.09	0.09	0	0.05	0	0	0	0	0	0	0	0	0	0	0	0.16	9.13
Q9HVW1	PAO1(PHIKZ)	PA4456	Probable ATP-binding component of ABC transporter	PA4456	PAO1	NP_253146.1 WP_003094343.1	0	0	0.11	0.17	0.12	0.13	0.11	0.04	0.03	0	0.02	0.01	0	0.01	0.01	0	0	0	0	0.01	0.23	0	0	0.65	1	0.71	0.76	0.65	0.24	0.18	0	0.12	0.06	0	0.06	0.06	0	0	0	0	0.06	0.23	8.64
Q9HVY5	PAO1(PHIKZ)	PA4430	Cytochrome b	PA4430	PAO1	NP_253120.1 WP_003094159.1	0.01	0.06	0.18	0.13	0.12	0.09	0.06	0.03	0.02	0.02	0.02	0.02	0.01	0.01	0.01	0.01	0	0	0.01	0.02	0.18	0.06	0.33	1	0.72	0.67	0.5	0.33	0.17	0.11	0.11	0.11	0.11	0.06	0.06	0.06	0.06	0	0	0.06	0.11	0.18	9.29
Q9HVY7	PAO1(PHIKZ)	sspA	Stringent starvation protein A	PA4428	PAO1	NP_253118.1 WP_003094155.1	0.07	0.21	0.28	0.16	0.1	0.05	0.04	0.02	0.01	0.01	0	0	0	0	0	0	0	0	0	0	0.03	0.25	0.75	1	0.57	0.36	0.18	0.14	0.07	0.04	0.04	0	0	0	0	0	0	0	0	0	0	0.03	8.94
Q9HVZ3	PAO1(PHIKZ)	rsmI	Ribosomal RNA small subunit methyltransferase I	PA4422	PAO1	NP_253112.1 WP_003120901.1	0.02	0.03	0.03	0.02	0.01	0.02	0.01	0.01	0	0.01	0.01	0.01	0	0.01	0.03	0.01	0	0.01	0.03	0.04	0.68	0.5	0.75	0.75	0.5	0.25	0.5	0.25	0.25	0	0.25	0.25	0.25	0	0.25	0.75	0.25	0	0.25	0.75	1	0.68	8.59
Q9HW79	PAO1(PHIKZ)	PA4322	AAA domain-containing protein	PA4322	PAO1	NP_253012.1 WP_003112780.1	0.02	0.06	0.11	0.07	0.06	0.03	0.04	0.02	0.01	0.02	0	0	0.01	0.01	0.01	0.01	0.01	0.02	0.03	0.05	0.41	0.18	0.55	1	0.64	0.55	0.27	0.36	0.18	0.09	0.18	0	0	0.09	0.09	0.09	0.09	0.09	0.18	0.27	0.45	0.41	8.79
Q9HWC1	PAO1(PHIKZ)	coaX	Type III pantothenate kinase	PA4279	PAO1	NP_252969.1 WP_003093768.1	0.05	0.21	0.26	0.14	0.08	0.12	0.06	0.02	0	0	0	0	0	0	0	0	0	0	0	0	0.04	0.19	0.81	1	0.54	0.31	0.46	0.23	0.08	0	0	0	0	0	0	0	0	0	0	0	0	0.04	8.71
Q9HWD9	PAO1(PHIKZ)	rpsS	30S ribosomal protein S19	PA4259	30S	NP_252949.1 WP_003093734.1	0	0	0	0	0	0	0	0	0.09	0.1	0.13	0.14	0.1	0.08	0.06	0.03	0.04	0.03	0.02	0.03	0.14	0	0	0	0	0	0	0	0	0.64	0.71	0.93	1	0.71	0.57	0.43	0.21	0.29	0.21	0.14	0.21	0.14	10.41
Q9HWE9	PAO1(PHIKZ)	rpsH	30S ribosomal protein S8	PA4249	30S	NP_252939.1 WP_003093700.1	0	0	0	0	0	0	0	0	0.07	0.12	0.09	0.11	0.07	0.06	0.06	0.02	0.04	0.04	0.03	0.03	0.26	0	0	0	0	0	0	0	0	0.58	1	0.75	0.92	0.58	0.5	0.5	0.17	0.33	0.33	0.25	0.25	0.26	10.22
Q9HWG9	PAO1(PHIKZ)	phzS	5-methylphenazine-1-carboxylate 1-monooxygenase	PA4217	PAO1	NP_252907.1 WP_003115086.1	0.07	0.22	0.48	0.12	0.04	0	0	0	0	0	0	0	0	0	0	0	0	0	0	0	0.07	0.15	0.46	1	0.25	0.08	0	0	0	0	0	0	0	0	0	0	0	0	0	0	0	0.07	8.12
Q9HWQ1	PAO1(PHIKZ)	PA4130	Probable sulfite or nitrite reductase	PA4130	PAO1	NP_252819.1 WP_003113006.1	0.02	0.09	0.17	0.18	0.16	0.09	0.08	0.04	0.03	0	0	0	0	0	0	0	0	0	0	0	0.15	0.11	0.5	0.94	1	0.89	0.5	0.44	0.22	0.17	0	0	0	0	0	0	0	0	0	0	0	0.15	7.88
Q9HWX5	PAO1(PHIKZ)	ribH	6,7-dimethyl-8-ribityllumazine synthase	PA4053	PAO1	NP_252742.1 WP_003093311.1	0	0	0	0	0	0	0.09	0.15	0.2	0.25	0.1	0.09	0.04	0.02	0.01	0	0.01	0.01	0.01	0.01	0.01	0	0	0	0	0	0	0.36	0.6	0.8	1	0.4	0.36	0.16	0.08	0.04	0	0.04	0.04	0.04	0.04	0.01	10.39
Q9HWZ2	PAO1(PHIKZ)	PA4035	FecR domain-containing protein	PA4035	PAO1	NP_252724.1 WP_003110517.1	0.3	0.54	0.14	0	0	0	0	0	0	0	0	0	0	0	0	0.02	0	0	0	0	0	0.56	1	0.26	0	0	0	0	0	0	0	0	0	0	0	0	0.04	0	0	0	0	0	7.38
Q9HWZ5	PAO1(PHIKZ)	PA4032	Probable two-component response regulator	PA4032	PAO1	NP_252721.1 WP_003093250.1	0.22	0.23	0.27	0.11	0.01	0	0	0	0	0	0	0	0	0	0	0	0	0	0	0	0.14	0.81	0.85	1	0.41	0.04	0	0	0	0	0	0	0	0	0	0	0	0	0	0	0	0.14	8.05
Q9HX12	PAO1(PHIKZ)	PA4015	MaoC-like domain-containing protein	PA4015	PAO1	NP_252704.1 WP_003093220.1	0.1	0.28	0.36	0.14	0.06	0.03	0.02	0.01	0	0	0	0	0	0	0	0	0	0	0	0	0	0.28	0.78	1	0.39	0.17	0.08	0.06	0.03	0	0	0	0	0	0	0	0	0	0	0	0	0	8.47
Q9HXJ6	PAO1(PHIKZ)	PA3801	Ancillary SecYEG translocon subunit	PA3801	PAO1	NP_252490.1 WP_003106650.1	0.04	0.11	0.21	0.18	0.22	0.12	0.09	0.03	0	0	0	0	0	0	0	0	0	0	0	0	0	0.18	0.5	0.95	0.82	1	0.55	0.41	0.14	0	0	0	0	0	0	0	0	0	0	0	0	0	8.95
Q9HXQ1	PAO1(PHIKZ)	trmD	tRNA (guanine-N(1)-)-methyltransferase	PA3743	PAO1	NP_252432.1 WP_003119312.1	0.1	0.28	0.33	0.17	0.08	0.02	0.01	0	0	0	0	0	0	0	0	0	0	0	0	0	0	0.3	0.85	1	0.52	0.24	0.06	0.03	0	0	0	0	0	0	0	0	0	0	0	0	0	0	8.3
Q9HXV0	PAO1(PHIKZ)	PA3690	Probable metal-transporting P-type ATPase	PA3690	PAO1	NP_252380.1 WP_010895660.1	0.01	0.09	0.33	0.18	0.13	0.09	0.05	0.02	0	0	0	0	0	0	0	0	0	0	0	0	0.1	0.03	0.27	1	0.55	0.39	0.27	0.15	0.06	0	0	0	0	0	0	0	0	0	0	0	0	0.1	8.21
Q9HY39	PAO1(PHIKZ)	metR	HTH-type transcriptional regulator MetR	PA3587	PAO1	NP_252277.1 WP_003092181.1	0.02	0.06	0.04	0.05	0.04	0.02	0	0	0	0	0	0	0	0	0	0	0	0.01	0.01	0.02	0.71	0.33	1	0.67	0.83	0.67	0.33	0	0	0	0	0	0	0	0	0	0	0	0.17	0.17	0.33	0.71	8.29
Q9HY56	PAO1(PHIKZ)	fruK	Phosphofructokinase	PA3561	PAO1	NP_252251.1 WP_003112874.1	0.01	0.06	0.06	0.05	0.04	0.03	0.01	0.02	0	0	0.01	0.01	0.01	0	0	0	0	0.01	0.02	0.02	0.63	0.17	1	1	0.83	0.67	0.5	0.17	0.33	0	0	0.17	0.17	0.17	0	0	0	0	0.17	0.33	0.33	0.63	8.59
Q9HYG8	PAO1(PHIKZ)	folE1	GTP cyclohydrolase 1 1	PA3438	PAO1	NP_252128.1 WP_003091896.1	0	0	0.24	0.11	0.21	0.09	0.05	0.07	0.07	0.05	0.03	0.02	0.01	0.01	0	0.01	0	0.01	0.01	0.01	0	0	0	1	0.46	0.88	0.38	0.21	0.29	0.29	0.21	0.13	0.08	0.04	0.04	0	0.04	0	0.04	0.04	0.04	0	8.95
Q9HYI8	PAO1(PHIKZ)	pdhA	Pyruvate dehydrogenase E1 component subunit alpha	PA3417	PAO1	NP_252107.1 WP_003114486.1	0.01	0.06	0.38	0.18	0.2	0.14	0.01	0.02	0	0	0	0	0	0	0	0	0	0	0	0	0	0.03	0.16	1	0.47	0.53	0.37	0.03	0.05	0	0	0	0	0	0	0	0	0	0	0	0	0	8.27
Q9HYR6	PAO1(PHIKZ)	PA3329	Condensation domain-containing protein	PA3329	PAO1	NP_252019.1 WP_003119646.1	0.11	0.24	0.34	0.08	0.12	0.04	0.02	0	0	0	0	0	0	0	0	0	0	0	0	0	0.05	0.32	0.71	1	0.24	0.35	0.12	0.06	0	0	0	0	0	0	0	0	0	0	0	0	0	0.05	8.12
Q9HYY5	PAO1(PHIKZ)	PA3255	Uncharacterized protein	PA3255	PAO1	NP_251945.1 WP_003122231.1	0.02	0.06	0.06	0.03	0.01	0.01	0	0	0	0	0	0	0	0.01	0.01	0.01	0.01	0.03	0.03	0.02	0.69	0.33	1	1	0.5	0.17	0.17	0	0	0	0	0	0	0	0.17	0.17	0.17	0.17	0.5	0.5	0.33	0.69	8.92
Q9HYZ7	PAO1(PHIKZ)	minC	Probable septum site-determining protein MinC	PA3243	PAO1	NP_251933.1 WP_003114802.1	0.06	0.14	0.25	0.09	0.08	0.06	0.02	0.01	0.01	0.01	0	0	0	0	0	0	0	0	0	0.01	0.27	0.24	0.56	1	0.36	0.32	0.24	0.08	0.04	0.04	0.04	0	0	0	0	0	0	0	0	0	0.04	0.27	8.77
Q9HYZ8	PAO1(PHIKZ)	lpxL	Lipid A biosynthesis lauroyltransferase	PA3242	PAO1	NP_251932.1 WP_003114803.1	0.02	0.04	0.08	0.07	0.07	0.04	0.02	0.01	0.01	0	0	0	0	0.01	0	0	0.01	0	0	0.04	0.56	0.25	0.5	1	0.88	0.88	0.5	0.25	0.13	0.13	0	0	0	0	0.13	0	0	0.13	0	0	0.5	0.56	8.56
Q9HZ48	PAO1(PHIKZ)	PA3190	Probable binding protein component of ABC sugar transporter	PA3190	PAO1	NP_251880.1 WP_003091472.1	0.05	0.32	0.2	0.06	0	0	0	0	0	0	0	0	0	0	0	0.01	0.36	0	0	0	0	0.14	0.89	0.56	0.17	0	0	0	0	0	0	0	0	0	0	0	0.03	1	0	0	0	0	7.77
Q9HZ51	PAO1(PHIKZ)	PA3187	Probable ATP-binding component of ABC transporter	PA3187	PAO1	NP_251877.1 WP_003114840.1	0	0.02	0.04	0.03	0.02	0.01	0.01	0	0	0	0	0.01	0	0.01	0.01	0	0.01	0.03	0.05	0.05	0.72	0	0.4	0.8	0.6	0.4	0.2	0.2	0	0	0	0	0.2	0	0.2	0.2	0	0.2	0.6	1	1	0.72	8.28
Q9HZ61	PAO1(PHIKZ)	PA3173	Probable short-chain dehydrogenase	PA3173	PAO1	NP_251863.1 WP_003113436.1	0.01	0.06	0.08	0.06	0.05	0.04	0.03	0.01	0.02	0.02	0.01	0.01	0.01	0.01	0.01	0.01	0.02	0.03	0.03	0.03	0.45	0.13	0.75	1	0.75	0.63	0.5	0.38	0.13	0.25	0.25	0.13	0.13	0.13	0.13	0.13	0.13	0.25	0.38	0.38	0.38	0.45	9.28
Q9HZ70	PAO1(PHIKZ)	cmk	Cytidylate kinase	PA3163	PAO1	NP_251853.1 WP_003106707.1	0.14	0.35	0.26	0.08	0.04	0.03	0	0	0	0	0	0	0	0	0	0	0	0	0	0	0.1	0.4	1	0.74	0.23	0.11	0.09	0	0	0	0	0	0	0	0	0	0	0	0	0	0	0.1	8.13
Q9HZ98	PAO1(PHIKZ)	ibpA	Heat-shock protein IbpA	PA3126	PAO1	NP_251816.1 WP_003091405.1	0.01	0.01	0.02	0.01	0.02	0.02	0.04	0.02	0.03	0.02	0.01	0.03	0.01	0.01	0.03	0	0.01	0.04	0.04	0.04	0.57	0.25	0.25	0.5	0.25	0.5	0.5	1	0.5	0.75	0.5	0.25	0.75	0.25	0.25	0.75	0	0.25	1	1	1	0.57	8.92
Q9HZB5	PAO1(PHIKZ)	PA3093	CN hydrolase domain-containing protein	PA3093	PAO1	NP_251783.1 WP_003113936.1	0.02	0.08	0.12	0.06	0.1	0.07	0.07	0.06	0.01	0	0	0	0	0	0	0	0	0	0	0.01	0.4	0.17	0.67	1	0.5	0.83	0.58	0.58	0.5	0.08	0	0	0	0	0	0	0	0	0	0	0.08	0.4	8.17
Q9HZH7	PAO1(PHIKZ)	moaB2	Molybdenum cofactor biosynthesis protein B	PA3029	PAO1	NP_251719.1 WP_003091240.1	0	0.1	0.32	0.14	0.16	0.13	0.07	0.04	0.02	0	0	0	0	0	0	0	0	0	0	0	0	0	0.31	1	0.44	0.5	0.41	0.22	0.13	0.06	0	0	0	0	0	0	0	0	0	0	0	0	9.22
Q9HZH8	PAO1(PHIKZ)	moeA2	Molybdopterin molybdenumtransferase	PA3028	PAO1	NP_251718.1 WP_003113969.1	0.02	0.17	0.32	0.16	0.15	0.1	0.05	0.02	0	0	0	0	0	0	0	0	0	0	0	0	0	0.06	0.53	1	0.5	0.47	0.31	0.16	0.06	0	0	0	0	0	0	0	0	0	0	0	0	0	8.75
Q9HZK0	PAO1(PHIKZ)	nagZ	Beta-hexosaminidase	PA3005	PAO1	NP_251695.1 WP_003118092.1	0.05	0.17	0.34	0.13	0.12	0.05	0.03	0.01	0	0	0	0	0	0	0	0	0	0	0	0	0.1	0.15	0.5	1	0.38	0.35	0.15	0.09	0.03	0	0	0	0	0	0	0	0	0	0	0	0	0.1	8.44
Q9HZL8	PAO1(PHIKZ)	PA2986	Uncharacterized protein	PA2986	PAO1	NP_251676.1 WP_003119805.1	0.01	0.06	0.16	0.08	0.07	0.05	0.04	0.02	0.02	0.01	0.01	0	0.01	0.01	0	0	0	0.02	0.02	0.02	0.41	0.06	0.38	1	0.5	0.44	0.31	0.25	0.13	0.13	0.06	0.06	0	0.06	0.06	0	0	0	0.13	0.13	0.13	0.41	8.51
Q9HZN7	PAO1(PHIKZ)	mltG	Endolytic murein transglycosylase	PA2963	PAO1	NP_251653.1 WP_003104128.1	0.03	0.12	0.2	0.12	0.14	0.18	0.12	0.04	0.01	0	0	0	0	0	0	0	0	0	0	0	0.04	0.15	0.6	1	0.6	0.7	0.9	0.6	0.2	0.05	0	0	0	0	0	0	0	0	0	0	0	0.04	8.36
Q9HZU7	PAO1(PHIKZ)	PA2900	Probable outer membrane protein	PA2900	PAO1	NP_251590.1 WP_003091007.1	0.01	0.03	0.03	0.02	0.02	0.02	0.01	0.02	0.02	0	0.01	0.01	0	0	0	0	0.01	0.01	0.01	0.02	0.75	0.33	1	1	0.67	0.67	0.67	0.33	0.67	0.67	0	0.33	0.33	0	0	0	0	0.33	0.33	0.33	0.67	0.75	8.84
Q9I0B2	PAO1(PHIKZ)	PA2730	Uncharacterized protein	PA2730	PAO1	NP_251420.1 WP_003114400.1	0.01	0.02	0.13	0.13	0.16	0.16	0.09	0.04	0.01	0	0.01	0	0	0	0	0	0	0	0	0	0.24	0.06	0.13	0.81	0.81	1	1	0.56	0.25	0.06	0	0.06	0	0	0	0	0	0	0	0	0	0.24	8.58
Q9I0F1	PAO1(PHIKZ)	PA2691	Pyr_redox_2 domain-containing protein	PA2691	PAO1	NP_251381.1 WP_003101497.1	0.01	0.02	0.04	0.03	0.02	0.02	0.14	0.09	0.14	0.06	0.04	0.06	0	0	0	0	0	0	0	0	0.32	0.07	0.14	0.29	0.21	0.14	0.14	1	0.64	1	0.43	0.29	0.43	0	0	0	0	0	0	0	0	0.32	8.26
Q9I0K0	PAO1(PHIKZ)	nuoB	NADH-quinone oxidoreductase subunit B	PA2638	PAO1	NP_251328.1 WP_003090455.1	0.01	0.03	0.07	0.1	0.11	0.11	0.08	0.05	0.03	0.01	0.01	0	0	0	0	0	0.01	0.01	0.01	0.01	0.34	0.09	0.27	0.64	0.91	1	1	0.73	0.45	0.27	0.09	0.09	0	0	0	0	0	0.09	0.09	0.09	0.09	0.34	8.63
Q9I0K5	PAO1(PHIKZ)	PA2633	Secretin_N domain-containing protein	PA2633	PAO1	NP_251323.1 WP_003090446.1	0.38	0.21	0.2	0.11	0.05	0.04	0	0	0	0	0	0	0	0	0	0	0	0	0	0	0	1	0.55	0.53	0.29	0.13	0.11	0	0	0	0	0	0	0	0	0	0	0	0	0	0	0	7.77
Q9I0M1	PAO1(PHIKZ)	aat	Leucyl/phenylalanyl-tRNA--protein transferase	PA2617	PAO1	NP_251307.1 WP_003113368.1	0.01	0.13	0.32	0.19	0.12	0.09	0.06	0.02	0.02	0.01	0	0	0	0	0	0	0	0	0	0	0.04	0.03	0.41	1	0.59	0.38	0.28	0.19	0.06	0.06	0.03	0	0	0	0	0	0	0	0	0	0	0.04	8.36
Q9I0R1	PAO1(PHIKZ)	PA2575	Nitroreductase domain-containing protein	PA2575	PAO1	NP_251265.1 WP_003113348.1	0.07	0.23	0.33	0.17	0.13	0.05	0.02	0	0	0	0	0	0	0	0	0	0	0	0	0	0	0.21	0.7	1	0.52	0.39	0.15	0.06	0	0	0	0	0	0	0	0	0	0	0	0	0	0	9.04
Q9I0T2	PAO1(PHIKZ)	PA2552	Probable acyl-CoA dehydrogenase	PA2552	PAO1	NP_251242.1 WP_003090001.1	0	0.02	0.29	0.2	0.19	0.14	0.09	0.04	0	0.01	0.01	0	0	0	0	0	0	0	0	0	0	0	0.07	1	0.69	0.66	0.48	0.31	0.14	0	0.03	0.03	0	0	0	0	0	0	0	0	0	0	8.58
Q9I133	PAO1(PHIKZ)	PA2449	Probable transcriptional regulator	PA2449	PAO1	NP_251139.1 WP_003105794.1	0	0	0	0	0	0.02	0	0	0	0	0	0	0	0.01	0.01	0	0	0.01	0.01	0.01	0.93	0	0	0	0	0	1	0	0	0	0	0	0	0	0.5	0.5	0	0	0.5	0.5	0.5	0.93	8.34
Q9I140	PAO1(PHIKZ)	gcvT2	Aminomethyltransferase	PA2442	PAO1	NP_251132.1 WP_003113083.1	0.07	0.25	0.39	0.12	0.08	0.06	0.03	0	0	0	0	0	0	0	0	0	0	0	0	0	0	0.18	0.64	1	0.31	0.21	0.15	0.08	0	0	0	0	0	0	0	0	0	0	0	0	0	0	8.38
Q9I191	PAO1(PHIKZ)	pvdR	PvdR	PA2389	PAO1	NP_251079.1 WP_003114507.1	0	0.02	0.15	0.06	0.07	0.07	0.04	0.02	0	0	0	0	0	0	0	0	0	0	0	0	0.57	0	0.13	1	0.4	0.47	0.47	0.27	0.13	0	0	0	0	0	0	0	0	0	0	0	0	0.57	8.2
Q9I1E6	PAO1(PHIKZ)	PA2332	Probable transcriptional regulator	PA2332	PAO1	NP_251022.1 WP_003089436.1	0.01	0.04	0.11	0.08	0.14	0.17	0.13	0.09	0.08	0.03	0.01	0.01	0	0	0	0	0	0	0	0	0.09	0.06	0.24	0.65	0.47	0.82	1	0.76	0.53	0.47	0.18	0.06	0.06	0	0	0	0	0	0	0	0	0.09	8.74
Q9I1F8	PAO1(PHIKZ)	PA2317	Probable oxidoreductase	PA2317	PAO1	NP_251007.1 WP_003089406.1	0.03	0.11	0.23	0.12	0.09	0.05	0.01	0	0	0	0.01	0.01	0.01	0	0.01	0.01	0.01	0.02	0	0	0.3	0.13	0.48	1	0.52	0.39	0.22	0.04	0	0	0	0.04	0.04	0.04	0	0.04	0.04	0.04	0.09	0	0	0.3	9.44
Q9I1Z6	PAO1(PHIKZ)	PA2119	Alcohol dehydrogenase (Zn-dependent)	PA2119	PAO1	NP_250809.1 WP_003113628.1	0	0.02	0.38	0.17	0.19	0.12	0.08	0.02	0.01	0	0	0	0	0	0	0	0	0	0	0	0	0	0.05	1	0.45	0.5	0.32	0.21	0.05	0.03	0	0	0	0	0	0	0	0	0	0	0	0	8.31
Q9I2F5	PAO1(PHIKZ)	rbsR	Ribose operon repressor RbsR	PA1949	PAO1	NP_250639.1 WP_003119158.1	0.01	0.09	0.29	0.16	0.19	0.16	0.06	0.03	0	0	0	0	0	0	0	0	0	0	0	0	0	0.03	0.31	1	0.55	0.66	0.55	0.21	0.1	0	0	0	0	0	0	0	0	0	0	0	0	0	8.5
Q9I2H4	PAO1(PHIKZ)	PA1930	Probable chemotaxis transducer	PA1930	PAO1	NP_250620.1 WP_003114922.1	0.07	0.02	0.03	0.04	0.02	0.05	0.38	0.24	0	0	0	0	0	0	0	0	0	0	0	0	0.15	0.18	0.05	0.08	0.11	0.05	0.13	1	0.63	0	0	0	0	0	0	0	0	0	0	0	0	0.15	8
Q9I348	PAO1(PHIKZ)	PA1677	Isochorismatase domain-containing protein	PA1677	PAO1	NP_250368.1 WP_003103179.1	0.06	0.21	0.34	0.12	0.11	0.09	0.04	0.01	0.01	0.01	0	0	0	0	0	0	0	0	0	0	0	0.18	0.62	1	0.35	0.32	0.26	0.12	0.03	0.03	0.03	0	0	0	0	0	0	0	0	0	0	0	8.87
[truncated: 1,319 more rows]
[truncated: 6 more columns]

## Sheet: Suppl. Table 2
Sequence name	Source	Feature	Start	End	Score	Strand	Frame	Attributes	r1PAO1_PHIKZ_minus2mintrimmed	r1PAO1_PHIKZ_2mintrimmed	r1PAO1_PHIKZ_4mintrimmed	r1PAO1_PHIKZ_6mintrimmed	r1PAO1_PHIKZ_8mintrimmed	r1PAO1_PHIKZ_10mintrimmed	r2PAO1_PHIKZ_minus2mintrimmed	r2PAO1_PHIKZ_2mintrimmed	r2PAO1_PHIKZ_4mintrimmed	r2PAO1_PHIKZ_6mintrimmed	r2PAO1_PHIKZ_8mintrimmed	r2PAO1_PHIKZ_10mintrimmed
[truncated: 11,648 more rows]

[truncated: 2 more sheets: Suppl. Table 3, Suppl. Table 4]
