# Supplementary material for: Phage proteins target and co-opt host ribosomes immediately upon infection
Source: Nat Microbiol. 2024 Mar 4;9(3):787–800. doi: 10.1038/s41564-024-01616-x (PMC10914614; doi:10.1038/s41564-024-01616-x)
Supplement: Supplementary file 4 — Statistical source data. [file 41564_2024_1616_MOESM4_ESM.xlsx]

## Sheet: Fig. 1a
For sedimentation profiles, see Suppl. Table 1

## Sheet: Fig. 1b PAO1
organism	class	ID	attributes	name	1	2	3	4	5	6	7	8	9	10	11	12	13	14	15	16	17	18	19	20		21
PAO1(PHIKZ)	PAO1	Q9HWW1	tr|Q9HWW1|Q9HWW1_PSEAE Outer membrane protein OprG OS=Pseudomonas aeruginosa (strain ATCC 15692 / DSM 22644 / CIP 104116 / JCM 14847 / LMG 12228 / 1C / PRS 101 / PAO1) OX=208964 GN=oprG PE=1 SV=1	Outer membrane protein OprG	0	0	0	0	0	0	0	0	0	0	0	0	0	1	0	1	0	1	0	0		0.96
PAO1(PHIKZ)	PAO1	Q9I6W7	tr|Q9I6W7|Q9I6W7_PSEAE Uncharacterized protein OS=Pseudomonas aeruginosa (strain ATCC 15692 / DSM 22644 / CIP 104116 / JCM 14847 / LMG 12228 / 1C / PRS 101 / PAO1) OX=208964 GN=PA0165 PE=3 SV=1	Uncharacterized protein	0	0	0	0	0	0	0	0	0	0	0	0	0	1	1	1	0	0	0	0		0.96
PAO1(PHIKZ)	PAO1	Q51466	sp|Q51466|FLIN_PSEAE Flagellar motor switch protein FliN OS=Pseudomonas aeruginosa (strain ATCC 15692 / DSM 22644 / CIP 104116 / JCM 14847 / LMG 12228 / 1C / PRS 101 / PAO1) OX=208964 GN=fliN PE=3 SV=2	Flagellar motor switch protein FliN	0.45	0.55	0.76	0.17	0	0	0.07	0.03	0	0	0	0	0	0	1	0	0	0	0	0		0.13
PAO1(PHIKZ)	PAO1	Q9I662	tr|Q9I662|Q9I662_PSEAE Probable cold-shock protein OS=Pseudomonas aeruginosa (strain ATCC 15692 / DSM 22644 / CIP 104116 / JCM 14847 / LMG 12228 / 1C / PRS 101 / PAO1) OX=208964 GN=PA0456 PE=4 SV=1	Probable cold-shock protein	0.12	0.19	0.31	0.12	0.08	0.04	0.04	0	0	0	0	0	1	0	0.85	0.35	0.46	0	0	0.27		0
PAO1(PHIKZ)	PAO1	Q9HVH4	sp|Q9HVH4|RLMG_PSEAE Ribosomal RNA large subunit methyltransferase G OS=Pseudomonas aeruginosa (strain ATCC 15692 / DSM 22644 / CIP 104116 / JCM 14847 / LMG 12228 / 1C / PRS 101 / PAO1) OX=208964 GN=rlmG PE=3 SV=1	Ribosomal RNA large subunit methyltransferase G	0	0	0	0	0	0	0	0	0	0	0	0	0.02	0.09	1	0.14	0.14	0.23	0.14	0.12		0.19
PAO1(PHIKZ)	PAO1	Q9HX22	tr|Q9HX22|Q9HX22_PSEAE Ribosomal silencing factor RsfS OS=Pseudomonas aeruginosa (strain ATCC 15692 / DSM 22644 / CIP 104116 / JCM 14847 / LMG 12228 / 1C / PRS 101 / PAO1) OX=208964 GN=rsfS PE=3 SV=1	Ribosomal silencing factor RsfS	0	0	0	0	0	0	0	0.07	0.07	0.11	0.07	0.37	0.33	0.63	1	0.48	0.15	0.19	0.07	0.11		0
PAO1(PHIKZ)	PAO1	Q9I699	sp|Q9I699|YQGF_PSEAE Putative pre-16S rRNA nuclease OS=Pseudomonas aeruginosa (strain ATCC 15692 / DSM 22644 / CIP 104116 / JCM 14847 / LMG 12228 / 1C / PRS 101 / PAO1) OX=208964 GN=PA0404 PE=3 SV=1	Putative pre-16S rRNA nuclease	0	0	0	0	0	0	0	0	0	0.4	0.4	1	0.34	0.37	0.29	0.06	0	0	0	0		0
PAO1(PHIKZ)	PAO1	Q9I0B5	tr|Q9I0B5|Q9I0B5_PSEAE Protein kinase domain-containing protein OS=Pseudomonas aeruginosa (strain ATCC 15692 / DSM 22644 / CIP 104116 / JCM 14847 / LMG 12228 / 1C / PRS 101 / PAO1) OX=208964 GN=PA2727 PE=4 SV=1	Protein kinase domain-containing protein	0	0	0	0	0	0	0	0	0	0.77	0	1	0.2	0.13	0.13	0.07	0.03	0.13	0.1	0.17		0.19
PAO1(PHIKZ)	PAO1	Q9I0M5	tr|Q9I0M5|Q9I0M5_PSEAE Replication-associated recombination protein A OS=Pseudomonas aeruginosa (strain ATCC 15692 / DSM 22644 / CIP 104116 / JCM 14847 / LMG 12228 / 1C / PRS 101 / PAO1) OX=208964 GN=PA2613 PE=3 SV=1	Replication-associated recombination protein A	0	0	0	0	0	0	0	0	0	0.56	0.28	1	0.44	0.17	0.17	0.11	0.11	0.22	0.11	0.17		0.39
PAO1(PHIKZ)	PAO1	Q9I069	sp|Q9I069|TSE4_PSEAE Toxin protein Tse4 OS=Pseudomonas aeruginosa (strain ATCC 15692 / DSM 22644 / CIP 104116 / JCM 14847 / LMG 12228 / 1C / PRS 101 / PAO1) OX=208964 GN=tse4 PE=4 SV=1	Toxin protein Tse4	0	0	0	0	0	0	0	0	0	0	0	1	0	0	0.06	0	0	0	0.12	0		0.8
PAO1(PHIKZ)	PAO1	Q9HXK0	tr|Q9HXK0|Q9HXK0_PSEAE CN hydrolase domain-containing protein OS=Pseudomonas aeruginosa (strain ATCC 15692 / DSM 22644 / CIP 104116 / JCM 14847 / LMG 12228 / 1C / PRS 101 / PAO1) OX=208964 GN=PA3797 PE=4 SV=1	CN hydrolase domain-containing protein	0	0.11	0.17	0	0	0	0	0	0	0	0	1	0	0.5	0.5	0.17	0.39	0.22	0.28	0.17		0.37
PAO1(PHIKZ)	PAO1	Q9I2Q5	tr|Q9I2Q5|Q9I2Q5_PSEAE DUF1883 domain-containing protein OS=Pseudomonas aeruginosa (strain ATCC 15692 / DSM 22644 / CIP 104116 / JCM 14847 / LMG 12228 / 1C / PRS 101 / PAO1) OX=208964 GN=PA1840 PE=4 SV=1	DUF1883 domain-containing protein	0.06	0.12	0.29	0.18	0.06	0	0.06	0	0	0.06	0.24	0.88	0.88	1	0.88	0.35	0.35	0.29	0.06	0.06		0.03
PAO1(PHIKZ)	PAO1	Q9I689	tr|Q9I689|Q9I689_PSEAE ATP-dependent RNA helicase RhlE OS=Pseudomonas aeruginosa (strain ATCC 15692 / DSM 22644 / CIP 104116 / JCM 14847 / LMG 12228 / 1C / PRS 101 / PAO1) OX=208964 GN=rhlE PE=3 SV=1	ATP-dependent RNA helicase RhlE	0	0	0	0	0	0	0	0	0	0.08	0.08	0.5	0.83	0.92	1	0.42	0.5	0.58	0.42	0.42		0.31
PAO1(PHIKZ)	PAO1	Q9HUM2	tr|Q9HUM2|Q9HUM2_PSEAE Protein HflK OS=Pseudomonas aeruginosa (strain ATCC 15692 / DSM 22644 / CIP 104116 / JCM 14847 / LMG 12228 / 1C / PRS 101 / PAO1) OX=208964 GN=hflK PE=3 SV=1	Protein HflK	0	0	0	0.13	0	0	0	0.25	0.25	0.5	1	0.75	0.63	0.63	0.63	0.63	0.5	0.25	0.25	0.25		0.46
PAO1(PHIKZ)	PAO1	P15276	sp|P15276|ALGP_PSEAE Transcriptional regulatory protein AlgP OS=Pseudomonas aeruginosa (strain ATCC 15692 / DSM 22644 / CIP 104116 / JCM 14847 / LMG 12228 / 1C / PRS 101 / PAO1) OX=208964 GN=algP PE=4 SV=2	Transcriptional regulatory protein AlgP	0	0	0	0	0	0	0.13	0.13	0.25	0.75	0.38	1	0.63	0.63	0.88	0.25	0.25	0.5	0.5	0.5		0.45
PAO1(PHIKZ)	PAO1	Q9HW31	tr|Q9HW31|Q9HW31_PSEAE Cytochrome c domain-containing protein OS=Pseudomonas aeruginosa (strain ATCC 15692 / DSM 22644 / CIP 104116 / JCM 14847 / LMG 12228 / 1C / PRS 101 / PAO1) OX=208964 GN=PA4371 PE=4 SV=1	Cytochrome c domain-containing protein	0	0	0	0	0	0	0	0	0	0	0.75	1	0.63	0.38	0.25	0.13	0	0	0	0		0.74
PAO1(PHIKZ)	PAO1	Q9I6C8	sp|Q9I6C8|CALB_PSEAE Probable coniferyl aldehyde dehydrogenase OS=Pseudomonas aeruginosa (strain ATCC 15692 / DSM 22644 / CIP 104116 / JCM 14847 / LMG 12228 / 1C / PRS 101 / PAO1) OX=208964 GN=calB PE=3 SV=1	Probable coniferyl aldehyde dehydrogenase	0	0	0	0.06	0.06	0.17	0.17	0.28	0.22	0.28	0.17	1	0.44	0.33	1	0.06	0.06	0.11	0.11	0.11		0.18
PAO1(PHIKZ)	PAO1	Q9HXT7	tr|Q9HXT7|Q9HXT7_PSEAE Histidine kinase OS=Pseudomonas aeruginosa (strain ATCC 15692 / DSM 22644 / CIP 104116 / JCM 14847 / LMG 12228 / 1C / PRS 101 / PAO1) OX=208964 GN=wspE PE=4 SV=1	Histidine kinase	0	0	0	0	0.13	0.13	0.13	0	0	0.13	0.38	1	0.75	0.38	0.5	0.13	0.25	0.25	0.38	0.63		0.57
PAO1(PHIKZ)	PAO1	Q9HUG4	tr|Q9HUG4|Q9HUG4_PSEAE Uncharacterized protein OS=Pseudomonas aeruginosa (strain ATCC 15692 / DSM 22644 / CIP 104116 / JCM 14847 / LMG 12228 / 1C / PRS 101 / PAO1) OX=208964 GN=PA5001 PE=4 SV=1	Uncharacterized protein	0	0.1	0.2	0.1	0.2	0.4	0.3	0.2	0.2	1	0.7	1	0.6	0.6	0.7	0.3	0.3	0.3	0.2	0.2		0.24
PAO1(PHIKZ)	PAO1	G3XD48	tr|G3XD48|G3XD48_PSEAE Uncharacterized protein OS=Pseudomonas aeruginosa (strain ATCC 15692 / DSM 22644 / CIP 104116 / JCM 14847 / LMG 12228 / 1C / PRS 101 / PAO1) OX=208964 GN=PA5008 PE=4 SV=1	Uncharacterized protein	0.1	0	0	0	0	0.3	0.2	0.3	0.2	1	0.6	0.5	0.4	0.7	0.7	0.3	0.4	0.1	0.2	0.1		0.4
PAO1(PHIKZ)	PAO1	Q9HZG1	tr|Q9HZG1|Q9HZG1_PSEAE Probable D-alanyl-D-alanine carboxypeptidase OS=Pseudomonas aeruginosa (strain ATCC 15692 / DSM 22644 / CIP 104116 / JCM 14847 / LMG 12228 / 1C / PRS 101 / PAO1) OX=208964 GN=PA3047 PE=3 SV=1	Probable D-alanyl-D-alanine carboxypeptidase	0	0	0	0	0.13	0.13	0.2	0.2	0.47	0.8	0.8	1	0.73	0.6	0.67	0.2	0.2	0.13	0.07	0.07		0.02
PAO1(PHIKZ)	PAO1	Q51424	sp|Q51424|RUVC_PSEAE Crossover junction endodeoxyribonuclease RuvC OS=Pseudomonas aeruginosa (strain ATCC 15692 / DSM 22644 / CIP 104116 / JCM 14847 / LMG 12228 / 1C / PRS 101 / PAO1) OX=208964 GN=ruvC PE=1 SV=1	Crossover junction endodeoxyribonuclease RuvC	0	0	0	0	0	0	0.14	0.21	0.64	1	0.86	0.86	1	0.93	0.43	0.14	0.14	0.14	0.14	0		0.06
PAO1(PHIKZ)	PAO1	Q9HYE0	tr|Q9HYE0|Q9HYE0_PSEAE Probable ATP-dependent RNA helicase OS=Pseudomonas aeruginosa (strain ATCC 15692 / DSM 22644 / CIP 104116 / JCM 14847 / LMG 12228 / 1C / PRS 101 / PAO1) OX=208964 GN=PA3466 PE=3 SV=1	Probable ATP-dependent RNA helicase	0	0	0	0	0	0.11	0.22	0.22	0.67	1	0.67	0.78	0.56	0.56	0.67	0.33	0.44	0.56	0.44	0.44		0.29
PAO1(PHIKZ)	30S	Q9HXP9	sp|Q9HXP9|RS16_PSEAE 30S ribosomal protein S16 OS=Pseudomonas aeruginosa (strain ATCC 15692 / DSM 22644 / CIP 104116 / JCM 14847 / LMG 12228 / 1C / PRS 101 / PAO1) OX=208964 GN=rpsP PE=3 SV=1	30S ribosomal protein S16	0	0	0	0	0	0	0	0	0.64	1	0.91	1	0.73	0.64	0.64	0.27	0.45	0.45	0.27	0.27		0.2
PAO1(PHIKZ)	30S	Q9HZ71	sp|Q9HZ71|RS1_PSEAE 30S ribosomal protein S1 OS=Pseudomonas aeruginosa (strain ATCC 15692 / DSM 22644 / CIP 104116 / JCM 14847 / LMG 12228 / 1C / PRS 101 / PAO1) OX=208964 GN=rpsA PE=3 SV=1	30S ribosomal protein S1	0	0	0.08	0.08	0.08	0.08	0.08	0.08	0.38	0.92	0.77	1	0.54	0.62	0.62	0.23	0.31	0.31	0.31	0.15		0.12
PAO1(PHIKZ)	30S	Q9HWD4	sp|Q9HWD4|RS10_PSEAE 30S ribosomal protein S10 OS=Pseudomonas aeruginosa (strain ATCC 15692 / DSM 22644 / CIP 104116 / JCM 14847 / LMG 12228 / 1C / PRS 101 / PAO1) OX=208964 GN=rpsJ PE=3 SV=1	30S ribosomal protein S10	0	0	0	0	0	0	0	0	0.45	1	0.73	1	0.64	0.45	0.64	0.18	0.27	0.36	0.27	0.27		0.3
PAO1(PHIKZ)	30S	Q9HWE9	sp|Q9HWE9|RS8_PSEAE 30S ribosomal protein S8 OS=Pseudomonas aeruginosa (strain ATCC 15692 / DSM 22644 / CIP 104116 / JCM 14847 / LMG 12228 / 1C / PRS 101 / PAO1) OX=208964 GN=rpsH PE=3 SV=1	30S ribosomal protein S8	0	0	0	0	0	0	0	0	0.58	1	0.75	0.92	0.58	0.5	0.5	0.17	0.33	0.33	0.25	0.25		0.26
PAO1(PHIKZ)	30S	Q9HWE8	sp|Q9HWE8|RS14_PSEAE 30S ribosomal protein S14 OS=Pseudomonas aeruginosa (strain ATCC 15692 / DSM 22644 / CIP 104116 / JCM 14847 / LMG 12228 / 1C / PRS 101 / PAO1) OX=208964 GN=rpsN PE=3 SV=1	30S ribosomal protein S14	0	0	0	0	0	0	0	0.06	0.94	0.69	1	0.75	0.63	0.5	0.38	0.19	0.31	0.13	0.13	0.13		0.07
PAO1(PHIKZ)	30S	Q9HWD1	sp|Q9HWD1|RS7_PSEAE 30S ribosomal protein S7 OS=Pseudomonas aeruginosa (strain ATCC 15692 / DSM 22644 / CIP 104116 / JCM 14847 / LMG 12228 / 1C / PRS 101 / PAO1) OX=208964 GN=rpsG PE=3 SV=1	30S ribosomal protein S7	0	0	0	0	0	0	0	0.07	0.67	0.8	1	1	0.73	0.47	0.27	0.2	0.13	0.2	0.13	0.2		0.12
PAO1(PHIKZ)	30S	Q9HWD9	sp|Q9HWD9|RS19_PSEAE 30S ribosomal protein S19 OS=Pseudomonas aeruginosa (strain ATCC 15692 / DSM 22644 / CIP 104116 / JCM 14847 / LMG 12228 / 1C / PRS 101 / PAO1) OX=208964 GN=rpsS PE=3 SV=1	30S ribosomal protein S19	0	0	0	0	0	0	0	0	0.64	0.71	0.93	1	0.71	0.57	0.43	0.21	0.29	0.21	0.14	0.21		0.14
PAO1(PHIKZ)	PAO1	Q9I1I6	tr|Q9I1I6|Q9I1I6_PSEAE Uncharacterized protein OS=Pseudomonas aeruginosa (strain ATCC 15692 / DSM 22644 / CIP 104116 / JCM 14847 / LMG 12228 / 1C / PRS 101 / PAO1) OX=208964 GN=PA2289 PE=3 SV=1	Uncharacterized protein	0	0	0	0	0	0	0	0	0.64	1	0.73	0.91	0.55	0.36	0.27	0.09	0.27	0.36	0.27	0		0.39
PAO1(PHIKZ)	30S	Q9HV58	sp|Q9HV58|RS15_PSEAE 30S ribosomal protein S15 OS=Pseudomonas aeruginosa (strain ATCC 15692 / DSM 22644 / CIP 104116 / JCM 14847 / LMG 12228 / 1C / PRS 101 / PAO1) OX=208964 GN=rpsO PE=3 SV=1	30S ribosomal protein S15	0	0	0	0	0	0	0	0.06	0.59	1	0.82	0.65	0.82	0.35	0.24	0.12	0.18	0.12	0.12	0.12		0.11
PAO1(PHIKZ)	30S	Q9HWF7	sp|Q9HWF7|RS13_PSEAE 30S ribosomal protein S13 OS=Pseudomonas aeruginosa (strain ATCC 15692 / DSM 22644 / CIP 104116 / JCM 14847 / LMG 12228 / 1C / PRS 101 / PAO1) OX=208964 GN=rpsM PE=3 SV=1	30S ribosomal protein S13	0	0	0	0	0	0	0	0.06	0.75	1	0.81	0.81	0.56	0.38	0.31	0.13	0.25	0.19	0.19	0.13		0.1
PAO1(PHIKZ)	30S	Q9HWD0	sp|Q9HWD0|RS12_PSEAE 30S ribosomal protein S12 OS=Pseudomonas aeruginosa (strain ATCC 15692 / DSM 22644 / CIP 104116 / JCM 14847 / LMG 12228 / 1C / PRS 101 / PAO1) OX=208964 GN=rpsL PE=3 SV=1	30S ribosomal protein S12	0	0	0	0	0	0	0	0.06	0.59	1	0.71	0.76	0.53	0.35	0.29	0.12	0.29	0.24	0.24	0.18		0.11
PAO1(PHIKZ)	30S	Q9HVY3	sp|Q9HVY3|RS9_PSEAE 30S ribosomal protein S9 OS=Pseudomonas aeruginosa (strain ATCC 15692 / DSM 22644 / CIP 104116 / JCM 14847 / LMG 12228 / 1C / PRS 101 / PAO1) OX=208964 GN=rpsI PE=3 SV=1	30S ribosomal protein S9	0	0	0	0	0	0	0	0.06	0.59	1	0.76	0.76	0.47	0.35	0.29	0.12	0.18	0.24	0.18	0.18		0.12
PAO1(PHIKZ)	30S	O82850	sp|O82850|RS2_PSEAE 30S ribosomal protein S2 OS=Pseudomonas aeruginosa (strain ATCC 15692 / DSM 22644 / CIP 104116 / JCM 14847 / LMG 12228 / 1C / PRS 101 / PAO1) OX=208964 GN=rpsB PE=3 SV=2	30S ribosomal protein S2	0	0	0	0	0	0	0	0	0.44	0.81	0.81	1	0.56	0.44	0.38	0.19	0.25	0.13	0.13	0.13		0.16
PAO1(PHIKZ)	PAO1	Q9HZ55	sp|Q9HZ55|RLUB_PSEAE Ribosomal large subunit pseudouridine synthase B OS=Pseudomonas aeruginosa (strain ATCC 15692 / DSM 22644 / CIP 104116 / JCM 14847 / LMG 12228 / 1C / PRS 101 / PAO1) OX=208964 GN=rluB PE=3 SV=1	Ribosomal large subunit pseudouridine synthase B	0	0	0	0	0	0.06	0.13	0.13	0.38	1	0.88	1	0.5	0.44	0.44	0.13	0.25	0.19	0.13	0.13		0.08
PAO1(PHIKZ)	30S	Q9HWE1	sp|Q9HWE1|RS3_PSEAE 30S ribosomal protein S3 OS=Pseudomonas aeruginosa (strain ATCC 15692 / DSM 22644 / CIP 104116 / JCM 14847 / LMG 12228 / 1C / PRS 101 / PAO1) OX=208964 GN=rpsC PE=3 SV=1	30S ribosomal protein S3	0	0	0	0	0	0	0	0	0.33	1	0.87	0.87	0.53	0.47	0.4	0.2	0.27	0.27	0.27	0.2		0.14
PAO1(PHIKZ)	30S	Q9I5V8	sp|Q9I5V8|RS21_PSEAE 30S ribosomal protein S21 OS=Pseudomonas aeruginosa (strain ATCC 15692 / DSM 22644 / CIP 104116 / JCM 14847 / LMG 12228 / 1C / PRS 101 / PAO1) OX=208964 GN=rpsU PE=1 SV=3	30S ribosomal protein S21	0	0	0	0	0	0	0	0.07	0.71	1	0.93	1	0.71	0.5	0.43	0.21	0.29	0.36	0.14	0.14		0.09
PAO1(PHIKZ)	30S	Q9HWF2	sp|Q9HWF2|RS5_PSEAE 30S ribosomal protein S5 OS=Pseudomonas aeruginosa (strain ATCC 15692 / DSM 22644 / CIP 104116 / JCM 14847 / LMG 12228 / 1C / PRS 101 / PAO1) OX=208964 GN=rpsE PE=3 SV=1	30S ribosomal protein S5	0	0	0	0	0	0	0	0.07	0.71	1	0.86	1	0.64	0.5	0.36	0.21	0.21	0.21	0.21	0.14		0.15
PAO1(PHIKZ)	30S	Q9HUN0	sp|Q9HUN0|RS18_PSEAE 30S ribosomal protein S18 OS=Pseudomonas aeruginosa (strain ATCC 15692 / DSM 22644 / CIP 104116 / JCM 14847 / LMG 12228 / 1C / PRS 101 / PAO1) OX=208964 GN=rpsR PE=3 SV=1	30S ribosomal protein S18	0	0	0	0	0	0	0	0.08	0.69	1	0.92	1	0.69	0.46	0.38	0.23	0.31	0.23	0.23	0.23		0.16
PAO1(PHIKZ)	30S	O52759	sp|O52759|RS4_PSEAE 30S ribosomal protein S4 OS=Pseudomonas aeruginosa (strain ATCC 15692 / DSM 22644 / CIP 104116 / JCM 14847 / LMG 12228 / 1C / PRS 101 / PAO1) OX=208964 GN=rpsD PE=3 SV=2	30S ribosomal protein S4	0	0	0	0	0	0	0	0.07	0.6	0.87	0.8	1	0.67	0.4	0.33	0.13	0.27	0.27	0.2	0.27		0.12
PAO1(PHIKZ)	30S	Q9HWF8	sp|Q9HWF8|RS11_PSEAE 30S ribosomal protein S11 OS=Pseudomonas aeruginosa (strain ATCC 15692 / DSM 22644 / CIP 104116 / JCM 14847 / LMG 12228 / 1C / PRS 101 / PAO1) OX=208964 GN=rpsK PE=3 SV=1	30S ribosomal protein S11	0	0	0	0	0	0	0	0.07	0.6	1	0.8	0.93	0.53	0.27	0.4	0.2	0.33	0.33	0.2	0.2		0.12
PAO1(PHIKZ)	30S	Q9HWE4	sp|Q9HWE4|RS17_PSEAE 30S ribosomal protein S17 OS=Pseudomonas aeruginosa (strain ATCC 15692 / DSM 22644 / CIP 104116 / JCM 14847 / LMG 12228 / 1C / PRS 101 / PAO1) OX=208964 GN=rpsQ PE=3 SV=1	30S ribosomal protein S17	0	0	0	0	0	0	0.07	0.07	0.71	0.93	0.79	1	0.57	0.43	0.43	0.14	0.36	0.29	0.29	0.14		0.13
PAO1(PHIKZ)	30S	Q9HVM1	sp|Q9HVM1|RS20_PSEAE 30S ribosomal protein S20 OS=Pseudomonas aeruginosa (strain ATCC 15692 / DSM 22644 / CIP 104116 / JCM 14847 / LMG 12228 / 1C / PRS 101 / PAO1) OX=208964 GN=rpsT PE=1 SV=3	30S ribosomal protein S20	0	0	0	0	0	0	0.06	0.12	0.76	0.76	1	0.41	0.29	0.41	0.41	0.24	0.35	0.18	0.24	0.12		0.1
PAO1(PHIKZ)	PAO1	Q9HX28	tr|Q9HX28|Q9HX28_PSEAE Uncharacterized protein OS=Pseudomonas aeruginosa (strain ATCC 15692 / DSM 22644 / CIP 104116 / JCM 14847 / LMG 12228 / 1C / PRS 101 / PAO1) OX=208964 GN=PA3992 PE=1 SV=1	Uncharacterized protein	0.05	0.14	0.14	0	0.05	0	0	0	0.48	0.24	0.76	1	0.33	0.38	0.14	0	0.14	0.1	0.24	0.1		0.11
PAO1(PHIKZ)	PAO1	Q9HWF9	sp|Q9HWF9|BFR_PSEAE Bacterioferritin OS=Pseudomonas aeruginosa (strain ATCC 15692 / DSM 22644 / CIP 104116 / JCM 14847 / LMG 12228 / 1C / PRS 101 / PAO1) OX=208964 GN=bfr PE=1 SV=1	Bacterioferritin	0	0	0	0	0	0	0	0.09	0.26	1	0.61	0.61	0.96	0.48	0.13	0.04	0.04	0	0.04	0.04		0.02
PAO1(PHIKZ)	PAO1	Q9I0A0	sp|Q9I0A0|IF3_PSEAE Translation initiation factor IF-3 OS=Pseudomonas aeruginosa (strain ATCC 15692 / DSM 22644 / CIP 104116 / JCM 14847 / LMG 12228 / 1C / PRS 101 / PAO1) OX=208964 GN=infC PE=1 SV=1	Translation initiation factor IF-3	0	0	0	0	0.15	0	0	0.05	0.6	1	1	0.7	0.4	0.35	0.3	0.1	0.1	0.05	0.05	0.05		0.02
PAO1(PHIKZ)	PAO1	Q59638	sp|Q59638|ODP2_PSEAE Dihydrolipoyllysine-residue acetyltransferase component of pyruvate dehydrogenase complex OS=Pseudomonas aeruginosa (strain ATCC 15692 / DSM 22644 / CIP 104116 / JCM 14847 / LMG 12228 / 1C / PRS 101 / PAO1) OX=208964 GN=aceF PE=2 SV=2	Dihydrolipoyllysine-residue acetyltransferase component of pyruvate dehydrogenase complex	0	0	0	0.05	0.05	0.11	0.05	0.05	0.32	1	0.89	0.89	0.53	0.37	0.32	0.16	0.11	0.11	0.11	0.05		0.03
PAO1(PHIKZ)	PAO1	Q9HUL3	sp|Q9HUL3|RSGA_PSEAE Small ribosomal subunit biogenesis GTPase RsgA OS=Pseudomonas aeruginosa (strain ATCC 15692 / DSM 22644 / CIP 104116 / JCM 14847 / LMG 12228 / 1C / PRS 101 / PAO1) OX=208964 GN=rsgA PE=1 SV=1	Small ribosomal subunit biogenesis GTPase RsgA	0	0	0	0	0	0	0	0	0.29	1	0.79	0.79	0.42	0.33	0.29	0.08	0.04	0.04	0.04	0.04		0.01
PAO1(PHIKZ)	30S	Q9HUM9	sp|Q9HUM9|RS6_PSEAE 30S ribosomal protein S6 OS=Pseudomonas aeruginosa (strain ATCC 15692 / DSM 22644 / CIP 104116 / JCM 14847 / LMG 12228 / 1C / PRS 101 / PAO1) OX=208964 GN=rpsF PE=3 SV=1	30S ribosomal protein S6	0	0	0	0	0	0	0	0	0.31	1	0.56	0.75	0.44	0.38	0.31	0.19	0.19	0.19	0.19	0.19		0.24
PAO1(PHIKZ)	PAO1	Q9HTQ7	tr|Q9HTQ7|Q9HTQ7_PSEAE Pyruvate dehydrogenase (Cytochrome) OS=Pseudomonas aeruginosa (strain ATCC 15692 / DSM 22644 / CIP 104116 / JCM 14847 / LMG 12228 / 1C / PRS 101 / PAO1) OX=208964 GN=poxB PE=3 SV=1	Pyruvate dehydrogenase (Cytochrome)	0	0	0	0	0	0	0	0	0	1	0.6	0.75	0.45	0.25	0.3	0.1	0.3	0.25	0.2	0.2		0.11
PAO1(PHIKZ)	PAO1	Q9HT28	tr|Q9HT28|Q9HT28_PSEAE PKS_MT domain-containing protein OS=Pseudomonas aeruginosa (strain ATCC 15692 / DSM 22644 / CIP 104116 / JCM 14847 / LMG 12228 / 1C / PRS 101 / PAO1) OX=208964 GN=PA5546 PE=3 SV=1	PKS_MT domain-containing protein	0	0.04	0.04	0	0	0	0	0.04	0.17	1	0.54	0.58	0.38	0.25	0.17	0.04	0.21	0.17	0.13	0.08		0.07
PAO1(PHIKZ)	PAO1	G3XCY8	tr|G3XCY8|G3XCY8_PSEAE Probable outer membrane receptor for iron transport OS=Pseudomonas aeruginosa (strain ATCC 15692 / DSM 22644 / CIP 104116 / JCM 14847 / LMG 12228 / 1C / PRS 101 / PAO1) OX=208964 GN=PA4514 PE=1 SV=1	Probable outer membrane receptor for iron transport	0	0	0	0	0	0	0	0	0	1	0.63	0.31	0.43	0	0	0	0	0	0	0		0.17
PAO1(PHIKZ)	PAO1	Q9I3D1	sp|Q9I3D1|DLDH2_PSEAE Dihydrolipoyl dehydrogenase OS=Pseudomonas aeruginosa (strain ATCC 15692 / DSM 22644 / CIP 104116 / JCM 14847 / LMG 12228 / 1C / PRS 101 / PAO1) OX=208964 GN=lpdG PE=1 SV=1	Dihydrolipoyl dehydrogenase	0	0.06	0.17	0.17	0.17	0.17	0.11	0.17	0.39	1	0.61	0.72	0.33	0.22	0.17	0.06	0.06	0.11	0.11	0.06		0.11
PAO1(PHIKZ)	PAO1	Q9HY79	tr|Q9HY79|Q9HY79_PSEAE Bacterioferritin OS=Pseudomonas aeruginosa (strain ATCC 15692 / DSM 22644 / CIP 104116 / JCM 14847 / LMG 12228 / 1C / PRS 101 / PAO1) OX=208964 GN=bfrB PE=1 SV=1	Bacterioferritin	0.04	0.08	0.08	0.04	0	0	0.08	0.13	0.54	1	0.58	0.46	0.46	0.33	0.13	0.08	0	0	0.04	0		0.02
PAO1(PHIKZ)	PAO1	Q9HWV5	tr|Q9HWV5|Q9HWV5_PSEAE Probable aldehyde dehydrogenase OS=Pseudomonas aeruginosa (strain ATCC 15692 / DSM 22644 / CIP 104116 / JCM 14847 / LMG 12228 / 1C / PRS 101 / PAO1) OX=208964 GN=PA4073 PE=3 SV=1	Probable aldehyde dehydrogenase	0	0	0	0.04	0	0	0	0	0.37	1	0.44	0.48	0.37	0.22	0.15	0.07	0	0	0.15	0.04		0.08
PAO1(PHIKZ)	PAO1	Q9HX66	tr|Q9HX66|Q9HX66_PSEAE Probable ATP-dependent RNA helicase OS=Pseudomonas aeruginosa (strain ATCC 15692 / DSM 22644 / CIP 104116 / JCM 14847 / LMG 12228 / 1C / PRS 101 / PAO1) OX=208964 GN=PA3950 PE=3 SV=1	Probable ATP-dependent RNA helicase	0	0	0	0	0	0	0	0	0.5	1	0.5	0.5	0.5	0.5	0.5	0	0	0	0.5	0.5		0.89
PAO1(PHIKZ)	PAO1	Q9I009	tr|Q9I009|Q9I009_PSEAE Probable transcriptional regulator OS=Pseudomonas aeruginosa (strain ATCC 15692 / DSM 22644 / CIP 104116 / JCM 14847 / LMG 12228 / 1C / PRS 101 / PAO1) OX=208964 GN=PA2834 PE=3 SV=1	Probable transcriptional regulator	0	0	0	0	0	0	0	0	0.33	1	0.54	0	0.17	0.75	0.33	0	0	0	0.25	0.29		0.12
PAO1(PHIKZ)	PAO1	Q9HWX5	sp|Q9HWX5|RISB_PSEAE 6,7-dimethyl-8-ribityllumazine synthase OS=Pseudomonas aeruginosa (strain ATCC 15692 / DSM 22644 / CIP 104116 / JCM 14847 / LMG 12228 / 1C / PRS 101 / PAO1) OX=208964 GN=ribH PE=3 SV=1	6,7-dimethyl-8-ribityllumazine synthase	0	0	0	0	0	0	0.36	0.6	0.8	1	0.4	0.36	0.16	0.08	0.04	0	0.04	0.04	0.04	0.04		0.01
PAO1(PHIKZ)	PAO1	Q9I3D2	sp|Q9I3D2|ODO2_PSEAE Dihydrolipoyllysine-residue succinyltransferase component of 2-oxoglutarate dehydrogenase complex OS=Pseudomonas aeruginosa (strain ATCC 15692 / DSM 22644 / CIP 104116 / JCM 14847 / LMG 12228 / 1C / PRS 101 / PAO1) OX=208964 GN=sucB PE	Dihydrolipoyllysine-residue succinyltransferase component of 2-oxoglutarate dehydrogenase complex	0	0	0	0.07	0.07	0.07	0.07	0.33	0.87	1	0.8	0.67	0.47	0.4	0.33	0.2	0.13	0.13	0.07	0.07		0.14
PAO1(PHIKZ)	PAO1	Q9I3D3	tr|Q9I3D3|Q9I3D3_PSEAE Oxoglutarate dehydrogenase (succinyl-transferring) OS=Pseudomonas aeruginosa (strain ATCC 15692 / DSM 22644 / CIP 104116 / JCM 14847 / LMG 12228 / 1C / PRS 101 / PAO1) OX=208964 GN=sucA PE=3 SV=1	Oxoglutarate dehydrogenase (succinyl-transferring)	0	0	0.05	0.05	0.1	0.1	0.15	0.35	0.75	1	0.55	0.5	0.25	0.15	0.15	0.05	0.05	0.05	0.05	0.05		0.11
PAO1(PHIKZ)	PAO1	Q9HUM7	tr|Q9HUM7|Q9HUM7_PSEAE Ribonuclease R OS=Pseudomonas aeruginosa (strain ATCC 15692 / DSM 22644 / CIP 104116 / JCM 14847 / LMG 12228 / 1C / PRS 101 / PAO1) OX=208964 GN=rnr PE=3 SV=1	Ribonuclease R	0	0	0	0	0.06	0.11	0.28	0.22	0.94	1	0.56	0.61	0.33	0.17	0.22	0.06	0.11	0.11	0.11	0.06		0.1
PAO1(PHIKZ)	PAO1	Q9I5Z9	tr|Q9I5Z9|Q9I5Z9_PSEAE Uncharacterized protein OS=Pseudomonas aeruginosa (strain ATCC 15692 / DSM 22644 / CIP 104116 / JCM 14847 / LMG 12228 / 1C / PRS 101 / PAO1) OX=208964 GN=PA0537 PE=3 SV=1	Uncharacterized protein	0.13	0.13	0.13	0.25	0.19	0.19	0.13	0.19	1	0.81	0.31	0.25	0.13	0.06	0.06	0	0.13	0.19	0.19	0.13		0.26
PAO1(PHIKZ)	PAO1	Q9I2G1	tr|Q9I2G1|Q9I2G1_PSEAE N-acetyltransferase domain-containing protein OS=Pseudomonas aeruginosa (strain ATCC 15692 / DSM 22644 / CIP 104116 / JCM 14847 / LMG 12228 / 1C / PRS 101 / PAO1) OX=208964 GN=PA1943 PE=4 SV=1	N-acetyltransferase domain-containing protein	0	0.03	0.03	0	0	0.03	0.05	0.05	1	0.87	0.38	0.05	0.03	0.03	0.03	0	0	0	0	0		0
PAO1(PHIKZ)	PAO1	Q9HUH3	tr|Q9HUH3|Q9HUH3_PSEAE Aldo_ket_red domain-containing protein OS=Pseudomonas aeruginosa (strain ATCC 15692 / DSM 22644 / CIP 104116 / JCM 14847 / LMG 12228 / 1C / PRS 101 / PAO1) OX=208964 GN=PA4992 PE=1 SV=1	Aldo_ket_red domain-containing protein	0.65	0	0	0	0	0	0	0	0	1	0	0	0	0	0	0	0	0	0	0		0.28
PAO1(PHIKZ)	PAO1	Q9HZ34	tr|Q9HZ34|Q9HZ34_PSEAE Histidine kinase OS=Pseudomonas aeruginosa (strain ATCC 15692 / DSM 22644 / CIP 104116 / JCM 14847 / LMG 12228 / 1C / PRS 101 / PAO1) OX=208964 GN=PA3206 PE=4 SV=1	Histidine kinase	0	0.12	0.53	0.53	0.18	0.35	0.29	0.24	0	1	0.06	0.06	0	0	0.06	0.06	0	0	0.24	0.24		0.33
PAO1(PHIKZ)	PAO1	Q9I130	tr|Q9I130|Q9I130_PSEAE DUF3327 domain-containing protein OS=Pseudomonas aeruginosa (strain ATCC 15692 / DSM 22644 / CIP 104116 / JCM 14847 / LMG 12228 / 1C / PRS 101 / PAO1) OX=208964 GN=PA2452 PE=4 SV=1	DUF3327 domain-containing protein	0	0.41	0.86	0.41	0.32	0	0	0	0	1	0.23	0.41	0.27	0.05	0.41	0.05	0.05	0.09	0	0		0
PAO1(PHIKZ)	PAO1	Q9HUM3	tr|Q9HUM3|Q9HUM3_PSEAE Protein HflC OS=Pseudomonas aeruginosa (strain ATCC 15692 / DSM 22644 / CIP 104116 / JCM 14847 / LMG 12228 / 1C / PRS 101 / PAO1) OX=208964 GN=hflC PE=3 SV=1	Protein HflC	0	0	0.11	0.11	0.11	0.11	0.22	0.33	0.78	1	0.78	0.89	0.44	0.33	0.33	0.11	0.22	0.33	0.33	0.44		0.38
PAO1(PHIKZ)	PAO1	Q9I003	tr|Q9I003|Q9I003_PSEAE ATP-dependent RNA helicase DeaD OS=Pseudomonas aeruginosa (strain ATCC 15692 / DSM 22644 / CIP 104116 / JCM 14847 / LMG 12228 / 1C / PRS 101 / PAO1) OX=208964 GN=deaD PE=3 SV=1	ATP-dependent RNA helicase DeaD	0	0	0	0.14	0.29	0.43	0.43	0.43	0.86	1	0.71	0.57	0.43	0.43	0.43	0.14	0.43	0.57	0.57	0.43		0.42
PAO1(PHIKZ)	PAO1	Q9I1M0	sp|Q9I1M0|ODB2_PSEAE Lipoamide acyltransferase component of branched-chain alpha-keto acid dehydrogenase complex OS=Pseudomonas aeruginosa (strain ATCC 15692 / DSM 22644 / CIP 104116 / JCM 14847 / LMG 12228 / 1C / PRS 101 / PAO1) OX=208964 GN=bkdB PE=1 SV=	Lipoamide acyltransferase component of branched-chain alpha-keto acid dehydrogenase complex	0	0	0	0	0	0.33	0.67	0.67	1	0.67	0.67	0.67	0.33	0.33	0.33	0.22	0.33	0.44	0.44	0.44		0.33
PAO1(PHIKZ)	PAO1	Q9HZM9	sp|Q9HZM9|RLUC_PSEAE Ribosomal large subunit pseudouridine synthase C OS=Pseudomonas aeruginosa (strain ATCC 15692 / DSM 22644 / CIP 104116 / JCM 14847 / LMG 12228 / 1C / PRS 101 / PAO1) OX=208964 GN=rluC PE=3 SV=1	Ribosomal large subunit pseudouridine synthase C	0	0.07	0.21	0.21	0.29	0.43	0.5	0.36	0.86	1	0.64	0.64	0.29	0.14	0.14	0.07	0.07	0.07	0.07	0.07		0.15
PAO1(PHIKZ)	PAO1	G3XD31	tr|G3XD31|G3XD31_PSEAE Penicillin-binding protein 1B OS=Pseudomonas aeruginosa (strain ATCC 15692 / DSM 22644 / CIP 104116 / JCM 14847 / LMG 12228 / 1C / PRS 101 / PAO1) OX=208964 GN=mrcB PE=3 SV=1	Penicillin-binding protein 1B	0	0.13	0.38	0.5	0.63	0.75	0.5	0.63	0.75	1	0.5	0.63	0.38	0.38	0.38	0.13	0.25	0.38	0.38	0.25		0.31
PAO1(PHIKZ)	PAO1	Q9HWJ1	tr|Q9HWJ1|Q9HWJ1_PSEAE Probable FAD-dependent monooxygenase OS=Pseudomonas aeruginosa (strain ATCC 15692 / DSM 22644 / CIP 104116 / JCM 14847 / LMG 12228 / 1C / PRS 101 / PAO1) OX=208964 GN=pqsL PE=1 SV=1	Probable FAD-dependent monooxygenase	0.17	0.67	0.67	0	0	0.33	0.83	0.83	1	0.33	0.17	0.17	0	0	0	0	0	0.17	0.17	0.5		0.62
PAO1(PHIKZ)	PAO1	Q9I2Q6	sp|Q9I2Q6|Y1839_PSEAE Probable RNA methyltransferase PA1839 OS=Pseudomonas aeruginosa (strain ATCC 15692 / DSM 22644 / CIP 104116 / JCM 14847 / LMG 12228 / 1C / PRS 101 / PAO1) OX=208964 GN=PA1839 PE=3 SV=1	Probable RNA methyltransferase PA1839	0.13	0.5	0.75	0.25	0.25	0	1	0.75	1	0	0.25	0.25	0.13	0.13	0.13	0	0.13	0.25	0.38	0.25		0.48
PAO1(PHIKZ)	PAO1	Q9I0F1	tr|Q9I0F1|Q9I0F1_PSEAE Pyr_redox_2 domain-containing protein OS=Pseudomonas aeruginosa (strain ATCC 15692 / DSM 22644 / CIP 104116 / JCM 14847 / LMG 12228 / 1C / PRS 101 / PAO1) OX=208964 GN=PA2691 PE=3 SV=1	Pyr_redox_2 domain-containing protein	0.07	0.14	0.29	0.21	0.14	0.14	1	0.64	1	0.43	0.29	0.43	0	0	0	0	0	0	0	0		0.32
PAO1(PHIKZ)	PAO1	Q9HTZ5	tr|Q9HTZ5|Q9HTZ5_PSEAE acidPPc domain-containing protein OS=Pseudomonas aeruginosa (strain ATCC 15692 / DSM 22644 / CIP 104116 / JCM 14847 / LMG 12228 / 1C / PRS 101 / PAO1) OX=208964 GN=PA5194 PE=4 SV=1	acidPPc domain-containing protein	0	0.2	0.68	0.4	0.08	0.04	0.8	0.8	1	0	0	0	0	0	0	0	0	0	0	0		0
PAO1(PHIKZ)	PAO1	Q9I5T5	tr|Q9I5T5|Q9I5T5_PSEAE Spermidine/putrescine import ATP-binding protein PotA OS=Pseudomonas aeruginosa (strain ATCC 15692 / DSM 22644 / CIP 104116 / JCM 14847 / LMG 12228 / 1C / PRS 101 / PAO1) OX=208964 GN=potA PE=3 SV=1	Spermidine/putrescine import ATP-binding protein PotA	0	0.29	1	0.43	0.43	0.57	1	0.71	0.71	0.71	0.43	0.29	0.14	0.14	0.14	0.14	0.14	0.29	0.43	0.43		0.41
PAO1(PHIKZ)	PAO1	Q9I3U6	tr|Q9I3U6|Q9I3U6_PSEAE Uncharacterized protein OS=Pseudomonas aeruginosa (strain ATCC 15692 / DSM 22644 / CIP 104116 / JCM 14847 / LMG 12228 / 1C / PRS 101 / PAO1) OX=208964 GN=PA1398 PE=4 SV=1	Uncharacterized protein	0.09	0.27	0.36	0.27	0.45	0.27	1	0.55	0.27	0.55	0.18	0.45	0.27	0.09	0.27	0.18	0.09	0.45	0.27	0.45		0.24
PAO1(PHIKZ)	PAO1	Q9I0H8	tr|Q9I0H8|Q9I0H8_PSEAE Uncharacterized protein OS=Pseudomonas aeruginosa (strain ATCC 15692 / DSM 22644 / CIP 104116 / JCM 14847 / LMG 12228 / 1C / PRS 101 / PAO1) OX=208964 GN=PA2660 PE=4 SV=1	Uncharacterized protein	0	0	0	0	0	0.29	1	0.57	0.57	0.71	0.29	0.29	0.14	0.14	0.14	0.14	0.14	0.29	0.29	0.43		0.6
PAO1(PHIKZ)	PAO1	Q9HUS4	tr|Q9HUS4|Q9HUS4_PSEAE Probable oxidoreductase OS=Pseudomonas aeruginosa (strain ATCC 15692 / DSM 22644 / CIP 104116 / JCM 14847 / LMG 12228 / 1C / PRS 101 / PAO1) OX=208964 GN=PA4889 PE=4 SV=1	Probable oxidoreductase	0	0	0	0	0	0.29	1	0.71	0.71	0.86	0.57	0.57	0.29	0.14	0.14	0	0.14	0.29	0.29	0.57		0.53
PAO1(PHIKZ)	PAO1	Q9HVJ9	sp|Q9HVJ9|RTCA_PSEAE RNA 3-terminal phosphate cyclase OS=Pseudomonas aeruginosa (strain ATCC 15692 / DSM 22644 / CIP 104116 / JCM 14847 / LMG 12228 / 1C / PRS 101 / PAO1) OX=208964 GN=rtcA PE=3 SV=1	RNA 3-terminal phosphate cyclase	0.11	0.22	0.22	0.11	0.11	0.44	1	0.89	0.33	1	0.22	0.11	0.11	0.11	0.11	0	0.11	0.22	0.22	0.33		0.46
PAO1(PHIKZ)	PAO1	Q9HZM8	tr|Q9HZM8|Q9HZM8_PSEAE Ribonuclease E OS=Pseudomonas aeruginosa (strain ATCC 15692 / DSM 22644 / CIP 104116 / JCM 14847 / LMG 12228 / 1C / PRS 101 / PAO1) OX=208964 GN=rne PE=1 SV=1	Ribonuclease E	0	0	0.14	0.14	0.43	0.57	1	0.71	0.71	0.71	0.29	0.29	0.14	0.14	0.14	0.14	0.29	0.29	0.43	0.29		0.5
PAO1(PHIKZ)	PAO1	Q9HVU0	tr|Q9HVU0|Q9HVU0_PSEAE Cell shape-determining protein MreB OS=Pseudomonas aeruginosa (strain ATCC 15692 / DSM 22644 / CIP 104116 / JCM 14847 / LMG 12228 / 1C / PRS 101 / PAO1) OX=208964 GN=mreB PE=3 SV=1	Cell shape-determining protein MreB	0.11	0.11	0.22	0.11	0.22	0.56	1	0.67	0.78	0.67	0.33	0.22	0.11	0.11	0.11	0.11	0.22	0.22	0.33	0.33		0.4
PAO1(PHIKZ)	PAO1	G3XCV7	tr|G3XCV7|G3XCV7_PSEAE Peptidoglycan D,D-transpeptidase MrdA OS=Pseudomonas aeruginosa (strain ATCC 15692 / DSM 22644 / CIP 104116 / JCM 14847 / LMG 12228 / 1C / PRS 101 / PAO1) OX=208964 GN=pbpA PE=1 SV=1	Peptidoglycan D,D-transpeptidase MrdA	0	0	0	0.1	0.2	1	0.8	0.3	0.6	0	0.4	0.4	0.3	0.2	0.1	0.1	0.1	0.1	0.2	0.2		0.48
PAO1(PHIKZ)	PAO1	Q9I3M5	tr|Q9I3M5|Q9I3M5_PSEAE Probable carbohydrate kinase OS=Pseudomonas aeruginosa (strain ATCC 15692 / DSM 22644 / CIP 104116 / JCM 14847 / LMG 12228 / 1C / PRS 101 / PAO1) OX=208964 GN=PA1487 PE=3 SV=1	Probable carbohydrate kinase	0	0	0.05	0	0	1	0.89	0.47	0.68	0	0	0	0	0.05	0.05	0.05	0.11	0.16	0.16	0.16		0.27
PAO1(PHIKZ)	PAO1	G3XCX9	tr|G3XCX9|G3XCX9_PSEAE J domain-containing protein OS=Pseudomonas aeruginosa (strain ATCC 15692 / DSM 22644 / CIP 104116 / JCM 14847 / LMG 12228 / 1C / PRS 101 / PAO1) OX=208964 GN=PA0598 PE=4 SV=1	J domain-containing protein	0	0	0	0	0.41	0.68	1	0.59	0.82	0	0	0	0	0	0	0	0	0	0	0		0.23
PAO1(PHIKZ)	PAO1	Q9I318	tr|Q9I318|Q9I318_PSEAE Type III export protein PscD OS=Pseudomonas aeruginosa (strain ATCC 15692 / DSM 22644 / CIP 104116 / JCM 14847 / LMG 12228 / 1C / PRS 101 / PAO1) OX=208964 GN=pscD PE=1 SV=1	Type III export protein PscD	0.04	0	0.08	0.12	0.48	0.8	0.88	0.52	1	0	0	0	0	0	0	0	0	0	0	0		0.01
PAO1(PHIKZ)	PAO1	Q9HU18	sp|Q9HU18|DCTP_PSEAE C4-dicarboxylate-binding periplasmic protein DctP OS=Pseudomonas aeruginosa (strain ATCC 15692 / DSM 22644 / CIP 104116 / JCM 14847 / LMG 12228 / 1C / PRS 101 / PAO1) OX=208964 GN=dctP PE=1 SV=1	C4-dicarboxylate-binding periplasmic protein DctP	0.11	0.16	0.16	0.11	0	0.79	0.53	0.37	1	0.68	0	0.26	0.16	0.05	0.11	0.05	0.11	0.16	0.05	0.11		0.07
PAO1(PHIKZ)	PAO1	Q9HZ90	tr|Q9HZ90|Q9HZ90_PSEAE Probable transcriptional regulator OS=Pseudomonas aeruginosa (strain ATCC 15692 / DSM 22644 / CIP 104116 / JCM 14847 / LMG 12228 / 1C / PRS 101 / PAO1) OX=208964 GN=PA3135 PE=3 SV=1	Probable transcriptional regulator	0	0	0	0	0.27	1	0.36	0.5	0.64	0.59	0.27	0.41	0.18	0.18	0.05	0	0.05	0.05	0.05	0		0
PAO1(PHIKZ)	PAO1	Q9HV67	sp|Q9HV67|G6PI_PSEAE Glucose-6-phosphate isomerase OS=Pseudomonas aeruginosa (strain ATCC 15692 / DSM 22644 / CIP 104116 / JCM 14847 / LMG 12228 / 1C / PRS 101 / PAO1) OX=208964 GN=pgi PE=3 SV=1	Glucose-6-phosphate isomerase	0	0	0	0.04	0.27	1	0.69	0.58	0.42	0.31	0.15	0.15	0.08	0.04	0.04	0	0	0	0	0		0
PAO1(PHIKZ)	PAO1	Q9HYZ3	sp|Q9HYZ3|APEB_PSEAE Probable M18 family aminopeptidase 2 OS=Pseudomonas aeruginosa (strain ATCC 15692 / DSM 22644 / CIP 104116 / JCM 14847 / LMG 12228 / 1C / PRS 101 / PAO1) OX=208964 GN=apeB PE=1 SV=1	Probable M18 family aminopeptidase 2	0	0.05	0.05	0.05	0.36	1	0.95	0.45	0.68	0.45	0.18	0.14	0.09	0.05	0.05	0	0	0	0	0		0
PAO1(PHIKZ)	PAO1	Q9I6D9	tr|Q9I6D9|Q9I6D9_PSEAE Uncharacterized protein OS=Pseudomonas aeruginosa (strain ATCC 15692 / DSM 22644 / CIP 104116 / JCM 14847 / LMG 12228 / 1C / PRS 101 / PAO1) OX=208964 GN=PA0354 PE=4 SV=1	Uncharacterized protein	0.11	0.33	0.44	0.22	0.22	0.39	1	0.78	0.67	0.61	0.22	0.22	0.06	0.06	0	0	0	0	0	0		0.02
PAO1(PHIKZ)	PAO1	Q9HX76	tr|Q9HX76|Q9HX76_PSEAE Probable DNA binding protein OS=Pseudomonas aeruginosa (strain ATCC 15692 / DSM 22644 / CIP 104116 / JCM 14847 / LMG 12228 / 1C / PRS 101 / PAO1) OX=208964 GN=PA3940 PE=3 SV=1	Probable DNA binding protein	0.12	0.18	0.24	0.18	0.41	0.47	1	0.71	0.71	0.65	0.24	0.24	0.12	0.12	0.06	0	0	0	0.06	0.06		0.03
PAO1(PHIKZ)	PAO1	Q9HZV0	tr|Q9HZV0|Q9HZV0_PSEAE Probable transcriptional regulator OS=Pseudomonas aeruginosa (strain ATCC 15692 / DSM 22644 / CIP 104116 / JCM 14847 / LMG 12228 / 1C / PRS 101 / PAO1) OX=208964 GN=PA2897 PE=3 SV=1	Probable transcriptional regulator	0	0.05	0.05	0.2	0.4	0.65	1	0.7	0.6	0.65	0.3	0.05	0.1	0.05	0	0	0	0	0	0.05		0.04
PAO1(PHIKZ)	PAO1	Q9HT67	tr|Q9HT67|Q9HT67_PSEAE HTH rpiR-type domain-containing protein OS=Pseudomonas aeruginosa (strain ATCC 15692 / DSM 22644 / CIP 104116 / JCM 14847 / LMG 12228 / 1C / PRS 101 / PAO1) OX=208964 GN=PA5506 PE=4 SV=1	HTH rpiR-type domain-containing protein	0	0	0.21	0.16	0.53	0.74	1	0.63	0.58	0.63	0.26	0.21	0.05	0.05	0.05	0	0	0	0	0		0.03
PAO1(PHIKZ)	PAO1	Q9I1F6	sp|Q9I1F6|GNTR_PSEAE HTH-type transcriptional regulator GntR OS=Pseudomonas aeruginosa (strain ATCC 15692 / DSM 22644 / CIP 104116 / JCM 14847 / LMG 12228 / 1C / PRS 101 / PAO1) OX=208964 GN=gntR PE=1 SV=1	HTH-type transcriptional regulator GntR	0.06	0.18	0.29	0.24	0.53	0.65	1	0.65	0.53	0.53	0.29	0.24	0.12	0.06	0.06	0.06	0.06	0.06	0	0.06		0.04
PAO1(PHIKZ)	PAO1	Q9HXY7	sp|Q9HXY7|FABZ_PSEAE 3-hydroxyacyl-[acyl-carrier-protein] dehydratase FabZ OS=Pseudomonas aeruginosa (strain ATCC 15692 / DSM 22644 / CIP 104116 / JCM 14847 / LMG 12228 / 1C / PRS 101 / PAO1) OX=208964 GN=fabZ PE=1 SV=1	3-hydroxyacyl-[acyl-carrier-protein] dehydratase FabZ	0	0.19	0.5	0.38	0.56	0.75	1	0.63	0.38	0.5	0.19	0.13	0.06	0.06	0.06	0	0	0	0.06	0.06		0.14
PAO1(PHIKZ)	PAO1	Q9HT16	sp|Q9HT16|ATPF_PSEAE ATP synthase subunit b OS=Pseudomonas aeruginosa (strain ATCC 15692 / DSM 22644 / CIP 104116 / JCM 14847 / LMG 12228 / 1C / PRS 101 / PAO1) OX=208964 GN=atpF PE=3 SV=1	ATP synthase subunit b	0.09	0.09	0.18	0.27	0.36	0.64	0.64	1	0.64	0.45	0.45	0.18	0.18	0.18	0.09	0.18	0.18	0.09	0.09	0.18		0.31
PAO1(PHIKZ)	PAO1	Q9HYU6	tr|Q9HYU6|Q9HYU6_PSEAE Probable ATP-dependent helicase OS=Pseudomonas aeruginosa (strain ATCC 15692 / DSM 22644 / CIP 104116 / JCM 14847 / LMG 12228 / 1C / PRS 101 / PAO1) OX=208964 GN=PA3297 PE=4 SV=1	Probable ATP-dependent helicase	0	0	0.08	0.17	0.33	0.42	0.5	1	0.67	0.83	0.5	0.58	0.25	0.17	0.17	0.08	0.08	0.17	0.17	0.17		0.23
PAO1(PHIKZ)	PAO1	Q9I299	tr|Q9I299|Q9I299_PSEAE Methylcrotonyl-CoA carboxylase, alpha-subunit (Biotin-containing) OS=Pseudomonas aeruginosa (strain ATCC 15692 / DSM 22644 / CIP 104116 / JCM 14847 / LMG 12228 / 1C / PRS 101 / PAO1) OX=208964 GN=liuD PE=1 SV=1	Methylcrotonyl-CoA carboxylase, alpha-subunit (Biotin-containing)	0	0	0	0	0.05	0.55	1	0.85	0.65	0.9	0.35	0.2	0.15	0.05	0.05	0	0	0	0	0		0.02
PAO1(PHIKZ)	PAO1	Q9I297	tr|Q9I297|Q9I297_PSEAE Methylcrotonyl-CoA carboxylase, beta-subunit OS=Pseudomonas aeruginosa (strain ATCC 15692 / DSM 22644 / CIP 104116 / JCM 14847 / LMG 12228 / 1C / PRS 101 / PAO1) OX=208964 GN=liuB PE=1 SV=1	Methylcrotonyl-CoA carboxylase, beta-subunit	0	0	0	0	0.17	0.61	1	0.94	0.94	0.78	0.39	0.33	0.11	0.06	0.06	0	0	0	0	0		0.01
PAO1(PHIKZ)	PAO1	P30718	sp|P30718|CH60_PSEAE Chaperonin GroEL OS=Pseudomonas aeruginosa (strain ATCC 15692 / DSM 22644 / CIP 104116 / JCM 14847 / LMG 12228 / 1C / PRS 101 / PAO1) OX=208964 GN=groEL PE=1 SV=3	Chaperonin GroEL	0	0	0.06	0	0.06	0.33	1	0.78	1	0.89	0.39	0.33	0.17	0.11	0.11	0.06	0.06	0.06	0.06	0.06		0.02
PAO1(PHIKZ)	PAO1	P57112	sp|P57112|STHA_PSEAE Soluble pyridine nucleotide transhydrogenase OS=Pseudomonas aeruginosa (strain ATCC 15692 / DSM 22644 / CIP 104116 / JCM 14847 / LMG 12228 / 1C / PRS 101 / PAO1) OX=208964 GN=sthA PE=1 SV=2	Soluble pyridine nucleotide transhydrogenase	0	0	0	0.1	0.2	0.45	0.75	0.8	1	0.9	0.3	0.2	0.1	0.05	0.05	0	0	0	0	0		0.01
PAO1(PHIKZ)	PAO1	Q9HVK1	tr|Q9HVK1|Q9HVK1_PSEAE Uncharacterized protein OS=Pseudomonas aeruginosa (strain ATCC 15692 / DSM 22644 / CIP 104116 / JCM 14847 / LMG 12228 / 1C / PRS 101 / PAO1) OX=208964 GN=PA4583 PE=4 SV=1	Uncharacterized protein	0	0.05	0.23	0.14	0.23	0.55	1	0.59	0.64	0.41	0.18	0.09	0.05	0	0	0	0	0	0	0		0.07
PAO1(PHIKZ)	PAO1	Q9I5Q4	tr|Q9I5Q4|Q9I5Q4_PSEAE LysM domain-containing protein OS=Pseudomonas aeruginosa (strain ATCC 15692 / DSM 22644 / CIP 104116 / JCM 14847 / LMG 12228 / 1C / PRS 101 / PAO1) OX=208964 GN=PA0667 PE=4 SV=1	LysM domain-containing protein	0	0	0	0	0	0.63	1	0.67	0.71	0.38	0.13	0.13	0.04	0.04	0.04	0	0	0	0	0.04		0.09
PAO1(PHIKZ)	PAO1	Q9HW86	tr|Q9HW86|Q9HW86_PSEAE MvaT OS=Pseudomonas aeruginosa (strain ATCC 15692 / DSM 22644 / CIP 104116 / JCM 14847 / LMG 12228 / 1C / PRS 101 / PAO1) OX=208964 GN=mvaT PE=1 SV=1	MvaT	0	0	0	0	0.11	0.63	1	0.79	0.84	0.32	0.37	0.26	0.21	0.11	0.11	0.05	0.05	0.05	0.05	0		0.06
PAO1(PHIKZ)	PAO1	Q9HTL0	sp|Q9HTL0|DBHA_PSEAE DNA-binding protein HU-alpha OS=Pseudomonas aeruginosa (strain ATCC 15692 / DSM 22644 / CIP 104116 / JCM 14847 / LMG 12228 / 1C / PRS 101 / PAO1) OX=208964 GN=hupA PE=3 SV=1	DNA-binding protein HU-alpha	0	0.05	0	0	0.33	0.76	1	0.71	0.62	0.1	0.33	0.33	0.14	0.1	0.14	0.05	0	0	0	0		0.04
PAO1(PHIKZ)	PAO1	Q9I6P5	tr|Q9I6P5|Q9I6P5_PSEAE Probable transcriptional regulator OS=Pseudomonas aeruginosa (strain ATCC 15692 / DSM 22644 / CIP 104116 / JCM 14847 / LMG 12228 / 1C / PRS 101 / PAO1) OX=208964 GN=PA0243 PE=4 SV=1	Probable transcriptional regulator	0	0	0	0	0.21	0.43	1	0.71	0.43	0.86	0.43	0.64	0.29	0.14	0.21	0.07	0.07	0	0	0		0.21
PAO1(PHIKZ)	PAO1	Q9HXU3	tr|Q9HXU3|Q9HXU3_PSEAE Uncharacterized protein OS=Pseudomonas aeruginosa (strain ATCC 15692 / DSM 22644 / CIP 104116 / JCM 14847 / LMG 12228 / 1C / PRS 101 / PAO1) OX=208964 GN=PA3697 PE=4 SV=1	Uncharacterized protein	0	0	0	0	0.28	0.72	1	0.72	0.67	0.61	0.72	0.39	0.22	0.17	0.11	0	0	0	0	0		0
PAO1(PHIKZ)	PAO1	Q9I0H1	tr|Q9I0H1|Q9I0H1_PSEAE Uncharacterized protein OS=Pseudomonas aeruginosa (strain ATCC 15692 / DSM 22644 / CIP 104116 / JCM 14847 / LMG 12228 / 1C / PRS 101 / PAO1) OX=208964 GN=PA2667 PE=4 SV=1	Uncharacterized protein	0	0	0.07	0	0.13	0.67	1	0.67	0.47	0.6	0.33	0.27	0.2	0.13	0.13	0.07	0	0.07	0.13	0.13		0.23
PAO1(PHIKZ)	PAO1	Q9HU65	sp|Q9HU65|GLN1B_PSEAE Glutamine synthetase OS=Pseudomonas aeruginosa (strain ATCC 15692 / DSM 22644 / CIP 104116 / JCM 14847 / LMG 12228 / 1C / PRS 101 / PAO1) OX=208964 GN=glnA PE=1 SV=1	Glutamine synthetase	0	0	0	0	0.05	0.75	1	0.75	0.75	0.65	0.3	0.25	0.15	0.1	0.05	0.05	0.05	0	0	0		0.02
PAO1(PHIKZ)	PAO1	Q9I6Z9	sp|Q9I6Z9|BAUR_PSEAE HTH-type transcriptional activator BauR OS=Pseudomonas aeruginosa (strain ATCC 15692 / DSM 22644 / CIP 104116 / JCM 14847 / LMG 12228 / 1C / PRS 101 / PAO1) OX=208964 GN=bauR PE=3 SV=1	HTH-type transcriptional activator BauR	0	0	0	0	0.24	0.86	1	0.67	0.67	0.67	0.29	0.19	0.1	0.05	0	0	0	0	0	0		0
PAO1(PHIKZ)	PAO1	Q9HUG2	tr|Q9HUG2|Q9HUG2_PSEAE Uncharacterized protein OS=Pseudomonas aeruginosa (strain ATCC 15692 / DSM 22644 / CIP 104116 / JCM 14847 / LMG 12228 / 1C / PRS 101 / PAO1) OX=208964 GN=PA5003 PE=4 SV=1	Uncharacterized protein	0	0.1	0.1	0.2	0.2	0.8	0.9	0.8	0.8	0.8	1	0.9	0.7	0.7	0.8	0.4	0.2	0.1	0.2	0.1		0
PAO1(PHIKZ)	PAO1	Q9HXU1	tr|Q9HXU1|Q9HXU1_PSEAE Probable transcriptional regulator OS=Pseudomonas aeruginosa (strain ATCC 15692 / DSM 22644 / CIP 104116 / JCM 14847 / LMG 12228 / 1C / PRS 101 / PAO1) OX=208964 GN=PA3699 PE=1 SV=1	Probable transcriptional regulator	0	0	0	0.08	0.38	0.85	0.92	0.69	1	0.46	1	0.69	0.54	0.23	0.15	0.08	0.15	0.15	0	0		0.04
PAO1(PHIKZ)	PAO1	Q9HYX7	sp|Q9HYX7|RDGC_PSEAE Recombination-associated protein RdgC OS=Pseudomonas aeruginosa (strain ATCC 15692 / DSM 22644 / CIP 104116 / JCM 14847 / LMG 12228 / 1C / PRS 101 / PAO1) OX=208964 GN=rdgC PE=1 SV=1	Recombination-associated protein RdgC	0	0	0.1	0.1	0.5	1	1	0.9	0.9	0.8	0.8	0.8	0.4	0.4	0.4	0.2	0.2	0.2	0.1	0.2		0.1
PAO1(PHIKZ)	PAO1	Q9HV01	sp|Q9HV01|SELA_PSEAE L-seryl-tRNA(Sec) selenium transferase OS=Pseudomonas aeruginosa (strain ATCC 15692 / DSM 22644 / CIP 104116 / JCM 14847 / LMG 12228 / 1C / PRS 101 / PAO1) OX=208964 GN=selA PE=3 SV=1	L-seryl-tRNA(Sec) selenium transferase	0	0	0	0	0.42	1	0.92	0.75	0.75	0.83	0.83	0.58	0.42	0.25	0.25	0.08	0.17	0.17	0.17	0.08		0.07
PAO1(PHIKZ)	PAO1	Q9HUE7	tr|Q9HUE7|Q9HUE7_PSEAE Uncharacterized protein OS=Pseudomonas aeruginosa (strain ATCC 15692 / DSM 22644 / CIP 104116 / JCM 14847 / LMG 12228 / 1C / PRS 101 / PAO1) OX=208964 GN=PA5022 PE=3 SV=1	Uncharacterized protein	0	0	0	0	0.38	0.88	1	1	0.88	0.88	0.5	0.5	0.25	0.13	0.13	0	0	0.13	0.13	0.13		0.45
PAO1(PHIKZ)	PAO1	Q9I3J3	tr|Q9I3J3|Q9I3J3_PSEAE Probable transcriptional regulator OS=Pseudomonas aeruginosa (strain ATCC 15692 / DSM 22644 / CIP 104116 / JCM 14847 / LMG 12228 / 1C / PRS 101 / PAO1) OX=208964 GN=PA1520 PE=4 SV=1	Probable transcriptional regulator	0	0	0	0	0.33	0.75	0.75	0.83	1	1	0.67	0.58	0.33	0.25	0.25	0.17	0.17	0.08	0.08	0.08		0.1
PAO1(PHIKZ)	PAO1	P26275	sp|P26275|ALGR_PSEAE Positive alginate biosynthesis regulatory protein OS=Pseudomonas aeruginosa (strain ATCC 15692 / DSM 22644 / CIP 104116 / JCM 14847 / LMG 12228 / 1C / PRS 101 / PAO1) OX=208964 GN=algR PE=3 SV=1	Positive alginate biosynthesis regulatory protein	0	0	0.1	0.1	0.5	0.9	1	0.6	0.9	1	0.6	0.7	0.3	0.3	0.3	0.1	0.1	0.3	0.1	0.1		0.2
PAO1(PHIKZ)	POL	Q9HWC9	sp|Q9HWC9|RPOC_PSEAE DNA-directed RNA polymerase subunit beta OS=Pseudomonas aeruginosa (strain ATCC 15692 / DSM 22644 / CIP 104116 / JCM 14847 / LMG 12228 / 1C / PRS 101 / PAO1) OX=208964 GN=rpoC PE=3 SV=1	DNA-directed RNA polymerase subunit beta	0	0	0	0.08	0.58	1	1	0.75	1	1	0.5	0.5	0.25	0.17	0.17	0.08	0.17	0.17	0.17	0.17		0.08
PAO1(PHIKZ)	POL	P26480	sp|P26480|RPOD_PSEAE RNA polymerase sigma factor RpoD OS=Pseudomonas aeruginosa (strain ATCC 15692 / DSM 22644 / CIP 104116 / JCM 14847 / LMG 12228 / 1C / PRS 101 / PAO1) OX=208964 GN=rpoD PE=3 SV=1	RNA polymerase sigma factor RpoD	0	0	0	0	0.45	1	1	1	1	1	0.55	0.55	0.27	0.27	0.27	0.09	0.18	0.18	0.18	0.09		0.1
PAO1(PHIKZ)	PAO1	Q9I6Z1	sp|Q9I6Z1|PK21A_PSEAE GDP-polyphosphate phosphotransferase OS=Pseudomonas aeruginosa (strain ATCC 15692 / DSM 22644 / CIP 104116 / JCM 14847 / LMG 12228 / 1C / PRS 101 / PAO1) OX=208964 GN=ppk2 PE=1 SV=2	GDP-polyphosphate phosphotransferase	0	0	0.1	0.2	0.8	1	0.9	1	0.8	0.5	0.5	0.3	0.2	0.1	0	0	0	0	0	0		0.35
PAO1(PHIKZ)	PAO1	Q9I2W5	tr|Q9I2W5|Q9I2W5_PSEAE ECF sigma factor SigX OS=Pseudomonas aeruginosa (strain ATCC 15692 / DSM 22644 / CIP 104116 / JCM 14847 / LMG 12228 / 1C / PRS 101 / PAO1) OX=208964 GN=sigX PE=3 SV=1	ECF sigma factor SigX	0	0.14	0.36	0.14	0.64	0.79	0.93	0.79	1	0.64	0.71	0.29	0.21	0.21	0.14	0.14	0	0	0	0		0
PAO1(PHIKZ)	PAO1	Q9HTQ3	tr|Q9HTQ3|Q9HTQ3_PSEAE Probable transcriptional regulator OS=Pseudomonas aeruginosa (strain ATCC 15692 / DSM 22644 / CIP 104116 / JCM 14847 / LMG 12228 / 1C / PRS 101 / PAO1) OX=208964 GN=PA5301 PE=4 SV=1	Probable transcriptional regulator	0.17	0.42	0.58	0.67	0.58	1	0.83	0.83	0.67	0.67	0.33	0.25	0.17	0.08	0.17	0.08	0	0	0	0.08		0.07
PAO1(PHIKZ)	PAO1	G3XCV6	tr|G3XCV6|G3XCV6_PSEAE Conserved cytoplasmic membrane protein, CmpX protein OS=Pseudomonas aeruginosa (strain ATCC 15692 / DSM 22644 / CIP 104116 / JCM 14847 / LMG 12228 / 1C / PRS 101 / PAO1) OX=208964 GN=cmpX PE=4 SV=1	Conserved cytoplasmic membrane protein, CmpX protein	0.1	0.1	0.5	0.6	0.8	0.8	1	0.7	0.6	0.7	0.3	0.3	0.2	0.2	0.2	0.1	0	0.1	0.1	0.2		0.24
PAO1(PHIKZ)	POL	Q9HYT6	sp|Q9HYT6|RAPA_PSEAE RNA polymerase-associated protein RapA OS=Pseudomonas aeruginosa (strain ATCC 15692 / DSM 22644 / CIP 104116 / JCM 14847 / LMG 12228 / 1C / PRS 101 / PAO1) OX=208964 GN=rapA PE=3 SV=1	RNA polymerase-associated protein RapA	0	0.21	0.36	0.14	0.79	1	0.93	0.71	0.5	0.57	0.36	0.29	0.14	0.14	0.14	0.07	0.07	0.07	0.07	0.07		0.07
PAO1(PHIKZ)	PAO1	Q9I7C5	sp|Q9I7C5|DNAA_PSEAE Chromosomal replication initiator protein DnaA OS=Pseudomonas aeruginosa (strain ATCC 15692 / DSM 22644 / CIP 104116 / JCM 14847 / LMG 12228 / 1C / PRS 101 / PAO1) OX=208964 GN=dnaA PE=3 SV=1	Chromosomal replication initiator protein DnaA	0	0.18	0.64	0.36	0.82	1	0.91	0.82	0.82	1	0.45	0.36	0.27	0.18	0.18	0.09	0.09	0.09	0.09	0.09		0.05
PAO1(PHIKZ)	PAO1	Q9HZJ5	sp|Q9HZJ5|TOP1_PSEAE DNA topoisomerase 1 OS=Pseudomonas aeruginosa (strain ATCC 15692 / DSM 22644 / CIP 104116 / JCM 14847 / LMG 12228 / 1C / PRS 101 / PAO1) OX=208964 GN=topA PE=3 SV=1	DNA topoisomerase 1	0	0.08	0.5	0.42	0.75	1	0.92	0.58	0.67	0.67	0.42	0.42	0.25	0.17	0.17	0.08	0.08	0.17	0.17	0.17		0.08
PAO1(PHIKZ)	PAO1	Q9I2T9	tr|Q9I2T9|Q9I2T9_PSEAE Lon protease OS=Pseudomonas aeruginosa (strain ATCC 15692 / DSM 22644 / CIP 104116 / JCM 14847 / LMG 12228 / 1C / PRS 101 / PAO1) OX=208964 GN=lon PE=2 SV=1	Lon protease	0	0.15	0.38	0.31	0.54	1	0.85	0.69	0.77	0.77	0.38	0.38	0.15	0.15	0.15	0.08	0.08	0.08	0.08	0.08		0.07
PAO1(PHIKZ)	PAO1	Q9I569	tr|Q9I569|Q9I569_PSEAE Probable transcriptional regulator OS=Pseudomonas aeruginosa (strain ATCC 15692 / DSM 22644 / CIP 104116 / JCM 14847 / LMG 12228 / 1C / PRS 101 / PAO1) OX=208964 GN=PA0876 PE=3 SV=1	Probable transcriptional regulator	0	0	0.13	0.2	0.53	1	1	0.67	0.53	0.87	0.33	0.53	0.13	0.13	0.2	0.07	0	0	0	0		0.05
PAO1(PHIKZ)	PAO1	Q9HT15	sp|Q9HT15|ATPL_PSEAE ATP synthase subunit c OS=Pseudomonas aeruginosa (strain ATCC 15692 / DSM 22644 / CIP 104116 / JCM 14847 / LMG 12228 / 1C / PRS 101 / PAO1) OX=208964 GN=atpE PE=3 SV=1	ATP synthase subunit c	0	0.08	0.17	0.25	0.58	1	0.92	0.5	0.5	0.67	0.25	0.5	0.25	0.17	0.17	0.08	0.08	0.17	0.08	0.17		0.2
PAO1(PHIKZ)	PAO1	Q9I3G4	tr|Q9I3G4|Q9I3G4_PSEAE Cytochrome c oxidase, cbb3-type, CcoO subunit OS=Pseudomonas aeruginosa (strain ATCC 15692 / DSM 22644 / CIP 104116 / JCM 14847 / LMG 12228 / 1C / PRS 101 / PAO1) OX=208964 GN=ccoO1 PE=4 SV=1	Cytochrome c oxidase, cbb3-type, CcoO subunit	0	0	0.08	0	0.83	0.75	1	0.5	0.75	0.67	0.33	0.42	0.17	0.08	0.17	0.08	0.17	0.17	0.17	0.17		0.21
PAO1(PHIKZ)	PAO1	P05384	sp|P05384|DBHB_PSEAE DNA-binding protein HU-beta OS=Pseudomonas aeruginosa (strain ATCC 15692 / DSM 22644 / CIP 104116 / JCM 14847 / LMG 12228 / 1C / PRS 101 / PAO1) OX=208964 GN=hupB PE=1 SV=3	DNA-binding protein HU-beta	0	0.08	0.08	0.08	0.5	0.92	1	0.83	0.58	0.75	0.42	0.33	0.25	0.25	0.25	0.08	0.25	0.08	0.17	0.17		0.15
PAO1(PHIKZ)	PAO1	Q9HXB8	tr|Q9HXB8|Q9HXB8_PSEAE Probable transcriptional regulator OS=Pseudomonas aeruginosa (strain ATCC 15692 / DSM 22644 / CIP 104116 / JCM 14847 / LMG 12228 / 1C / PRS 101 / PAO1) OX=208964 GN=PA3895 PE=3 SV=1	Probable transcriptional regulator	0	0	0.07	0.14	0.43	0.93	1	0.64	0.71	0.79	0.36	0.5	0.29	0.14	0.14	0.07	0.07	0.14	0.14	0.07		0.07
PAO1(PHIKZ)	POL	Q51561	sp|Q51561|RPOB_PSEAE DNA-directed RNA polymerase subunit beta OS=Pseudomonas aeruginosa (strain ATCC 15692 / DSM 22644 / CIP 104116 / JCM 14847 / LMG 12228 / 1C / PRS 101 / PAO1) OX=208964 GN=rpoB PE=3 SV=2	DNA-directed RNA polymerase subunit beta	0	0	0	0.15	0.62	1	0.92	0.69	0.85	0.77	0.46	0.38	0.23	0.15	0.15	0.08	0.15	0.15	0.15	0.15		0.08
PAO1(PHIKZ)	POL	O52760	sp|O52760|RPOA_PSEAE DNA-directed RNA polymerase subunit alpha OS=Pseudomonas aeruginosa (strain ATCC 15692 / DSM 22644 / CIP 104116 / JCM 14847 / LMG 12228 / 1C / PRS 101 / PAO1) OX=208964 GN=rpoA PE=3 SV=2	DNA-directed RNA polymerase subunit alpha	0	0	0.08	0.17	0.58	1	0.92	0.75	0.75	0.83	0.42	0.5	0.25	0.25	0.25	0.17	0.17	0.17	0.17	0.08		0.1
PAO1(PHIKZ)	PAO1	Q9I0P9	tr|Q9I0P9|Q9I0P9_PSEAE Probable transcriptional regulator OS=Pseudomonas aeruginosa (strain ATCC 15692 / DSM 22644 / CIP 104116 / JCM 14847 / LMG 12228 / 1C / PRS 101 / PAO1) OX=208964 GN=PA2588 PE=1 SV=1	Probable transcriptional regulator	0	0.18	0.18	0.18	0.36	1	0.55	0.64	0.45	1	0.55	0.73	0.36	0.18	0.18	0.09	0	0	0.09	0		0.26
PAO1(PHIKZ)	PAO1	Q9HTZ3	tr|Q9HTZ3|Q9HTZ3_PSEAE Zn_protease domain-containing protein OS=Pseudomonas aeruginosa (strain ATCC 15692 / DSM 22644 / CIP 104116 / JCM 14847 / LMG 12228 / 1C / PRS 101 / PAO1) OX=208964 GN=PA5196 PE=4 SV=1	Zn_protease domain-containing protein	0	0	0	0.36	0.82	1	0.73	0.55	0.73	0.91	0.64	0.64	0.27	0.18	0.18	0.09	0.09	0.18	0.18	0.18		0.16
PAO1(PHIKZ)	PAO1	Q9HT21	sp|Q9HT21|ATPE_PSEAE ATP synthase epsilon chain OS=Pseudomonas aeruginosa (strain ATCC 15692 / DSM 22644 / CIP 104116 / JCM 14847 / LMG 12228 / 1C / PRS 101 / PAO1) OX=208964 GN=atpC PE=3 SV=1	ATP synthase epsilon chain	0.18	0.27	0.27	0.27	0.45	0.73	0.82	0.55	0.82	1	0.45	0.45	0.27	0.18	0.18	0.09	0.18	0.09	0.09	0.09		0.2
PAO1(PHIKZ)	PAO1	Q9I3G5	tr|Q9I3G5|Q9I3G5_PSEAE Cbb3-type cytochrome c oxidase subunit OS=Pseudomonas aeruginosa (strain ATCC 15692 / DSM 22644 / CIP 104116 / JCM 14847 / LMG 12228 / 1C / PRS 101 / PAO1) OX=208964 GN=ccoP1 PE=3 SV=1	Cbb3-type cytochrome c oxidase subunit	0	0	0	0.38	0.5	0.75	0.38	0.25	0.13	0.25	1	0.38	0.5	0.25	0.25	0.25	0	0	0	0.88		0.51
PAO1(PHIKZ)	PAO1	Q9I3P9	tr|Q9I3P9|Q9I3P9_PSEAE Flagellar biosynthesis protein FlhA OS=Pseudomonas aeruginosa (strain ATCC 15692 / DSM 22644 / CIP 104116 / JCM 14847 / LMG 12228 / 1C / PRS 101 / PAO1) OX=208964 GN=flhA PE=3 SV=1	Flagellar biosynthesis protein FlhA	0	0.2	0.4	0.4	0.4	1	0.4	0	0	0.6	0	0	0	0	0	0	0	0	0	1		0.77
PAO1(PHIKZ)	PAO1	Q9I5V7	sp|Q9I5V7|TSAD_PSEAE tRNA N6-adenosine threonylcarbamoyltransferase OS=Pseudomonas aeruginosa (strain ATCC 15692 / DSM 22644 / CIP 104116 / JCM 14847 / LMG 12228 / 1C / PRS 101 / PAO1) OX=208964 GN=tsaD PE=3 SV=1	tRNA N6-adenosine threonylcarbamoyltransferase	0.07	0.14	0.29	0.21	0.57	1	0.07	0	0.29	0.71	0.07	0.43	0.29	0.14	0.14	0.07	0.07	0.14	0.14	0.21		0.3
PAO1(PHIKZ)	PAO1	Q9I187	tr|Q9I187|Q9I187_PSEAE Probable dipeptidase OS=Pseudomonas aeruginosa (strain ATCC 15692 / DSM 22644 / CIP 104116 / JCM 14847 / LMG 12228 / 1C / PRS 101 / PAO1) OX=208964 GN=PA2393 PE=4 SV=1	Probable dipeptidase	0	0	0	0	0	1	0	0	0	0	0	0	0	0	0	0	0	0	0	0		0.09
PAO1(PHIKZ)	PAO1	Q9I0Q1	sp|Q9I0Q1|UVRC_PSEAE UvrABC system protein C OS=Pseudomonas aeruginosa (strain ATCC 15692 / DSM 22644 / CIP 104116 / JCM 14847 / LMG 12228 / 1C / PRS 101 / PAO1) OX=208964 GN=uvrC PE=3 SV=1	UvrABC system protein C	0	0	0	0	0.62	1	0.14	0.02	0.05	0.05	0	0	0	0	0	0	0	0	0	0		0.21
PAO1(PHIKZ)	PAO1	Q9HWQ0	tr|Q9HWQ0|Q9HWQ0_PSEAE Probable iron-sulfur protein OS=Pseudomonas aeruginosa (strain ATCC 15692 / DSM 22644 / CIP 104116 / JCM 14847 / LMG 12228 / 1C / PRS 101 / PAO1) OX=208964 GN=PA4131 PE=4 SV=1	Probable iron-sulfur protein	0	0.03	0.24	0.24	0.92	1	0.03	0.03	0	0	0	0	0	0	0	0	0	0	0	0		0.08
PAO1(PHIKZ)	PAO1	Q9HTL8	tr|Q9HTL8|Q9HTL8_PSEAE Uncharacterized protein OS=Pseudomonas aeruginosa (strain ATCC 15692 / DSM 22644 / CIP 104116 / JCM 14847 / LMG 12228 / 1C / PRS 101 / PAO1) OX=208964 GN=PA5340 PE=4 SV=1	Uncharacterized protein	0	1	0	0	0	1	0	0	0	0	0	0	0	0	0	0	0	0	0	0		0.99
PAO1(PHIKZ)	PAO1	Q9I133	tr|Q9I133|Q9I133_PSEAE Probable transcriptional regulator OS=Pseudomonas aeruginosa (strain ATCC 15692 / DSM 22644 / CIP 104116 / JCM 14847 / LMG 12228 / 1C / PRS 101 / PAO1) OX=208964 GN=PA2449 PE=4 SV=1	Probable transcriptional regulator	0	0	0	0	0	1	0	0	0	0	0	0	0	0.5	0.5	0	0	0.5	0.5	0.5		0.93
PAO1(PHIKZ)	PAO1	Q9I5G0	tr|Q9I5G0|Q9I5G0_PSEAE Inhibitor of cysteine peptidase OS=Pseudomonas aeruginosa (strain ATCC 15692 / DSM 22644 / CIP 104116 / JCM 14847 / LMG 12228 / 1C / PRS 101 / PAO1) OX=208964 GN=icp PE=1 SV=1	Inhibitor of cysteine peptidase	0	0	0	0	0.5	1	0	0	0	0	0	0	0	0	0	0	0	0	0	0		0.97
PAO1(PHIKZ)	PAO1	G3XCW5	tr|G3XCW5|G3XCW5_PSEAE Uncharacterized protein OS=Pseudomonas aeruginosa (strain ATCC 15692 / DSM 22644 / CIP 104116 / JCM 14847 / LMG 12228 / 1C / PRS 101 / PAO1) OX=208964 GN=PA3031 PE=4 SV=1	Uncharacterized protein	0	0	0	0	1	1	0	0	0	0	0	0	0	0	0	0	0	0	0	0		0.96
PAO1(PHIKZ)	PAO1	Q9I1H3	sp|Q9I1H3|AMBE_PSEAE AMB antimetabolite synthase AmbE OS=Pseudomonas aeruginosa (strain ATCC 15692 / DSM 22644 / CIP 104116 / JCM 14847 / LMG 12228 / 1C / PRS 101 / PAO1) OX=208964 GN=ambE PE=1 SV=1	AMB antimetabolite synthase AmbE	0	0	0	0.25	0.33	1	0.08	0	0	0.25	0	0.08	0	0	0	0	0	0.08	0.17	0.08		0.71
PAO1(PHIKZ)	PAO1	Q9HVK2	tr|Q9HVK2|Q9HVK2_PSEAE PHB domain-containing protein OS=Pseudomonas aeruginosa (strain ATCC 15692 / DSM 22644 / CIP 104116 / JCM 14847 / LMG 12228 / 1C / PRS 101 / PAO1) OX=208964 GN=PA4582 PE=3 SV=1	PHB domain-containing protein	0	0	0	0	0	1	0	0	0	0	0	0	0	0	0	0	0	0.14	0.29	0.29		0.89
PAO1(PHIKZ)	PAO1	Q9HTF0	tr|Q9HTF0|Q9HTF0_PSEAE Uncharacterized protein OS=Pseudomonas aeruginosa (strain ATCC 15692 / DSM 22644 / CIP 104116 / JCM 14847 / LMG 12228 / 1C / PRS 101 / PAO1) OX=208964 GN=PA5414 PE=4 SV=1	Uncharacterized protein	0	0	0	0	1	1	1	0	0	0	0	0	0	0	0	0	0	0	0	0		0.95
PAO1(PHIKZ)	PAO1	Q9I2E0	tr|Q9I2E0|Q9I2E0_PSEAE Probable ATP-binding component of ABC transporter OS=Pseudomonas aeruginosa (strain ATCC 15692 / DSM 22644 / CIP 104116 / JCM 14847 / LMG 12228 / 1C / PRS 101 / PAO1) OX=208964 GN=PA1964 PE=4 SV=1	Probable ATP-binding component of ABC transporter	0	0	0	0	1	0.73	0.36	0.18	0	0	0.09	0.09	0.09	0.09	0.09	0.09	0.09	0.18	0.27	0.27		0.59
PAO1(PHIKZ)	PAO1	Q9HXH6	tr|Q9HXH6|Q9HXH6_PSEAE RDD domain-containing protein OS=Pseudomonas aeruginosa (strain ATCC 15692 / DSM 22644 / CIP 104116 / JCM 14847 / LMG 12228 / 1C / PRS 101 / PAO1) OX=208964 GN=PA3826 PE=4 SV=1	RDD domain-containing protein	0	0	0	0	1	0.69	0.69	0.38	0.38	0.38	0	0	0	0	0	0	0	0	0	0.15		0.53
PAO1(PHIKZ)	PAO1	P25084	sp|P25084|LASR_PSEAE Transcriptional activator protein LasR OS=Pseudomonas aeruginosa (strain ATCC 15692 / DSM 22644 / CIP 104116 / JCM 14847 / LMG 12228 / 1C / PRS 101 / PAO1) OX=208964 GN=lasR PE=1 SV=1	Transcriptional activator protein LasR	0	0	0	0.17	0.17	1	0.33	0.5	0	0.17	0	0	0	0.17	0	0	0	0	0	0		0.83
PAO1(PHIKZ)	PAO1	Q9I314	tr|Q9I314|Q9I314_PSEAE Lipoprotein OS=Pseudomonas aeruginosa (strain ATCC 15692 / DSM 22644 / CIP 104116 / JCM 14847 / LMG 12228 / 1C / PRS 101 / PAO1) OX=208964 GN=pscJ PE=3 SV=1	Lipoprotein	0	0	0	0.08	0.33	1	0.58	0.58	0.08	0.33	0.17	0.17	0.08	0.08	0.08	0.08	0	0	0.08	0.08		0.52
PAO1(PHIKZ)	PAO1	Q9HU32	tr|Q9HU32|Q9HU32_PSEAE Probable ATP-binding component of ABC transporter OS=Pseudomonas aeruginosa (strain ATCC 15692 / DSM 22644 / CIP 104116 / JCM 14847 / LMG 12228 / 1C / PRS 101 / PAO1) OX=208964 GN=PA5152 PE=3 SV=1	Probable ATP-binding component of ABC transporter	0	0	0	0	0	0.75	1	0.75	0.25	0	0.25	0.25	0	0	0	0	0	0	0	0		0.87
PAO1(PHIKZ)	PAO1	Q9HTI8	tr|Q9HTI8|Q9HTI8_PSEAE Probable ATP-binding component of ABC transporter OS=Pseudomonas aeruginosa (strain ATCC 15692 / DSM 22644 / CIP 104116 / JCM 14847 / LMG 12228 / 1C / PRS 101 / PAO1) OX=208964 GN=PA5376 PE=4 SV=1	Probable ATP-binding component of ABC transporter	0	0	0	0	0	1	1	0.5	0	0	0	0	0	0	0	0	0	0	0	0.33		0.82
PAO1(PHIKZ)	PAO1	Q9I1N5	tr|Q9I1N5|Q9I1N5_PSEAE PslD OS=Pseudomonas aeruginosa (strain ATCC 15692 / DSM 22644 / CIP 104116 / JCM 14847 / LMG 12228 / 1C / PRS 101 / PAO1) OX=208964 GN=pslD PE=4 SV=1	PslD	0	0	0	0	0.25	0.5	0.5	0.5	0.5	0	0	0	0	0	0	0	0	0	0	1		0.86
PAO1(PHIKZ)	PAO1	Q9I786	tr|Q9I786|Q9I786_PSEAE Uncharacterized protein OS=Pseudomonas aeruginosa (strain ATCC 15692 / DSM 22644 / CIP 104116 / JCM 14847 / LMG 12228 / 1C / PRS 101 / PAO1) OX=208964 GN=PA0046 PE=4 SV=1	Uncharacterized protein	0.67	0	0	0	0	1	1	0.67	0.67	0	0	0	0	0	0	0	0	0	0.33	0.67		0.85
PAO1(PHIKZ)	PAO1	Q9HXW8	tr|Q9HXW8|Q9HXW8_PSEAE Probable ATP-binding component of ABC transporter OS=Pseudomonas aeruginosa (strain ATCC 15692 / DSM 22644 / CIP 104116 / JCM 14847 / LMG 12228 / 1C / PRS 101 / PAO1) OX=208964 GN=PA3672 PE=4 SV=1	Probable ATP-binding component of ABC transporter	0.2	0.4	0	0.6	0.6	0.6	1	0.6	0	0	0	0	0	0.2	0.2	0.2	0	0	0	0.6		0.75
PAO1(PHIKZ)	PAO1	Q9HY73	tr|Q9HY73|Q9HY73_PSEAE Probable ATP-binding component of ABC transporter OS=Pseudomonas aeruginosa (strain ATCC 15692 / DSM 22644 / CIP 104116 / JCM 14847 / LMG 12228 / 1C / PRS 101 / PAO1) OX=208964 GN=PA3538 PE=4 SV=1	Probable ATP-binding component of ABC transporter	0	0.13	0.25	0.13	0.38	0.63	1	0.38	0.38	0.25	0.13	0	0.13	0.25	0.13	0.38	0.13	0.38	0.63	0.5		0.51
PAO1(PHIKZ)	PAO1	Q9HXE5	sp|Q9HXE5|RHLB_PSEAE ATP-dependent RNA helicase RhlB OS=Pseudomonas aeruginosa (strain ATCC 15692 / DSM 22644 / CIP 104116 / JCM 14847 / LMG 12228 / 1C / PRS 101 / PAO1) OX=208964 GN=rhlB PE=3 SV=1	ATP-dependent RNA helicase RhlB	0	0.25	0.5	0.25	0.5	1	1	0.5	0.25	0	0	0	0	0	0.25	0	0	0.25	0.25	0.5		0.77
PAO1(PHIKZ)	PAO1	Q9I572	tr|Q9I572|Q9I572_PSEAE HTH-type transcriptional regulatory protein TyrR OS=Pseudomonas aeruginosa (strain ATCC 15692 / DSM 22644 / CIP 104116 / JCM 14847 / LMG 12228 / 1C / PRS 101 / PAO1) OX=208964 GN=phhR PE=4 SV=1	HTH-type transcriptional regulatory protein TyrR	0	0	0.14	0.14	0.57	1	1	0.43	0.14	0	0	0.14	0.14	0.14	0.14	0.14	0.14	0.14	0.43	0.14		0.67
PAO1(PHIKZ)	PAO1	Q9HWB6	tr|Q9HWB6|Q9HWB6_PSEAE RecBCD enzyme subunit RecB OS=Pseudomonas aeruginosa (strain ATCC 15692 / DSM 22644 / CIP 104116 / JCM 14847 / LMG 12228 / 1C / PRS 101 / PAO1) OX=208964 GN=recB PE=3 SV=1	RecBCD enzyme subunit RecB	0	0.03	0.13	0.18	0.21	0.26	0.32	1	0.08	0.08	0.05	0.05	0	0.03	0	0	0	0	0	0		0.09
PAO1(PHIKZ)	PAO1	Q9HWH5	tr|Q9HWH5|Q9HWH5_PSEAE Probable Resistance-Nodulation-Cell Division (RND) efflux membrane fusion protein OS=Pseudomonas aeruginosa (strain ATCC 15692 / DSM 22644 / CIP 104116 / JCM 14847 / LMG 12228 / 1C / PRS 101 / PAO1) OX=208964 GN=mexH PE=3 SV=1	Probable Resistance-Nodulation-Cell Division (RND) efflux membrane fusion protein	0	0.01	0.04	0.01	0.01	0.01	0	1	0	0	0.01	0	0	0	0	0	0	0	0.01	0		0.09
PAO1(PHIKZ)	PAO1	Q9HXR4	tr|Q9HXR4|Q9HXR4_PSEAE Uncharacterized protein OS=Pseudomonas aeruginosa (strain ATCC 15692 / DSM 22644 / CIP 104116 / JCM 14847 / LMG 12228 / 1C / PRS 101 / PAO1) OX=208964 GN=PA3728 PE=4 SV=1	Uncharacterized protein	0	0.08	0.23	0.15	0.15	0.15	1	0	0	0.08	0.08	0.38	0	0	0.08	0.08	0.08	0.15	0.23	0.31		0.57
PAO1(PHIKZ)	PAO1	Q9HZW2	tr|Q9HZW2|Q9HZW2_PSEAE Putative repressor of atu genes OS=Pseudomonas aeruginosa (strain ATCC 15692 / DSM 22644 / CIP 104116 / JCM 14847 / LMG 12228 / 1C / PRS 101 / PAO1) OX=208964 GN=atuR PE=4 SV=1	Putative repressor of atu genes	0	0	0	0	0	0	1	0	0	0	0	0	0	0	0	0	0	0	0	0		0.02
PAO1(PHIKZ)	PAO1	Q9I5W2	tr|Q9I5W2|Q9I5W2_PSEAE Fido domain-containing protein OS=Pseudomonas aeruginosa (strain ATCC 15692 / DSM 22644 / CIP 104116 / JCM 14847 / LMG 12228 / 1C / PRS 101 / PAO1) OX=208964 GN=PA0574 PE=4 SV=1	Fido domain-containing protein	0	0.06	0.31	0.11	0.4	0.43	1	0.17	0.11	0	0	0	0	0	0	0	0	0	0	0		0.07
PAO1(PHIKZ)	PAO1	Q9I3M3	tr|Q9I3M3|Q9I3M3_PSEAE Uncharacterized protein OS=Pseudomonas aeruginosa (strain ATCC 15692 / DSM 22644 / CIP 104116 / JCM 14847 / LMG 12228 / 1C / PRS 101 / PAO1) OX=208964 GN=PA1489 PE=4 SV=1	Uncharacterized protein	0	0.07	0.07	0	0.41	0.34	1	0.41	0	0	0	0	0	0	0	0	0	0	0	0		0
PAO1(PHIKZ)	PAO1	Q9HZ15	tr|Q9HZ15|Q9HZ15_PSEAE Probable transcriptional regulator OS=Pseudomonas aeruginosa (strain ATCC 15692 / DSM 22644 / CIP 104116 / JCM 14847 / LMG 12228 / 1C / PRS 101 / PAO1) OX=208964 GN=PA3225 PE=3 SV=1	Probable transcriptional regulator	0	0	0.05	0.05	0.21	0.42	0.32	0.26	1	0.21	0.21	0.11	0.16	0.16	0.11	0.05	0	0.05	0.11	0.11		0.3
PAO1(PHIKZ)	PAO1	Q9I7C1	tr|Q9I7C1|Q9I7C1_PSEAE Lysophosphatidic acid acyltransferase, LptA OS=Pseudomonas aeruginosa (strain ATCC 15692 / DSM 22644 / CIP 104116 / JCM 14847 / LMG 12228 / 1C / PRS 101 / PAO1) OX=208964 GN=lptA PE=4 SV=1	Lysophosphatidic acid acyltransferase, LptA	0.04	0.13	0.26	0.26	0.22	0.3	0.13	0.57	1	0	0.35	0	0.35	0	0	0	0	0.04	0.04	0.04		0.16
PAO1(PHIKZ)	PAO1	Q9HUT7	tr|Q9HUT7|Q9HUT7_PSEAE Osmotically inducible lipoprotein OsmE OS=Pseudomonas aeruginosa (strain ATCC 15692 / DSM 22644 / CIP 104116 / JCM 14847 / LMG 12228 / 1C / PRS 101 / PAO1) OX=208964 GN=osmE PE=1 SV=1	Osmotically inducible lipoprotein OsmE	0.06	0.06	0.11	0.17	0.11	0.11	0.17	0.06	1	0	0	0	0	0	0	0	0	0	0	0		0.65
PAO1(PHIKZ)	PAO1	G3XCX1	tr|G3XCX1|G3XCX1_PSEAE Nitrate reductase (quinone) OS=Pseudomonas aeruginosa (strain ATCC 15692 / DSM 22644 / CIP 104116 / JCM 14847 / LMG 12228 / 1C / PRS 101 / PAO1) OX=208964 GN=narG PE=3 SV=1	Nitrate reductase (quinone)	0	0	0	0	0.04	0.04	0.01	0	1	0	0	0	0	0	0	0	0	0	0	0		0
PAO1(PHIKZ)	PAO1	Q9I4U7	tr|Q9I4U7|Q9I4U7_PSEAE Aldehyde dehydrogenase (NAD(+)) OS=Pseudomonas aeruginosa (strain ATCC 15692 / DSM 22644 / CIP 104116 / JCM 14847 / LMG 12228 / 1C / PRS 101 / PAO1) OX=208964 GN=PA1027 PE=3 SV=1	Aldehyde dehydrogenase (NAD(+))	0	0.02	0.4	0.32	0.26	0.09	0.06	0	1	0	0	0	0	0	0	0	0	0	0	0		0
PAO1(PHIKZ)	PAO1	Q9HV32	sp|Q9HV32|PMRA_PSEAE Response regulator protein PmrA OS=Pseudomonas aeruginosa (strain ATCC 15692 / DSM 22644 / CIP 104116 / JCM 14847 / LMG 12228 / 1C / PRS 101 / PAO1) OX=208964 GN=pmrA PE=1 SV=1	Response regulator protein PmrA	0	0	0	0	0	0	0	0	1	0	0	0	0	0	0	0	0	0	0.67	0.17		0.9
PAO1(PHIKZ)	PAO1	Q9HZ23	tr|Q9HZ23|Q9HZ23_PSEAE CyaB OS=Pseudomonas aeruginosa (strain ATCC 15692 / DSM 22644 / CIP 104116 / JCM 14847 / LMG 12228 / 1C / PRS 101 / PAO1) OX=208964 GN=cyaB PE=1 SV=1	CyaB	0.06	0.06	0	0	0	0.22	0.33	0.28	1	0	0	0	0	0	0	0	0.44	0.56	0.72	0.67		0.22
PAO1(PHIKZ)	PAO1	Q9I791	tr|Q9I791|Q9I791_PSEAE Probable hemagglutinin OS=Pseudomonas aeruginosa (strain ATCC 15692 / DSM 22644 / CIP 104116 / JCM 14847 / LMG 12228 / 1C / PRS 101 / PAO1) OX=208964 GN=PA0041 PE=4 SV=1	Probable hemagglutinin	0.04	0.09	0.48	0.17	0.22	0.35	0.39	0.22	0	0	0	0	0	0	0	0	1	0.35	0.26	0.17		0.14
PAO1(PHIKZ)	PAO1	Q9I6C0	tr|Q9I6C0|Q9I6C0_PSEAE Cell division ATP-binding protein FtsE OS=Pseudomonas aeruginosa (strain ATCC 15692 / DSM 22644 / CIP 104116 / JCM 14847 / LMG 12228 / 1C / PRS 101 / PAO1) OX=208964 GN=ftsE PE=3 SV=1	Cell division ATP-binding protein FtsE	0	0.08	0.23	0.15	0.15	0.15	0.08	0.08	0	0.04	0	0	0.15	0.04	0.08	0.08	1	0.23	0.08	0.08		0.3
PAO1(PHIKZ)	PAO1	P13794	sp|P13794|PORF_PSEAE Outer membrane porin F OS=Pseudomonas aeruginosa (strain ATCC 15692 / DSM 22644 / CIP 104116 / JCM 14847 / LMG 12228 / 1C / PRS 101 / PAO1) OX=208964 GN=oprF PE=1 SV=1	Outer membrane porin F	0	0	0	0	0	0	0	0	0	0	0	0	0	0	0	1	1	0	0	0		0.95
PAO1(PHIKZ)	PAO1	Q9I1I4;Q51485	tr|Q9I1I4|Q9I1I4_PSEAE Porin OS=Pseudomonas aeruginosa (strain ATCC 15692 / DSM 22644 / CIP 104116 / JCM 14847 / LMG 12228 / 1C / PRS 101 / PAO1) OX=208964 GN=PA2291 PE=3 SV=1;sp|Q51485|PORB_PSEAE Porin B OS=Pseudomonas aeruginosa (strain ATCC 15692 / DSM	Porin B	0	0	0	0	0	0	0	0	0	0	0	0	0	0	0	0	1	0	0	0		0.98
PAO1(PHIKZ)	PAO1	P17323	sp|P17323|LPPL_PSEAE Lipopeptide OS=Pseudomonas aeruginosa (strain ATCC 15692 / DSM 22644 / CIP 104116 / JCM 14847 / LMG 12228 / 1C / PRS 101 / PAO1) OX=208964 GN=lppL PE=1 SV=1	Lipopeptide	0	0	0	0	0	0	0	0	0	0	0	0	0	0	0	0	0	0	0	0		1
PAO1(PHIKZ)	PAO1	Q9I2K8	tr|Q9I2K8|Q9I2K8_PSEAE Uncharacterized protein OS=Pseudomonas aeruginosa (strain ATCC 15692 / DSM 22644 / CIP 104116 / JCM 14847 / LMG 12228 / 1C / PRS 101 / PAO1) OX=208964 GN=PA1889 PE=4 SV=1	Uncharacterized protein	0	0	0	0	0	0	0	0	0	0	0	0	0	0	0	0	0	0	0	0		1
PAO1(PHIKZ)	PAO1	Q9HVC3	sp|Q9HVC3|PTH_PSEAE Peptidyl-tRNA hydrolase OS=Pseudomonas aeruginosa (strain ATCC 15692 / DSM 22644 / CIP 104116 / JCM 14847 / LMG 12228 / 1C / PRS 101 / PAO1) OX=208964 GN=pth PE=1 SV=1	Peptidyl-tRNA hydrolase	0	0	0	0	0	0	0	0	0	0	0	0	0	0	0	0	0	0	0	0		1
PAO1(PHIKZ)	PAO1	Q9I2D9	tr|Q9I2D9|Q9I2D9_PSEAE Uncharacterized protein OS=Pseudomonas aeruginosa (strain ATCC 15692 / DSM 22644 / CIP 104116 / JCM 14847 / LMG 12228 / 1C / PRS 101 / PAO1) OX=208964 GN=PA1965 PE=4 SV=1	Uncharacterized protein	0	0	0	0	0	0	0	0	0	0	0	0	0	0	0	0	0	0	0	0		1
PAO1(PHIKZ)	PAO1	P43502	sp|P43502|PILI_PSEAE Protein PilI OS=Pseudomonas aeruginosa (strain ATCC 15692 / DSM 22644 / CIP 104116 / JCM 14847 / LMG 12228 / 1C / PRS 101 / PAO1) OX=208964 GN=pilI PE=4 SV=1	Protein PilI	0	0	0	0	0	0	0	0	0	0	0	0	0	0	0	0	0	0	0	0		1
PAO1(PHIKZ)	PAO1	Q9HWK2	tr|Q9HWK2|Q9HWK2_PSEAE Probable porin OS=Pseudomonas aeruginosa (strain ATCC 15692 / DSM 22644 / CIP 104116 / JCM 14847 / LMG 12228 / 1C / PRS 101 / PAO1) OX=208964 GN=PA4179 PE=1 SV=1	Probable porin	0	0	0	0	0	0	0	0	0	0	0	0	0	0	0	0	0	0	0	0		1
PAO1(PHIKZ)	PAO1	Q9I5X8	tr|Q9I5X8|Q9I5X8_PSEAE Methyltransf_11 domain-containing protein OS=Pseudomonas aeruginosa (strain ATCC 15692 / DSM 22644 / CIP 104116 / JCM 14847 / LMG 12228 / 1C / PRS 101 / PAO1) OX=208964 GN=PA0558 PE=4 SV=1	Methyltransf_11 domain-containing protein	0	0	0	0	0	0	0	0	0	0	0	0	0	0	0	0	0	0	0	0		1
PAO1(PHIKZ)	PAO1	Q9HW14	tr|Q9HW14|Q9HW14_PSEAE Uncharacterized protein OS=Pseudomonas aeruginosa (strain ATCC 15692 / DSM 22644 / CIP 104116 / JCM 14847 / LMG 12228 / 1C / PRS 101 / PAO1) OX=208964 GN=PA4390 PE=4 SV=1	Uncharacterized protein	0	0	0	0	0	0	0	0	0	0	0	0	0	0	0	0	0	0	0	0		1
PAO1(PHIKZ)	PAO1	Q9HYX3	tr|Q9HYX3|Q9HYX3_PSEAE Probable TonB-dependent receptor OS=Pseudomonas aeruginosa (strain ATCC 15692 / DSM 22644 / CIP 104116 / JCM 14847 / LMG 12228 / 1C / PRS 101 / PAO1) OX=208964 GN=PA3268 PE=3 SV=1	Probable TonB-dependent receptor	0	0	0	0	0	0	0	0	0	0	0	0	0	0	0	0	0	0	0	0		1
PAO1(PHIKZ)	PAO1	Q9HT86	tr|Q9HT86|Q9HT86_PSEAE AmpDh2 OS=Pseudomonas aeruginosa (strain ATCC 15692 / DSM 22644 / CIP 104116 / JCM 14847 / LMG 12228 / 1C / PRS 101 / PAO1) OX=208964 GN=ampDh2 PE=1 SV=1	AmpDh2	0	0	0	0	0	0	0	0	0	0	0	0	0	0	0	0	0	0	0	0		1
PAO1(PHIKZ)	PAO1	Q9I4B6	tr|Q9I4B6|Q9I4B6_PSEAE Membrane-bound lytic murein transglycosylase A OS=Pseudomonas aeruginosa (strain ATCC 15692 / DSM 22644 / CIP 104116 / JCM 14847 / LMG 12228 / 1C / PRS 101 / PAO1) OX=208964 GN=PA1222 PE=4 SV=1	Membrane-bound lytic murein transglycosylase A	0	0	0	1	0	0	0	0	0	0	0	0	0	0	0	0	0	0	0	0		0.99
PAO1(PHIKZ)	PAO1	Q9I384	tr|Q9I384|Q9I384_PSEAE Uncharacterized protein OS=Pseudomonas aeruginosa (strain ATCC 15692 / DSM 22644 / CIP 104116 / JCM 14847 / LMG 12228 / 1C / PRS 101 / PAO1) OX=208964 GN=PA1641 PE=4 SV=1	Uncharacterized protein	0	0.08	0.08	1	0.08	0	0	0	0	0	0	0	0	0	0	0	0	0	0	0		0.85
PAO1(PHIKZ)	PAO1	Q9HXT3	tr|Q9HXT3|Q9HXT3_PSEAE Probable chemotaxis transducer OS=Pseudomonas aeruginosa (strain ATCC 15692 / DSM 22644 / CIP 104116 / JCM 14847 / LMG 12228 / 1C / PRS 101 / PAO1) OX=208964 GN=wspA PE=3 SV=1	Probable chemotaxis transducer	0	0.13	0.5	0.63	0.88	0.75	0.63	0.5	0.38	0.63	0.63	1	0.75	0.5	0.63	0.25	0.25	0.38	0.25	0.38		0.2
PAO1(PHIKZ)	POL	Q9HV72	tr|Q9HV72|Q9HV72_PSEAE Poly(A) polymerase I OS=Pseudomonas aeruginosa (strain ATCC 15692 / DSM 22644 / CIP 104116 / JCM 14847 / LMG 12228 / 1C / PRS 101 / PAO1) OX=208964 GN=pcnB PE=3 SV=1	Poly(A) polymerase I	0	0.1	0.3	0.3	0.3	0.6	0.9	0.5	0.8	0.2	0.4	0.5	0.3	0.2	0.3	0.2	0.4	0.6	0.7	1		0.12
PAO1(PHIKZ)	PAO1	Q9HZ98	tr|Q9HZ98|Q9HZ98_PSEAE Heat-shock protein IbpA OS=Pseudomonas aeruginosa (strain ATCC 15692 / DSM 22644 / CIP 104116 / JCM 14847 / LMG 12228 / 1C / PRS 101 / PAO1) OX=208964 GN=ibpA PE=3 SV=1	Heat-shock protein IbpA	0.25	0.25	0.5	0.25	0.5	0.5	1	0.5	0.75	0.5	0.25	0.75	0.25	0.25	0.75	0	0.25	1	1	1		0.57
PAO1(PHIKZ)	PAO1	Q9HUC7	tr|Q9HUC7|Q9HUC7_PSEAE SPOR domain-containing protein OS=Pseudomonas aeruginosa (strain ATCC 15692 / DSM 22644 / CIP 104116 / JCM 14847 / LMG 12228 / 1C / PRS 101 / PAO1) OX=208964 GN=PA5052 PE=4 SV=1	SPOR domain-containing protein	0.33	0.67	0.67	0	0.5	0.83	0.67	0.5	1	0.5	0.67	0.5	0.5	0.5	0.5	0.33	0.67	0.83	0.67	0.67		0.31
PAO1(PHIKZ)	PAO1	Q9HU37	tr|Q9HU37|Q9HU37_PSEAE Adenine DNA glycosylase OS=Pseudomonas aeruginosa (strain ATCC 15692 / DSM 22644 / CIP 104116 / JCM 14847 / LMG 12228 / 1C / PRS 101 / PAO1) OX=208964 GN=mutY PE=3 SV=1	Adenine DNA glycosylase	0	0.14	0.43	0.14	0.43	1	0.86	0.14	0.71	0.57	0.57	0.43	0.29	0.14	0.29	0.14	0.29	0.57	0.43	0.57		0.43
PAO1(PHIKZ)	PAO1	Q9I6X4	tr|Q9I6X4|Q9I6X4_PSEAE Probable Resistance-Nodulation-Cell Division (RND) efflux transporter OS=Pseudomonas aeruginosa (strain ATCC 15692 / DSM 22644 / CIP 104116 / JCM 14847 / LMG 12228 / 1C / PRS 101 / PAO1) OX=208964 GN=PA0158 PE=1 SV=1	Probable Resistance-Nodulation-Cell Division (RND) efflux transporter	0	0	0.5	0	0.5	0.5	0.5	0	0.5	0	0.5	0.5	0.5	0.5	0.5	0	0.5	0.5	0.5	1		0.86
PAO1(PHIKZ)	PAO1	Q9HXT4	tr|Q9HXT4|Q9HXT4_PSEAE CheW-like domain-containing protein OS=Pseudomonas aeruginosa (strain ATCC 15692 / DSM 22644 / CIP 104116 / JCM 14847 / LMG 12228 / 1C / PRS 101 / PAO1) OX=208964 GN=wspB PE=4 SV=1	CheW-like domain-containing protein	0.33	0.33	0	0.33	0.33	0.33	0.67	0.33	0	0.33	0.33	0.67	0.67	0	0.67	0.33	0.33	0.67	1	1		0.74
PAO1(PHIKZ)	PAO1	Q9I753	sp|Q9I753|TSSK1_PSEAE Type VI secretion system baseplate component TssK1 OS=Pseudomonas aeruginosa (strain ATCC 15692 / DSM 22644 / CIP 104116 / JCM 14847 / LMG 12228 / 1C / PRS 101 / PAO1) OX=208964 GN=tssK1 PE=1 SV=1	Type VI secretion system baseplate component TssK1	0	0	0.2	0.2	0.2	0.4	0.4	0.2	0.2	0.6	0.4	0.4	0.4	0.2	0.4	0.2	0.4	0.8	0.8	1		0.62
PAO1(PHIKZ)	PAO1	P11221	sp|P11221|OPRI_PSEAE Major outer membrane lipoprotein OS=Pseudomonas aeruginosa (strain ATCC 15692 / DSM 22644 / CIP 104116 / JCM 14847 / LMG 12228 / 1C / PRS 101 / PAO1) OX=208964 GN=oprI PE=3 SV=1	Major outer membrane lipoprotein	0	1	1	1	1	1	1	1	1	1	0	0	0	0	0	0	1	1	1	1		0.85
PAO1(PHIKZ)	PAO1	Q9I3I6	tr|Q9I3I6|Q9I3I6_PSEAE Chromosome partition protein Smc OS=Pseudomonas aeruginosa (strain ATCC 15692 / DSM 22644 / CIP 104116 / JCM 14847 / LMG 12228 / 1C / PRS 101 / PAO1) OX=208964 GN=smc PE=3 SV=1	Chromosome partition protein Smc	0.17	0.33	0.83	0.83	1	1	0.67	0.33	0.5	0.17	0.17	0.17	0.17	0.17	0.17	0.17	0.33	0.67	0.67	0.83		0.42
PAO1(PHIKZ)	PAO1	Q9I4Q6	tr|Q9I4Q6|Q9I4Q6_PSEAE Probable heat shock protein (Hsp90 family) OS=Pseudomonas aeruginosa (strain ATCC 15692 / DSM 22644 / CIP 104116 / JCM 14847 / LMG 12228 / 1C / PRS 101 / PAO1) OX=208964 GN=PA1068 PE=3 SV=1	Probable heat shock protein (Hsp90 family)	0	0.17	0.67	1	0.83	1	0.83	0.33	0.17	0.17	0.17	0.17	0	0.17	0.17	0	0.17	0.33	0.5	0.67		0.56
PAO1(PHIKZ)	PAO1	Q9HTY1	tr|Q9HTY1|Q9HTY1_PSEAE CYTH domain-containing protein OS=Pseudomonas aeruginosa (strain ATCC 15692 / DSM 22644 / CIP 104116 / JCM 14847 / LMG 12228 / 1C / PRS 101 / PAO1) OX=208964 GN=PA5209 PE=4 SV=1	CYTH domain-containing protein	0	0.4	1	0.8	1	1	0.8	0.4	0.2	0.2	0.2	0	0	0.2	0.2	0.2	0.2	0.4	0.6	0.8		0.58
PAO1(PHIKZ)	PAO1	Q9I2R3	tr|Q9I2R3|Q9I2R3_PSEAE Probable protease OS=Pseudomonas aeruginosa (strain ATCC 15692 / DSM 22644 / CIP 104116 / JCM 14847 / LMG 12228 / 1C / PRS 101 / PAO1) OX=208964 GN=PA1832 PE=3 SV=1	Probable protease	0	0	0.5	0.5	0.67	1	0.83	0.83	0.67	0.67	0.5	0.67	0.5	0.33	0.5	0.17	0.33	0.5	0.67	0.67		0.4
PAO1(PHIKZ)	POL	Q9HXZ1	sp|Q9HXZ1|DPO3A_PSEAE DNA polymerase III subunit alpha OS=Pseudomonas aeruginosa (strain ATCC 15692 / DSM 22644 / CIP 104116 / JCM 14847 / LMG 12228 / 1C / PRS 101 / PAO1) OX=208964 GN=dnaE PE=3 SV=1	DNA polymerase III subunit alpha	0	0.2	0.8	0.6	1	1	0.8	0.4	0.4	0.6	0.4	0.4	0.2	0.2	0.4	0.2	0.4	0.6	0.8	0.8		0.5
PAO1(PHIKZ)	PAO1	Q9HV40	sp|Q9HV40|SSRP_PSEAE SsrA-binding protein OS=Pseudomonas aeruginosa (strain ATCC 15692 / DSM 22644 / CIP 104116 / JCM 14847 / LMG 12228 / 1C / PRS 101 / PAO1) OX=208964 GN=smpB PE=3 SV=1	SsrA-binding protein	0	0	0.1	0.7	1	0.7	0.4	0.4	0.5	0.3	0.2	0.3	0.2	0.1	0.2	0.2	0.5	1	0.7	0.8		0.18
PAO1(PHIKZ)	PAO1	Q9I181	tr|Q9I181|Q9I181_PSEAE PvdJ OS=Pseudomonas aeruginosa (strain ATCC 15692 / DSM 22644 / CIP 104116 / JCM 14847 / LMG 12228 / 1C / PRS 101 / PAO1) OX=208964 GN=pvdJ PE=4 SV=2	PvdJ	0	0	0.4	0.8	0.8	1	0.6	0.6	0.2	0.2	0.2	0.4	0.2	0.2	0.2	0.2	0.2	0.6	0.6	0.8		0.6
PAO1(PHIKZ)	PAO1	Q9HVA3	tr|Q9HVA3|Q9HVA3_PSEAE CDP-diacylglycerol--serine O-phosphatidyltransferase OS=Pseudomonas aeruginosa (strain ATCC 15692 / DSM 22644 / CIP 104116 / JCM 14847 / LMG 12228 / 1C / PRS 101 / PAO1) OX=208964 GN=pssA PE=3 SV=1	CDP-diacylglycerol--serine O-phosphatidyltransferase	0	0.33	0.5	0.83	1	0.67	0.67	0.5	0.5	0.33	0.33	0.33	0.17	0.17	0.17	0.17	0.17	0.5	0.5	0.67		0.48
PAO1(PHIKZ)	PAO1	Q9HX68	tr|Q9HX68|Q9HX68_PSEAE Two-component response regulator RocA1 OS=Pseudomonas aeruginosa (strain ATCC 15692 / DSM 22644 / CIP 104116 / JCM 14847 / LMG 12228 / 1C / PRS 101 / PAO1) OX=208964 GN=rocA1 PE=4 SV=1	Two-component response regulator RocA1	0	1	1	1	1	1	1	0	0	0	0	0	1	1	1	0	0	1	1	1		0.87
PAO1(PHIKZ)	PAO1	Q9HXR3	tr|Q9HXR3|Q9HXR3_PSEAE Uncharacterized protein OS=Pseudomonas aeruginosa (strain ATCC 15692 / DSM 22644 / CIP 104116 / JCM 14847 / LMG 12228 / 1C / PRS 101 / PAO1) OX=208964 GN=PA3729 PE=4 SV=1	Uncharacterized protein	0.6	0.6	1	0.6	0.6	0.6	0.6	0.4	0.4	0.6	0.4	0.4	0.2	0.2	0.4	0.2	0.6	0.6	0.6	0.8		0.47
PAO1(PHIKZ)	PAO1	Q9I4S1	tr|Q9I4S1|Q9I4S1_PSEAE Rick_17kDa_Anti domain-containing protein OS=Pseudomonas aeruginosa (strain ATCC 15692 / DSM 22644 / CIP 104116 / JCM 14847 / LMG 12228 / 1C / PRS 101 / PAO1) OX=208964 GN=PA1053 PE=4 SV=1	Rick_17kDa_Anti domain-containing protein	0.5	0.5	1	0.5	0.5	0.5	0.5	0.5	0.5	0.5	0.5	0.5	0.5	0.5	0.5	0.5	0.5	0.5	1	1		0.81
PAO1(PHIKZ)	POL	Q9I3I1	tr|Q9I3I1|Q9I3I1_PSEAE DNA polymerase III subunit gamma/tau OS=Pseudomonas aeruginosa (strain ATCC 15692 / DSM 22644 / CIP 104116 / JCM 14847 / LMG 12228 / 1C / PRS 101 / PAO1) OX=208964 GN=dnaX PE=3 SV=1	DNA polymerase III subunit gamma/tau	0.2	0.4	0.8	0.6	1	0.8	0.6	0.6	0.4	0.4	0.4	0.4	0.4	0.6	0.8	0.6	0.6	0.8	0.8	0.8		0.41
PAO1(PHIKZ)	PAO1	Q9I2V1	tr|Q9I2V1|Q9I2V1_PSEAE PHB domain-containing protein OS=Pseudomonas aeruginosa (strain ATCC 15692 / DSM 22644 / CIP 104116 / JCM 14847 / LMG 12228 / 1C / PRS 101 / PAO1) OX=208964 GN=PA1791 PE=4 SV=1	PHB domain-containing protein	0.25	0.25	0.75	0.5	0.75	0.75	0.25	0.25	0.25	0.5	0.5	0.5	0.5	0.5	0.5	0.25	0.5	1	0.75	1		0.58
PAO1(PHIKZ)	PAO1	G3XD73	tr|G3XD73|G3XD73_PSEAE MotC OS=Pseudomonas aeruginosa (strain ATCC 15692 / DSM 22644 / CIP 104116 / JCM 14847 / LMG 12228 / 1C / PRS 101 / PAO1) OX=208964 GN=motC PE=3 SV=1	MotC	0.67	0.67	0.78	0	0.67	0.11	0	0	1	0.67	0.67	0.44	0	0.56	0.56	0.56	1	0.78	0.67	0.56		0.06
PAO1(PHIKZ)	PAO1	Q9HXV5	tr|Q9HXV5|Q9HXV5_PSEAE tRNA threonylcarbamoyladenosine biosynthesis protein TsaB OS=Pseudomonas aeruginosa (strain ATCC 15692 / DSM 22644 / CIP 104116 / JCM 14847 / LMG 12228 / 1C / PRS 101 / PAO1) OX=208964 GN=PA3685 PE=1 SV=1	tRNA threonylcarbamoyladenosine biosynthesis protein TsaB	0.33	0.33	0.67	0.33	0.33	0.33	0	0	0	0.33	0	0.33	0	0	0.33	0.33	0.33	0.67	0.67	1		0.82
PAO1(PHIKZ)	PAO1	O68560	sp|O68560|RATA_PSEAE Ribosome association toxin RatA OS=Pseudomonas aeruginosa (strain ATCC 15692 / DSM 22644 / CIP 104116 / JCM 14847 / LMG 12228 / 1C / PRS 101 / PAO1) OX=208964 GN=ratA PE=3 SV=1	Ribosome association toxin RatA	0.25	0.5	0.5	0.5	0.25	0.25	0.25	0.25	0.25	0.25	0	0	0.25	0.25	0.25	0.25	0.25	0.5	0.75	1		0.76
PAO1(PHIKZ)	PAO1	Q9I7B5	tr|Q9I7B5|Q9I7B5_PSEAE Probable 2-OH-lauroyltransferase OS=Pseudomonas aeruginosa (strain ATCC 15692 / DSM 22644 / CIP 104116 / JCM 14847 / LMG 12228 / 1C / PRS 101 / PAO1) OX=208964 GN=PA0011 PE=4 SV=1	Probable 2-OH-lauroyltransferase	0.25	0.5	0.5	0.25	0.25	0.25	0.25	0	0.5	0.25	0.25	0.25	0.25	0.25	0.25	0	0.25	0.5	1	0.5		0.75
PAO1(PHIKZ)	PAO1	Q9HY64	sp|Q9HY64|ARNC_PSEAE Undecaprenyl-phosphate 4-deoxy-4-formamido-L-arabinose transferase OS=Pseudomonas aeruginosa (strain ATCC 15692 / DSM 22644 / CIP 104116 / JCM 14847 / LMG 12228 / 1C / PRS 101 / PAO1) OX=208964 GN=arnC PE=3 SV=1	Undecaprenyl-phosphate 4-deoxy-4-formamido-L-arabinose transferase	0	0.5	0.5	0.25	0	0	0.25	0	0.25	0.25	0.25	0.25	0.25	0.25	0.5	0.25	0.25	0.75	1	1		0.71
PAO1(PHIKZ)	PAO1	P33883	sp|P33883|LASI_PSEAE Acyl-homoserine-lactone synthase OS=Pseudomonas aeruginosa (strain ATCC 15692 / DSM 22644 / CIP 104116 / JCM 14847 / LMG 12228 / 1C / PRS 101 / PAO1) OX=208964 GN=lasI PE=1 SV=1	Acyl-homoserine-lactone synthase	0	0.33	0.67	0.33	0.33	0	0.33	0	0.33	0.33	0	0.33	0.33	0	0.33	0.33	0.33	0.33	1	1		0.78
PAO1(PHIKZ)	PAO1	G3XD36	tr|G3XD36|G3XD36_PSEAE Phosphoenolpyruvate--protein phosphotransferase OS=Pseudomonas aeruginosa (strain ATCC 15692 / DSM 22644 / CIP 104116 / JCM 14847 / LMG 12228 / 1C / PRS 101 / PAO1) OX=208964 GN=ptsP PE=3 SV=1	Phosphoenolpyruvate--protein phosphotransferase	0	0.25	0.75	0.5	0.5	0.5	0.5	0.25	0	0.25	0.25	0.25	0.25	0	0.25	0.25	0.25	1	0.75	1		0.7
PAO1(PHIKZ)	PAO1	Q9HZI7	tr|Q9HZI7|Q9HZI7_PSEAE ATP-binding protein Uup OS=Pseudomonas aeruginosa (strain ATCC 15692 / DSM 22644 / CIP 104116 / JCM 14847 / LMG 12228 / 1C / PRS 101 / PAO1) OX=208964 GN=uup PE=3 SV=1	ATP-binding protein Uup	0.25	0.25	0.5	0.5	0.5	0.25	0.25	0.25	0.25	0.5	0.25	0.25	0.25	0.25	0.5	0.25	0.25	0.75	1	1		0.67
PAO1(PHIKZ)	PAO1	Q9I503	tr|Q9I503|Q9I503_PSEAE Uncharacterized protein OS=Pseudomonas aeruginosa (strain ATCC 15692 / DSM 22644 / CIP 104116 / JCM 14847 / LMG 12228 / 1C / PRS 101 / PAO1) OX=208964 GN=PA0955 PE=4 SV=1	Uncharacterized protein	0	0.67	0.67	0.33	0.67	0.33	0.33	0.33	0.33	0.33	0.33	0.33	0	0	0	0	0.33	0.33	1	1		0.78
PAO1(PHIKZ)	PAO1	Q9I5G4	sp|Q9I5G4|CMOB_PSEAE tRNA U34 carboxymethyltransferase OS=Pseudomonas aeruginosa (strain ATCC 15692 / DSM 22644 / CIP 104116 / JCM 14847 / LMG 12228 / 1C / PRS 101 / PAO1) OX=208964 GN=cmoB PE=3 SV=1	tRNA U34 carboxymethyltransferase	0	0.83	0.67	0.67	0.5	0.17	0	0	0	0.17	0.17	0.17	0.17	0.17	0.33	0.17	0.33	0.5	1	1		0.59
PAO1(PHIKZ)	PAO1	Q9HZ51	tr|Q9HZ51|Q9HZ51_PSEAE Probable ATP-binding component of ABC transporter OS=Pseudomonas aeruginosa (strain ATCC 15692 / DSM 22644 / CIP 104116 / JCM 14847 / LMG 12228 / 1C / PRS 101 / PAO1) OX=208964 GN=PA3187 PE=4 SV=1	Probable ATP-binding component of ABC transporter	0	0.4	0.8	0.6	0.4	0.2	0.2	0	0	0	0	0.2	0	0.2	0.2	0	0.2	0.6	1	1		0.72
PAO1(PHIKZ)	PAO1	Q9HVX7	tr|Q9HVX7|Q9HVX7_PSEAE Cell division protein ZapE OS=Pseudomonas aeruginosa (strain ATCC 15692 / DSM 22644 / CIP 104116 / JCM 14847 / LMG 12228 / 1C / PRS 101 / PAO1) OX=208964 GN=zapE PE=3 SV=1	Cell division protein ZapE	0.33	0.67	1	0.33	0.33	0.33	0.33	0.33	0	0.67	0.33	0.33	0.33	0.33	0.33	0.33	0.33	0.67	0.67	1		0.74
PAO1(PHIKZ)	PAO1	Q9HVC2	tr|Q9HVC2|Q9HVC2_PSEAE Ribosome-binding ATPase YchF OS=Pseudomonas aeruginosa (strain ATCC 15692 / DSM 22644 / CIP 104116 / JCM 14847 / LMG 12228 / 1C / PRS 101 / PAO1) OX=208964 GN=ychF PE=3 SV=1	Ribosome-binding ATPase YchF	0.33	0.67	1	0.33	0.33	0.33	0.33	0.33	0	0.33	0.33	0.33	0.33	0.33	0.33	0.33	0.67	0.67	1	1		0.72
PAO1(PHIKZ)	PAO1	P23747	sp|P23747|ALGB_PSEAE Alginate biosynthesis transcriptional regulatory protein AlgB OS=Pseudomonas aeruginosa (strain ATCC 15692 / DSM 22644 / CIP 104116 / JCM 14847 / LMG 12228 / 1C / PRS 101 / PAO1) OX=208964 GN=algB PE=1 SV=1	Alginate biosynthesis transcriptional regulatory protein AlgB	0.25	0.75	1	0.25	0.25	0.25	0.25	0.25	0	0.25	0.25	0	0.25	0.25	0.25	0.25	0.5	0.75	0.75	1		0.69
PAO1(PHIKZ)	PAO1	P47204	sp|P47204|FTSZ_PSEAE Cell division protein FtsZ OS=Pseudomonas aeruginosa (strain ATCC 15692 / DSM 22644 / CIP 104116 / JCM 14847 / LMG 12228 / 1C / PRS 101 / PAO1) OX=208964 GN=ftsZ PE=1 SV=2	Cell division protein FtsZ	0.5	0.75	1	0.5	0.5	0.5	0.25	0.25	0.25	0.25	0.25	0.25	0.25	0.25	0.5	0.25	0.5	0.75	1	1		0.59
PAO1(PHIKZ)	PAO1	Q9HZ78	tr|Q9HZ78|Q9HZ78_PSEAE LPS biosynthesis protein WbpG OS=Pseudomonas aeruginosa (strain ATCC 15692 / DSM 22644 / CIP 104116 / JCM 14847 / LMG 12228 / 1C / PRS 101 / PAO1) OX=208964 GN=wbpG PE=4 SV=1	LPS biosynthesis protein WbpG	0	0.5	0.75	0.5	0.25	0.25	0.5	0.25	0.5	0.5	0.25	0.25	0.25	0.25	0.25	0.25	0.25	0.75	1	1		0.68
PAO1(PHIKZ)	PAO1	Q9HVZ3	sp|Q9HVZ3|RSMI_PSEAE Ribosomal RNA small subunit methyltransferase I OS=Pseudomonas aeruginosa (strain ATCC 15692 / DSM 22644 / CIP 104116 / JCM 14847 / LMG 12228 / 1C / PRS 101 / PAO1) OX=208964 GN=rsmI PE=3 SV=1	Ribosomal RNA small subunit methyltransferase I	0.5	0.75	0.75	0.5	0.25	0.5	0.25	0.25	0	0.25	0.25	0.25	0	0.25	0.75	0.25	0	0.25	0.75	1		0.68
PAO1(PHIKZ)	PAO1	Q9I1N4	tr|Q9I1N4|Q9I1N4_PSEAE PslE OS=Pseudomonas aeruginosa (strain ATCC 15692 / DSM 22644 / CIP 104116 / JCM 14847 / LMG 12228 / 1C / PRS 101 / PAO1) OX=208964 GN=pslE PE=4 SV=1	PslE	0.2	0.6	0.8	0.8	0.4	0.8	0.4	0.4	0.2	0.4	0.2	0.4	0.2	0.2	0.2	0.2	0.2	0.6	0.8	1		0.53
PAO1(PHIKZ)	PAO1	Q9HUJ8	sp|Q9HUJ8|PARE_PSEAE DNA topoisomerase 4 subunit B OS=Pseudomonas aeruginosa (strain ATCC 15692 / DSM 22644 / CIP 104116 / JCM 14847 / LMG 12228 / 1C / PRS 101 / PAO1) OX=208964 GN=parE PE=3 SV=1	DNA topoisomerase 4 subunit B	0.25	1	1	0.75	0.75	0.5	0.5	0.25	0	0	0.25	0.25	0.25	0.25	0.25	0.25	0.25	0.75	0.75	0.75		0.64
PAO1(PHIKZ)	PAO1	Q9HVJ1	tr|Q9HVJ1|Q9HVJ1_PSEAE Energy-dependent translational throttle protein EttA OS=Pseudomonas aeruginosa (strain ATCC 15692 / DSM 22644 / CIP 104116 / JCM 14847 / LMG 12228 / 1C / PRS 101 / PAO1) OX=208964 GN=ettA PE=3 SV=1	Energy-dependent translational throttle protein EttA	0.2	0.8	1	0.8	0.6	0.4	0.4	0.2	0.2	0.4	0.2	0.2	0.2	0.2	0.4	0.2	0.4	0.6	0.8	0.8		0.54
PAO1(PHIKZ)	PAO1	Q9I3T9	tr|Q9I3T9|Q9I3T9_PSEAE DNA helicase OS=Pseudomonas aeruginosa (strain ATCC 15692 / DSM 22644 / CIP 104116 / JCM 14847 / LMG 12228 / 1C / PRS 101 / PAO1) OX=208964 GN=PA1405 PE=3 SV=1	DNA helicase	0	0	0.8	0.5	0.8	0.4	0	0	0	0.1	1	0.4	0.3	0.6	0.3	0.1	0.5	0.2	0	0		0.42
PAO1(PHIKZ)	PAO1	Q9I182	tr|Q9I182|Q9I182_PSEAE Pyoverdine synthetase D OS=Pseudomonas aeruginosa (strain ATCC 15692 / DSM 22644 / CIP 104116 / JCM 14847 / LMG 12228 / 1C / PRS 101 / PAO1) OX=208964 GN=pvdD PE=4 SV=1	Pyoverdine synthetase D	0	0.04	0.14	0.14	0.18	0.14	0.11	0.07	0.04	0.11	1	0.04	0.04	0.04	0.04	0	0.04	0.07	0.07	0.11		0.33
PAO1(PHIKZ)	PAO1	Q9I475	tr|Q9I475|Q9I475_PSEAE Probable transcriptional regulator OS=Pseudomonas aeruginosa (strain ATCC 15692 / DSM 22644 / CIP 104116 / JCM 14847 / LMG 12228 / 1C / PRS 101 / PAO1) OX=208964 GN=PA1269 PE=4 SV=1	Probable transcriptional regulator	0	0	0.25	0	0	0	0	0	0	0.25	1	0.25	0	0.5	0.75	0	0	0.5	0.25	0.25		0.83
PAO1(PHIKZ)	PAO1	Q9HXJ8	sp|Q9HXJ8|DER_PSEAE GTPase Der OS=Pseudomonas aeruginosa (strain ATCC 15692 / DSM 22644 / CIP 104116 / JCM 14847 / LMG 12228 / 1C / PRS 101 / PAO1) OX=208964 GN=der PE=3 SV=1	GTPase Der	0	0	1	0.08	0.08	0.25	0.25	0.17	0.42	0.58	0.42	0.5	0.42	0.58	0.58	0.33	0.33	0.33	0.25	0.17		0.19
PAO1(PHIKZ)	PAO1	Q9I371	tr|Q9I371|Q9I371_PSEAE Probable aminotransferase OS=Pseudomonas aeruginosa (strain ATCC 15692 / DSM 22644 / CIP 104116 / JCM 14847 / LMG 12228 / 1C / PRS 101 / PAO1) OX=208964 GN=PA1654 PE=4 SV=1	Probable aminotransferase	0.2	0.4	1	0.4	0.4	0.4	0	0	0	0.2	0.8	0.8	0.2	0	0	0.2	0.2	0.6	0.6	0.6		0.66
PAO1(PHIKZ)	PAO1	Q9HV41	tr|Q9HV41|Q9HV41_PSEAE DNA repair protein RecN OS=Pseudomonas aeruginosa (strain ATCC 15692 / DSM 22644 / CIP 104116 / JCM 14847 / LMG 12228 / 1C / PRS 101 / PAO1) OX=208964 GN=recN PE=3 SV=1	DNA repair protein RecN	0	0.14	1	0.43	0.43	0	0	0	0	0	0	0.57	0.29	0.29	0.29	0.14	0.29	0.29	0.29	0.29		0.66
PAO1(PHIKZ)	PAO1	Q9HZU2	sp|Q9HZU2|COBH_PSEAE Precorrin-8X methylmutase OS=Pseudomonas aeruginosa (strain ATCC 15692 / DSM 22644 / CIP 104116 / JCM 14847 / LMG 12228 / 1C / PRS 101 / PAO1) OX=208964 GN=cobH PE=3 SV=1	Precorrin-8X methylmutase	0.17	0.33	1	0.33	0.33	0.17	0	0	0	0	0	0.17	0.17	0.17	0.17	0.17	0.33	0.33	0.67	0.5		0.72
PAO1(PHIKZ)	PAO1	Q9I6J5	tr|Q9I6J5|Q9I6J5_PSEAE Probable glutamine synthetase OS=Pseudomonas aeruginosa (strain ATCC 15692 / DSM 22644 / CIP 104116 / JCM 14847 / LMG 12228 / 1C / PRS 101 / PAO1) OX=208964 GN=spuI PE=3 SV=1	Probable glutamine synthetase	0.22	0.44	1	0.33	0.44	0.22	0	0	0	0	0	0.11	0.11	0.22	0.33	0.33	0.33	0.33	0.33	0.22		0.56
PAO1(PHIKZ)	PAO1	Q9I381	tr|Q9I381|Q9I381_PSEAE Flavin_Reduct domain-containing protein OS=Pseudomonas aeruginosa (strain ATCC 15692 / DSM 22644 / CIP 104116 / JCM 14847 / LMG 12228 / 1C / PRS 101 / PAO1) OX=208964 GN=PA1644 PE=4 SV=1	Flavin_Reduct domain-containing protein	0.06	0.53	1	0.53	0.35	0.06	0.06	0	0	0.41	0.18	0.24	0.18	0.12	0.12	0.06	0.18	0.12	0	0.59		0.19
PAO1(PHIKZ)	PAO1	Q9HUJ3	tr|Q9HUJ3|Q9HUJ3_PSEAE Uncharacterized protein OS=Pseudomonas aeruginosa (strain ATCC 15692 / DSM 22644 / CIP 104116 / JCM 14847 / LMG 12228 / 1C / PRS 101 / PAO1) OX=208964 GN=PA4972 PE=1 SV=1	Uncharacterized protein	1	1	1	0.67	1	0.33	0.33	0.33	0	0.67	0	0	0	0	0	0	0.67	0.33	1	0.33		0.75
PAO1(PHIKZ)	PAO1	Q9I0D5	tr|Q9I0D5|Q9I0D5_PSEAE AAA domain-containing protein OS=Pseudomonas aeruginosa (strain ATCC 15692 / DSM 22644 / CIP 104116 / JCM 14847 / LMG 12228 / 1C / PRS 101 / PAO1) OX=208964 GN=PA2707 PE=4 SV=1	AAA domain-containing protein	0.38	0.75	1	0.5	0.38	0.13	0.13	0.13	0	0.13	0.13	0.13	0.13	0.13	0.13	0.13	0.25	0.25	0.38	0.38		0.56
PAO1(PHIKZ)	PAO1	Q9HTU2	tr|Q9HTU2|Q9HTU2_PSEAE Probable ATP-binding component of ABC transporter OS=Pseudomonas aeruginosa (strain ATCC 15692 / DSM 22644 / CIP 104116 / JCM 14847 / LMG 12228 / 1C / PRS 101 / PAO1) OX=208964 GN=PA5252 PE=4 SV=1	Probable ATP-binding component of ABC transporter	0.25	0.75	1	0.63	0.38	0.25	0.13	0.13	0.13	0.13	0.13	0.13	0.13	0.13	0.13	0.13	0.25	0.38	0.5	0.38		0.51
PAO1(PHIKZ)	PAO1	P47205	sp|P47205|LPXC_PSEAE UDP-3-O-acyl-N-acetylglucosamine deacetylase OS=Pseudomonas aeruginosa (strain ATCC 15692 / DSM 22644 / CIP 104116 / JCM 14847 / LMG 12228 / 1C / PRS 101 / PAO1) OX=208964 GN=lpxC PE=1 SV=2	UDP-3-O-acyl-N-acetylglucosamine deacetylase	0.38	0.75	1	0.5	0.38	0.25	0.13	0.13	0.13	0.13	0.13	0.13	0.13	0.13	0.13	0.13	0.25	0.38	0.38	0.38		0.52
PAO1(PHIKZ)	PAO1	P23926	sp|P23926|ANR_PSEAE Transcriptional activator protein anr OS=Pseudomonas aeruginosa (strain ATCC 15692 / DSM 22644 / CIP 104116 / JCM 14847 / LMG 12228 / 1C / PRS 101 / PAO1) OX=208964 GN=anr PE=4 SV=1	Transcriptional activator protein anr	0.4	0.8	1	0.6	0.2	0.4	0.2	0.2	0.2	0.2	0.2	0	0.2	0.2	0.2	0.2	0.4	0.4	0.6	0.6		0.62
PAO1(PHIKZ)	PAO1	P20577	sp|P20577|TRPC_PSEAE Indole-3-glycerol phosphate synthase OS=Pseudomonas aeruginosa (strain ATCC 15692 / DSM 22644 / CIP 104116 / JCM 14847 / LMG 12228 / 1C / PRS 101 / PAO1) OX=208964 GN=trpC PE=3 SV=1	Indole-3-glycerol phosphate synthase	0.83	1	1	0.5	0.33	0.17	0.17	0	0.17	0.17	0.17	0.17	0.17	0.17	0.17	0.17	0.33	0.5	0.33	0.5		0.59
PAO1(PHIKZ)	PAO1	Q9HYY5	tr|Q9HYY5|Q9HYY5_PSEAE Uncharacterized protein OS=Pseudomonas aeruginosa (strain ATCC 15692 / DSM 22644 / CIP 104116 / JCM 14847 / LMG 12228 / 1C / PRS 101 / PAO1) OX=208964 GN=PA3255 PE=4 SV=1	Uncharacterized protein	0.33	1	1	0.5	0.17	0.17	0	0	0	0	0	0	0	0.17	0.17	0.17	0.17	0.5	0.5	0.33		0.69
PAO1(PHIKZ)	PAO1	Q9HZQ2	sp|Q9HZQ2|COBW_PSEAE Protein CobW OS=Pseudomonas aeruginosa (strain ATCC 15692 / DSM 22644 / CIP 104116 / JCM 14847 / LMG 12228 / 1C / PRS 101 / PAO1) OX=208964 GN=cobW PE=3 SV=1	Protein CobW	0.6	1	1	0.6	0.4	0.4	0.2	0	0	0	0	0.2	0	0.2	0.4	0.2	0.2	0.4	0.6	0.6		0.63
PAO1(PHIKZ)	PAO1	Q9HYW9	tr|Q9HYW9|Q9HYW9_PSEAE Probable ATP-dependent DNA helicase OS=Pseudomonas aeruginosa (strain ATCC 15692 / DSM 22644 / CIP 104116 / JCM 14847 / LMG 12228 / 1C / PRS 101 / PAO1) OX=208964 GN=PA3272 PE=4 SV=1	Probable ATP-dependent DNA helicase	0.29	1	0.86	0.43	0.43	0.43	0	0	0	0	0	0	0.14	0.14	0.29	0.14	0.29	0.43	0.57	0.71		0.57
PAO1(PHIKZ)	PAO1	O87131	sp|O87131|CHER1_PSEAE Chemotaxis protein methyltransferase 1 OS=Pseudomonas aeruginosa (strain ATCC 15692 / DSM 22644 / CIP 104116 / JCM 14847 / LMG 12228 / 1C / PRS 101 / PAO1) OX=208964 GN=cheR1 PE=1 SV=1	Chemotaxis protein methyltransferase 1	0.4	0.8	1	0.4	0.4	0.2	0.2	0.2	0	0	0.2	0.2	0.2	0.2	0.2	0.2	0.2	0.4	0.4	0.8		0.69
PAO1(PHIKZ)	PAO1	P72139	sp|P72139|HIS62_PSEAE Putative imidazole glycerol phosphate synthase subunit hisF2 OS=Pseudomonas aeruginosa (strain ATCC 15692 / DSM 22644 / CIP 104116 / JCM 14847 / LMG 12228 / 1C / PRS 101 / PAO1) OX=208964 GN=hisF2 PE=3 SV=1	Putative imidazole glycerol phosphate synthase subunit hisF2	0.29	0.86	1	0.29	0.14	0.14	0.14	0.29	0.14	0.14	0.14	0.14	0.14	0.14	0.14	0.14	0.14	0.43	0.57	0.57		0.58
PAO1(PHIKZ)	PAO1	P72174	sp|P72174|UVRB_PSEAE UvrABC system protein B OS=Pseudomonas aeruginosa (strain ATCC 15692 / DSM 22644 / CIP 104116 / JCM 14847 / LMG 12228 / 1C / PRS 101 / PAO1) OX=208964 GN=uvrB PE=3 SV=2	UvrABC system protein B	0.2	0.6	1	0.4	0.4	0.2	0	0	0	0	0.2	0.2	0	0	0.2	0.2	0.2	0.6	0.6	0.8		0.71
PAO1(PHIKZ)	PAO1	Q9HUG5	tr|Q9HUG5|Q9HUG5_PSEAE Alpha-1,3-rhamnosyltransferase WapR OS=Pseudomonas aeruginosa (strain ATCC 15692 / DSM 22644 / CIP 104116 / JCM 14847 / LMG 12228 / 1C / PRS 101 / PAO1) OX=208964 GN=wapR PE=4 SV=1	Alpha-1,3-rhamnosyltransferase WapR	0.5	0.75	1	0.25	0.25	0.25	0.25	0	0	0	0	0	0	0	0.25	0	0.25	0.5	0.5	0.75		0.77
PAO1(PHIKZ)	PAO1	Q9I5G8	sp|Q9I5G8|LEPA_PSEAE Elongation factor 4 OS=Pseudomonas aeruginosa (strain ATCC 15692 / DSM 22644 / CIP 104116 / JCM 14847 / LMG 12228 / 1C / PRS 101 / PAO1) OX=208964 GN=lepA PE=3 SV=1	Elongation factor 4	0.25	0.5	1	0.63	0.63	0.63	0.5	0.25	0.25	0.25	0.13	0.13	0.13	0.13	0.13	0.13	0.13	0.25	0.38	0.25		0.45
PAO1(PHIKZ)	PAO1	G3XD28	sp|G3XD28|PILM_PSEAE Type IV pilus inner membrane component PilM OS=Pseudomonas aeruginosa (strain ATCC 15692 / DSM 22644 / CIP 104116 / JCM 14847 / LMG 12228 / 1C / PRS 101 / PAO1) OX=208964 GN=pilM PE=1 SV=1	Type IV pilus inner membrane component PilM	0.29	0.57	1	0.57	0.71	0.57	0.43	0.29	0.29	0.29	0.14	0.29	0.14	0.14	0.14	0.14	0.14	0.29	0.43	0.43		0.47
PAO1(PHIKZ)	PAO1	Q9I3I4	sp|Q9I3I4|DNLJ_PSEAE DNA ligase OS=Pseudomonas aeruginosa (strain ATCC 15692 / DSM 22644 / CIP 104116 / JCM 14847 / LMG 12228 / 1C / PRS 101 / PAO1) OX=208964 GN=ligA PE=3 SV=1	DNA ligase	0.2	0.5	1	0.7	0.8	0.7	0.4	0.2	0.2	0.2	0.2	0.2	0.1	0.1	0.1	0.1	0.1	0.2	0.3	0.3		0.34
PAO1(PHIKZ)	PAO1	Q9I0L8	tr|Q9I0L8|Q9I0L8_PSEAE ATP-binding protease component ClpA OS=Pseudomonas aeruginosa (strain ATCC 15692 / DSM 22644 / CIP 104116 / JCM 14847 / LMG 12228 / 1C / PRS 101 / PAO1) OX=208964 GN=clpA PE=3 SV=1	ATP-binding protease component ClpA	0.13	0.5	1	0.63	0.75	0.63	0.63	0.38	0.13	0.38	0.25	0.25	0.13	0.13	0.13	0.13	0.13	0.25	0.25	0.38		0.44
PAO1(PHIKZ)	PAO1	Q9HY19	sp|Q9HY19|POTA2_PSEAE Spermidine/putrescine import ATP-binding protein PotA 2 OS=Pseudomonas aeruginosa (strain ATCC 15692 / DSM 22644 / CIP 104116 / JCM 14847 / LMG 12228 / 1C / PRS 101 / PAO1) OX=208964 GN=potA2 PE=3 SV=1	Spermidine/putrescine import ATP-binding protein PotA 2	0	0.3	1	0.6	0.7	0.6	0.7	0.3	0.2	0.2	0.1	0.1	0.1	0.1	0.1	0.1	0.1	0.2	0.2	0.2		0.41
PAO1(PHIKZ)	PAO1	Q9I0M3	sp|Q9I0M3|FTSK_PSEAE DNA translocase FtsK OS=Pseudomonas aeruginosa (strain ATCC 15692 / DSM 22644 / CIP 104116 / JCM 14847 / LMG 12228 / 1C / PRS 101 / PAO1) OX=208964 GN=ftsK PE=1 SV=1	DNA translocase FtsK	0.29	0.57	1	0.71	0.86	0.57	0.43	0.29	0.14	0.14	0.14	0.29	0.14	0.14	0.14	0.14	0.14	0.43	0.43	0.57		0.45
PAO1(PHIKZ)	PAO1	Q9HUN3	tr|Q9HUN3|Q9HUN3_PSEAE Replicative DNA helicase OS=Pseudomonas aeruginosa (strain ATCC 15692 / DSM 22644 / CIP 104116 / JCM 14847 / LMG 12228 / 1C / PRS 101 / PAO1) OX=208964 GN=dnaB PE=3 SV=1	Replicative DNA helicase	0.25	0.75	1	0.75	0.75	0.5	0.38	0.13	0.13	0.25	0.13	0.25	0.13	0.13	0.25	0.13	0.13	0.38	0.38	0.38		0.42
PAO1(PHIKZ)	PAO1	Q9HZ61	tr|Q9HZ61|Q9HZ61_PSEAE Probable short-chain dehydrogenase OS=Pseudomonas aeruginosa (strain ATCC 15692 / DSM 22644 / CIP 104116 / JCM 14847 / LMG 12228 / 1C / PRS 101 / PAO1) OX=208964 GN=PA3173 PE=4 SV=1	Probable short-chain dehydrogenase	0.13	0.75	1	0.75	0.63	0.5	0.38	0.13	0.25	0.25	0.13	0.13	0.13	0.13	0.13	0.13	0.25	0.38	0.38	0.38		0.45
PAO1(PHIKZ)	PAO1	Q9HZU7	tr|Q9HZU7|Q9HZU7_PSEAE Probable outer membrane protein OS=Pseudomonas aeruginosa (strain ATCC 15692 / DSM 22644 / CIP 104116 / JCM 14847 / LMG 12228 / 1C / PRS 101 / PAO1) OX=208964 GN=PA2900 PE=4 SV=1	Probable outer membrane protein	0.33	1	1	0.67	0.67	0.67	0.33	0.67	0.67	0	0.33	0.33	0	0	0	0	0.33	0.33	0.33	0.67		0.75
PAO1(PHIKZ)	PAO1	G3XCT6	tr|G3XCT6|G3XCT6_PSEAE Histidine kinase OS=Pseudomonas aeruginosa (strain ATCC 15692 / DSM 22644 / CIP 104116 / JCM 14847 / LMG 12228 / 1C / PRS 101 / PAO1) OX=208964 GN=PA1458 PE=4 SV=1	Histidine kinase	0.14	0.57	1	0.86	0.86	0.86	0.57	0.29	0.29	0.43	0.29	0.29	0.14	0.14	0.29	0.14	0.29	0.43	0.57	0.43		0.36
PAO1(PHIKZ)	POL	P49988	sp|P49988|RP54_PSEAE RNA polymerase sigma-54 factor OS=Pseudomonas aeruginosa (strain ATCC 15692 / DSM 22644 / CIP 104116 / JCM 14847 / LMG 12228 / 1C / PRS 101 / PAO1) OX=208964 GN=rpoN PE=1 SV=2	RNA polymerase sigma-54 factor	0.14	0.57	1	0.57	0.86	0.86	0.57	0.43	0.57	0.57	0.29	0.29	0.14	0.14	0.14	0.14	0.14	0.29	0.43	0.43		0.4
PAO1(PHIKZ)	PAO1	Q9I787	tr|Q9I787|Q9I787_PSEAE Curli production assembly/transport component CsgG OS=Pseudomonas aeruginosa (strain ATCC 15692 / DSM 22644 / CIP 104116 / JCM 14847 / LMG 12228 / 1C / PRS 101 / PAO1) OX=208964 GN=PA0045 PE=3 SV=1	Curli production assembly/transport component CsgG	0.25	0.5	0.75	0.5	0.5	1	0.25	0.25	0.25	0.25	0.25	0.25	0.25	0	0.25	0	0.25	0.25	0.25	0.5		0.74
PAO1(PHIKZ)	PAO1	G3XCX3	sp|G3XCX3|PILU_PSEAE Type IV pilus ATPase PilU OS=Pseudomonas aeruginosa (strain ATCC 15692 / DSM 22644 / CIP 104116 / JCM 14847 / LMG 12228 / 1C / PRS 101 / PAO1) OX=208964 GN=pilU PE=1 SV=1	Type IV pilus ATPase PilU	0.4	0.4	0.8	0.6	1	0.8	0.4	0.4	0.2	0.2	0.2	0.2	0.2	0	0.2	0.2	0.4	0.4	0.6	0.8		0.59
PAO1(PHIKZ)	PAO1	Q9I524	tr|Q9I524|Q9I524_PSEAE GTP pyrophosphokinase OS=Pseudomonas aeruginosa (strain ATCC 15692 / DSM 22644 / CIP 104116 / JCM 14847 / LMG 12228 / 1C / PRS 101 / PAO1) OX=208964 GN=relA PE=3 SV=1	GTP pyrophosphokinase	0	0.25	1	0.5	0.75	0.5	0.25	0	0	0.25	0	0.25	0.25	0.25	0.25	0.25	0.25	0.5	0.75	1		0.72
PAO1(PHIKZ)	PAO1	Q9HUC0	sp|Q9HUC0|UBIE_PSEAE Ubiquinone/menaquinone biosynthesis C-methyltransferase UbiE OS=Pseudomonas aeruginosa (strain ATCC 15692 / DSM 22644 / CIP 104116 / JCM 14847 / LMG 12228 / 1C / PRS 101 / PAO1) OX=208964 GN=ubiE PE=3 SV=1	Ubiquinone/menaquinone biosynthesis C-methyltransferase UbiE	0.25	0.5	1	0.5	0.5	0.5	0.25	0	0.25	0	0.25	0.25	0.25	0	0.25	0.25	0.5	0.5	0.5	0.75		0.71
PAO1(PHIKZ)	PAO1	P72154	sp|P72154|TRUB_PSEAE tRNA pseudouridine synthase B OS=Pseudomonas aeruginosa (strain ATCC 15692 / DSM 22644 / CIP 104116 / JCM 14847 / LMG 12228 / 1C / PRS 101 / PAO1) OX=208964 GN=truB PE=3 SV=2	tRNA pseudouridine synthase B	0.2	0.4	1	0.8	0.6	0.4	0.2	0.2	0.2	0.2	0.2	0.2	0.2	0.2	0.2	0.2	0.2	0.4	0.6	0.6		0.63
PAO1(PHIKZ)	PAO1	Q9HTC8	tr|Q9HTC8|Q9HTC8_PSEAE Probable transcriptional regulator OS=Pseudomonas aeruginosa (strain ATCC 15692 / DSM 22644 / CIP 104116 / JCM 14847 / LMG 12228 / 1C / PRS 101 / PAO1) OX=208964 GN=PA5438 PE=4 SV=1	Probable transcriptional regulator	0.17	0.67	1	0.83	0.5	0.5	0.17	0.17	0	0.17	0.17	0.17	0.17	0.17	0.33	0.17	0.17	0.33	0.5	0.67		0.59
PAO1(PHIKZ)	PAO1	Q9HXY8	sp|Q9HXY8|LPXB_PSEAE Lipid-A-disaccharide synthase OS=Pseudomonas aeruginosa (strain ATCC 15692 / DSM 22644 / CIP 104116 / JCM 14847 / LMG 12228 / 1C / PRS 101 / PAO1) OX=208964 GN=lpxB PE=3 SV=1	Lipid-A-disaccharide synthase	0.25	0.5	1	0.5	0.5	0.5	0.5	0.5	0.25	0.25	0.25	0.25	0.25	0.25	0.25	0.25	0	0.25	0.5	0.75		0.69
PAO1(PHIKZ)	PAO1	Q9I7C2	sp|Q9I7C2|GYRB_PSEAE DNA gyrase subunit B OS=Pseudomonas aeruginosa (strain ATCC 15692 / DSM 22644 / CIP 104116 / JCM 14847 / LMG 12228 / 1C / PRS 101 / PAO1) OX=208964 GN=gyrB PE=1 SV=1	DNA gyrase subunit B	0	0.5	1	0.67	0.67	0.5	0.33	0.33	0.17	0.33	0.33	0.33	0.17	0.17	0.33	0.17	0.33	0.33	0.67	0.5		0.53
PAO1(PHIKZ)	PAO1	P42807	sp|P42807|HEM1_PSEAE Glutamyl-tRNA reductase OS=Pseudomonas aeruginosa (strain ATCC 15692 / DSM 22644 / CIP 104116 / JCM 14847 / LMG 12228 / 1C / PRS 101 / PAO1) OX=208964 GN=hemA PE=3 SV=3	Glutamyl-tRNA reductase	0	0.4	1	0.8	0.8	0.6	0.4	0.2	0.2	0.2	0	0.2	0.2	0.2	0.2	0.2	0.2	0.4	0.6	0.6		0.66
PAO1(PHIKZ)	PAO1	Q9HYX4	tr|Q9HYX4|Q9HYX4_PSEAE PlsC domain-containing protein OS=Pseudomonas aeruginosa (strain ATCC 15692 / DSM 22644 / CIP 104116 / JCM 14847 / LMG 12228 / 1C / PRS 101 / PAO1) OX=208964 GN=PA3267 PE=4 SV=1	PlsC domain-containing protein	0.1	0.3	1	0.6	0.5	0.4	0.4	0.1	0.1	0.1	0	0	0	0.1	0.1	0	0.1	0.4	0.4	0.4		0.5
PAO1(PHIKZ)	PAO1	G3XD04	tr|G3XD04|G3XD04_PSEAE DNA helicase OS=Pseudomonas aeruginosa (strain ATCC 15692 / DSM 22644 / CIP 104116 / JCM 14847 / LMG 12228 / 1C / PRS 101 / PAO1) OX=208964 GN=uvrD PE=3 SV=1	DNA helicase	0.14	0.43	1	0.43	0.57	0.43	0.43	0.14	0.14	0.29	0.14	0.14	0.14	0.14	0.14	0.14	0.14	0.43	0.57	0.43		0.55
PAO1(PHIKZ)	PAO1	Q9HV76	tr|Q9HV76|Q9HV76_PSEAE Aminotransferase OS=Pseudomonas aeruginosa (strain ATCC 15692 / DSM 22644 / CIP 104116 / JCM 14847 / LMG 12228 / 1C / PRS 101 / PAO1) OX=208964 GN=PA4722 PE=3 SV=1	Aminotransferase	0.14	0.43	1	0.43	0.71	0.43	0.43	0.14	0.14	0.14	0	0.14	0	0	0.14	0.14	0	0.29	0.57	0.43		0.6
PAO1(PHIKZ)	PAO1	Q9HTL3	tr|Q9HTL3|Q9HTL3_PSEAE ATP-dependent DNA helicase RecG OS=Pseudomonas aeruginosa (strain ATCC 15692 / DSM 22644 / CIP 104116 / JCM 14847 / LMG 12228 / 1C / PRS 101 / PAO1) OX=208964 GN=recG PE=3 SV=1	ATP-dependent DNA helicase RecG	0	0.43	1	0.43	0.57	0.71	0.71	0	0	0	0	0	0	0	0	0	0	0.14	0.43	0.43		0.65
PAO1(PHIKZ)	PAO1	Q9I522	tr|Q9I522|Q9I522_PSEAE Lipopolysaccharide biosynthetic protein LpxO2 OS=Pseudomonas aeruginosa (strain ATCC 15692 / DSM 22644 / CIP 104116 / JCM 14847 / LMG 12228 / 1C / PRS 101 / PAO1) OX=208964 GN=lpxO2 PE=4 SV=1	Lipopolysaccharide biosynthetic protein LpxO2	0.14	0.43	1	0.43	0.57	0.57	0.57	0.14	0.14	0	0	0.29	0.14	0	0	0	0.14	0.14	0.29	0.43		0.61
PAO1(PHIKZ)	PAO1	Q9I5G3	sp|Q9I5G3|CMOA_PSEAE Carboxy-S-adenosyl-L-methionine synthase OS=Pseudomonas aeruginosa (strain ATCC 15692 / DSM 22644 / CIP 104116 / JCM 14847 / LMG 12228 / 1C / PRS 101 / PAO1) OX=208964 GN=cmoA PE=3 SV=1	Carboxy-S-adenosyl-L-methionine synthase	0.17	0.5	1	0.67	0.33	0.17	0.17	0	0	0	0	0	0	0	0.17	0.17	0.17	0.33	0.5	0.5		0.71
PAO1(PHIKZ)	PAO1	Q9I4T3	tr|Q9I4T3|Q9I4T3_PSEAE Probable outer membrane protein OS=Pseudomonas aeruginosa (strain ATCC 15692 / DSM 22644 / CIP 104116 / JCM 14847 / LMG 12228 / 1C / PRS 101 / PAO1) OX=208964 GN=PA1041 PE=4 SV=1	Probable outer membrane protein	0	0.5	1	0.5	0.5	0.5	0	0	0	0	0	0	0	0	0	0	0	0.5	0.5	0.5		0.91
PAO1(PHIKZ)	PAO1	P26993	sp|P26993|EXSA_PSEAE HTH-type transcriptional regulator ExsA OS=Pseudomonas aeruginosa (strain ATCC 15692 / DSM 22644 / CIP 104116 / JCM 14847 / LMG 12228 / 1C / PRS 101 / PAO1) OX=208964 GN=exsA PE=1 SV=2	HTH-type transcriptional regulator ExsA	0	0.33	1	0.67	0.33	0.33	0.33	0.33	0	0	0	0	0	0	0	0	0	0.33	0.33	1		0.81
PAO1(PHIKZ)	PAO1	Q9HU00	tr|Q9HU00|Q9HU00_PSEAE Probable transcriptional regulator OS=Pseudomonas aeruginosa (strain ATCC 15692 / DSM 22644 / CIP 104116 / JCM 14847 / LMG 12228 / 1C / PRS 101 / PAO1) OX=208964 GN=PA5189 PE=3 SV=1	Probable transcriptional regulator	0	0	0	0	0	0	0.14	0.14	0.14	0	0	0	0.57	0.64	1	0.36	0.5	0.86	0.57	0.5		0.23
PAO1(PHIKZ)	PAO1	Q9I5M1	tr|Q9I5M1|Q9I5M1_PSEAE Alpha-1,6-rhamnosyltransferase MigA OS=Pseudomonas aeruginosa (strain ATCC 15692 / DSM 22644 / CIP 104116 / JCM 14847 / LMG 12228 / 1C / PRS 101 / PAO1) OX=208964 GN=migA PE=4 SV=1	Alpha-1,6-rhamnosyltransferase MigA	0	0.14	0.14	0.14	0	0.14	0.14	0.14	0.14	0.29	0.14	0.29	0.29	0.57	1	0.43	0.86	0.86	0.57	0.43		0.52
PAO1(PHIKZ)	PAO1	Q9HTS1	tr|Q9HTS1|Q9HTS1_PSEAE Probable transcriptional regulator OS=Pseudomonas aeruginosa (strain ATCC 15692 / DSM 22644 / CIP 104116 / JCM 14847 / LMG 12228 / 1C / PRS 101 / PAO1) OX=208964 GN=PA5283 PE=3 SV=1	Probable transcriptional regulator	0.07	0	0	0	0.07	0.14	0.14	0.14	0.07	0.14	0.29	0.43	0.36	0.5	1	0.43	0.71	0.86	0.64	0.29		0.13
PAO1(PHIKZ)	PAO1	Q9I3F2	tr|Q9I3F2|Q9I3F2_PSEAE Probable oxidoreductase OS=Pseudomonas aeruginosa (strain ATCC 15692 / DSM 22644 / CIP 104116 / JCM 14847 / LMG 12228 / 1C / PRS 101 / PAO1) OX=208964 GN=PA1565 PE=4 SV=1	Probable oxidoreductase	0.07	0.29	0.57	0.07	0.14	0.14	0	0	0	0	0	0	0.14	0.57	1	0.57	0.93	0.79	0.43	0.43		0.15
PAO1(PHIKZ)	PAO1	Q9HUW3	sp|Q9HUW3|PRMA_PSEAE Ribosomal protein L11 methyltransferase OS=Pseudomonas aeruginosa (strain ATCC 15692 / DSM 22644 / CIP 104116 / JCM 14847 / LMG 12228 / 1C / PRS 101 / PAO1) OX=208964 GN=prmA PE=3 SV=1	Ribosomal protein L11 methyltransferase	0	0	0	0	0	0	0	0	0	0	0	0	0	0.29	0.86	0.71	0.57	1	0.43	0.29		0.7
PAO1(PHIKZ)	50S	Q9HVC4	sp|Q9HVC4|RL25_PSEAE 50S ribosomal protein L25 OS=Pseudomonas aeruginosa (strain ATCC 15692 / DSM 22644 / CIP 104116 / JCM 14847 / LMG 12228 / 1C / PRS 101 / PAO1) OX=208964 GN=rplY PE=3 SV=1	50S ribosomal protein L25	0	0	0	0	0	0	0	0	0	0	0	0	0.07	0.5	1	0.64	0.71	0.57	0.71	0.43		0.33
PAO1(PHIKZ)	50S	Q9HWE6	sp|Q9HWE6|RL24_PSEAE 50S ribosomal protein L24 OS=Pseudomonas aeruginosa (strain ATCC 15692 / DSM 22644 / CIP 104116 / JCM 14847 / LMG 12228 / 1C / PRS 101 / PAO1) OX=208964 GN=rplX PE=3 SV=1	50S ribosomal protein L24	0	0	0	0	0	0	0	0	0	0	0	0.07	0.07	0.5	1	0.43	0.64	0.64	0.64	0.5		0.34
PAO1(PHIKZ)	PAO1	Q9I4B0	tr|Q9I4B0|Q9I4B0_PSEAE Uncharacterized protein OS=Pseudomonas aeruginosa (strain ATCC 15692 / DSM 22644 / CIP 104116 / JCM 14847 / LMG 12228 / 1C / PRS 101 / PAO1) OX=208964 GN=PA1228 PE=4 SV=1	Uncharacterized protein	0	0	0	0	0	0	0	0	0	0	0	0	0.11	0.5	1	0.44	0.61	0.56	0.56	0.39		0.26
PAO1(PHIKZ)	50S	Q9HWE2	sp|Q9HWE2|RL16_PSEAE 50S ribosomal protein L16 OS=Pseudomonas aeruginosa (strain ATCC 15692 / DSM 22644 / CIP 104116 / JCM 14847 / LMG 12228 / 1C / PRS 101 / PAO1) OX=208964 GN=rplP PE=3 SV=1	50S ribosomal protein L16	0	0	0	0	0	0	0	0	0	0	0	0	0.13	0.67	1	0.6	0.6	0.73	0.67	0.6		0.26
PAO1(PHIKZ)	50S	O52761	sp|O52761|RL17_PSEAE 50S ribosomal protein L17 OS=Pseudomonas aeruginosa (strain ATCC 15692 / DSM 22644 / CIP 104116 / JCM 14847 / LMG 12228 / 1C / PRS 101 / PAO1) OX=208964 GN=rplQ PE=3 SV=1	50S ribosomal protein L17	0	0	0	0	0	0	0	0	0	0	0	0	0.12	0.71	1	0.53	0.59	0.47	0.59	0.41		0.24
PAO1(PHIKZ)	50S	Q9HWE7	sp|Q9HWE7|RL5_PSEAE 50S ribosomal protein L5 OS=Pseudomonas aeruginosa (strain ATCC 15692 / DSM 22644 / CIP 104116 / JCM 14847 / LMG 12228 / 1C / PRS 101 / PAO1) OX=208964 GN=rplE PE=3 SV=1	50S ribosomal protein L5	0	0	0	0	0	0	0	0	0	0	0	0	0.06	0.53	1	0.59	0.47	0.59	0.65	0.47		0.23
PAO1(PHIKZ)	PAO1	Q9I0L3	tr|Q9I0L3|Q9I0L3_PSEAE Phosphatase NudJ OS=Pseudomonas aeruginosa (strain ATCC 15692 / DSM 22644 / CIP 104116 / JCM 14847 / LMG 12228 / 1C / PRS 101 / PAO1) OX=208964 GN=nudJ PE=3 SV=1	Phosphatase NudJ	0	0.05	0.05	0	0	0	0	0	0	0	0	0	0.15	0.5	1	0.6	0.45	0.6	0.5	0.4		0.15
PAO1(PHIKZ)	50S	Q9HXQ2	sp|Q9HXQ2|RL19_PSEAE 50S ribosomal protein L19 OS=Pseudomonas aeruginosa (strain ATCC 15692 / DSM 22644 / CIP 104116 / JCM 14847 / LMG 12228 / 1C / PRS 101 / PAO1) OX=208964 GN=rplS PE=3 SV=1	50S ribosomal protein L19	0	0	0	0	0	0	0	0	0	0	0	0	0.13	0.5	0.75	0.5	0.69	0.75	1	0.56		0.21
PAO1(PHIKZ)	50S	Q9HWE3	sp|Q9HWE3|RL29_PSEAE 50S ribosomal protein L29 OS=Pseudomonas aeruginosa (strain ATCC 15692 / DSM 22644 / CIP 104116 / JCM 14847 / LMG 12228 / 1C / PRS 101 / PAO1) OX=208964 GN=rpmC PE=1 SV=1	50S ribosomal protein L29	0	0	0	0	0	0	0	0	0	0	0	0	0.09	0.45	1	0.45	0.73	0.64	0.91	0.82		0.44
PAO1(PHIKZ)	50S	Q9HWD8	sp|Q9HWD8|RL2_PSEAE 50S ribosomal protein L2 OS=Pseudomonas aeruginosa (strain ATCC 15692 / DSM 22644 / CIP 104116 / JCM 14847 / LMG 12228 / 1C / PRS 101 / PAO1) OX=208964 GN=rplB PE=3 SV=1	50S ribosomal protein L2	0	0	0	0	0	0	0	0	0	0	0	0	0.13	0.4	0.8	0.4	1	1	0.87	0.73		0.2
PAO1(PHIKZ)	50S	Q9HVL6	sp|Q9HVL6|RL21_PSEAE 50S ribosomal protein L21 OS=Pseudomonas aeruginosa (strain ATCC 15692 / DSM 22644 / CIP 104116 / JCM 14847 / LMG 12228 / 1C / PRS 101 / PAO1) OX=208964 GN=rplU PE=3 SV=1	50S ribosomal protein L21	0	0	0	0	0	0	0	0	0	0	0	0	0.14	0.43	0.86	0.5	1	1	1	0.64		0.19
PAO1(PHIKZ)	50S	Q9HWE5	sp|Q9HWE5|RL14_PSEAE 50S ribosomal protein L14 OS=Pseudomonas aeruginosa (strain ATCC 15692 / DSM 22644 / CIP 104116 / JCM 14847 / LMG 12228 / 1C / PRS 101 / PAO1) OX=208964 GN=rplN PE=3 SV=1	50S ribosomal protein L14	0	0	0	0	0	0	0	0	0	0	0	0	0.13	0.5	0.81	0.44	0.88	1	0.88	0.56		0.16
PAO1(PHIKZ)	50S	Q9HWE0	sp|Q9HWE0|RL22_PSEAE 50S ribosomal protein L22 OS=Pseudomonas aeruginosa (strain ATCC 15692 / DSM 22644 / CIP 104116 / JCM 14847 / LMG 12228 / 1C / PRS 101 / PAO1) OX=208964 GN=rplV PE=3 SV=1	50S ribosomal protein L22	0	0	0	0	0	0	0	0	0	0	0	0	0.14	0.5	0.86	0.57	0.79	1	0.93	0.64		0.23
PAO1(PHIKZ)	50S	Q9HUD0	sp|Q9HUD0|RL31_PSEAE 50S ribosomal protein L31 OS=Pseudomonas aeruginosa (strain ATCC 15692 / DSM 22644 / CIP 104116 / JCM 14847 / LMG 12228 / 1C / PRS 101 / PAO1) OX=208964 GN=rpmE PE=1 SV=1	50S ribosomal protein L31	0	0	0	0	0	0	0	0	0	0	0	0	0.17	0.42	0.83	0.33	0.67	1	0.83	0.75		0.39
PAO1(PHIKZ)	50S	Q9I0A2	sp|Q9I0A2|RL20_PSEAE 50S ribosomal protein L20 OS=Pseudomonas aeruginosa (strain ATCC 15692 / DSM 22644 / CIP 104116 / JCM 14847 / LMG 12228 / 1C / PRS 101 / PAO1) OX=208964 GN=rplT PE=3 SV=1	50S ribosomal protein L20	0	0	0	0	0	0	0	0	0	0	0	0	0.08	0.46	0.92	0.38	0.92	1	0.77	0.77		0.3
PAO1(PHIKZ)	50S	Q9HZN4	sp|Q9HZN4|RL32_PSEAE 50S ribosomal protein L32 OS=Pseudomonas aeruginosa (strain ATCC 15692 / DSM 22644 / CIP 104116 / JCM 14847 / LMG 12228 / 1C / PRS 101 / PAO1) OX=208964 GN=rpmF PE=1 SV=3	50S ribosomal protein L32	0.09	0	0	0	0	0	0	0	0	0	0	0	0.09	0.45	1	0.36	0.91	0.91	0.82	0.82		0.4
PAO1(PHIKZ)	50S	Q9HVY2	sp|Q9HVY2|RL13_PSEAE 50S ribosomal protein L13 OS=Pseudomonas aeruginosa (strain ATCC 15692 / DSM 22644 / CIP 104116 / JCM 14847 / LMG 12228 / 1C / PRS 101 / PAO1) OX=208964 GN=rplM PE=3 SV=1	50S ribosomal protein L13	0	0	0	0	0	0	0	0	0	0	0	0	0.14	0.36	0.79	0.64	0.93	1	0.57	0.79		0.26
PAO1(PHIKZ)	50S	Q9HWC7	sp|Q9HWC7|RL10_PSEAE 50S ribosomal protein L10 OS=Pseudomonas aeruginosa (strain ATCC 15692 / DSM 22644 / CIP 104116 / JCM 14847 / LMG 12228 / 1C / PRS 101 / PAO1) OX=208964 GN=rplJ PE=3 SV=1	50S ribosomal protein L10	0	0	0	0	0	0	0	0	0	0	0	0	0.14	0.5	0.93	0.71	1	0.86	0.71	0.64		0.22
PAO1(PHIKZ)	PAO1	Q9HZL4	tr|Q9HZL4|Q9HZL4_PSEAE Probable phosphodiesterase OS=Pseudomonas aeruginosa (strain ATCC 15692 / DSM 22644 / CIP 104116 / JCM 14847 / LMG 12228 / 1C / PRS 101 / PAO1) OX=208964 GN=PA2990 PE=4 SV=1	Probable phosphodiesterase	0.06	0	0	0	0	0	0	0	0	0	0	0	0.06	0.41	0.88	0.76	0.94	1	0.65	0.59		0.1
PAO1(PHIKZ)	50S	Q9I0A1	sp|Q9I0A1|RL35_PSEAE 50S ribosomal protein L35 OS=Pseudomonas aeruginosa (strain ATCC 15692 / DSM 22644 / CIP 104116 / JCM 14847 / LMG 12228 / 1C / PRS 101 / PAO1) OX=208964 GN=rpmI PE=3 SV=1	50S ribosomal protein L35	0	0	0	0	0	0	0	0	0	0	0	0	0.07	0.4	1	0.67	0.67	0.87	0.47	0.53		0.3
PAO1(PHIKZ)	50S	Q9HWF0	sp|Q9HWF0|RL6_PSEAE 50S ribosomal protein L6 OS=Pseudomonas aeruginosa (strain ATCC 15692 / DSM 22644 / CIP 104116 / JCM 14847 / LMG 12228 / 1C / PRS 101 / PAO1) OX=208964 GN=rplF PE=3 SV=1	50S ribosomal protein L6	0	0	0	0	0	0	0	0	0	0	0	0	0.13	0.44	0.94	0.44	0.75	1	0.69	0.5		0.21
PAO1(PHIKZ)	50S	Q9HVL7	sp|Q9HVL7|RL27_PSEAE 50S ribosomal protein L27 OS=Pseudomonas aeruginosa (strain ATCC 15692 / DSM 22644 / CIP 104116 / JCM 14847 / LMG 12228 / 1C / PRS 101 / PAO1) OX=208964 GN=rpmA PE=1 SV=3	50S ribosomal protein L27	0	0	0	0	0	0	0	0	0	0	0	0	0.13	0.5	0.81	0.44	0.81	1	0.69	0.56		0.2
PAO1(PHIKZ)	50S	Q9HUN2	sp|Q9HUN2|RL9_PSEAE 50S ribosomal protein L9 OS=Pseudomonas aeruginosa (strain ATCC 15692 / DSM 22644 / CIP 104116 / JCM 14847 / LMG 12228 / 1C / PRS 101 / PAO1) OX=208964 GN=rplI PE=3 SV=1	50S ribosomal protein L9	0	0	0	0	0	0	0	0	0	0	0	0	0.07	0.43	1	0.5	0.79	0.79	0.79	0.36		0.32
PAO1(PHIKZ)	50S	Q9HWC6	sp|Q9HWC6|RL1_PSEAE 50S ribosomal protein L1 OS=Pseudomonas aeruginosa (strain ATCC 15692 / DSM 22644 / CIP 104116 / JCM 14847 / LMG 12228 / 1C / PRS 101 / PAO1) OX=208964 GN=rplA PE=3 SV=1	50S ribosomal protein L1	0	0	0	0	0	0	0	0	0	0	0	0	0.07	0.53	1	0.53	0.73	0.8	0.73	0.47		0.25
PAO1(PHIKZ)	PAO1	Q9I2Q3	tr|Q9I2Q3|Q9I2Q3_PSEAE Uncharacterized protein OS=Pseudomonas aeruginosa (strain ATCC 15692 / DSM 22644 / CIP 104116 / JCM 14847 / LMG 12228 / 1C / PRS 101 / PAO1) OX=208964 GN=PA1842 PE=4 SV=1	Uncharacterized protein	0	0	0	0	0	0	0	0	0	0	0	0	0	0.28	0.52	0.34	1	0.45	0.28	0.17		0.11
PAO1(PHIKZ)	PAO1	Q9HTZ4	tr|Q9HTZ4|Q9HTZ4_PSEAE Heat shock protein 15 OS=Pseudomonas aeruginosa (strain ATCC 15692 / DSM 22644 / CIP 104116 / JCM 14847 / LMG 12228 / 1C / PRS 101 / PAO1) OX=208964 GN=PA5195 PE=3 SV=1	Heat shock protein 15	0	0	0	0	0.06	0.06	0.06	0.06	0	0.17	0.28	0.22	0.33	0.5	0.72	0.5	1	0.56	0.39	0.11		0.1
PAO1(PHIKZ)	POL	P29248	sp|P29248|FLIA_PSEAE RNA polymerase sigma factor FliA OS=Pseudomonas aeruginosa (strain ATCC 15692 / DSM 22644 / CIP 104116 / JCM 14847 / LMG 12228 / 1C / PRS 101 / PAO1) OX=208964 GN=fliA PE=3 SV=1	RNA polymerase sigma factor FliA	0.12	0.06	0.06	0	0	0	0	0	0	0	0	0	0.12	0.29	0.82	0.47	1	0.94	0.41	0.35		0.21
PAO1(PHIKZ)	50S	Q9HTN8	sp|Q9HTN8|RL28_PSEAE 50S ribosomal protein L28 OS=Pseudomonas aeruginosa (strain ATCC 15692 / DSM 22644 / CIP 104116 / JCM 14847 / LMG 12228 / 1C / PRS 101 / PAO1) OX=208964 GN=rpmB PE=3 SV=1	50S ribosomal protein L28	0	0	0	0	0	0	0	0	0	0	0.06	0.06	0.12	0.35	0.76	0.53	1	0.82	0.41	0.47		0.22
PAO1(PHIKZ)	50S	Q9HWD7	sp|Q9HWD7|RL23_PSEAE 50S ribosomal protein L23 OS=Pseudomonas aeruginosa (strain ATCC 15692 / DSM 22644 / CIP 104116 / JCM 14847 / LMG 12228 / 1C / PRS 101 / PAO1) OX=208964 GN=rplW PE=3 SV=1	50S ribosomal protein L23	0	0	0	0	0	0	0	0	0	0	0	0.06	0.19	0.44	0.75	0.5	1	0.81	0.56	0.38		0.25
PAO1(PHIKZ)	50S	Q9HWF4	sp|Q9HWF4|RL15_PSEAE 50S ribosomal protein L15 OS=Pseudomonas aeruginosa (strain ATCC 15692 / DSM 22644 / CIP 104116 / JCM 14847 / LMG 12228 / 1C / PRS 101 / PAO1) OX=208964 GN=rplO PE=3 SV=1	50S ribosomal protein L15	0	0	0	0	0	0	0	0	0	0	0	0	0.11	0.44	0.67	0.39	1	0.78	0.56	0.5		0.18
PAO1(PHIKZ)	PAO1	Q9HVT3	tr|Q9HVT3|Q9HVT3_PSEAE Uncharacterized protein OS=Pseudomonas aeruginosa (strain ATCC 15692 / DSM 22644 / CIP 104116 / JCM 14847 / LMG 12228 / 1C / PRS 101 / PAO1) OX=208964 GN=PA4488 PE=4 SV=1	Uncharacterized protein	0	0	0.44	0	0	0	0	0.06	0	0	0	0	0.06	0.22	0.67	0.28	1	0.78	0.61	0.44		0.17
PAO1(PHIKZ)	50S	Q9HWF1	sp|Q9HWF1|RL18_PSEAE 50S ribosomal protein L18 OS=Pseudomonas aeruginosa (strain ATCC 15692 / DSM 22644 / CIP 104116 / JCM 14847 / LMG 12228 / 1C / PRS 101 / PAO1) OX=208964 GN=rplR PE=3 SV=1	50S ribosomal protein L18	0	0	0.05	0	0	0	0	0	0	0	0	0.05	0.1	0.3	0.5	0.3	1	0.75	0.55	0.4		0.18
PAO1(PHIKZ)	50S	P29436	sp|P29436|RL34_PSEAE 50S ribosomal protein L34 OS=Pseudomonas aeruginosa (strain ATCC 15692 / DSM 22644 / CIP 104116 / JCM 14847 / LMG 12228 / 1C / PRS 101 / PAO1) OX=208964 GN=rpmH PE=3 SV=2	50S ribosomal protein L34	0	0	0	0	0	0	0	0	0	0	0	0	0.12	0.29	0.59	0.29	1	0.82	0.53	0.53		0.28
PAO1(PHIKZ)	50S	Q9HTN9	sp|Q9HTN9|RL33_PSEAE 50S ribosomal protein L33 OS=Pseudomonas aeruginosa (strain ATCC 15692 / DSM 22644 / CIP 104116 / JCM 14847 / LMG 12228 / 1C / PRS 101 / PAO1) OX=208964 GN=rpmG PE=1 SV=1	50S ribosomal protein L33	0	0	0	0	0	0	0	0	0	0	0	0	0.08	0.31	0.77	0.31	1	0.69	0.54	0.38		0.45
PAO1(PHIKZ)	50S	Q9HWF3	sp|Q9HWF3|RL30_PSEAE 50S ribosomal protein L30 OS=Pseudomonas aeruginosa (strain ATCC 15692 / DSM 22644 / CIP 104116 / JCM 14847 / LMG 12228 / 1C / PRS 101 / PAO1) OX=208964 GN=rpmD PE=1 SV=3	50S ribosomal protein L30	0	0	0	0	0	0	0	0	0	0	0	0	0.06	0.31	0.63	0.31	1	0.81	0.5	0.31		0.36
PAO1(PHIKZ)	50S	Q9HWC8	sp|Q9HWC8|RL7_PSEAE 50S ribosomal protein L7/L12 OS=Pseudomonas aeruginosa (strain ATCC 15692 / DSM 22644 / CIP 104116 / JCM 14847 / LMG 12228 / 1C / PRS 101 / PAO1) OX=208964 GN=rplL PE=3 SV=1	50S ribosomal protein L7/L12	0	0	0	0	0	0	0	0	0	0	0	0	0.06	0.24	0.59	0.18	1	0.94	0.76	0.65		0.23
PAO1(PHIKZ)	50S	Q9HWC5	sp|Q9HWC5|RL11_PSEAE 50S ribosomal protein L11 OS=Pseudomonas aeruginosa (strain ATCC 15692 / DSM 22644 / CIP 104116 / JCM 14847 / LMG 12228 / 1C / PRS 101 / PAO1) OX=208964 GN=rplK PE=3 SV=1	50S ribosomal protein L11	0	0	0	0	0	0	0	0	0	0	0	0	0.07	0.36	0.71	0.36	1	0.86	0.71	0.43		0.35
PAO1(PHIKZ)	50S	Q9HWF6	sp|Q9HWF6|RL36_PSEAE 50S ribosomal protein L36 OS=Pseudomonas aeruginosa (strain ATCC 15692 / DSM 22644 / CIP 104116 / JCM 14847 / LMG 12228 / 1C / PRS 101 / PAO1) OX=208964 GN=rpmJ PE=3 SV=1	50S ribosomal protein L36	0	0	0	0	0	0	0	0	0	0	0	0	0.13	0.44	0.75	0.31	1	0.88	0.63	0.44		0.26
PAO1(PHIKZ)	50S	Q9HWD5	sp|Q9HWD5|RL3_PSEAE 50S ribosomal protein L3 OS=Pseudomonas aeruginosa (strain ATCC 15692 / DSM 22644 / CIP 104116 / JCM 14847 / LMG 12228 / 1C / PRS 101 / PAO1) OX=208964 GN=rplC PE=3 SV=1	50S ribosomal protein L3	0	0	0	0	0	0	0	0	0	0	0	0	0.12	0.35	0.65	0.35	1	0.88	0.71	0.53		0.21
PAO1(PHIKZ)	50S	Q9HWD6	sp|Q9HWD6|RL4_PSEAE 50S ribosomal protein L4 OS=Pseudomonas aeruginosa (strain ATCC 15692 / DSM 22644 / CIP 104116 / JCM 14847 / LMG 12228 / 1C / PRS 101 / PAO1) OX=208964 GN=rplD PE=3 SV=1	50S ribosomal protein L4	0	0	0	0	0	0	0	0	0	0	0	0	0.13	0.44	0.75	0.44	1	0.88	0.81	0.5		0.19
PAO1(PHIKZ)	PAO1	Q9HYK2	tr|Q9HYK2|Q9HYK2_PSEAE HlyD_D23 domain-containing protein OS=Pseudomonas aeruginosa (strain ATCC 15692 / DSM 22644 / CIP 104116 / JCM 14847 / LMG 12228 / 1C / PRS 101 / PAO1) OX=208964 GN=PA3402 PE=4 SV=1	HlyD_D23 domain-containing protein	0	0	0	0	0	0.21	0	0	0	0	0	0	0	0	0	0	0	0	0	1		0.62
PAO1(PHIKZ)	PAO1	Q9I119	tr|Q9I119|Q9I119_PSEAE POTRA domain-containing protein OS=Pseudomonas aeruginosa (strain ATCC 15692 / DSM 22644 / CIP 104116 / JCM 14847 / LMG 12228 / 1C / PRS 101 / PAO1) OX=208964 GN=PA2463 PE=3 SV=1	POTRA domain-containing protein	0	0	0	0	0	0	0	0	0	0	0	0	0	0	0	0	0	0	0	1		0.98
PAO1(PHIKZ)	PAO1	Q9HZT6	tr|Q9HZT6|Q9HZT6_PSEAE Probable TonB-dependent receptor OS=Pseudomonas aeruginosa (strain ATCC 15692 / DSM 22644 / CIP 104116 / JCM 14847 / LMG 12228 / 1C / PRS 101 / PAO1) OX=208964 GN=PA2911 PE=3 SV=1	Probable TonB-dependent receptor	0	0	0	0	0	0	0	0	0	0	0	0	0	0	0	0	0	0	0	1		0.99
PAO1(PHIKZ)	PAO1	Q9I2Z6	tr|Q9I2Z6|Q9I2Z6_PSEAE GST N-terminal domain-containing protein OS=Pseudomonas aeruginosa (strain ATCC 15692 / DSM 22644 / CIP 104116 / JCM 14847 / LMG 12228 / 1C / PRS 101 / PAO1) OX=208964 GN=PA1741 PE=4 SV=1	GST N-terminal domain-containing protein	0	0	0	0	0	0	0	0	0	0	0	0	0	0	0	0	0	0	0	1		0.95
PAO1(PHIKZ)	PAO1	Q9HXB2	tr|Q9HXB2|Q9HXB2_PSEAE Fe(III) dicitrate transport protein FecA OS=Pseudomonas aeruginosa (strain ATCC 15692 / DSM 22644 / CIP 104116 / JCM 14847 / LMG 12228 / 1C / PRS 101 / PAO1) OX=208964 GN=fecA PE=3 SV=1	Fe(III) dicitrate transport protein FecA	0	0	0	0	0	0	0	0	0	0	0	0	0	0	0	0	0	0	0	1		0.97
PAO1(PHIKZ)	PAO1	P45683	sp|P45683|PIMT_PSEAE Protein-L-isoaspartate O-methyltransferase OS=Pseudomonas aeruginosa (strain ATCC 15692 / DSM 22644 / CIP 104116 / JCM 14847 / LMG 12228 / 1C / PRS 101 / PAO1) OX=208964 GN=pcm PE=3 SV=2	Protein-L-isoaspartate O-methyltransferase	0	0	0	0	0	0	0	0	0	0	0	0	0	0	0	0	0	0	0	1		0.97
PAO1(PHIKZ)	PAO1	Q9HVC0	tr|Q9HVC0|Q9HVC0_PSEAE Probable TonB-dependent receptor OS=Pseudomonas aeruginosa (strain ATCC 15692 / DSM 22644 / CIP 104116 / JCM 14847 / LMG 12228 / 1C / PRS 101 / PAO1) OX=208964 GN=PA4675 PE=3 SV=1	Probable TonB-dependent receptor	0	0	0	0	0	0	0	0	0	0	0	0	0	0	0	0	0.5	0	0.5	1		0.95
PAO1(PHIKZ)	PAO1	Q9I495	tr|Q9I495|Q9I495_PSEAE Histidine kinase OS=Pseudomonas aeruginosa (strain ATCC 15692 / DSM 22644 / CIP 104116 / JCM 14847 / LMG 12228 / 1C / PRS 101 / PAO1) OX=208964 GN=PA1243 PE=4 SV=1	Histidine kinase	0	0	0	0	0	0	0	0	0	0	0	0	0	0	0	0.17	0.33	0.5	0.33	1		0.86
PAO1(PHIKZ)	PAO1	Q9I1H4	tr|Q9I1H4|Q9I1H4_PSEAE tRNA_edit domain-containing protein OS=Pseudomonas aeruginosa (strain ATCC 15692 / DSM 22644 / CIP 104116 / JCM 14847 / LMG 12228 / 1C / PRS 101 / PAO1) OX=208964 GN=PA2301 PE=4 SV=1	tRNA_edit domain-containing protein	0.33	0	0.17	0	0	0	0	0	0	0	0	0	0	0	0	0	0.17	0.33	0.5	1		0.84
PAO1(PHIKZ)	PAO1	O33407	sp|O33407|ESTA_PSEAE Esterase EstA OS=Pseudomonas aeruginosa (strain ATCC 15692 / DSM 22644 / CIP 104116 / JCM 14847 / LMG 12228 / 1C / PRS 101 / PAO1) OX=208964 GN=estA PE=1 SV=1	Esterase EstA	0	0	0	0	0	0	0	0	0	0	0	0	0.33	0.33	0	0	0	0	0.33	1		0.95
PAO1(PHIKZ)	PAO1	Q9I631	tr|Q9I631|Q9I631_PSEAE Probable molybdenum transport regulator OS=Pseudomonas aeruginosa (strain ATCC 15692 / DSM 22644 / CIP 104116 / JCM 14847 / LMG 12228 / 1C / PRS 101 / PAO1) OX=208964 GN=PA0487 PE=3 SV=1	Probable molybdenum transport regulator	0	0	0	0	0	0	0	0	0	0	0	0	0	0	0	0	0	0	0.5	1		0.93
PAO1(PHIKZ)	PAO1	Q9HZU6	tr|Q9HZU6|Q9HZU6_PSEAE DUF4398 domain-containing protein OS=Pseudomonas aeruginosa (strain ATCC 15692 / DSM 22644 / CIP 104116 / JCM 14847 / LMG 12228 / 1C / PRS 101 / PAO1) OX=208964 GN=PA2901 PE=1 SV=1	DUF4398 domain-containing protein	0	0	0	0	0	0	0	0	0	0	0	0	0	0	0	0	0	0	0.5	1		0.97
PAO1(PHIKZ)	PAO1	Q9I7C3	sp|Q9I7C3|RECF_PSEAE DNA replication and repair protein RecF OS=Pseudomonas aeruginosa (strain ATCC 15692 / DSM 22644 / CIP 104116 / JCM 14847 / LMG 12228 / 1C / PRS 101 / PAO1) OX=208964 GN=recF PE=3 SV=1	DNA replication and repair protein RecF	0	0	0	0	0	0	0	0	0	0.2	0	0	0	0	0	0	0	0.2	0.4	1		0.9
PAO1(PHIKZ)	PAO1	Q9I5D9	tr|Q9I5D9|Q9I5D9_PSEAE Probable helicase OS=Pseudomonas aeruginosa (strain ATCC 15692 / DSM 22644 / CIP 104116 / JCM 14847 / LMG 12228 / 1C / PRS 101 / PAO1) OX=208964 GN=PA0799 PE=4 SV=1	Probable helicase	0	0.2	0.2	0	0	0	0	0	0	0	0	0	0	0	0	0	0	0.2	0.4	1		0.91
PAO1(PHIKZ)	PAO1	P42512	sp|P42512|FPTA_PSEAE Fe(3+)-pyochelin receptor OS=Pseudomonas aeruginosa (strain ATCC 15692 / DSM 22644 / CIP 104116 / JCM 14847 / LMG 12228 / 1C / PRS 101 / PAO1) OX=208964 GN=fptA PE=1 SV=1	Fe(3+)-pyochelin receptor	0	0	0	0	0	0	0	0	0	0	0	0	0	0	0	0	0	0	1	1		0.96
PAO1(PHIKZ)	PAO1	Q9HY58	tr|Q9HY58|Q9HY58_PSEAE UDP-glucose 6-dehydrogenase OS=Pseudomonas aeruginosa (strain ATCC 15692 / DSM 22644 / CIP 104116 / JCM 14847 / LMG 12228 / 1C / PRS 101 / PAO1) OX=208964 GN=PA3559 PE=3 SV=1	UDP-glucose 6-dehydrogenase	0	0	0	0	0	0	0	0	0	0	0	0	0	0	0	0	0	0	1	1		0.97
PAO1(PHIKZ)	PAO1	P34003	sp|P34003|AROK_PSEAE Shikimate kinase OS=Pseudomonas aeruginosa (strain ATCC 15692 / DSM 22644 / CIP 104116 / JCM 14847 / LMG 12228 / 1C / PRS 101 / PAO1) OX=208964 GN=aroK PE=3 SV=2	Shikimate kinase	0	0	0	0	0	0	0	0	0	0	0	0	0	0	0	0	0	0.4	0.8	1		0.89
PAO1(PHIKZ)	PAO1	Q9I0B4	tr|Q9I0B4|Q9I0B4_PSEAE AAA_12 domain-containing protein OS=Pseudomonas aeruginosa (strain ATCC 15692 / DSM 22644 / CIP 104116 / JCM 14847 / LMG 12228 / 1C / PRS 101 / PAO1) OX=208964 GN=PA2728 PE=4 SV=1	AAA_12 domain-containing protein	0	0	0	0	0	0	0	0	0	0	0	0	0	0	0	0	0	0.33	0.67	1		0.93
PAO1(PHIKZ)	PAO1	Q9I2W8	tr|Q9I2W8|Q9I2W8_PSEAE EstX OS=Pseudomonas aeruginosa (strain ATCC 15692 / DSM 22644 / CIP 104116 / JCM 14847 / LMG 12228 / 1C / PRS 101 / PAO1) OX=208964 GN=estX PE=4 SV=1	EstX	0	0	0	0	0	0	0	0	0	0	0	0	0	0	0	0	0	0.33	0.67	1		0.94
PAO1(PHIKZ)	PAO1	Q9HTW7	tr|Q9HTW7|Q9HTW7_PSEAE UbiH protein OS=Pseudomonas aeruginosa (strain ATCC 15692 / DSM 22644 / CIP 104116 / JCM 14847 / LMG 12228 / 1C / PRS 101 / PAO1) OX=208964 GN=ubiH PE=3 SV=1	UbiH protein	0	0	0	0	0	0	0	0	0	0	0	0	0	0	0	0.25	0	0.5	0.5	1		0.91
PAO1(PHIKZ)	PAO1	Q9HW10	tr|Q9HW10|Q9HW10_PSEAE Probable two-component response regulator OS=Pseudomonas aeruginosa (strain ATCC 15692 / DSM 22644 / CIP 104116 / JCM 14847 / LMG 12228 / 1C / PRS 101 / PAO1) OX=208964 GN=PA4396 PE=4 SV=1	Probable two-component response regulator	0	0	0	0	0	0	0	0	0	0	0	0	0	0	0	0	0	0.67	0.67	1		0.92
PAO1(PHIKZ)	PAO1	Q9I0B7	tr|Q9I0B7|Q9I0B7_PSEAE Probable chaperone OS=Pseudomonas aeruginosa (strain ATCC 15692 / DSM 22644 / CIP 104116 / JCM 14847 / LMG 12228 / 1C / PRS 101 / PAO1) OX=208964 GN=PA2725 PE=4 SV=1	Probable chaperone	0	0	0	0	0	0	0	0	0	0	0	0	0	0	0	0	0	0.5	0.5	1		0.96
PAO1(PHIKZ)	PAO1	Q9HU60	tr|Q9HU60|Q9HU60_PSEAE Histidine kinase OS=Pseudomonas aeruginosa (strain ATCC 15692 / DSM 22644 / CIP 104116 / JCM 14847 / LMG 12228 / 1C / PRS 101 / PAO1) OX=208964 GN=ntrB PE=4 SV=1	Histidine kinase	0	0	0	0	0	0	0	0	0	0	0	0	0	0	0	0	0	0.5	0.5	1		0.93
PAO1(PHIKZ)	PAO1	Q9HXI3	tr|Q9HXI3|Q9HXI3_PSEAE Rick_17kDa_Anti domain-containing protein OS=Pseudomonas aeruginosa (strain ATCC 15692 / DSM 22644 / CIP 104116 / JCM 14847 / LMG 12228 / 1C / PRS 101 / PAO1) OX=208964 GN=PA3819 PE=4 SV=1	Rick_17kDa_Anti domain-containing protein	1	0	0	0	0	0	0	0	0	0	0	0	0	0	0	0	0	0	0	1		0.98
PAO1(PHIKZ)	PAO1	Q9HXR1	tr|Q9HXR1|Q9HXR1_PSEAE Uncharacterized protein OS=Pseudomonas aeruginosa (strain ATCC 15692 / DSM 22644 / CIP 104116 / JCM 14847 / LMG 12228 / 1C / PRS 101 / PAO1) OX=208964 GN=PA3731 PE=3 SV=1	Uncharacterized protein	1	0.56	0.17	0.06	0	0	0	0	0	0	0	0	0	0	0.06	0	0.06	0.11	0.17	0.39		0.55
PAO1(PHIKZ)	PAO1	Q9HZF6	tr|Q9HZF6|Q9HZF6_PSEAE Uncharacterized protein OS=Pseudomonas aeruginosa (strain ATCC 15692 / DSM 22644 / CIP 104116 / JCM 14847 / LMG 12228 / 1C / PRS 101 / PAO1) OX=208964 GN=PA3052 PE=4 SV=1	Uncharacterized protein	1	0.78	0.22	0	0.22	0	0	0	0	0	0	0	0	0	0	0	0.11	0.11	0.11	0.22		0.75
PAO1(PHIKZ)	PAO1	Q9I6D7	tr|Q9I6D7|Q9I6D7_PSEAE HDOD domain-containing protein OS=Pseudomonas aeruginosa (strain ATCC 15692 / DSM 22644 / CIP 104116 / JCM 14847 / LMG 12228 / 1C / PRS 101 / PAO1) OX=208964 GN=PA0356 PE=4 SV=1	HDOD domain-containing protein	0	1	1	0	0	0	0	0	0	0	0	0	0	0	0	0	0	0	1	1		0.95
PAO1(PHIKZ)	PAO1	Q9I1G5	tr|Q9I1G5|Q9I1G5_PSEAE TauD domain-containing protein OS=Pseudomonas aeruginosa (strain ATCC 15692 / DSM 22644 / CIP 104116 / JCM 14847 / LMG 12228 / 1C / PRS 101 / PAO1) OX=208964 GN=PA2310 PE=4 SV=1	TauD domain-containing protein	0.29	0.64	0.29	0.29	0.07	0	0	0	0	0	0	0.07	0.07	0.07	0	0	0.29	0.79	1	1		0.32
PAO1(PHIKZ)	PAO1	Q9I5H1	tr|Q9I5H1|Q9I5H1_PSEAE HDOD domain-containing protein OS=Pseudomonas aeruginosa (strain ATCC 15692 / DSM 22644 / CIP 104116 / JCM 14847 / LMG 12228 / 1C / PRS 101 / PAO1) OX=208964 GN=PA0758 PE=4 SV=1	HDOD domain-containing protein	0.5	0.75	0	0	0	0	0	0	0	0	0	0	0	0	0	0.25	0.25	0.25	0.5	1		0.86
PAO1(PHIKZ)	PAO1	Q9I615	tr|Q9I615|Q9I615_PSEAE Malonyl-[acyl-carrier protein] O-methyltransferase OS=Pseudomonas aeruginosa (strain ATCC 15692 / DSM 22644 / CIP 104116 / JCM 14847 / LMG 12228 / 1C / PRS 101 / PAO1) OX=208964 GN=bioC PE=3 SV=1	Malonyl-[acyl-carrier protein] O-methyltransferase	0.2	0.6	0.4	0.2	0	0.2	0.2	0.2	0	0.2	0.2	0.2	0.2	0.2	0	0	0	0.2	0.6	1		0.76
PAO1(PHIKZ)	PAO1	Q9HXZ3	sp|Q9HXZ3|TILS_PSEAE tRNA(Ile)-lysidine synthase OS=Pseudomonas aeruginosa (strain ATCC 15692 / DSM 22644 / CIP 104116 / JCM 14847 / LMG 12228 / 1C / PRS 101 / PAO1) OX=208964 GN=tilS PE=3 SV=1	tRNA(Ile)-lysidine synthase	0	0.5	0	0.5	0.5	1	0	0	0	0	0	0	0	0	0	0	0	0.5	1	1		0.89
PAO1(PHIKZ)	PAO1	Q9I5U2	sp|Q9I5U2|LPTD_PSEAE LPS-assembly protein LptD OS=Pseudomonas aeruginosa (strain ATCC 15692 / DSM 22644 / CIP 104116 / JCM 14847 / LMG 12228 / 1C / PRS 101 / PAO1) OX=208964 GN=lptD PE=1 SV=1	LPS-assembly protein LptD	0	0	0.33	0.33	0.67	0.67	0.33	0.33	0	0.33	0	0.33	0	0	0.33	0	0	0.33	0.67	1		0.81
PAO1(PHIKZ)	PAO1	Q9I2T7	tr|Q9I2T7|Q9I2T7_PSEAE Probable ATP-binding component of ABC transporter OS=Pseudomonas aeruginosa (strain ATCC 15692 / DSM 22644 / CIP 104116 / JCM 14847 / LMG 12228 / 1C / PRS 101 / PAO1) OX=208964 GN=PA1807 PE=4 SV=1	Probable ATP-binding component of ABC transporter	0	0	0.25	0.25	0.5	0.25	0.25	0.25	0	0	0	0.25	0	0	0	0	0.25	0.5	0.25	1		0.83
PAO1(PHIKZ)	PAO1	P48632	sp|P48632|FPVA_PSEAE Ferripyoverdine receptor OS=Pseudomonas aeruginosa (strain ATCC 15692 / DSM 22644 / CIP 104116 / JCM 14847 / LMG 12228 / 1C / PRS 101 / PAO1) OX=208964 GN=fpvA PE=1 SV=2	Ferripyoverdine receptor	0	0	0.5	0.5	0.5	0.5	0	0	0	0	0	0	0	0	0	0	0.5	0.5	0.5	1		0.89
PAO1(PHIKZ)	PAO1	Q9I3W8	sp|Q9I3W8|ACEK_PSEAE Isocitrate dehydrogenase kinase/phosphatase OS=Pseudomonas aeruginosa (strain ATCC 15692 / DSM 22644 / CIP 104116 / JCM 14847 / LMG 12228 / 1C / PRS 101 / PAO1) OX=208964 GN=aceK PE=3 SV=1	Isocitrate dehydrogenase kinase/phosphatase	0	0	0.25	0.25	0.5	0.5	0	0	0	0	0	0	0	0	0	0	0.25	0.5	0.75	1		0.84
PAO1(PHIKZ)	PAO1	Q9I6J3	tr|Q9I6J3|Q9I6J3_PSEAE Probable glutamine synthetase OS=Pseudomonas aeruginosa (strain ATCC 15692 / DSM 22644 / CIP 104116 / JCM 14847 / LMG 12228 / 1C / PRS 101 / PAO1) OX=208964 GN=spuB PE=3 SV=1	Probable glutamine synthetase	0	0.25	0.5	0.5	0.25	0	0	0	0	0	0	0	0	0	0.25	0.25	0.25	0	1	1		0.81
PAO1(PHIKZ)	PAO1	Q9HYC8	tr|Q9HYC8|Q9HYC8_PSEAE Iron-sulfur cluster carrier protein OS=Pseudomonas aeruginosa (strain ATCC 15692 / DSM 22644 / CIP 104116 / JCM 14847 / LMG 12228 / 1C / PRS 101 / PAO1) OX=208964 GN=PA3481 PE=3 SV=1	Iron-sulfur cluster carrier protein	0	0.25	0.25	0.25	0.25	0.25	0	0	0	0	0	0.25	0.25	0.25	0.5	0.25	0.25	0.5	1	0.75		0.77
PAO1(PHIKZ)	PAO1	Q9HTD8	tr|Q9HTD8|Q9HTD8_PSEAE Probable transcriptional regulator OS=Pseudomonas aeruginosa (strain ATCC 15692 / DSM 22644 / CIP 104116 / JCM 14847 / LMG 12228 / 1C / PRS 101 / PAO1) OX=208964 GN=PA5428 PE=3 SV=1	Probable transcriptional regulator	0	0.33	0.33	0.33	0.33	0.33	0.33	0	0	0	0	0	0	0	0	0.33	0	0.33	0.67	1		0.88
PAO1(PHIKZ)	PAO1	G3XD64	sp|G3XD64|FLEN_PSEAE Antiactivator FleN OS=Pseudomonas aeruginosa (strain ATCC 15692 / DSM 22644 / CIP 104116 / JCM 14847 / LMG 12228 / 1C / PRS 101 / PAO1) OX=208964 GN=fleN PE=1 SV=1	Antiactivator FleN	0	0.25	0.25	0	0.25	0.25	0.25	0	0	0	0.25	0	0.25	0.25	0.25	0.25	0.25	0.75	0.75	1		0.77
PAO1(PHIKZ)	PAO1	Q9I4S9	tr|Q9I4S9|Q9I4S9_PSEAE ATP-dependent DNA helicase DinG OS=Pseudomonas aeruginosa (strain ATCC 15692 / DSM 22644 / CIP 104116 / JCM 14847 / LMG 12228 / 1C / PRS 101 / PAO1) OX=208964 GN=dinG PE=3 SV=1	ATP-dependent DNA helicase DinG	0	0.25	0.5	0.25	0.25	0.25	0.25	0	0	0	0	0	0.25	0.25	0.25	0.25	0.25	0.5	0.75	1		0.81
PAO1(PHIKZ)	PAO1	Q9HVC9	tr|Q9HVC9|Q9HVC9_PSEAE Molybdopterin biosynthesis MoeB protein OS=Pseudomonas aeruginosa (strain ATCC 15692 / DSM 22644 / CIP 104116 / JCM 14847 / LMG 12228 / 1C / PRS 101 / PAO1) OX=208964 GN=moeB PE=4 SV=1	Molybdopterin biosynthesis MoeB protein	0	0.5	0.5	0.25	0.25	0.25	0.25	0	0	0	0	0	0	0.25	0.25	0.25	0.25	0.75	0.75	1		0.77
PAO1(PHIKZ)	PAO1	Q9I2H8	tr|Q9I2H8|Q9I2H8_PSEAE YcaO domain-containing protein OS=Pseudomonas aeruginosa (strain ATCC 15692 / DSM 22644 / CIP 104116 / JCM 14847 / LMG 12228 / 1C / PRS 101 / PAO1) OX=208964 GN=PA1926 PE=4 SV=1	YcaO domain-containing protein	0	0	0.17	0.17	0.17	0	0	0.17	0	0.33	0.17	0.33	0.17	0.17	0.33	0.17	0.17	0.67	0.83	1		0.7
PAO1(PHIKZ)	PAO1	Q00934	sp|Q00934|PILR_PSEAE Response regulator protein PilR OS=Pseudomonas aeruginosa (strain ATCC 15692 / DSM 22644 / CIP 104116 / JCM 14847 / LMG 12228 / 1C / PRS 101 / PAO1) OX=208964 GN=pilR PE=1 SV=2	Response regulator protein PilR	0.25	0.25	0.25	0.25	0.25	0.25	0	0	0	0	0	0	0	0	0.25	0	0.25	0.75	0.75	1		0.79
PAO1(PHIKZ)	PAO1	Q9HUK7	sp|Q9HUK7|FIMW_PSEAE Cyclic-di-GMP receptor FimW OS=Pseudomonas aeruginosa (strain ATCC 15692 / DSM 22644 / CIP 104116 / JCM 14847 / LMG 12228 / 1C / PRS 101 / PAO1) OX=208964 GN=fimW PE=1 SV=2	Cyclic-di-GMP receptor FimW	0	0	0.25	0.25	0	0	0	0	0	0	0	0	0.25	0	0.25	0.25	0.25	0.5	0.5	1		0.84
PAO1(PHIKZ)	PAO1	Q9HXG4	sp|Q9HXG4|RLMF_PSEAE Ribosomal RNA large subunit methyltransferase F OS=Pseudomonas aeruginosa (strain ATCC 15692 / DSM 22644 / CIP 104116 / JCM 14847 / LMG 12228 / 1C / PRS 101 / PAO1) OX=208964 GN=rlmF PE=3 SV=1	Ribosomal RNA large subunit methyltransferase F	0	0.2	0.4	0.2	0.2	0	0	0	0	0	0.2	0	0.2	0.2	0	0	0.4	0.6	0.6	1		0.79
PAO1(PHIKZ)	PAO1	Q9I4E6	sp|Q9I4E6|TTCA_PSEAE tRNA-cytidine(32) 2-sulfurtransferase OS=Pseudomonas aeruginosa (strain ATCC 15692 / DSM 22644 / CIP 104116 / JCM 14847 / LMG 12228 / 1C / PRS 101 / PAO1) OX=208964 GN=ttcA PE=3 SV=1	tRNA-cytidine(32) 2-sulfurtransferase	0	0.33	0.33	0	0	0.33	0.33	0	0	0	0	0.33	0.33	0.33	0.33	0.33	0.67	1	1	1		0.81
PAO1(PHIKZ)	PAO1	Q9I5L3	tr|Q9I5L3|Q9I5L3_PSEAE Reverse transcriptase domain-containing protein OS=Pseudomonas aeruginosa (strain ATCC 15692 / DSM 22644 / CIP 104116 / JCM 14847 / LMG 12228 / 1C / PRS 101 / PAO1) OX=208964 GN=PA0715 PE=4 SV=1	Reverse transcriptase domain-containing protein	0	0.43	0.57	0.14	0	0	0	0	0	0	0	0	0	0.14	0.71	0.29	0.57	0.86	1	0.86		0.6
PAO1(PHIKZ)	PAO1	G3XCV0	sp|G3XCV0|FLEQ_PSEAE Transcriptional regulator FleQ OS=Pseudomonas aeruginosa (strain ATCC 15692 / DSM 22644 / CIP 104116 / JCM 14847 / LMG 12228 / 1C / PRS 101 / PAO1) OX=208964 GN=fleQ PE=1 SV=1	Transcriptional regulator FleQ	0	0.33	0.33	0.33	0.33	0.33	0.33	0	0	0	0.33	0.33	0.33	0.33	0.67	0.33	0.33	0.67	0.67	1		0.78
PAO1(PHIKZ)	PAO1	Q9I2S3	sp|Q9I2S3|FIML_PSEAE Scaffold protein FimL OS=Pseudomonas aeruginosa (strain ATCC 15692 / DSM 22644 / CIP 104116 / JCM 14847 / LMG 12228 / 1C / PRS 101 / PAO1) OX=208964 GN=fimL PE=1 SV=1	Scaffold protein FimL	0	0	0.25	0.25	0.5	0.25	0.25	0.25	0	0	0.25	0.25	0.25	0.25	0.5	0.25	0.25	0.5	0.75	1		0.78
PAO1(PHIKZ)	PAO1	Q51487	sp|Q51487|OPRM_PSEAE Outer membrane protein OprM OS=Pseudomonas aeruginosa (strain ATCC 15692 / DSM 22644 / CIP 104116 / JCM 14847 / LMG 12228 / 1C / PRS 101 / PAO1) OX=208964 GN=oprM PE=1 SV=2	Outer membrane protein OprM	0	0	0	0.33	0.33	0.33	0.33	0.33	0.33	0.33	0.33	0.33	0.33	0.33	0.33	0.33	0.33	0.67	1	1		0.79
PAO1(PHIKZ)	PAO1	Q9HY55	tr|Q9HY55|Q9HY55_PSEAE Phosphoenolpyruvate--protein phosphotransferase OS=Pseudomonas aeruginosa (strain ATCC 15692 / DSM 22644 / CIP 104116 / JCM 14847 / LMG 12228 / 1C / PRS 101 / PAO1) OX=208964 GN=fruI PE=3 SV=1	Phosphoenolpyruvate--protein phosphotransferase	0	0	0.17	0.17	0.17	0.33	0.17	0.17	0.17	0.17	0.17	0.17	0.17	0.17	0.33	0.33	0.5	0.67	1	0.83		0.66
PAO1(PHIKZ)	PAO1	Q51465	sp|Q51465|FLIM_PSEAE Flagellar motor switch protein FliM OS=Pseudomonas aeruginosa (strain ATCC 15692 / DSM 22644 / CIP 104116 / JCM 14847 / LMG 12228 / 1C / PRS 101 / PAO1) OX=208964 GN=fliM PE=3 SV=2	Flagellar motor switch protein FliM	0	0.33	0.33	0.33	0.33	0.33	0.33	0.33	0	0.33	0	0.33	0	0.33	0.33	0.33	0.33	0.67	1	1		0.78
PAO1(PHIKZ)	PAO1	P47203	sp|P47203|FTSA_PSEAE Cell division protein FtsA OS=Pseudomonas aeruginosa (strain ATCC 15692 / DSM 22644 / CIP 104116 / JCM 14847 / LMG 12228 / 1C / PRS 101 / PAO1) OX=208964 GN=ftsA PE=3 SV=2	Cell division protein FtsA	0	0.2	0.2	0.2	0.4	0.2	0.2	0.2	0.2	0.2	0.2	0.2	0.2	0.2	0.2	0.2	0.2	0.6	1	0.8		0.7
PAO1(PHIKZ)	PAO1	Q9I742	sp|Q9I742|CLPV1_PSEAE AAA+ ATPase ClpV1 OS=Pseudomonas aeruginosa (strain ATCC 15692 / DSM 22644 / CIP 104116 / JCM 14847 / LMG 12228 / 1C / PRS 101 / PAO1) OX=208964 GN=clpV1 PE=1 SV=1	AAA+ ATPase ClpV1	0	0.2	0.4	0.2	0.2	0.2	0.2	0.2	0	0.2	0.2	0.4	0.2	0.2	0.4	0.2	0.4	0.8	1	0.8		0.68
PAO1(PHIKZ)	PAO1	Q9HUC3	tr|Q9HUC3|Q9HUC3_PSEAE Polyhydroxyalkanoate synthesis protein PhaF OS=Pseudomonas aeruginosa (strain ATCC 15692 / DSM 22644 / CIP 104116 / JCM 14847 / LMG 12228 / 1C / PRS 101 / PAO1) OX=208964 GN=phaF PE=4 SV=1	Polyhydroxyalkanoate synthesis protein PhaF	0	0	0	0	0	0	0	0	0	0.67	0.33	0.5	0.33	0.33	0.5	0.17	1	0.67	0.67	0.67		0.63
PAO1(PHIKZ)	PAO1	Q9HXF3	tr|Q9HXF3|Q9HXF3_PSEAE Probable transferase OS=Pseudomonas aeruginosa (strain ATCC 15692 / DSM 22644 / CIP 104116 / JCM 14847 / LMG 12228 / 1C / PRS 101 / PAO1) OX=208964 GN=PA3853 PE=4 SV=1	Probable transferase	0	0	0	0.11	0.22	0.44	0	0.22	0	1	0.56	0.56	0.11	0.22	0.56	0.33	0.56	0.22	0.56	0.56		0.45
PAO1(PHIKZ)	PAO1	Q9HZE2	tr|Q9HZE2|Q9HZE2_PSEAE Isochorismatase domain-containing protein OS=Pseudomonas aeruginosa (strain ATCC 15692 / DSM 22644 / CIP 104116 / JCM 14847 / LMG 12228 / 1C / PRS 101 / PAO1) OX=208964 GN=PA3066 PE=4 SV=1	Isochorismatase domain-containing protein	0	0.25	0.25	0	0	0	0	0	0	0	0	1	0.5	0.25	0.5	0.25	0.5	1	1	1		0.73
PAO1(PHIKZ)	PAO1	Q9HXW7	sp|Q9HXW7|PLSB_PSEAE Glycerol-3-phosphate acyltransferase OS=Pseudomonas aeruginosa (strain ATCC 15692 / DSM 22644 / CIP 104116 / JCM 14847 / LMG 12228 / 1C / PRS 101 / PAO1) OX=208964 GN=plsB PE=3 SV=1	Glycerol-3-phosphate acyltransferase	0	0	0	0	0	0	0	0	0.25	0.5	0.25	0.5	0.25	0.25	0.5	0.25	0.25	0.75	1	1		0.77
PAO1(PHIKZ)	PAO1	G3XDA5	tr|G3XDA5|G3XDA5_PSEAE Anaerobically-induced outer membrane porin OprE OS=Pseudomonas aeruginosa (strain ATCC 15692 / DSM 22644 / CIP 104116 / JCM 14847 / LMG 12228 / 1C / PRS 101 / PAO1) OX=208964 GN=oprE PE=1 SV=1	Anaerobically-induced outer membrane porin OprE	0	0	0	0	0	0	0	0	0	0	0	0.5	0.5	0.5	0.5	0.5	0.5	1	1	1		0.88
PAO1(PHIKZ)	PAO1	Q9I083	tr|Q9I083|Q9I083_PSEAE Probable outer membrane protein OS=Pseudomonas aeruginosa (strain ATCC 15692 / DSM 22644 / CIP 104116 / JCM 14847 / LMG 12228 / 1C / PRS 101 / PAO1) OX=208964 GN=PA2760 PE=3 SV=1	Probable outer membrane protein	0	0	0	0	0	0	0	0	0	0.5	0	0.5	0.5	0.5	0.5	0	0.5	1	1	1		0.88
PAO1(PHIKZ)	PAO1	Q9L7T2	sp|Q9L7T2|FPG_PSEAE Formamidopyrimidine-DNA glycosylase OS=Pseudomonas aeruginosa (strain ATCC 15692 / DSM 22644 / CIP 104116 / JCM 14847 / LMG 12228 / 1C / PRS 101 / PAO1) OX=208964 GN=mutM PE=3 SV=3	Formamidopyrimidine-DNA glycosylase	0	0	0	0	0	0	0.75	0	0.25	0	0.25	0.25	0.25	0	0.25	0.25	0.25	0.25	0.75	1		0.81
PAO1(PHIKZ)	PAO1	Q9HT81	sp|Q9HT81|ENGB_PSEAE Probable GTP-binding protein EngB OS=Pseudomonas aeruginosa (strain ATCC 15692 / DSM 22644 / CIP 104116 / JCM 14847 / LMG 12228 / 1C / PRS 101 / PAO1) OX=208964 GN=engB PE=3 SV=1	Probable GTP-binding protein EngB	0	0.33	0	0	0	0.67	0.33	0	0	0	0	0	0	0	0.33	0.33	0	0	0.67	1		0.9
PAO1(PHIKZ)	PAO1	Q9I0L1	sp|Q9I0L1|HFLD_PSEAE High frequency lysogenization protein HflD homolog OS=Pseudomonas aeruginosa (strain ATCC 15692 / DSM 22644 / CIP 104116 / JCM 14847 / LMG 12228 / 1C / PRS 101 / PAO1) OX=208964 GN=hflD PE=3 SV=1	High frequency lysogenization protein HflD homolog	0	0	0	0	0	0.25	0.25	0.25	0	0.5	0.5	0.25	0.5	0.25	0.75	0.5	0.25	0.25	0.5	1		0.75
PAO1(PHIKZ)	PAO1	Q9I4N3	sp|Q9I4N3|FLER_PSEAE Response regulator protein FleR OS=Pseudomonas aeruginosa (strain ATCC 15692 / DSM 22644 / CIP 104116 / JCM 14847 / LMG 12228 / 1C / PRS 101 / PAO1) OX=208964 GN=fleR PE=3 SV=1	Response regulator protein FleR	0	0	0	0	0	0	0	0	0	0	0	0	0	0	0	1	1	1	0	1		0.96
PAO1(PHIKZ)	PAO1	P32722	sp|P32722|PORD_PSEAE Porin D OS=Pseudomonas aeruginosa (strain ATCC 15692 / DSM 22644 / CIP 104116 / JCM 14847 / LMG 12228 / 1C / PRS 101 / PAO1) OX=208964 GN=oprD PE=1 SV=1	Porin D	0	0	0	0	0	0	0	0	0	0	0	0	0.5	0	0.5	0.5	0.5	0.5	0.5	1		0.92
PAO1(PHIKZ)	PAO1	Q9HXT9	tr|Q9HXT9|Q9HXT9_PSEAE Probable two-component response regulator OS=Pseudomonas aeruginosa (strain ATCC 15692 / DSM 22644 / CIP 104116 / JCM 14847 / LMG 12228 / 1C / PRS 101 / PAO1) OX=208964 GN=wspR PE=1 SV=1	Probable two-component response regulator	0	0	0	0	0	0	0	0	0	0	0	0	0	0	0.5	0.5	0.5	0.5	0.5	1		0.92
PAO1(PHIKZ)	PAO1	Q9I758	tr|Q9I758|Q9I758_PSEAE Non-specific serine/threonine protein kinase OS=Pseudomonas aeruginosa (strain ATCC 15692 / DSM 22644 / CIP 104116 / JCM 14847 / LMG 12228 / 1C / PRS 101 / PAO1) OX=208964 GN=ppkA PE=4 SV=1	Non-specific serine/threonine protein kinase	0	0.25	0	0.25	0	0	0	0	0	0	0	0	0	0.25	0.5	0.25	0.25	0.75	0.25	1		0.85
PAO1(PHIKZ)	PAO1	Q9HTL4	tr|Q9HTL4|Q9HTL4_PSEAE OxyR OS=Pseudomonas aeruginosa (strain ATCC 15692 / DSM 22644 / CIP 104116 / JCM 14847 / LMG 12228 / 1C / PRS 101 / PAO1) OX=208964 GN=oxyR PE=1 SV=1	OxyR	0	0.33	0	0	0	0	0	0	0	0	0	0	0	0.33	0.33	0.33	0	0.33	0.33	1		0.9
PAO1(PHIKZ)	PAO1	Q51426	sp|Q51426|RUVB_PSEAE Holliday junction ATP-dependent DNA helicase RuvB OS=Pseudomonas aeruginosa (strain ATCC 15692 / DSM 22644 / CIP 104116 / JCM 14847 / LMG 12228 / 1C / PRS 101 / PAO1) OX=208964 GN=ruvB PE=1 SV=2	Holliday junction ATP-dependent DNA helicase RuvB	0	0	0	0	0	0	0	0	0	0	0	0	0	0	0.5	0	0	0.5	1	1		0.92
PAO1(PHIKZ)	PAO1	Q9HZC6	tr|Q9HZC6|Q9HZC6_PSEAE Glycine betaine transmethylase OS=Pseudomonas aeruginosa (strain ATCC 15692 / DSM 22644 / CIP 104116 / JCM 14847 / LMG 12228 / 1C / PRS 101 / PAO1) OX=208964 GN=gbt PE=4 SV=1	Glycine betaine transmethylase	0	0	0	0	0	0	0	0	0	0	0	0	0	0	0	0	0	1	1	1		0.94
PAO1(PHIKZ)	PAO1	Q9I385	tr|Q9I385|Q9I385_PSEAE PNPLA domain-containing protein OS=Pseudomonas aeruginosa (strain ATCC 15692 / DSM 22644 / CIP 104116 / JCM 14847 / LMG 12228 / 1C / PRS 101 / PAO1) OX=208964 GN=PA1640 PE=4 SV=1	PNPLA domain-containing protein	0	0	0	0.2	0.2	0.2	0.2	0	0	0.2	0	0	0	0	0	0	0	0.6	1	1		0.82
PAO1(PHIKZ)	PAO1	Q9I6X0	tr|Q9I6X0|Q9I6X0_PSEAE Histidine porin OpdC OS=Pseudomonas aeruginosa (strain ATCC 15692 / DSM 22644 / CIP 104116 / JCM 14847 / LMG 12228 / 1C / PRS 101 / PAO1) OX=208964 GN=opdC PE=1 SV=1	Histidine porin OpdC	0	0	0	0	0	0	0	0	0	0	0	0	0	0	0	0	0	0.5	1	1		0.93
PAO1(PHIKZ)	PAO1	Q9HTY0	tr|Q9HTY0|Q9HTY0_PSEAE Probable secretion pathway ATPase OS=Pseudomonas aeruginosa (strain ATCC 15692 / DSM 22644 / CIP 104116 / JCM 14847 / LMG 12228 / 1C / PRS 101 / PAO1) OX=208964 GN=PA5210 PE=3 SV=1	Probable secretion pathway ATPase	0	0	0	0	0.25	0	0	0	0	0	0	0	0	0	0	0	0	0.5	1	1		0.88
PAO1(PHIKZ)	PAO1	Q9HUU0	tr|Q9HUU0|Q9HUU0_PSEAE Probable heat-shock protein OS=Pseudomonas aeruginosa (strain ATCC 15692 / DSM 22644 / CIP 104116 / JCM 14847 / LMG 12228 / 1C / PRS 101 / PAO1) OX=208964 GN=PA4873 PE=3 SV=1	Probable heat-shock protein	0	0	0	0	0	0	0	0	0	0	0.33	0.33	0.33	1	0.33	0.33	0	0.33	1	1		0.85
PAO1(PHIKZ)	PAO1	Q9I0U7	tr|Q9I0U7|Q9I0U7_PSEAE Probable acyltransferase OS=Pseudomonas aeruginosa (strain ATCC 15692 / DSM 22644 / CIP 104116 / JCM 14847 / LMG 12228 / 1C / PRS 101 / PAO1) OX=208964 GN=PA2537 PE=4 SV=1	Probable acyltransferase	0	0	0	0	0	0	0	0	0.25	0.25	0.25	0	0.25	0	0.25	0.25	0.5	0.5	1	0.75		0.82
PAO1(PHIKZ)	PAO1	Q9I252	tr|Q9I252|Q9I252_PSEAE DUF2235 domain-containing protein OS=Pseudomonas aeruginosa (strain ATCC 15692 / DSM 22644 / CIP 104116 / JCM 14847 / LMG 12228 / 1C / PRS 101 / PAO1) OX=208964 GN=PA2063 PE=4 SV=1	DUF2235 domain-containing protein	0	0	0	0	0	0.33	0.17	0	0	0	0.17	0.17	0.17	0.17	0.17	0.17	0.67	0.67	1	0.83		0.71
PAO1(PHIKZ)	PAO1	Q9HUW7	tr|Q9HUW7|Q9HUW7_PSEAE Probable two-component response regulator OS=Pseudomonas aeruginosa (strain ATCC 15692 / DSM 22644 / CIP 104116 / JCM 14847 / LMG 12228 / 1C / PRS 101 / PAO1) OX=208964 GN=PA4843 PE=4 SV=1	Probable two-component response regulator	0	0	0	0	0	0	0	0	0	0	0	0	0	0	0	0	0.38	0.38	1	0.94		0.57
PAO1(PHIKZ)	PAO1	Q9HYQ6	tr|Q9HYQ6|Q9HYQ6_PSEAE Patatin-like protein, PlpD OS=Pseudomonas aeruginosa (strain ATCC 15692 / DSM 22644 / CIP 104116 / JCM 14847 / LMG 12228 / 1C / PRS 101 / PAO1) OX=208964 GN=plpD PE=1 SV=1	Patatin-like protein, PlpD	0.1	0	0	0	0	0	0	0	0.2	0	0.2	0.1	0.1	0.1	0.1	0.1	0.4	0.7	1	1		0.58
PAO1(PHIKZ)	PAO1	Q9I4V9	tr|Q9I4V9|Q9I4V9_PSEAE Probable glycosyl transferase OS=Pseudomonas aeruginosa (strain ATCC 15692 / DSM 22644 / CIP 104116 / JCM 14847 / LMG 12228 / 1C / PRS 101 / PAO1) OX=208964 GN=PA1014 PE=4 SV=1	Probable glycosyl transferase	0	0	0	0	0	0	0.2	0	0.2	0	0	0	0	0	0.2	0.2	0.2	0.6	0.8	1		0.81
PAO1(PHIKZ)	PAO1	Q9HZ81	tr|Q9HZ81|Q9HZ81_PSEAE Probable NAD-dependent epimerase/dehydratase WbpK OS=Pseudomonas aeruginosa (strain ATCC 15692 / DSM 22644 / CIP 104116 / JCM 14847 / LMG 12228 / 1C / PRS 101 / PAO1) OX=208964 GN=wbpK PE=4 SV=1	Probable NAD-dependent epimerase/dehydratase WbpK	0	0	0	0	0.17	0	0.17	0	0.17	0.17	0.17	0.17	0.17	0.33	0.33	0.17	0.33	0.67	0.83	1		0.69
PAO1(PHIKZ)	PAO1	Q9HUL8	sp|Q9HUL8|MUTL_PSEAE DNA mismatch repair protein MutL OS=Pseudomonas aeruginosa (strain ATCC 15692 / DSM 22644 / CIP 104116 / JCM 14847 / LMG 12228 / 1C / PRS 101 / PAO1) OX=208964 GN=mutL PE=3 SV=1	DNA mismatch repair protein MutL	0	0	0	0	0	0	0	0	0	0	0	0.25	0	0.25	0.25	0.25	0.5	0.75	0.75	1		0.82
PAO1(PHIKZ)	PAO1	Q9I5R3	tr|Q9I5R3|Q9I5R3_PSEAE Probable short-chain dehydrogenase OS=Pseudomonas aeruginosa (strain ATCC 15692 / DSM 22644 / CIP 104116 / JCM 14847 / LMG 12228 / 1C / PRS 101 / PAO1) OX=208964 GN=PA0658 PE=3 SV=1	Probable short-chain dehydrogenase	0	0	0	0	0	0	0	0	0	0	0.25	0.25	0.25	0.25	0.5	0.25	0.25	0.5	0.75	1		0.82
PAO1(PHIKZ)	PAO1	Q9HVN9	tr|Q9HVN9|Q9HVN9_PSEAE NADH dehydrogenase OS=Pseudomonas aeruginosa (strain ATCC 15692 / DSM 22644 / CIP 104116 / JCM 14847 / LMG 12228 / 1C / PRS 101 / PAO1) OX=208964 GN=ndh PE=3 SV=1	NADH dehydrogenase	0	0	0.2	0	0	0	0	0	0	0	0.2	0.2	0.2	0.2	0.2	0.2	0.2	0.6	1	0.8		0.78
PAO1(PHIKZ)	PAO1	Q9I2T2	tr|Q9I2T2|Q9I2T2_PSEAE Membrane-bound lytic murein transglycosylase D OS=Pseudomonas aeruginosa (strain ATCC 15692 / DSM 22644 / CIP 104116 / JCM 14847 / LMG 12228 / 1C / PRS 101 / PAO1) OX=208964 GN=mltD PE=3 SV=1	Membrane-bound lytic murein transglycosylase D	0	0	0	0	0	0	0	0	0	0	0.25	0.25	0.25	0	0.25	0.25	0	0.75	0.75	1		0.85
PAO1(PHIKZ)	PAO1	Q9I0N4	tr|Q9I0N4|Q9I0N4_PSEAE Probable thiosulfate sulfurtransferase OS=Pseudomonas aeruginosa (strain ATCC 15692 / DSM 22644 / CIP 104116 / JCM 14847 / LMG 12228 / 1C / PRS 101 / PAO1) OX=208964 GN=PA2603 PE=1 SV=1	Probable thiosulfate sulfurtransferase	0	0	0	0	0	0	0	0	0	0	0	0.07	0.1	0.17	0.34	0.38	0.14	1	0.17	0.45		0.18
PAO1(PHIKZ)	PAO1	Q9I456	tr|Q9I456|Q9I456_PSEAE Probable outer membrane protein OS=Pseudomonas aeruginosa (strain ATCC 15692 / DSM 22644 / CIP 104116 / JCM 14847 / LMG 12228 / 1C / PRS 101 / PAO1) OX=208964 GN=PA1288 PE=3 SV=1	Probable outer membrane protein	0	0	0	0	0	0	0	0	0.29	0.29	0.14	0.29	0.29	0.14	0.14	0.14	0.43	1	0.57	0.57		0.72
PAO1(PHIKZ)	PAO1	G3XD11	tr|G3XD11|G3XD11_PSEAE PhoP/Q and low Mg2+ inducible outer membrane protein H1 OS=Pseudomonas aeruginosa (strain ATCC 15692 / DSM 22644 / CIP 104116 / JCM 14847 / LMG 12228 / 1C / PRS 101 / PAO1) OX=208964 GN=oprH PE=4 SV=1	PhoP/Q and low Mg2+ inducible outer membrane protein H1	0	0	0	0.33	0	0	0	0	0	0	0.33	0.33	0.33	0.33	0.33	0.67	0.67	1	0.67	0.33		0.82
PAO1(PHIKZ)	PAO1	Q9HU19	sp|Q9HU19|DCTD_PSEAE C4-dicarboxylate transport transcriptional regulatory protein DctD OS=Pseudomonas aeruginosa (strain ATCC 15692 / DSM 22644 / CIP 104116 / JCM 14847 / LMG 12228 / 1C / PRS 101 / PAO1) OX=208964 GN=dctD PE=3 SV=1	C4-dicarboxylate transport transcriptional regulatory protein DctD	0	0	0	0	0	0	0	0	0	0	0	0	0	0	0.25	0	1	0.5	0.5	0.75		0.87
PAO1(PHIKZ)	PAO1	Q9I0D7	tr|Q9I0D7|Q9I0D7_PSEAE Uncharacterized protein OS=Pseudomonas aeruginosa (strain ATCC 15692 / DSM 22644 / CIP 104116 / JCM 14847 / LMG 12228 / 1C / PRS 101 / PAO1) OX=208964 GN=PA2705 PE=4 SV=1	Uncharacterized protein	0	0	0	0	0	0	0	0	0	0	0	0	0	0	0	0	1	0.75	0.5	0.25		0.9
PAO1(PHIKZ)	PAO1	Q9HWP3	sp|Q9HWP3|SYY1_PSEAE Tyrosine--tRNA ligase 1 OS=Pseudomonas aeruginosa (strain ATCC 15692 / DSM 22644 / CIP 104116 / JCM 14847 / LMG 12228 / 1C / PRS 101 / PAO1) OX=208964 GN=tyrS1 PE=3 SV=1	Tyrosine--tRNA ligase 1	0	0	0	0	0	0	0	0	0	0	0	0	0	0	0	0.5	0.5	1	1	1		0.9
PAO1(PHIKZ)	PAO1	Q9I471	sp|Q9I471|COBB_PSEAE Hydrogenobyrinate a,c-diamide synthase OS=Pseudomonas aeruginosa (strain ATCC 15692 / DSM 22644 / CIP 104116 / JCM 14847 / LMG 12228 / 1C / PRS 101 / PAO1) OX=208964 GN=cobB PE=3 SV=1	Hydrogenobyrinate a,c-diamide synthase	0	0	0	0	0	0	0	0	0	0	0	0	0	0	0	0	0.67	1	1	1		0.89
PAO1(PHIKZ)	PAO1	G3XCW7	tr|G3XCW7|G3XCW7_PSEAE Probable plasmid partitioning protein OS=Pseudomonas aeruginosa (strain ATCC 15692 / DSM 22644 / CIP 104116 / JCM 14847 / LMG 12228 / 1C / PRS 101 / PAO1) OX=208964 GN=PA1462 PE=4 SV=1	Probable plasmid partitioning protein	0	0	0	0	0	0	0	0	0	0	0	0	0	0	0	0	1	1	1	1		0.96
PAO1(PHIKZ)	PAO1	Q9I3I7	tr|Q9I3I7|Q9I3I7_PSEAE Probable transcriptional regulator OS=Pseudomonas aeruginosa (strain ATCC 15692 / DSM 22644 / CIP 104116 / JCM 14847 / LMG 12228 / 1C / PRS 101 / PAO1) OX=208964 GN=PA1526 PE=4 SV=1	Probable transcriptional regulator	0.15	0.38	0.62	0.62	0.54	0.46	0.08	0.08	0.08	0.08	0	0.08	0.08	0.08	1	0.23	0.08	0.23	0.08	0.31		0.32
PAO1(PHIKZ)	PAO1	Q9HUG1	tr|Q9HUG1|Q9HUG1_PSEAE Probable glycosyl transferase OS=Pseudomonas aeruginosa (strain ATCC 15692 / DSM 22644 / CIP 104116 / JCM 14847 / LMG 12228 / 1C / PRS 101 / PAO1) OX=208964 GN=PA5004 PE=4 SV=1	Probable glycosyl transferase	0.15	0.69	1	0.69	0.77	0.62	0.31	0.15	0.08	0.15	0.15	0.15	0.15	0.31	0.62	0.31	0.23	0.31	0.15	0.15		0.06
PAO1(PHIKZ)	PAO1	Q9HZI0	tr|Q9HZI0|Q9HZI0_PSEAE FAD-binding PCMH-type domain-containing protein OS=Pseudomonas aeruginosa (strain ATCC 15692 / DSM 22644 / CIP 104116 / JCM 14847 / LMG 12228 / 1C / PRS 101 / PAO1) OX=208964 GN=PA3026 PE=4 SV=1	FAD-binding PCMH-type domain-containing protein	0	0	1	0.69	0.85	0.54	0.23	0.08	0.23	0.15	0.15	0.31	0.31	0.23	0.38	0.23	0.31	0.46	0.31	0.15		0.12
PAO1(PHIKZ)	PAO1	Q9HWG4	sp|Q9HWG4|PCHF_PSEAE Pyochelin synthase PchF OS=Pseudomonas aeruginosa (strain ATCC 15692 / DSM 22644 / CIP 104116 / JCM 14847 / LMG 12228 / 1C / PRS 101 / PAO1) OX=208964 GN=pchF PE=2 SV=1	Pyochelin synthase PchF	0	0	0.71	0.71	1	0.71	0.43	0.14	0.14	0.14	0	0	0.14	0.14	0.14	0.14	0.14	0.29	0.57	0.57		0.58
PAO1(PHIKZ)	PAO1	Q9I755	sp|Q9I755|TSSM1_PSEAE Type VI secretion system component TssM1 OS=Pseudomonas aeruginosa (strain ATCC 15692 / DSM 22644 / CIP 104116 / JCM 14847 / LMG 12228 / 1C / PRS 101 / PAO1) OX=208964 GN=tssM1 PE=3 SV=1	Type VI secretion system component TssM1	0	0.2	1	0.7	0.8	0.7	0.4	0.2	0.4	0.2	0.1	0.1	0.1	0.1	0.2	0.1	0.3	0.3	0.3	0.4		0.32
PAO1(PHIKZ)	PAO1	Q9HT45	tr|Q9HT45|Q9HT45_PSEAE Tim44 domain-containing protein OS=Pseudomonas aeruginosa (strain ATCC 15692 / DSM 22644 / CIP 104116 / JCM 14847 / LMG 12228 / 1C / PRS 101 / PAO1) OX=208964 GN=PA5528 PE=4 SV=1	Tim44 domain-containing protein	0.08	0.46	1	0.77	0.54	0.62	0.31	0.62	0.23	0	0.38	0.46	0	0	0.08	0.08	0.15	0.23	0.15	0.31		0.18
PAO1(PHIKZ)	PAO1	Q9I5X3	tr|Q9I5X3|Q9I5X3_PSEAE Uncharacterized protein OS=Pseudomonas aeruginosa (strain ATCC 15692 / DSM 22644 / CIP 104116 / JCM 14847 / LMG 12228 / 1C / PRS 101 / PAO1) OX=208964 GN=PA0563 PE=4 SV=1	Uncharacterized protein	0.09	0.64	0.82	1	0.82	0.36	0.45	0.36	0.18	0.18	0.18	0.18	0.09	0.09	0.09	0.09	0	0.09	0.09	0.27		0.33
PAO1(PHIKZ)	PAO1	G3XD29	sp|G3XD29|NHAP_PSEAE Na(+)/H(+) antiporter NhaP OS=Pseudomonas aeruginosa (strain ATCC 15692 / DSM 22644 / CIP 104116 / JCM 14847 / LMG 12228 / 1C / PRS 101 / PAO1) OX=208964 GN=nhaP PE=1 SV=1	Na(+)/H(+) antiporter NhaP	0.08	0.33	1	0.67	0.92	0.58	0.25	0.17	0	0.33	0.17	0.33	0.17	0.08	0	0.08	0	0.25	0.17	0.17		0.32
PAO1(PHIKZ)	PAO1	Q9I3G3	tr|Q9I3G3|Q9I3G3_PSEAE Cytochrome-c oxidase OS=Pseudomonas aeruginosa (strain ATCC 15692 / DSM 22644 / CIP 104116 / JCM 14847 / LMG 12228 / 1C / PRS 101 / PAO1) OX=208964 GN=ccoN1 PE=3 SV=1	Cytochrome-c oxidase	0	0.08	1	0.75	0.67	0.58	0.42	0.33	0.25	0.33	0.17	0.17	0.08	0.08	0.08	0.08	0.08	0.17	0.08	0.33		0.32
PAO1(PHIKZ)	PAO1	Q9HVB1	tr|Q9HVB1|Q9HVB1_PSEAE Uncharacterized protein OS=Pseudomonas aeruginosa (strain ATCC 15692 / DSM 22644 / CIP 104116 / JCM 14847 / LMG 12228 / 1C / PRS 101 / PAO1) OX=208964 GN=PA4684 PE=4 SV=1	Uncharacterized protein	0	0.17	1	0.75	0.67	0.67	0.5	0.25	0.17	0.17	0.08	0.17	0.08	0.08	0.08	0.08	0.08	0.17	0.17	0.17		0.32
PAO1(PHIKZ)	50S	Q9I347	sp|Q9I347|PRMB_PSEAE 50S ribosomal protein L3 glutamine methyltransferase OS=Pseudomonas aeruginosa (strain ATCC 15692 / DSM 22644 / CIP 104116 / JCM 14847 / LMG 12228 / 1C / PRS 101 / PAO1) OX=208964 GN=prmB PE=3 SV=1	50S ribosomal protein L3 glutamine methyltransferase	0.08	0.08	1	0.83	0.75	0.67	0.42	0.25	0.17	0.25	0.17	0.08	0.08	0.08	0.08	0.08	0.08	0.17	0.17	0.17		0.32
PAO1(PHIKZ)	PAO1	Q9HUS6	tr|Q9HUS6|Q9HUS6_PSEAE Probable major facilitator superfamily (MFS) transporter OS=Pseudomonas aeruginosa (strain ATCC 15692 / DSM 22644 / CIP 104116 / JCM 14847 / LMG 12228 / 1C / PRS 101 / PAO1) OX=208964 GN=PA4887 PE=4 SV=1	Probable major facilitator superfamily (MFS) transporter	0.06	0.39	1	0.56	0.44	0.56	0.33	0.17	0	0.06	0.06	0.06	0	0	0	0	0	0	0.22	0.22		0.26
PAO1(PHIKZ)	PAO1	Q9HZL6	tr|Q9HZL6|Q9HZL6_PSEAE Uncharacterized protein OS=Pseudomonas aeruginosa (strain ATCC 15692 / DSM 22644 / CIP 104116 / JCM 14847 / LMG 12228 / 1C / PRS 101 / PAO1) OX=208964 GN=PA2988 PE=3 SV=1	Uncharacterized protein	0.18	0.27	1	0.55	0.45	0.55	0.27	0.09	0.18	0.18	0.09	0.09	0.09	0.09	0.09	0	0	0.09	0.18	0.27		0.46
PAO1(PHIKZ)	PAO1	Q9HZK3	tr|Q9HZK3|Q9HZK3_PSEAE Transcription-repair-coupling factor OS=Pseudomonas aeruginosa (strain ATCC 15692 / DSM 22644 / CIP 104116 / JCM 14847 / LMG 12228 / 1C / PRS 101 / PAO1) OX=208964 GN=mfd PE=3 SV=1	Transcription-repair-coupling factor	0	0.42	1	0.67	0.58	0.5	0.33	0.17	0.08	0.17	0.08	0.08	0	0.08	0.08	0.08	0.08	0.17	0.25	0.25		0.4
PAO1(PHIKZ)	PAO1	Q9HUK6	tr|Q9HUK6|Q9HUK6_PSEAE FimX OS=Pseudomonas aeruginosa (strain ATCC 15692 / DSM 22644 / CIP 104116 / JCM 14847 / LMG 12228 / 1C / PRS 101 / PAO1) OX=208964 GN=fimX PE=1 SV=1	FimX	0	0.33	1	0.67	0.56	0.56	0.44	0.22	0.11	0.22	0.11	0.11	0.11	0.11	0.11	0.11	0.11	0.22	0.33	0.33		0.46
PAO1(PHIKZ)	PAO1	Q9HVA9	tr|Q9HVA9|Q9HVA9_PSEAE Uncharacterized protein OS=Pseudomonas aeruginosa (strain ATCC 15692 / DSM 22644 / CIP 104116 / JCM 14847 / LMG 12228 / 1C / PRS 101 / PAO1) OX=208964 GN=PA4686 PE=4 SV=1	Uncharacterized protein	0	0.23	1	0.62	0.69	0.54	0.38	0.23	0.15	0.23	0.15	0.15	0.08	0.08	0.08	0.08	0.15	0.15	0.23	0.23		0.3
PAO1(PHIKZ)	PAO1	Q9HXZ0	tr|Q9HXZ0|Q9HXZ0_PSEAE Probable amino acid permease OS=Pseudomonas aeruginosa (strain ATCC 15692 / DSM 22644 / CIP 104116 / JCM 14847 / LMG 12228 / 1C / PRS 101 / PAO1) OX=208964 GN=PA3641 PE=3 SV=1	Probable amino acid permease	0.14	0.43	1	0.64	0.71	0.5	0.43	0.21	0.07	0.21	0.14	0.14	0.07	0.07	0.07	0.07	0.07	0.07	0.14	0.21		0.24
PAO1(PHIKZ)	PAO1	Q9I696	tr|Q9I696|Q9I696_PSEAE Histidine kinase OS=Pseudomonas aeruginosa (strain ATCC 15692 / DSM 22644 / CIP 104116 / JCM 14847 / LMG 12228 / 1C / PRS 101 / PAO1) OX=208964 GN=chpA PE=4 SV=1	Histidine kinase	0.08	0.31	1	0.77	0.62	0.54	0.38	0.23	0.15	0.15	0.15	0.15	0.08	0.08	0.08	0.08	0.08	0.15	0.15	0.23		0.31
PAO1(PHIKZ)	PAO1	Q9LCT3	sp|Q9LCT3|SECA_PSEAE Protein translocase subunit SecA OS=Pseudomonas aeruginosa (strain ATCC 15692 / DSM 22644 / CIP 104116 / JCM 14847 / LMG 12228 / 1C / PRS 101 / PAO1) OX=208964 GN=secA PE=3 SV=1	Protein translocase subunit SecA	0.08	0.38	1	0.69	0.69	0.54	0.38	0.23	0.15	0.15	0.08	0.15	0.08	0.08	0.08	0.08	0.08	0.15	0.15	0.15		0.3
PAO1(PHIKZ)	PAO1	Q9HVA1	tr|Q9HVA1|Q9HVA1_PSEAE Acetolactate synthase small subunit OS=Pseudomonas aeruginosa (strain ATCC 15692 / DSM 22644 / CIP 104116 / JCM 14847 / LMG 12228 / 1C / PRS 101 / PAO1) OX=208964 GN=ilvH PE=3 SV=1	Acetolactate synthase small subunit	0	0.06	0.81	1	0.88	0.63	0.5	0.44	0.25	0.44	0.25	0.19	0.13	0.13	0.06	0.06	0.06	0.06	0.06	0.06		0.03
PAO1(PHIKZ)	PAO1	Q9HW12	tr|Q9HW12|Q9HW12_PSEAE Uncharacterized protein OS=Pseudomonas aeruginosa (strain ATCC 15692 / DSM 22644 / CIP 104116 / JCM 14847 / LMG 12228 / 1C / PRS 101 / PAO1) OX=208964 GN=PA4394 PE=3 SV=1	Uncharacterized protein	0	0.14	1	0.93	0.93	0.93	0.36	0.43	0.5	0.36	0.21	0.21	0.07	0	0	0	0	0	0.07	0.07		0.11
PAO1(PHIKZ)	PAO1	Q9I3N2	sp|Q9I3N2|CCMF_PSEAE Cytochrome c-type biogenesis protein CcmF OS=Pseudomonas aeruginosa (strain ATCC 15692 / DSM 22644 / CIP 104116 / JCM 14847 / LMG 12228 / 1C / PRS 101 / PAO1) OX=208964 GN=ccmF PE=3 SV=1	Cytochrome c-type biogenesis protein CcmF	0.08	0.17	1	1	0.75	0.75	0.5	0.25	0.5	0.58	0.08	0.17	0.08	0	0	0	0	0.08	0.08	0.25		0.22
PAO1(PHIKZ)	PAO1	Q9I1M1	sp|Q9I1M1|ODBB_PSEAE 2-oxoisovalerate dehydrogenase subunit beta OS=Pseudomonas aeruginosa (strain ATCC 15692 / DSM 22644 / CIP 104116 / JCM 14847 / LMG 12228 / 1C / PRS 101 / PAO1) OX=208964 GN=bkdA2 PE=3 SV=1	2-oxoisovalerate dehydrogenase subunit beta	0	0.13	1	1	0.44	0.75	0.75	0.5	0.38	0.25	0.19	0.19	0.13	0.19	0.19	0	0	0	0	0		0.03
PAO1(PHIKZ)	PAO1	Q9HV52	sp|Q9HV52|SECG_PSEAE Protein-export membrane protein SecG OS=Pseudomonas aeruginosa (strain ATCC 15692 / DSM 22644 / CIP 104116 / JCM 14847 / LMG 12228 / 1C / PRS 101 / PAO1) OX=208964 GN=secG PE=3 SV=1	Protein-export membrane protein SecG	0.07	0.33	1	1	0.8	0.73	0.53	0.67	0.47	0.13	0.07	0.07	0.07	0	0.07	0.07	0	0	0.2	0.13		0.05
PAO1(PHIKZ)	PAO1	Q9HVC5	sp|Q9HVC5|KPRS_PSEAE Ribose-phosphate pyrophosphokinase OS=Pseudomonas aeruginosa (strain ATCC 15692 / DSM 22644 / CIP 104116 / JCM 14847 / LMG 12228 / 1C / PRS 101 / PAO1) OX=208964 GN=prs PE=3 SV=1	Ribose-phosphate pyrophosphokinase	0	0.08	0.69	1	0.85	0.62	0.31	0.23	0.15	0.31	0.15	0.23	0.15	0.23	0.23	0.15	0.15	0.23	0.38	0.23		0.16
PAO1(PHIKZ)	PAO1	G3XCV2	sp|G3XCV2|PCHE_PSEAE Pyochelin synthase PchE OS=Pseudomonas aeruginosa (strain ATCC 15692 / DSM 22644 / CIP 104116 / JCM 14847 / LMG 12228 / 1C / PRS 101 / PAO1) OX=208964 GN=pchE PE=1 SV=1	Pyochelin synthase PchE	0	0	0.91	0.82	1	0.73	0.45	0.36	0.18	0.27	0.09	0.18	0.09	0.09	0.09	0.09	0.09	0.18	0.27	0.36		0.29
PAO1(PHIKZ)	PAO1	Q9HTM0	tr|Q9HTM0|Q9HTM0_PSEAE Guanosine-3,5-bis(diphosphate) 3-diphosphatase OS=Pseudomonas aeruginosa (strain ATCC 15692 / DSM 22644 / CIP 104116 / JCM 14847 / LMG 12228 / 1C / PRS 101 / PAO1) OX=208964 GN=spoT PE=3 SV=1	Guanosine-3,5-bis(diphosphate) 3-diphosphatase	0	0	0.73	0.91	1	0.73	0.45	0.36	0.18	0.27	0.18	0.18	0.09	0.09	0.09	0	0.09	0.18	0.18	0.27		0.34
PAO1(PHIKZ)	PAO1	Q9I4D1	tr|Q9I4D1|Q9I4D1_PSEAE Glutathione-regulated potassium-efflux system protein KefB OS=Pseudomonas aeruginosa (strain ATCC 15692 / DSM 22644 / CIP 104116 / JCM 14847 / LMG 12228 / 1C / PRS 101 / PAO1) OX=208964 GN=kefB PE=3 SV=1	Glutathione-regulated potassium-efflux system protein KefB	0	0	0.88	0.65	1	0.76	0.29	0.35	0.29	0.24	0.12	0.12	0.06	0.06	0	0.06	0	0	0.06	0.12		0.13
PAO1(PHIKZ)	PAO1	Q9I3G6	tr|Q9I3G6|Q9I3G6_PSEAE Probable ferredoxin OS=Pseudomonas aeruginosa (strain ATCC 15692 / DSM 22644 / CIP 104116 / JCM 14847 / LMG 12228 / 1C / PRS 101 / PAO1) OX=208964 GN=PA1551 PE=4 SV=1	Probable ferredoxin	0	0.17	0.83	0.5	1	0.83	0.33	0.42	0.25	0.33	0.17	0.17	0.08	0.08	0.08	0.08	0.08	0.17	0.17	0.25		0.29
PAO1(PHIKZ)	PAO1	Q9HUY5	tr|Q9HUY5|Q9HUY5_PSEAE Magnesium-transporting ATPase, P-type 1 OS=Pseudomonas aeruginosa (strain ATCC 15692 / DSM 22644 / CIP 104116 / JCM 14847 / LMG 12228 / 1C / PRS 101 / PAO1) OX=208964 GN=mgtA PE=3 SV=1	Magnesium-transporting ATPase, P-type 1	0	0.25	0.92	0.75	0.92	1	0.67	0.42	0.33	0.33	0.17	0.17	0.17	0.08	0.08	0.08	0.08	0.08	0.17	0.17		0.18
PAO1(PHIKZ)	PAO1	Q9HV37	sp|Q9HV37|LLDD_PSEAE L-lactate dehydrogenase OS=Pseudomonas aeruginosa (strain ATCC 15692 / DSM 22644 / CIP 104116 / JCM 14847 / LMG 12228 / 1C / PRS 101 / PAO1) OX=208964 GN=lldD PE=3 SV=1	L-lactate dehydrogenase	0	0.08	1	0.92	1	0.83	0.67	0.42	0.25	0.25	0.25	0.25	0.17	0.08	0.08	0.08	0.08	0.17	0.08	0.17		0.19
PAO1(PHIKZ)	PAO1	Q9I6Q2	tr|Q9I6Q2|Q9I6Q2_PSEAE Probable transcriptional regulator OS=Pseudomonas aeruginosa (strain ATCC 15692 / DSM 22644 / CIP 104116 / JCM 14847 / LMG 12228 / 1C / PRS 101 / PAO1) OX=208964 GN=PA0236 PE=4 SV=1	Probable transcriptional regulator	0	0.21	1	0.79	0.86	0.64	0.29	0.07	0	0	0	0	0	0.07	0.07	0	0	0	0.07	0.07		0.41
PAO1(PHIKZ)	PAO1	Q9I6L0	sp|Q9I6L0|CYSA_PSEAE Sulfate/thiosulfate import ATP-binding protein CysA OS=Pseudomonas aeruginosa (strain ATCC 15692 / DSM 22644 / CIP 104116 / JCM 14847 / LMG 12228 / 1C / PRS 101 / PAO1) OX=208964 GN=cysA PE=3 SV=1	Sulfate/thiosulfate import ATP-binding protein CysA	0	0.33	1	0.73	0.67	0.6	0.4	0.07	0.13	0	0.07	0.07	0	0	0	0	0	0	0.07	0.07		0.36
PAO1(PHIKZ)	PAO1	Q9HUA9	tr|Q9HUA9|Q9HUA9_PSEAE Probable ATP-binding component of ABC transporter OS=Pseudomonas aeruginosa (strain ATCC 15692 / DSM 22644 / CIP 104116 / JCM 14847 / LMG 12228 / 1C / PRS 101 / PAO1) OX=208964 GN=PA5074 PE=3 SV=1	Probable ATP-binding component of ABC transporter	0	0.31	1	0.69	0.81	0.88	0.5	0.31	0.25	0	0	0	0	0	0	0	0	0	0	0		0.24
PAO1(PHIKZ)	PAO1	Q9HWB7	tr|Q9HWB7|Q9HWB7_PSEAE RecBCD enzyme subunit RecD OS=Pseudomonas aeruginosa (strain ATCC 15692 / DSM 22644 / CIP 104116 / JCM 14847 / LMG 12228 / 1C / PRS 101 / PAO1) OX=208964 GN=recD PE=3 SV=1	RecBCD enzyme subunit RecD	0	0.25	1	0.83	0.75	0.75	0.5	0.25	0.08	0	0	0.08	0.08	0	0	0	0	0	0.08	0.08		0.44
PAO1(PHIKZ)	PAO1	Q9HVX1	tr|Q9HVX1|Q9HVX1_PSEAE Probable periplasmic serine endoprotease DegP-like OS=Pseudomonas aeruginosa (strain ATCC 15692 / DSM 22644 / CIP 104116 / JCM 14847 / LMG 12228 / 1C / PRS 101 / PAO1) OX=208964 GN=algW PE=1 SV=1	Probable periplasmic serine endoprotease DegP-like	0	0.27	1	0.87	0.87	0.8	0.47	0.2	0.13	0.07	0.07	0.13	0.07	0	0.07	0	0	0	0.07	0		0.26
PAO1(PHIKZ)	PAO1	Q9HVU5	tr|Q9HVU5|Q9HVU5_PSEAE Uncharacterized protein OS=Pseudomonas aeruginosa (strain ATCC 15692 / DSM 22644 / CIP 104116 / JCM 14847 / LMG 12228 / 1C / PRS 101 / PAO1) OX=208964 GN=PA4476 PE=4 SV=1	Uncharacterized protein	0	0.27	0.91	0.73	1	0.64	0.36	0.09	0	0	0.18	0	0	0	0	0	0	0	0	0.09		0.54
PAO1(PHIKZ)	PAO1	G3XD66	tr|G3XD66|G3XD66_PSEAE Sensor protein OS=Pseudomonas aeruginosa (strain ATCC 15692 / DSM 22644 / CIP 104116 / JCM 14847 / LMG 12228 / 1C / PRS 101 / PAO1) OX=208964 GN=narX PE=4 SV=1	Sensor protein	0	0.14	0.71	0.71	1	0.71	0.43	0.14	0	0	0	0	0	0	0	0	0	0	0	0.14		0.7
PAO1(PHIKZ)	PAO1	P33641	sp|P33641|BAMD_PSEAE Outer membrane protein assembly factor BamD OS=Pseudomonas aeruginosa (strain ATCC 15692 / DSM 22644 / CIP 104116 / JCM 14847 / LMG 12228 / 1C / PRS 101 / PAO1) OX=208964 GN=bamD PE=3 SV=2	Outer membrane protein assembly factor BamD	0.13	0.25	0.88	1	0.88	0.63	0.75	0.38	0.13	0	0	0	0	0	0	0	0	0	0.13	0.25		0.55
PAO1(PHIKZ)	PAO1	Q9I426	sp|Q9I426|CYOB_PSEAE Cytochrome bo(3) ubiquinol oxidase subunit 1 OS=Pseudomonas aeruginosa (strain ATCC 15692 / DSM 22644 / CIP 104116 / JCM 14847 / LMG 12228 / 1C / PRS 101 / PAO1) OX=208964 GN=cyoB PE=3 SV=1	Cytochrome bo(3) ubiquinol oxidase subunit 1	0	0.2	1	0.9	1	0.7	0.6	0.2	0.3	0.1	0.1	0.2	0	0	0	0	0.2	0	0.1	0.2		0.41
PAO1(PHIKZ)	PAO1	Q9HVZ2	tr|Q9HVZ2|Q9HVZ2_PSEAE Uncharacterized protein OS=Pseudomonas aeruginosa (strain ATCC 15692 / DSM 22644 / CIP 104116 / JCM 14847 / LMG 12228 / 1C / PRS 101 / PAO1) OX=208964 GN=PA4423 PE=4 SV=1	Uncharacterized protein	0.17	0.67	1	1	0.5	0.83	0.5	0.67	0.17	0	0	0	0	0	0	0	0	0	0	0.17		0.67
PAO1(PHIKZ)	PAO1	Q9I5A7	tr|Q9I5A7|Q9I5A7_PSEAE OmpA-like domain-containing protein OS=Pseudomonas aeruginosa (strain ATCC 15692 / DSM 22644 / CIP 104116 / JCM 14847 / LMG 12228 / 1C / PRS 101 / PAO1) OX=208964 GN=PA0833 PE=1 SV=1	OmpA-like domain-containing protein	0	0.5	1	0.5	1	1	0.5	0.5	0	0	0	0	0	0	0	0	0	0	0	0		0.89
PAO1(PHIKZ)	PAO1	Q9Z9H0	sp|Q9Z9H0|GLND_PSEAE Bifunctional uridylyltransferase/uridylyl-removing enzyme OS=Pseudomonas aeruginosa (strain ATCC 15692 / DSM 22644 / CIP 104116 / JCM 14847 / LMG 12228 / 1C / PRS 101 / PAO1) OX=208964 GN=glnD PE=3 SV=2	Bifunctional uridylyltransferase/uridylyl-removing enzyme	0	0.33	1	0.83	1	1	0.5	0.17	0	0	0	0	0	0	0	0	0.17	0.17	0.5	0.5		0.65
PAO1(PHIKZ)	PAO1	G3XD30	sp|G3XD30|PILN_PSEAE Type IV pilus inner membrane component PilN OS=Pseudomonas aeruginosa (strain ATCC 15692 / DSM 22644 / CIP 104116 / JCM 14847 / LMG 12228 / 1C / PRS 101 / PAO1) OX=208964 GN=pilN PE=1 SV=1	Type IV pilus inner membrane component PilN	0	0.67	1	1	0.83	1	0.67	0.17	0	0.17	0.17	0.17	0.17	0.17	0	0.17	0.17	0.17	0.33	0.5		0.55
PAO1(PHIKZ)	PAO1	Q9HXI0	tr|Q9HXI0|Q9HXI0_PSEAE Sec translocon accessory complex subunit YajC OS=Pseudomonas aeruginosa (strain ATCC 15692 / DSM 22644 / CIP 104116 / JCM 14847 / LMG 12228 / 1C / PRS 101 / PAO1) OX=208964 GN=yajC PE=3 SV=1	Sec translocon accessory complex subunit YajC	0.14	0.43	0.86	1	0.86	0.86	0.57	0.57	0	0	0.14	0.29	0.14	0.14	0.14	0.29	0	0.14	0.14	0.14		0.52
PAO1(PHIKZ)	PAO1	Q9I3G7	tr|Q9I3G7|Q9I3G7_PSEAE Uncharacterized protein OS=Pseudomonas aeruginosa (strain ATCC 15692 / DSM 22644 / CIP 104116 / JCM 14847 / LMG 12228 / 1C / PRS 101 / PAO1) OX=208964 GN=PA1550 PE=4 SV=1	Uncharacterized protein	0.09	0.45	0.91	0.82	0.64	1	0.36	0.27	0.09	0.09	0.09	0.09	0.09	0	0.09	0.09	0.09	0.09	0.09	0.36		0.37
PAO1(PHIKZ)	PAO1	Q9I520	tr|Q9I520|Q9I520_PSEAE Uncharacterized protein OS=Pseudomonas aeruginosa (strain ATCC 15692 / DSM 22644 / CIP 104116 / JCM 14847 / LMG 12228 / 1C / PRS 101 / PAO1) OX=208964 GN=PA0938 PE=4 SV=1	Uncharacterized protein	0.17	0.42	1	1	0.83	0.92	0.5	0.25	0.17	0.17	0.08	0.08	0.08	0.08	0.08	0.08	0.08	0.08	0.08	0.25		0.23
PAO1(PHIKZ)	PAO1	Q9I1L7	tr|Q9I1L7|Q9I1L7_PSEAE Probable AGCS sodium/alanine/glycine symporter OS=Pseudomonas aeruginosa (strain ATCC 15692 / DSM 22644 / CIP 104116 / JCM 14847 / LMG 12228 / 1C / PRS 101 / PAO1) OX=208964 GN=PA2252 PE=3 SV=1	Probable AGCS sodium/alanine/glycine symporter	0.1	0.4	1	0.8	0.9	1	0.4	0.3	0.1	0.3	0.2	0.2	0.1	0.1	0.1	0.1	0.1	0.1	0.2	0.2		0.34
PAO1(PHIKZ)	PAO1	Q9HU75	tr|Q9HU75|Q9HU75_PSEAE SmpA_OmlA domain-containing protein OS=Pseudomonas aeruginosa (strain ATCC 15692 / DSM 22644 / CIP 104116 / JCM 14847 / LMG 12228 / 1C / PRS 101 / PAO1) OX=208964 GN=PA5108 PE=4 SV=1	SmpA_OmlA domain-containing protein	0	0	1	1	1	1	1	0	0	0	0	0	0	0	0	0	0	0	0	0		0.94
PAO1(PHIKZ)	PAO1	Q9HXJ7	sp|Q9HXJ7|BAMB_PSEAE Outer membrane protein assembly factor BamB OS=Pseudomonas aeruginosa (strain ATCC 15692 / DSM 22644 / CIP 104116 / JCM 14847 / LMG 12228 / 1C / PRS 101 / PAO1) OX=208964 GN=bamB PE=1 SV=1	Outer membrane protein assembly factor BamB	0	0.2	1	0.8	1	1	0.8	0.4	0.2	0.4	0.2	0.2	0	0	0	0	0	0.2	0.2	0.4		0.63
PAO1(PHIKZ)	PAO1	Q9I3D8	sp|Q9I3D8|Y1579_PSEAE Uncharacterized protein PA1579 OS=Pseudomonas aeruginosa (strain ATCC 15692 / DSM 22644 / CIP 104116 / JCM 14847 / LMG 12228 / 1C / PRS 101 / PAO1) OX=208964 GN=PA1579 PE=4 SV=1	Uncharacterized protein PA1579	0.76	1	0.59	0.24	0.12	0.06	1	0	0	0.76	0.24	0.41	0.18	0.06	0.12	0.06	0	0.12	0.06	0.12		0
PAO1(PHIKZ)	PAO1	Q9HXK3	tr|Q9HXK3|Q9HXK3_PSEAE Uncharacterized protein OS=Pseudomonas aeruginosa (strain ATCC 15692 / DSM 22644 / CIP 104116 / JCM 14847 / LMG 12228 / 1C / PRS 101 / PAO1) OX=208964 GN=PA3794 PE=4 SV=1	Uncharacterized protein	0.15	0.62	1	0.62	0.69	0	0.92	0.46	0	0	0	0	0	0	0	0	0	0	0	0.15		0.4
PAO1(PHIKZ)	PAO1	Q9I3X3	tr|Q9I3X3|Q9I3X3_PSEAE Uncharacterized protein OS=Pseudomonas aeruginosa (strain ATCC 15692 / DSM 22644 / CIP 104116 / JCM 14847 / LMG 12228 / 1C / PRS 101 / PAO1) OX=208964 GN=PA1371 PE=4 SV=1	Uncharacterized protein	0	1	0.8	0.6	0.27	0.4	0.93	0.2	0	0.4	0	0	0	0	0	0	0	0	0	0		0.31
PAO1(PHIKZ)	PAO1	Q9I2U6	sp|Q9I2U6|FOLD_PSEAE Bifunctional protein FolD OS=Pseudomonas aeruginosa (strain ATCC 15692 / DSM 22644 / CIP 104116 / JCM 14847 / LMG 12228 / 1C / PRS 101 / PAO1) OX=208964 GN=folD PE=1 SV=1	Bifunctional protein FolD	0.17	0.63	1	0.38	0.33	0.33	0.63	0.42	0.04	0.04	0.08	0.08	0	0.04	0	0	0	0	0	0		0
PAO1(PHIKZ)	PAO1	Q9I4N9	tr|Q9I4N9|Q9I4N9_PSEAE NTP_transf_3 domain-containing protein OS=Pseudomonas aeruginosa (strain ATCC 15692 / DSM 22644 / CIP 104116 / JCM 14847 / LMG 12228 / 1C / PRS 101 / PAO1) OX=208964 GN=PA1090 PE=4 SV=1	NTP_transf_3 domain-containing protein	0.33	0.81	1	0.43	0.14	0.33	0.81	0.24	0.1	0	0.05	0	0	0	0	0	0	0	0	0		0.1
PAO1(PHIKZ)	PAO1	Q9I4H6	tr|Q9I4H6|Q9I4H6_PSEAE rRNA methyltransferase OS=Pseudomonas aeruginosa (strain ATCC 15692 / DSM 22644 / CIP 104116 / JCM 14847 / LMG 12228 / 1C / PRS 101 / PAO1) OX=208964 GN=rrmA PE=4 SV=1	rRNA methyltransferase	0.31	0.77	1	0.31	0.23	0.46	0.92	0.62	0.31	0.31	0.08	0.08	0	0	0	0	0	0	0	0.08		0.29
PAO1(PHIKZ)	PAO1	Q9I4H8	tr|Q9I4H8|Q9I4H8_PSEAE Probable cold-shock protein OS=Pseudomonas aeruginosa (strain ATCC 15692 / DSM 22644 / CIP 104116 / JCM 14847 / LMG 12228 / 1C / PRS 101 / PAO1) OX=208964 GN=PA1159 PE=4 SV=1	Probable cold-shock protein	0.39	0.78	1	0.44	0.44	0.39	1	0.44	0	0.33	0.11	0.11	0.06	0	0	0	0	0	0	0		0
PAO1(PHIKZ)	PAO1	Q9HTR5	tr|Q9HTR5|Q9HTR5_PSEAE Ubiquinone biosynthesis accessory factor UbiK OS=Pseudomonas aeruginosa (strain ATCC 15692 / DSM 22644 / CIP 104116 / JCM 14847 / LMG 12228 / 1C / PRS 101 / PAO1) OX=208964 GN=ubiK PE=3 SV=1	Ubiquinone biosynthesis accessory factor UbiK	0.54	0.54	1	0.29	0.33	0.25	0.17	0.08	1	0	0	0	0	0	0	0	0	0	0	0		0
PAO1(PHIKZ)	PAO1	Q9HTY9	tr|Q9HTY9|Q9HTY9_PSEAE AmgR OS=Pseudomonas aeruginosa (strain ATCC 15692 / DSM 22644 / CIP 104116 / JCM 14847 / LMG 12228 / 1C / PRS 101 / PAO1) OX=208964 GN=amgR PE=4 SV=1	AmgR	0.31	0.63	0.81	0.5	0.5	0.5	0.63	0.38	1	0.13	0.06	0.13	0.06	0.06	0	0	0.06	0	0	0.06		0.08
PAO1(PHIKZ)	PAO1	Q9HXQ0	sp|Q9HXQ0|RIMM_PSEAE Ribosome maturation factor RimM OS=Pseudomonas aeruginosa (strain ATCC 15692 / DSM 22644 / CIP 104116 / JCM 14847 / LMG 12228 / 1C / PRS 101 / PAO1) OX=208964 GN=rimM PE=1 SV=1	Ribosome maturation factor RimM	0.12	0.29	0.59	0.47	0.53	0.53	0.29	0.41	1	0.35	0.24	0.24	0.12	0.18	0.24	0.06	0	0	0	0		0.04
PAO1(PHIKZ)	PAO1	Q9HUW5	sp|Q9HUW5|DSBD1_PSEAE Thiol:disulfide interchange protein DsbD 1 OS=Pseudomonas aeruginosa (strain ATCC 15692 / DSM 22644 / CIP 104116 / JCM 14847 / LMG 12228 / 1C / PRS 101 / PAO1) OX=208964 GN=dsbD1 PE=3 SV=1	Thiol:disulfide interchange protein DsbD 1	0.06	0.47	1	0.41	0.41	0.76	0.59	0.24	0.24	0.29	0.06	0.12	0.06	0	0	0	0	0	0	0.06		0.19
PAO1(PHIKZ)	PAO1	Q9I709	tr|Q9I709|Q9I709_PSEAE Probable transcriptional regulator OS=Pseudomonas aeruginosa (strain ATCC 15692 / DSM 22644 / CIP 104116 / JCM 14847 / LMG 12228 / 1C / PRS 101 / PAO1) OX=208964 GN=PA0123 PE=3 SV=1	Probable transcriptional regulator	0.14	0.52	1	0.38	0.52	0.52	0.48	0.24	0.05	0.52	0.1	0.19	0.05	0	0	0	0	0	0	0		0
PAO1(PHIKZ)	PAO1	Q51546	sp|Q51546|PSTB_PSEAE Phosphate import ATP-binding protein PstB OS=Pseudomonas aeruginosa (strain ATCC 15692 / DSM 22644 / CIP 104116 / JCM 14847 / LMG 12228 / 1C / PRS 101 / PAO1) OX=208964 GN=pstB PE=3 SV=1	Phosphate import ATP-binding protein PstB	0.1	0.5	1	0.5	0.4	0.6	0.5	0.4	0.3	0.3	0.2	0.2	0.1	0.1	0.1	0.1	0	0.1	0.2	0.1		0.44
PAO1(PHIKZ)	PAO1	Q9HUF7	sp|Q9HUF7|RFAP_PSEAE Lipopolysaccharide core heptose(I) kinase RfaP OS=Pseudomonas aeruginosa (strain ATCC 15692 / DSM 22644 / CIP 104116 / JCM 14847 / LMG 12228 / 1C / PRS 101 / PAO1) OX=208964 GN=rfaP PE=1 SV=1	Lipopolysaccharide core heptose(I) kinase RfaP	0.17	0.58	1	0.58	0.58	0.67	0.58	0.25	0.25	0.42	0.42	0.33	0.25	0.17	0.25	0.08	0.08	0.08	0.08	0.17		0.18
PAO1(PHIKZ)	PAO1	P09785	sp|P09785|PHNA_PSEAE Anthranilate synthase component 1, pyocyanine specific OS=Pseudomonas aeruginosa (strain ATCC 15692 / DSM 22644 / CIP 104116 / JCM 14847 / LMG 12228 / 1C / PRS 101 / PAO1) OX=208964 GN=phnA PE=1 SV=2	Anthranilate synthase component 1, pyocyanine specific	0	0.29	1	0.59	0.53	0.41	0.12	0	0.29	0.59	0.47	0.53	0.35	0.18	0	0.06	0.18	0	0	0.24		0
PAO1(PHIKZ)	PAO1	Q9HVA0	tr|Q9HVA0|Q9HVA0_PSEAE Acetolactate synthase OS=Pseudomonas aeruginosa (strain ATCC 15692 / DSM 22644 / CIP 104116 / JCM 14847 / LMG 12228 / 1C / PRS 101 / PAO1) OX=208964 GN=ilvI PE=3 SV=1	Acetolactate synthase	0.06	0.28	1	0.67	0.5	0.33	0.22	0.17	0.22	0.33	0.22	0.28	0.17	0.11	0.17	0.06	0.06	0.11	0.11	0.11		0.06
PAO1(PHIKZ)	PAO1	Q9HW40	tr|Q9HW40|Q9HW40_PSEAE Probable oxidoreductase OS=Pseudomonas aeruginosa (strain ATCC 15692 / DSM 22644 / CIP 104116 / JCM 14847 / LMG 12228 / 1C / PRS 101 / PAO1) OX=208964 GN=PA4361 PE=4 SV=1	Probable oxidoreductase	0.07	0.4	1	0.47	0.4	0.13	0.27	0.33	0.47	0.53	0.33	0.2	0.13	0	0	0	0.07	0	0.07	0		0.26
PAO1(PHIKZ)	PAO1	Q9HWG0	sp|Q9HWG0|UVRA_PSEAE UvrABC system protein A OS=Pseudomonas aeruginosa (strain ATCC 15692 / DSM 22644 / CIP 104116 / JCM 14847 / LMG 12228 / 1C / PRS 101 / PAO1) OX=208964 GN=uvrA PE=3 SV=1	UvrABC system protein A	0	0.31	1	0.77	0.85	0.69	0.46	0.23	0.15	0.15	0.08	0.08	0.08	0.08	0.08	0	0.08	0.08	0.15	0.15		0.31
PAO1(PHIKZ)	PAO1	Q07806	sp|Q07806|PBPA_PSEAE Penicillin-binding protein 1A OS=Pseudomonas aeruginosa (strain ATCC 15692 / DSM 22644 / CIP 104116 / JCM 14847 / LMG 12228 / 1C / PRS 101 / PAO1) OX=208964 GN=mrcA PE=1 SV=2	Penicillin-binding protein 1A	0.07	0.4	1	0.73	0.8	0.67	0.4	0.27	0.13	0.13	0.07	0.07	0	0	0	0	0.07	0.07	0.13	0.13		0.24
PAO1(PHIKZ)	PAO1	Q9HTT8	tr|Q9HTT8|Q9HTT8_PSEAE HemY_N domain-containing protein OS=Pseudomonas aeruginosa (strain ATCC 15692 / DSM 22644 / CIP 104116 / JCM 14847 / LMG 12228 / 1C / PRS 101 / PAO1) OX=208964 GN=PA5257 PE=4 SV=1	HemY_N domain-containing protein	0.06	0.35	1	0.65	0.82	0.65	0.41	0.24	0.06	0.18	0.06	0.06	0.06	0.06	0.06	0	0.06	0.06	0.06	0.06		0.16
PAO1(PHIKZ)	PAO1	Q9HZG0	sp|Q9HZG0|RLMKL_PSEAE Ribosomal RNA large subunit methyltransferase K/L OS=Pseudomonas aeruginosa (strain ATCC 15692 / DSM 22644 / CIP 104116 / JCM 14847 / LMG 12228 / 1C / PRS 101 / PAO1) OX=208964 GN=rlmL PE=3 SV=1	Ribosomal RNA large subunit methyltransferase K/L	0.14	0.5	1	0.71	0.86	0.79	0.43	0.21	0.21	0.14	0.07	0.07	0.07	0.07	0.07	0	0.07	0.07	0.14	0.14		0.22
PAO1(PHIKZ)	PAO1	Q9HT06	sp|Q9HT06|YIDC_PSEAE Membrane protein insertase YidC OS=Pseudomonas aeruginosa (strain ATCC 15692 / DSM 22644 / CIP 104116 / JCM 14847 / LMG 12228 / 1C / PRS 101 / PAO1) OX=208964 GN=yidC PE=3 SV=1	Membrane protein insertase YidC	0.06	0.41	1	0.82	0.82	0.71	0.41	0.29	0.12	0.18	0.06	0.12	0.06	0.06	0.06	0	0	0.06	0.06	0.12		0.1
PAO1(PHIKZ)	PAO1	Q9HXI2	sp|Q9HXI2|SECF_PSEAE Protein translocase subunit SecF OS=Pseudomonas aeruginosa (strain ATCC 15692 / DSM 22644 / CIP 104116 / JCM 14847 / LMG 12228 / 1C / PRS 101 / PAO1) OX=208964 GN=secF PE=3 SV=1	Protein translocase subunit SecF	0.13	0.47	1	0.73	0.8	0.67	0.47	0.27	0.2	0.27	0.13	0.13	0.07	0.07	0.07	0	0.07	0.07	0.07	0.13		0.14
PAO1(PHIKZ)	PAO1	Q9HZ86	tr|Q9HZ86|Q9HZ86_PSEAE Nucleotide sugar epimerase/dehydratase WbpM OS=Pseudomonas aeruginosa (strain ATCC 15692 / DSM 22644 / CIP 104116 / JCM 14847 / LMG 12228 / 1C / PRS 101 / PAO1) OX=208964 GN=wbpM PE=3 SV=1	Nucleotide sugar epimerase/dehydratase WbpM	0	0.23	1	0.85	1	0.77	0.38	0.23	0.08	0.23	0.08	0.08	0.08	0.08	0.08	0.08	0	0	0	0.08		0.3
PAO1(PHIKZ)	PAO1	Q9I273	sp|Q9I273|SSTT_PSEAE Serine/threonine transporter SstT OS=Pseudomonas aeruginosa (strain ATCC 15692 / DSM 22644 / CIP 104116 / JCM 14847 / LMG 12228 / 1C / PRS 101 / PAO1) OX=208964 GN=sstT PE=3 SV=1	Serine/threonine transporter SstT	0.06	0.31	1	0.75	1	0.81	0.5	0.19	0.25	0.31	0	0.06	0	0.06	0	0	0	0	0	0.06		0.13
PAO1(PHIKZ)	PAO1	Q9HXZ9	tr|Q9HXZ9|Q9HXZ9_PSEAE Uncharacterized protein OS=Pseudomonas aeruginosa (strain ATCC 15692 / DSM 22644 / CIP 104116 / JCM 14847 / LMG 12228 / 1C / PRS 101 / PAO1) OX=208964 GN=PA3631 PE=3 SV=1	Uncharacterized protein	0	0.36	1	0.79	0.86	0.86	0.5	0.29	0.21	0.29	0	0	0	0	0	0	0.07	0.07	0.07	0.14		0.22
PAO1(PHIKZ)	PAO1	Q9HUA8	tr|Q9HUA8|Q9HUA8_PSEAE Probable permease of ABC transporter OS=Pseudomonas aeruginosa (strain ATCC 15692 / DSM 22644 / CIP 104116 / JCM 14847 / LMG 12228 / 1C / PRS 101 / PAO1) OX=208964 GN=PA5075 PE=3 SV=1	Probable permease of ABC transporter	0.07	0.57	1	0.79	0.86	0.64	0.29	0.14	0.36	0.29	0.21	0.21	0.07	0	0.07	0	0	0.07	0.07	0.14		0.21
PAO1(PHIKZ)	PAO1	Q9HY12	tr|Q9HY12|Q9HY12_PSEAE Uncharacterized protein OS=Pseudomonas aeruginosa (strain ATCC 15692 / DSM 22644 / CIP 104116 / JCM 14847 / LMG 12228 / 1C / PRS 101 / PAO1) OX=208964 GN=PA3614 PE=4 SV=1	Uncharacterized protein	0.06	0.44	1	0.81	0.75	0.69	0.44	0.38	0.38	0.38	0.19	0.25	0.13	0.06	0.06	0	0	0	0.06	0		0.02
PAO1(PHIKZ)	PAO1	Q9HWC3	sp|Q9HWC3|SECE_PSEAE Protein translocase subunit SecE OS=Pseudomonas aeruginosa (strain ATCC 15692 / DSM 22644 / CIP 104116 / JCM 14847 / LMG 12228 / 1C / PRS 101 / PAO1) OX=208964 GN=secE PE=3 SV=1	Protein translocase subunit SecE	0.17	0.67	1	0.78	0.78	0.72	0.39	0.28	0.22	0.22	0.17	0.17	0.06	0.06	0	0	0	0	0	0		0
PAO1(PHIKZ)	PAO1	Q9I2T5	tr|Q9I2T5|Q9I2T5_PSEAE Probable permease of ABC transporter OS=Pseudomonas aeruginosa (strain ATCC 15692 / DSM 22644 / CIP 104116 / JCM 14847 / LMG 12228 / 1C / PRS 101 / PAO1) OX=208964 GN=PA1809 PE=3 SV=1	Probable permease of ABC transporter	0.13	0.4	0.93	0.6	1	0.73	0.4	0.13	0.27	0.13	0.07	0.07	0.07	0	0	0	0	0.07	0	0.13		0.23
PAO1(PHIKZ)	PAO1	Q9HVZ7	tr|Q9HVZ7|Q9HVZ7_PSEAE UDP-N-acetylmuramoyl-tripeptide--D-alanyl-D-alanine ligase OS=Pseudomonas aeruginosa (strain ATCC 15692 / DSM 22644 / CIP 104116 / JCM 14847 / LMG 12228 / 1C / PRS 101 / PAO1) OX=208964 GN=murF PE=1 SV=1	UDP-N-acetylmuramoyl-tripeptide--D-alanyl-D-alanine ligase	0.18	0.59	1	0.47	0.82	0.65	0.41	0.24	0.12	0.12	0.06	0.06	0.06	0	0	0	0	0.06	0.06	0.06		0.14
PAO1(PHIKZ)	PAO1	Q9HW84	tr|Q9HW84|Q9HW84_PSEAE Uncharacterized protein OS=Pseudomonas aeruginosa (strain ATCC 15692 / DSM 22644 / CIP 104116 / JCM 14847 / LMG 12228 / 1C / PRS 101 / PAO1) OX=208964 GN=PA4317 PE=4 SV=1	Uncharacterized protein	0.11	0.37	1	0.47	0.84	0.68	0.32	0.21	0.05	0.11	0.05	0.05	0.05	0	0.05	0	0	0.05	0.05	0.05		0.14
PAO1(PHIKZ)	PAO1	Q9HXP8	tr|Q9HXP8|Q9HXP8_PSEAE Signal recognition particle protein OS=Pseudomonas aeruginosa (strain ATCC 15692 / DSM 22644 / CIP 104116 / JCM 14847 / LMG 12228 / 1C / PRS 101 / PAO1) OX=208964 GN=ffh PE=3 SV=1	Signal recognition particle protein	0.08	0.38	1	0.62	0.77	0.77	0.54	0.38	0.31	0.15	0.08	0.08	0.08	0	0.08	0	0	0.08	0.08	0.08		0.28
PAO1(PHIKZ)	PAO1	Q9HT91	tr|Q9HT91|Q9HT91_PSEAE Probable proton/glutamate-aspartate symporter OS=Pseudomonas aeruginosa (strain ATCC 15692 / DSM 22644 / CIP 104116 / JCM 14847 / LMG 12228 / 1C / PRS 101 / PAO1) OX=208964 GN=gltP PE=3 SV=1	Probable proton/glutamate-aspartate symporter	0.07	0.33	1	0.6	0.73	0.8	0.47	0.4	0.33	0.27	0.13	0.13	0.07	0.07	0.07	0.07	0.07	0.07	0.07	0.07		0.12
PAO1(PHIKZ)	PAO1	P40947	sp|P40947|SSB_PSEAE Single-stranded DNA-binding protein OS=Pseudomonas aeruginosa (strain ATCC 15692 / DSM 22644 / CIP 104116 / JCM 14847 / LMG 12228 / 1C / PRS 101 / PAO1) OX=208964 GN=ssb PE=1 SV=3	Single-stranded DNA-binding protein	0.06	0.33	1	0.5	0.67	0.61	0.44	0.17	0.22	0.17	0.11	0.17	0.06	0.06	0.11	0.06	0.06	0.11	0.06	0.06		0.1
PAO1(PHIKZ)	POL	Q9HT80	sp|Q9HT80|DPO1_PSEAE DNA polymerase I OS=Pseudomonas aeruginosa (strain ATCC 15692 / DSM 22644 / CIP 104116 / JCM 14847 / LMG 12228 / 1C / PRS 101 / PAO1) OX=208964 GN=polA PE=3 SV=1	DNA polymerase I	0.06	0.5	1	0.67	0.72	0.67	0.44	0.28	0.22	0.28	0.11	0.11	0.06	0.06	0.06	0	0	0.06	0	0		0.04
PAO1(PHIKZ)	PAO1	P08280	sp|P08280|RECA_PSEAE Protein RecA OS=Pseudomonas aeruginosa (strain ATCC 15692 / DSM 22644 / CIP 104116 / JCM 14847 / LMG 12228 / 1C / PRS 101 / PAO1) OX=208964 GN=recA PE=3 SV=1	Protein RecA	0.18	0.41	1	0.65	0.76	0.71	0.41	0.18	0.18	0.18	0.06	0.06	0.06	0.06	0.06	0	0.06	0.06	0.06	0.06		0.13
PAO1(PHIKZ)	PAO1	Q9I1I5	tr|Q9I1I5|Q9I1I5_PSEAE Glucose dehydrogenase OS=Pseudomonas aeruginosa (strain ATCC 15692 / DSM 22644 / CIP 104116 / JCM 14847 / LMG 12228 / 1C / PRS 101 / PAO1) OX=208964 GN=gcd PE=3 SV=1	Glucose dehydrogenase	0.05	0.37	1	0.63	0.68	0.63	0.32	0.21	0.16	0.16	0.11	0.11	0.05	0.05	0.05	0	0.05	0.05	0.05	0.05		0.1
PAO1(PHIKZ)	PAO1	Q9I0I6	sp|Q9I0I6|CTPM_PSEAE Methyl-accepting chemotaxis protein CtpM OS=Pseudomonas aeruginosa (strain ATCC 15692 / DSM 22644 / CIP 104116 / JCM 14847 / LMG 12228 / 1C / PRS 101 / PAO1) OX=208964 GN=ctpM PE=1 SV=1	Methyl-accepting chemotaxis protein CtpM	0.11	0.39	1	0.61	0.67	0.61	0.44	0.22	0.22	0.17	0.11	0.06	0.06	0.06	0.06	0	0.06	0.06	0.06	0.11		0.11
PAO1(PHIKZ)	PAO1	Q9HT43	tr|Q9HT43|Q9HT43_PSEAE Probable MFS dicarboxylate transporter OS=Pseudomonas aeruginosa (strain ATCC 15692 / DSM 22644 / CIP 104116 / JCM 14847 / LMG 12228 / 1C / PRS 101 / PAO1) OX=208964 GN=PA5530 PE=4 SV=1	Probable MFS dicarboxylate transporter	0.12	0.47	1	0.65	0.71	0.65	0.41	0.24	0.24	0.18	0.12	0.12	0.06	0.06	0.06	0	0	0.06	0.06	0.06		0.11
PAO1(PHIKZ)	PAO1	G3XD97	tr|G3XD97|G3XD97_PSEAE Transcriptional regulator PtxS OS=Pseudomonas aeruginosa (strain ATCC 15692 / DSM 22644 / CIP 104116 / JCM 14847 / LMG 12228 / 1C / PRS 101 / PAO1) OX=208964 GN=ptxS PE=4 SV=1	Transcriptional regulator PtxS	0.43	0.62	0.67	0.67	1	0.86	0.29	0.29	0.05	0	0	0	0	0	0	0	0	0	0	0		0
PAO1(PHIKZ)	PAO1	Q9I174	tr|Q9I174|Q9I174_PSEAE Probable adhesion protein OS=Pseudomonas aeruginosa (strain ATCC 15692 / DSM 22644 / CIP 104116 / JCM 14847 / LMG 12228 / 1C / PRS 101 / PAO1) OX=208964 GN=PA2407 PE=1 SV=1	Probable adhesion protein	0.21	0.33	0.58	0.83	1	0.71	0.25	0.21	0	0	0	0	0	0	0	0	0	0	0	0		0
PAO1(PHIKZ)	PAO1	Q9I0J0	sp|Q9I0J0|NUOM_PSEAE NADH-quinone oxidoreductase subunit M OS=Pseudomonas aeruginosa (strain ATCC 15692 / DSM 22644 / CIP 104116 / JCM 14847 / LMG 12228 / 1C / PRS 101 / PAO1) OX=208964 GN=nuoM PE=3 SV=1	NADH-quinone oxidoreductase subunit M	0.11	0.58	0.74	0.68	1	0.74	0.42	0.16	0.05	0.16	0.05	0.05	0.05	0	0	0	0	0	0	0.05		0.06
PAO1(PHIKZ)	PAO1	Q9HZC7	tr|Q9HZC7|Q9HZC7_PSEAE Uncharacterized protein OS=Pseudomonas aeruginosa (strain ATCC 15692 / DSM 22644 / CIP 104116 / JCM 14847 / LMG 12228 / 1C / PRS 101 / PAO1) OX=208964 GN=PA3081 PE=4 SV=1	Uncharacterized protein	0.11	0.47	1	0.74	0.84	0.68	0.53	0.26	0.16	0.21	0.11	0.05	0.05	0	0	0	0	0	0.05	0.05		0
PAO1(PHIKZ)	PAO1	Q9I3D5	tr|Q9I3D5|Q9I3D5_PSEAE Succinate dehydrogenase flavoprotein subunit OS=Pseudomonas aeruginosa (strain ATCC 15692 / DSM 22644 / CIP 104116 / JCM 14847 / LMG 12228 / 1C / PRS 101 / PAO1) OX=208964 GN=sdhA PE=3 SV=1	Succinate dehydrogenase flavoprotein subunit	0.11	0.47	1	0.74	0.84	0.74	0.42	0.21	0.21	0.16	0.05	0.05	0.05	0	0	0	0	0	0	0		0.02
PAO1(PHIKZ)	PAO1	P37798	sp|P37798|ACCC_PSEAE Biotin carboxylase OS=Pseudomonas aeruginosa (strain ATCC 15692 / DSM 22644 / CIP 104116 / JCM 14847 / LMG 12228 / 1C / PRS 101 / PAO1) OX=208964 GN=accC PE=1 SV=1	Biotin carboxylase	0.05	0.47	1	0.68	0.89	0.74	0.42	0.21	0.16	0.16	0.05	0.05	0.05	0.05	0.05	0	0	0	0	0.05		0.02
PAO1(PHIKZ)	PAO1	Q9HZK8	sp|Q9HZK8|NQRC_PSEAE Na(+)-translocating NADH-quinone reductase subunit C OS=Pseudomonas aeruginosa (strain ATCC 15692 / DSM 22644 / CIP 104116 / JCM 14847 / LMG 12228 / 1C / PRS 101 / PAO1) OX=208964 GN=nqrC PE=3 SV=1	Na(+)-translocating NADH-quinone reductase subunit C	0.13	0.5	1	0.81	0.75	0.75	0.56	0.25	0.13	0.13	0.06	0.06	0	0	0	0	0	0	0.06	0.06		0.15
PAO1(PHIKZ)	PAO1	Q03456	sp|Q03456|FUR_PSEAE Ferric uptake regulation protein OS=Pseudomonas aeruginosa (strain ATCC 15692 / DSM 22644 / CIP 104116 / JCM 14847 / LMG 12228 / 1C / PRS 101 / PAO1) OX=208964 GN=fur PE=1 SV=1	Ferric uptake regulation protein	0.15	0.5	1	0.7	0.85	0.8	0.55	0.25	0.15	0.05	0	0	0	0	0	0	0	0	0	0		0
PAO1(PHIKZ)	PAO1	Q9HZN7	tr|Q9HZN7|Q9HZN7_PSEAE Endolytic murein transglycosylase OS=Pseudomonas aeruginosa (strain ATCC 15692 / DSM 22644 / CIP 104116 / JCM 14847 / LMG 12228 / 1C / PRS 101 / PAO1) OX=208964 GN=mltG PE=3 SV=1	Endolytic murein transglycosylase	0.15	0.6	1	0.6	0.7	0.9	0.6	0.2	0.05	0	0	0	0	0	0	0	0	0	0	0		0.04
PAO1(PHIKZ)	PAO1	Q9HT77	tr|Q9HT77|Q9HT77_PSEAE NrdJb OS=Pseudomonas aeruginosa (strain ATCC 15692 / DSM 22644 / CIP 104116 / JCM 14847 / LMG 12228 / 1C / PRS 101 / PAO1) OX=208964 GN=nrdJb PE=4 SV=1	NrdJb	0.29	0.59	1	0.88	0.82	0.82	0.47	0.29	0.12	0	0	0	0	0	0	0	0	0	0	0		0.1
PAO1(PHIKZ)	PAO1	Q9I3M9	sp|Q9I3M9|CYCH_PSEAE Cytochrome c-type biogenesis protein CycH OS=Pseudomonas aeruginosa (strain ATCC 15692 / DSM 22644 / CIP 104116 / JCM 14847 / LMG 12228 / 1C / PRS 101 / PAO1) OX=208964 GN=cycH PE=3 SV=1	Cytochrome c-type biogenesis protein CycH	0.05	0.37	0.79	0.63	1	0.68	0.58	0.42	0.21	0	0	0	0.05	0	0	0	0	0	0	0.05		0.05
PAO1(PHIKZ)	PAO1	Q9I6R3	tr|Q9I6R3|Q9I6R3_PSEAE Probable transcriptional regulator OS=Pseudomonas aeruginosa (strain ATCC 15692 / DSM 22644 / CIP 104116 / JCM 14847 / LMG 12228 / 1C / PRS 101 / PAO1) OX=208964 GN=PA0225 PE=4 SV=1	Probable transcriptional regulator	0.14	0.43	0.71	0.67	1	0.57	0.62	0.29	0.19	0.1	0	0	0	0	0	0	0	0	0	0		0
PAO1(PHIKZ)	PAO1	Q9HTD0	tr|Q9HTD0|Q9HTD0_PSEAE Biotin carboxylase OS=Pseudomonas aeruginosa (strain ATCC 15692 / DSM 22644 / CIP 104116 / JCM 14847 / LMG 12228 / 1C / PRS 101 / PAO1) OX=208964 GN=PA5436 PE=4 SV=1	Biotin carboxylase	0.06	0.35	1	0.88	1	0.88	0.53	0.29	0.18	0.18	0.06	0.06	0	0	0	0	0	0	0	0.06		0.06
PAO1(PHIKZ)	PAO1	Q9I6B9	tr|Q9I6B9|Q9I6B9_PSEAE Cell division protein FtsX OS=Pseudomonas aeruginosa (strain ATCC 15692 / DSM 22644 / CIP 104116 / JCM 14847 / LMG 12228 / 1C / PRS 101 / PAO1) OX=208964 GN=ftsX PE=3 SV=1	Cell division protein FtsX	0.12	0.41	1	1	1	0.82	0.59	0.29	0.24	0.12	0.06	0	0	0	0	0	0	0	0	0.06		0.03
PAO1(PHIKZ)	PAO1	Q9I5T3	tr|Q9I5T3|Q9I5T3_PSEAE Probable permease of ABC transporter OS=Pseudomonas aeruginosa (strain ATCC 15692 / DSM 22644 / CIP 104116 / JCM 14847 / LMG 12228 / 1C / PRS 101 / PAO1) OX=208964 GN=PA0605 PE=3 SV=1	Probable permease of ABC transporter	0.06	0.44	0.94	0.69	1	1	0.63	0.38	0.25	0.13	0	0.06	0.06	0	0	0	0	0	0	0		0.12
PAO1(PHIKZ)	PAO1	O69078	sp|O69078|CSRA_PSEAE Translational regulator CsrA OS=Pseudomonas aeruginosa (strain ATCC 15692 / DSM 22644 / CIP 104116 / JCM 14847 / LMG 12228 / 1C / PRS 101 / PAO1) OX=208964 GN=csrA PE=1 SV=1	Translational regulator CsrA	0.24	0.47	0.94	0.82	1	0.88	0.65	0.47	0.18	0	0	0	0	0	0	0	0	0	0	0		0.03
PAO1(PHIKZ)	PAO1	Q9HZG8	tr|Q9HZG8|Q9HZG8_PSEAE Uncharacterized protein OS=Pseudomonas aeruginosa (strain ATCC 15692 / DSM 22644 / CIP 104116 / JCM 14847 / LMG 12228 / 1C / PRS 101 / PAO1) OX=208964 GN=PA3040 PE=3 SV=1	Uncharacterized protein	0.38	0.77	1	0.62	0.46	0.38	1	0	0.54	0.46	0.23	0.23	0.15	0.08	0.08	0	0	0.08	0.08	0.08		0.14
PAO1(PHIKZ)	PAO1	G3XD23	sp|G3XD23|WBPB_PSEAE UDP-N-acetyl-2-amino-2-deoxy-D-glucuronate oxidase OS=Pseudomonas aeruginosa (strain ATCC 15692 / DSM 22644 / CIP 104116 / JCM 14847 / LMG 12228 / 1C / PRS 101 / PAO1) OX=208964 GN=wbpB PE=1 SV=1	UDP-N-acetyl-2-amino-2-deoxy-D-glucuronate oxidase	0.25	0.88	0.88	0.63	0.5	0.75	1	0.63	0.38	0.5	0.25	0.13	0.13	0	0.13	0	0	0.13	0.13	0.25		0.41
PAO1(PHIKZ)	PAO1	O30506	sp|O30506|AOTP_PSEAE Arginine/ornithine transport ATP-binding protein AotP OS=Pseudomonas aeruginosa (strain ATCC 15692 / DSM 22644 / CIP 104116 / JCM 14847 / LMG 12228 / 1C / PRS 101 / PAO1) OX=208964 GN=aotP PE=3 SV=2	Arginine/ornithine transport ATP-binding protein AotP	0.42	1	1	0.83	0.75	0.83	0.75	0.33	0.5	0.33	0.17	0.08	0.08	0	0	0	0	0	0	0.08		0.14
PAO1(PHIKZ)	PAO1	Q9HV22	tr|Q9HV22|Q9HV22_PSEAE Probable short-chain dehydrogenase OS=Pseudomonas aeruginosa (strain ATCC 15692 / DSM 22644 / CIP 104116 / JCM 14847 / LMG 12228 / 1C / PRS 101 / PAO1) OX=208964 GN=PA4786 PE=4 SV=1	Probable short-chain dehydrogenase	0	0.31	0.88	0.69	0.81	0.56	1	0.56	0.56	0.06	0.13	0.19	0.06	0.06	0.06	0.06	0	0	0	0		0.02
PAO1(PHIKZ)	PAO1	Q9I3M2	tr|Q9I3M2|Q9I3M2_PSEAE Probable transcriptional regulator OS=Pseudomonas aeruginosa (strain ATCC 15692 / DSM 22644 / CIP 104116 / JCM 14847 / LMG 12228 / 1C / PRS 101 / PAO1) OX=208964 GN=PA1490 PE=4 SV=1	Probable transcriptional regulator	0.06	0.59	1	0.59	0.76	0.65	0.88	0.59	0.53	0.24	0.06	0	0	0	0	0	0	0	0	0		0
PAO1(PHIKZ)	PAO1	Q9HV64	tr|Q9HV64|Q9HV64_PSEAE Uncharacterized protein OS=Pseudomonas aeruginosa (strain ATCC 15692 / DSM 22644 / CIP 104116 / JCM 14847 / LMG 12228 / 1C / PRS 101 / PAO1) OX=208964 GN=PA4735 PE=4 SV=1	Uncharacterized protein	0.15	0.54	0.92	0.77	1	0.69	0.92	0.46	0.54	0.08	0	0	0	0	0	0	0	0.08	0.08	0.08		0.16
PAO1(PHIKZ)	PAO1	Q9I3D4	tr|Q9I3D4|Q9I3D4_PSEAE Succinate dehydrogenase (B subunit) OS=Pseudomonas aeruginosa (strain ATCC 15692 / DSM 22644 / CIP 104116 / JCM 14847 / LMG 12228 / 1C / PRS 101 / PAO1) OX=208964 GN=sdhB PE=3 SV=1	Succinate dehydrogenase (B subunit)	0.14	0.64	1	0.79	0.93	0.71	1	0.43	0.36	0.36	0.07	0.07	0.07	0.07	0.07	0.07	0.07	0.07	0.07	0.07		0.02
PAO1(PHIKZ)	PAO1	P50600	sp|P50600|TOLA_PSEAE Tol-Pal system protein TolA OS=Pseudomonas aeruginosa (strain ATCC 15692 / DSM 22644 / CIP 104116 / JCM 14847 / LMG 12228 / 1C / PRS 101 / PAO1) OX=208964 GN=tolA PE=1 SV=2	Tol-Pal system protein TolA	0.29	0.71	1	0.79	0.86	0.86	0.93	0.57	0.5	0.14	0.14	0.07	0.07	0	0	0	0	0	0	0.07		0.02
PAO1(PHIKZ)	PAO1	Q9I3F6	sp|Q9I3F6|AER_PSEAE Methyl-accepting chemotaxis protein Aer OS=Pseudomonas aeruginosa (strain ATCC 15692 / DSM 22644 / CIP 104116 / JCM 14847 / LMG 12228 / 1C / PRS 101 / PAO1) OX=208964 GN=aer PE=1 SV=1	Methyl-accepting chemotaxis protein Aer	0.08	0.46	0.92	0.85	0.85	1	0.69	0.46	0.23	0.23	0.15	0.08	0	0.08	0	0	0	0.08	0	0.08		0.18
PAO1(PHIKZ)	PAO1	Q9HTV5	tr|Q9HTV5|Q9HTV5_PSEAE Glycerol-3-phosphate transporter OS=Pseudomonas aeruginosa (strain ATCC 15692 / DSM 22644 / CIP 104116 / JCM 14847 / LMG 12228 / 1C / PRS 101 / PAO1) OX=208964 GN=glpT PE=3 SV=1	Glycerol-3-phosphate transporter	0.07	0.53	1	0.8	0.8	0.93	0.6	0.4	0.2	0.27	0.13	0.13	0.07	0	0	0	0	0	0	0.07		0.09
PAO1(PHIKZ)	PAO1	Q9I243	tr|Q9I243|Q9I243_PSEAE Uncharacterized protein OS=Pseudomonas aeruginosa (strain ATCC 15692 / DSM 22644 / CIP 104116 / JCM 14847 / LMG 12228 / 1C / PRS 101 / PAO1) OX=208964 GN=PA2072 PE=4 SV=1	Uncharacterized protein	0.08	0.33	1	0.67	0.58	0.92	0.75	0.5	0.42	0.33	0.17	0.08	0.08	0	0	0	0.08	0.08	0.08	0.08		0.23
PAO1(PHIKZ)	PAO1	Q9HV55	sp|Q9HV55|IF2_PSEAE Translation initiation factor IF-2 OS=Pseudomonas aeruginosa (strain ATCC 15692 / DSM 22644 / CIP 104116 / JCM 14847 / LMG 12228 / 1C / PRS 101 / PAO1) OX=208964 GN=infB PE=3 SV=1	Translation initiation factor IF-2	0.13	0.47	0.87	0.67	0.8	1	0.8	0.47	0.33	0.27	0.07	0.07	0.07	0.07	0.07	0	0	0.07	0.07	0.07		0.07
PAO1(PHIKZ)	PAO1	Q9I338	tr|Q9I338|Q9I338_PSEAE Sulfatase domain-containing protein OS=Pseudomonas aeruginosa (strain ATCC 15692 / DSM 22644 / CIP 104116 / JCM 14847 / LMG 12228 / 1C / PRS 101 / PAO1) OX=208964 GN=PA1689 PE=4 SV=1	Sulfatase domain-containing protein	0.12	0.35	0.94	0.59	0.71	1	0.76	0.29	0.24	0.24	0.06	0.06	0.06	0.06	0.06	0	0	0.06	0.06	0.06		0.05
PAO1(PHIKZ)	PAO1	P65116	sp|P65116|IF1_PSEAE Translation initiation factor IF-1 OS=Pseudomonas aeruginosa (strain ATCC 15692 / DSM 22644 / CIP 104116 / JCM 14847 / LMG 12228 / 1C / PRS 101 / PAO1) OX=208964 GN=infA PE=1 SV=1	Translation initiation factor IF-1	0.31	0.63	1	0.56	0.63	0.88	0.75	0.5	0.31	0.38	0.13	0.06	0	0	0	0	0	0	0	0		0.01
PAO1(PHIKZ)	PAO1	G3XD61	sp|G3XD61|WBPI_PSEAE UDP-2,3-diacetamido-2,3-dideoxy-D-glucuronate 2-epimerase OS=Pseudomonas aeruginosa (strain ATCC 15692 / DSM 22644 / CIP 104116 / JCM 14847 / LMG 12228 / 1C / PRS 101 / PAO1) OX=208964 GN=wbpI PE=1 SV=1	UDP-2,3-diacetamido-2,3-dideoxy-D-glucuronate 2-epimerase	0.15	0.69	1	0.69	0.54	0.62	0.62	0.38	0.23	0.23	0.15	0.15	0.08	0.08	0.08	0	0.08	0.08	0.15	0.08		0.23
PAO1(PHIKZ)	PAO1	Q9I2V2	tr|Q9I2V2|Q9I2V2_PSEAE Uncharacterized protein OS=Pseudomonas aeruginosa (strain ATCC 15692 / DSM 22644 / CIP 104116 / JCM 14847 / LMG 12228 / 1C / PRS 101 / PAO1) OX=208964 GN=PA1790 PE=4 SV=1	Uncharacterized protein	0.2	0.53	1	0.73	0.47	0.73	0.73	0.33	0.33	0.2	0	0.07	0	0	0	0	0	0	0	0.07		0.2
PAO1(PHIKZ)	PAO1	Q9I4F8	sp|Q9I4F8|PHOQ_PSEAE Two-component sensor PhoQ OS=Pseudomonas aeruginosa (strain ATCC 15692 / DSM 22644 / CIP 104116 / JCM 14847 / LMG 12228 / 1C / PRS 101 / PAO1) OX=208964 GN=phoQ PE=3 SV=1	Two-component sensor PhoQ	0.17	0.42	1	0.5	0.67	0.75	0.67	0.42	0.33	0.08	0	0.08	0.08	0.08	0.08	0	0	0.17	0.17	0.42		0.26
PAO1(PHIKZ)	PAO1	Q9HTD6	tr|Q9HTD6|Q9HTD6_PSEAE Sulf_transp domain-containing protein OS=Pseudomonas aeruginosa (strain ATCC 15692 / DSM 22644 / CIP 104116 / JCM 14847 / LMG 12228 / 1C / PRS 101 / PAO1) OX=208964 GN=PA5430 PE=3 SV=1	Sulf_transp domain-containing protein	0.13	0.4	1	0.6	0.53	0.67	0.53	0.47	0.6	0.33	0	0	0	0	0	0	0	0	0	0.27		0.17
PAO1(PHIKZ)	PAO1	Q9HY57	tr|Q9HY57|Q9HY57_PSEAE Phosphotransferase system transporter fructose-specific IIBC component, FruA OS=Pseudomonas aeruginosa (strain ATCC 15692 / DSM 22644 / CIP 104116 / JCM 14847 / LMG 12228 / 1C / PRS 101 / PAO1) OX=208964 GN=fruA PE=4 SV=1	Phosphotransferase system transporter fructose-specific IIBC component, FruA	0.08	0.33	0.75	0.75	0.83	1	0.75	0.5	0.5	0	0.17	0.25	0.17	0	0.08	0	0	0.08	0.25	0.25		0.17
PAO1(PHIKZ)	PAO1	Q9I0I9	sp|Q9I0I9|NUON_PSEAE NADH-quinone oxidoreductase subunit N OS=Pseudomonas aeruginosa (strain ATCC 15692 / DSM 22644 / CIP 104116 / JCM 14847 / LMG 12228 / 1C / PRS 101 / PAO1) OX=208964 GN=nuoN PE=3 SV=1	NADH-quinone oxidoreductase subunit N	0	0.21	0.86	0.93	0.93	1	0.64	0.36	0.43	0	0.21	0.29	0.07	0.07	0.07	0.07	0	0.07	0.07	0.14		0.1
PAO1(PHIKZ)	PAO1	Q9I0J7	sp|Q9I0J7|NUOF_PSEAE NADH-quinone oxidoreductase subunit F OS=Pseudomonas aeruginosa (strain ATCC 15692 / DSM 22644 / CIP 104116 / JCM 14847 / LMG 12228 / 1C / PRS 101 / PAO1) OX=208964 GN=nuoF PE=3 SV=1	NADH-quinone oxidoreductase subunit F	0	0.23	0.77	1	1	1	0.69	0.46	0.23	0.23	0.15	0.15	0.08	0.08	0.08	0.08	0.08	0	0	0		0.16
PAO1(PHIKZ)	PAO1	Q9HV59	sp|Q9HV59|PNP_PSEAE Polyribonucleotide nucleotidyltransferase OS=Pseudomonas aeruginosa (strain ATCC 15692 / DSM 22644 / CIP 104116 / JCM 14847 / LMG 12228 / 1C / PRS 101 / PAO1) OX=208964 GN=pnp PE=3 SV=1	Polyribonucleotide nucleotidyltransferase	0	0	0.63	0.88	1	1	0.69	0.38	0.31	0.31	0.13	0.13	0.06	0.06	0.06	0.06	0.06	0.06	0.06	0.06		0.04
PAO1(PHIKZ)	PAO1	Q9I0J6	sp|Q9I0J6|NUOG_PSEAE NADH-quinone oxidoreductase subunit G OS=Pseudomonas aeruginosa (strain ATCC 15692 / DSM 22644 / CIP 104116 / JCM 14847 / LMG 12228 / 1C / PRS 101 / PAO1) OX=208964 GN=nuoG PE=3 SV=1	NADH-quinone oxidoreductase subunit G	0	0.13	0.67	0.8	1	0.93	0.6	0.4	0.27	0.27	0.13	0.13	0.07	0.07	0.07	0.07	0.07	0.07	0.07	0.07		0.12
PAO1(PHIKZ)	PAO1	Q9HVW3	tr|Q9HVW3|Q9HVW3_PSEAE MlaD domain-containing protein OS=Pseudomonas aeruginosa (strain ATCC 15692 / DSM 22644 / CIP 104116 / JCM 14847 / LMG 12228 / 1C / PRS 101 / PAO1) OX=208964 GN=PA4454 PE=1 SV=1	MlaD domain-containing protein	0	0.06	0.59	0.82	1	0.88	0.65	0.41	0.24	0.29	0.12	0.12	0.06	0.06	0.06	0	0	0	0.06	0.12		0.07
PAO1(PHIKZ)	PAO1	Q51404	sp|Q51404|FUMC2_PSEAE Fumarate hydratase class II 2 OS=Pseudomonas aeruginosa (strain ATCC 15692 / DSM 22644 / CIP 104116 / JCM 14847 / LMG 12228 / 1C / PRS 101 / PAO1) OX=208964 GN=fumC2 PE=1 SV=1	Fumarate hydratase class II 2	0	0.06	0.76	1	1	0.88	0.94	0.59	0.18	0.29	0.12	0.12	0.06	0	0	0	0	0	0	0		0
PAO1(PHIKZ)	PAO1	Q9I2S7	sp|Q9I2S7|LDCA_PSEAE Lysine decarboxylase LdcA OS=Pseudomonas aeruginosa (strain ATCC 15692 / DSM 22644 / CIP 104116 / JCM 14847 / LMG 12228 / 1C / PRS 101 / PAO1) OX=208964 GN=ldcA PE=1 SV=1	Lysine decarboxylase LdcA	0.06	0.19	0.63	0.75	1	1	0.94	0.44	0.19	0.19	0.13	0.06	0	0	0	0	0	0	0	0		0.1
PAO1(PHIKZ)	PAO1	Q9I3D6	tr|Q9I3D6|Q9I3D6_PSEAE Succinate dehydrogenase hydrophobic membrane anchor subunit OS=Pseudomonas aeruginosa (strain ATCC 15692 / DSM 22644 / CIP 104116 / JCM 14847 / LMG 12228 / 1C / PRS 101 / PAO1) OX=208964 GN=sdhD PE=4 SV=1	Succinate dehydrogenase hydrophobic membrane anchor subunit	0.12	0.24	0.53	0.65	0.76	1	0.82	0.53	0.06	0.29	0.12	0.12	0.06	0.06	0.06	0	0	0	0.06	0.06		0.06
PAO1(PHIKZ)	PAO1	Q9HUG8	sp|Q9HUG8|MSBA_PSEAE ATP-dependent lipid A-core flippase OS=Pseudomonas aeruginosa (strain ATCC 15692 / DSM 22644 / CIP 104116 / JCM 14847 / LMG 12228 / 1C / PRS 101 / PAO1) OX=208964 GN=msbA PE=3 SV=1	ATP-dependent lipid A-core flippase	0.07	0.36	0.79	0.71	0.93	0.57	1	0.29	0.14	0.29	0.07	0.14	0.07	0.07	0.07	0	0	0.07	0.07	0.07		0.19
PAO1(PHIKZ)	PAO1	Q9HUK4	tr|Q9HUK4|Q9HUK4_PSEAE Uncharacterized protein OS=Pseudomonas aeruginosa (strain ATCC 15692 / DSM 22644 / CIP 104116 / JCM 14847 / LMG 12228 / 1C / PRS 101 / PAO1) OX=208964 GN=PA4961 PE=3 SV=1	Uncharacterized protein	0.24	0.35	0.76	0.59	0.65	0.71	1	0.18	0.12	0.06	0.06	0	0	0.06	0	0.06	0.06	0.06	0.06	0.06		0.14
PAO1(PHIKZ)	PAO1	Q9I0K0	sp|Q9I0K0|NUOB_PSEAE NADH-quinone oxidoreductase subunit B OS=Pseudomonas aeruginosa (strain ATCC 15692 / DSM 22644 / CIP 104116 / JCM 14847 / LMG 12228 / 1C / PRS 101 / PAO1) OX=208964 GN=nuoB PE=3 SV=1	NADH-quinone oxidoreductase subunit B	0.09	0.27	0.64	0.91	1	1	0.73	0.45	0.27	0.09	0.09	0	0	0	0	0	0.09	0.09	0.09	0.09		0.34
PAO1(PHIKZ)	PAO1	Q9HV44	sp|Q9HV44|DNAJ_PSEAE Chaperone protein DnaJ OS=Pseudomonas aeruginosa (strain ATCC 15692 / DSM 22644 / CIP 104116 / JCM 14847 / LMG 12228 / 1C / PRS 101 / PAO1) OX=208964 GN=dnaJ PE=3 SV=1	Chaperone protein DnaJ	0.13	0.53	0.67	1	0.67	0.87	0.93	0.33	0.13	0.2	0.07	0.07	0	0.07	0.07	0	0.07	0	0	0.07		0.14
PAO1(PHIKZ)	PAO1	Q9HYR9	sp|Q9HYR9|CLPP2_PSEAE ATP-dependent Clp protease proteolytic subunit 2 OS=Pseudomonas aeruginosa (strain ATCC 15692 / DSM 22644 / CIP 104116 / JCM 14847 / LMG 12228 / 1C / PRS 101 / PAO1) OX=208964 GN=clpP2 PE=1 SV=1	ATP-dependent Clp protease proteolytic subunit 2	0.13	0.4	0.73	0.87	0.73	1	0.53	0.27	0.33	0	0	0	0	0	0	0	0	0	0	0		0.26
PAO1(PHIKZ)	PAO1	Q9I3D7	tr|Q9I3D7|Q9I3D7_PSEAE Succinate dehydrogenase cytochrome b556 subunit OS=Pseudomonas aeruginosa (strain ATCC 15692 / DSM 22644 / CIP 104116 / JCM 14847 / LMG 12228 / 1C / PRS 101 / PAO1) OX=208964 GN=sdhC PE=3 SV=1	Succinate dehydrogenase cytochrome b556 subunit	0.11	0.28	0.56	1	0.89	0.83	0.61	0.33	0.22	0.17	0.11	0.06	0.06	0	0	0	0	0	0	0.06		0.03
PAO1(PHIKZ)	PAO1	Q9HXR7	tr|Q9HXR7|Q9HXR7_PSEAE Single-stranded-DNA-specific exonuclease RecJ OS=Pseudomonas aeruginosa (strain ATCC 15692 / DSM 22644 / CIP 104116 / JCM 14847 / LMG 12228 / 1C / PRS 101 / PAO1) OX=208964 GN=recJ PE=3 SV=1	Single-stranded-DNA-specific exonuclease RecJ	0	0.32	0.68	0.68	1	0.89	0.68	0.32	0.11	0.11	0.05	0	0	0	0	0	0	0	0	0.16		0.04
PAO1(PHIKZ)	PAO1	Q9I0J5	sp|Q9I0J5|NUOH_PSEAE NADH-quinone oxidoreductase subunit H OS=Pseudomonas aeruginosa (strain ATCC 15692 / DSM 22644 / CIP 104116 / JCM 14847 / LMG 12228 / 1C / PRS 101 / PAO1) OX=208964 GN=nuoH PE=3 SV=1	NADH-quinone oxidoreductase subunit H	0	0.16	0.63	0.74	1	0.95	0.47	0.26	0.16	0.21	0.11	0.05	0	0.05	0.05	0	0	0	0	0.05		0.07
PAO1(PHIKZ)	PAO1	Q9I3H8	tr|Q9I3H8|Q9I3H8_PSEAE Probable acyl-CoA dehydrogenase OS=Pseudomonas aeruginosa (strain ATCC 15692 / DSM 22644 / CIP 104116 / JCM 14847 / LMG 12228 / 1C / PRS 101 / PAO1) OX=208964 GN=PA1535 PE=3 SV=1	Probable acyl-CoA dehydrogenase	0	0	0.52	0.65	1	0.96	0.7	0.35	0.22	0	0	0	0	0	0	0	0	0	0	0		0
PAO1(PHIKZ)	PAO1	Q9I1N7	tr|Q9I1N7|Q9I1N7_PSEAE Mannose-1-phosphate guanylyltransferase OS=Pseudomonas aeruginosa (strain ATCC 15692 / DSM 22644 / CIP 104116 / JCM 14847 / LMG 12228 / 1C / PRS 101 / PAO1) OX=208964 GN=pslB PE=3 SV=1	Mannose-1-phosphate guanylyltransferase	0	0.09	0.55	0.77	1	0.77	0.5	0.23	0.14	0.09	0.09	0.09	0.05	0.05	0.05	0	0	0	0	0		0.02
PAO1(PHIKZ)	PAO1	Q9HVT0	tr|Q9HVT0|Q9HVT0_PSEAE Uncharacterized protein OS=Pseudomonas aeruginosa (strain ATCC 15692 / DSM 22644 / CIP 104116 / JCM 14847 / LMG 12228 / 1C / PRS 101 / PAO1) OX=208964 GN=PA4491 PE=4 SV=1	Uncharacterized protein	0	0	0.65	0.74	1	0.78	0.48	0.22	0.17	0.09	0.04	0.04	0.04	0	0	0	0	0	0	0		0.03
PAO1(PHIKZ)	PAO1	Q9I5I2	tr|Q9I5I2|Q9I5I2_PSEAE Probable aldehyde dehydrogenase OS=Pseudomonas aeruginosa (strain ATCC 15692 / DSM 22644 / CIP 104116 / JCM 14847 / LMG 12228 / 1C / PRS 101 / PAO1) OX=208964 GN=PA0747 PE=4 SV=1	Probable aldehyde dehydrogenase	0	0	0.62	0.65	1	0.81	0.42	0.15	0.12	0.08	0	0	0	0	0	0	0	0	0	0		0
PAO1(PHIKZ)	PAO1	P29363	sp|P29363|THRC_PSEAE Threonine synthase OS=Pseudomonas aeruginosa (strain ATCC 15692 / DSM 22644 / CIP 104116 / JCM 14847 / LMG 12228 / 1C / PRS 101 / PAO1) OX=208964 GN=thrC PE=3 SV=3	Threonine synthase	0	0.05	0.62	1	0.86	0.81	0.52	0.48	0.1	0.1	0.05	0.05	0	0	0	0	0	0	0	0		0
PAO1(PHIKZ)	PAO1	Q9HTD7	sp|Q9HTD7|ASPA_PSEAE Aspartate ammonia-lyase OS=Pseudomonas aeruginosa (strain ATCC 15692 / DSM 22644 / CIP 104116 / JCM 14847 / LMG 12228 / 1C / PRS 101 / PAO1) OX=208964 GN=aspA PE=3 SV=1	Aspartate ammonia-lyase	0	0.05	0.84	1	0.89	0.84	0.58	0.47	0.16	0.16	0.05	0.05	0.05	0	0	0	0	0	0	0		0
PAO1(PHIKZ)	PAO1	P22567	sp|P22567|ARGA_PSEAE Amino-acid acetyltransferase OS=Pseudomonas aeruginosa (strain ATCC 15692 / DSM 22644 / CIP 104116 / JCM 14847 / LMG 12228 / 1C / PRS 101 / PAO1) OX=208964 GN=argA PE=1 SV=2	Amino-acid acetyltransferase	0	0	0.58	1	0.92	0.75	0.46	0.25	0.08	0.04	0.04	0.04	0	0	0	0	0	0	0	0		0.01
PAO1(PHIKZ)	PAO1	Q9I4R3	tr|Q9I4R3|Q9I4R3_PSEAE PALP domain-containing protein OS=Pseudomonas aeruginosa (strain ATCC 15692 / DSM 22644 / CIP 104116 / JCM 14847 / LMG 12228 / 1C / PRS 101 / PAO1) OX=208964 GN=PA1061 PE=4 SV=1	PALP domain-containing protein	0	0	0.63	1	0.88	0.71	0.46	0.29	0.13	0.04	0	0	0	0	0	0	0	0	0	0		0
PAO1(PHIKZ)	PAO1	Q9I741	sp|Q9I741|VGR1A_PSEAE Type VI secretion system spike protein VgrG1a OS=Pseudomonas aeruginosa (strain ATCC 15692 / DSM 22644 / CIP 104116 / JCM 14847 / LMG 12228 / 1C / PRS 101 / PAO1) OX=208964 GN=vgrG1a PE=1 SV=1	Type VI secretion system spike protein VgrG1a	0	0.04	0.65	1	0.96	0.7	0.48	0.26	0.09	0.13	0.04	0	0	0	0	0	0	0	0	0		0.01
PAO1(PHIKZ)	PAO1	Q9I0K4	sp|Q9I0K4|ACEA_PSEAE Isocitrate lyase OS=Pseudomonas aeruginosa (strain ATCC 15692 / DSM 22644 / CIP 104116 / JCM 14847 / LMG 12228 / 1C / PRS 101 / PAO1) OX=208964 GN=PA2634 PE=1 SV=1	Isocitrate lyase	0	0	0.59	1	0.95	0.77	0.5	0.27	0.18	0.14	0.05	0.05	0	0	0	0	0	0	0	0		0
PAO1(PHIKZ)	PAO1	Q9HV70	sp|Q9HV70|PANB2_PSEAE 3-methyl-2-oxobutanoate hydroxymethyltransferase 2 OS=Pseudomonas aeruginosa (strain ATCC 15692 / DSM 22644 / CIP 104116 / JCM 14847 / LMG 12228 / 1C / PRS 101 / PAO1) OX=208964 GN=panB2 PE=3 SV=1	3-methyl-2-oxobutanoate hydroxymethyltransferase 2	0	0	0.42	0.88	1	0.83	0.42	0.25	0.17	0.08	0.04	0.04	0	0	0	0	0	0	0	0		0
PAO1(PHIKZ)	PAO1	Q9HVH0	tr|Q9HVH0|Q9HVH0_PSEAE Probable oxidoreductase OS=Pseudomonas aeruginosa (strain ATCC 15692 / DSM 22644 / CIP 104116 / JCM 14847 / LMG 12228 / 1C / PRS 101 / PAO1) OX=208964 GN=PA4621 PE=4 SV=1	Probable oxidoreductase	0	0.05	0.67	0.9	1	0.86	0.52	0.29	0.19	0.14	0.05	0.05	0	0	0	0	0	0	0	0		0
PAO1(PHIKZ)	PAO1	P11436	sp|P11436|AMIE_PSEAE Aliphatic amidase OS=Pseudomonas aeruginosa (strain ATCC 15692 / DSM 22644 / CIP 104116 / JCM 14847 / LMG 12228 / 1C / PRS 101 / PAO1) OX=208964 GN=amiE PE=1 SV=2	Aliphatic amidase	0	0	0.57	1	1	0.9	0.52	0.29	0.24	0.14	0.05	0.05	0	0	0	0	0	0	0	0		0
PAO1(PHIKZ)	PAO1	Q9HVW1	tr|Q9HVW1|Q9HVW1_PSEAE Probable ATP-binding component of ABC transporter OS=Pseudomonas aeruginosa (strain ATCC 15692 / DSM 22644 / CIP 104116 / JCM 14847 / LMG 12228 / 1C / PRS 101 / PAO1) OX=208964 GN=PA4456 PE=1 SV=1	Probable ATP-binding component of ABC transporter	0	0	0.65	1	0.71	0.76	0.65	0.24	0.18	0	0.12	0.06	0	0.06	0.06	0	0	0	0	0.06		0.23
PAO1(PHIKZ)	PAO1	Q9I587	sp|Q9I587|FUMC1_PSEAE Fumarate hydratase class II 1 OS=Pseudomonas aeruginosa (strain ATCC 15692 / DSM 22644 / CIP 104116 / JCM 14847 / LMG 12228 / 1C / PRS 101 / PAO1) OX=208964 GN=fumC1 PE=3 SV=1	Fumarate hydratase class II 1	0	0.08	0.71	1	0.63	0.71	0.42	0.46	0.13	0.04	0	0	0	0	0	0	0	0	0	0		0
PAO1(PHIKZ)	PAO1	Q9HWQ8	tr|Q9HWQ8|Q9HWQ8_PSEAE 5-carboxy-2-hydroxymuconate semialdehyde dehydrogenase OS=Pseudomonas aeruginosa (strain ATCC 15692 / DSM 22644 / CIP 104116 / JCM 14847 / LMG 12228 / 1C / PRS 101 / PAO1) OX=208964 GN=hpcC PE=3 SV=1	5-carboxy-2-hydroxymuconate semialdehyde dehydrogenase	0	0	0.76	1	0.8	0.8	0.44	0.16	0.04	0.04	0	0	0	0	0	0	0	0	0	0		0
PAO1(PHIKZ)	PAO1	Q9HUE4	tr|Q9HUE4|Q9HUE4_PSEAE Homocysteine synthase OS=Pseudomonas aeruginosa (strain ATCC 15692 / DSM 22644 / CIP 104116 / JCM 14847 / LMG 12228 / 1C / PRS 101 / PAO1) OX=208964 GN=metY PE=3 SV=1	Homocysteine synthase	0	0.08	0.75	1	0.79	0.71	0.42	0.25	0.08	0	0	0	0	0	0	0	0	0	0	0		0
PAO1(PHIKZ)	PAO1	Q9I2U1	sp|Q9I2U1|CLPP1_PSEAE ATP-dependent Clp protease proteolytic subunit 1 OS=Pseudomonas aeruginosa (strain ATCC 15692 / DSM 22644 / CIP 104116 / JCM 14847 / LMG 12228 / 1C / PRS 101 / PAO1) OX=208964 GN=clpP1 PE=1 SV=1	ATP-dependent Clp protease proteolytic subunit 1	0.04	0.08	0.75	1	0.75	0.71	0.42	0.25	0.04	0	0	0	0	0	0	0	0	0	0	0		0.02
PAO1(PHIKZ)	PAO1	Q9I0L4	tr|Q9I0L4|Q9I0L4_PSEAE Isocitrate dehydrogenase [NADP] OS=Pseudomonas aeruginosa (strain ATCC 15692 / DSM 22644 / CIP 104116 / JCM 14847 / LMG 12228 / 1C / PRS 101 / PAO1) OX=208964 GN=idh PE=1 SV=1	Isocitrate dehydrogenase [NADP]	0	0.05	0.8	1	1	0.85	0.5	0.25	0.2	0.1	0.05	0.05	0.05	0	0	0	0	0	0	0		0.01
PAO1(PHIKZ)	PAO1	Q9HZE0	sp|Q9HZE0|DHE2_PSEAE NAD-specific glutamate dehydrogenase OS=Pseudomonas aeruginosa (strain ATCC 15692 / DSM 22644 / CIP 104116 / JCM 14847 / LMG 12228 / 1C / PRS 101 / PAO1) OX=208964 GN=gdhB PE=1 SV=1	NAD-specific glutamate dehydrogenase	0	0.11	0.89	1	1	0.83	0.56	0.28	0.17	0.22	0.06	0.06	0.06	0	0	0	0	0	0	0		0.04
PAO1(PHIKZ)	PAO1	P50987	sp|P50987|ARLY_PSEAE Argininosuccinate lyase OS=Pseudomonas aeruginosa (strain ATCC 15692 / DSM 22644 / CIP 104116 / JCM 14847 / LMG 12228 / 1C / PRS 101 / PAO1) OX=208964 GN=argH PE=3 SV=2	Argininosuccinate lyase	0	0.05	0.95	0.95	1	0.75	0.55	0.25	0.2	0.15	0.05	0.05	0	0	0	0	0	0	0	0		0
PAO1(PHIKZ)	PAO1	Q9HZK4	tr|Q9HZK4|Q9HZK4_PSEAE Glyceraldehyde-3-phosphate dehydrogenase OS=Pseudomonas aeruginosa (strain ATCC 15692 / DSM 22644 / CIP 104116 / JCM 14847 / LMG 12228 / 1C / PRS 101 / PAO1) OX=208964 GN=PA3001 PE=3 SV=1	Glyceraldehyde-3-phosphate dehydrogenase	0	0.05	0.89	1	0.95	0.79	0.58	0.26	0.21	0.16	0.05	0.05	0.05	0	0	0	0	0	0	0		0.01
PAO1(PHIKZ)	PAO1	Q9HX05;Q9I2C4	tr|Q9HX05|Q9HX05_PSEAE Probable aldehyde dehydrogenase OS=Pseudomonas aeruginosa (strain ATCC 15692 / DSM 22644 / CIP 104116 / JCM 14847 / LMG 12228 / 1C / PRS 101 / PAO1) OX=208964 GN=PA4022 PE=3 SV=1;tr|Q9I2C4|Q9I2C4_PSEAE NAD+ dependent aldehyde dehydro	NAD+ dependent aldehyde dehydro	0	0	0.84	1	1	1	0.68	0.47	0.11	0	0.05	0	0	0	0	0	0	0	0	0		0
PAO1(PHIKZ)	PAO1	O68281	sp|O68281|HEXR_PSEAE HTH-type transcriptional regulator HexR OS=Pseudomonas aeruginosa (strain ATCC 15692 / DSM 22644 / CIP 104116 / JCM 14847 / LMG 12228 / 1C / PRS 101 / PAO1) OX=208964 GN=hexR PE=3 SV=2	HTH-type transcriptional regulator HexR	0	0.16	1	0.84	1	0.89	0.63	0.32	0.21	0.11	0.05	0	0	0	0	0	0	0	0	0		0
PAO1(PHIKZ)	PAO1	Q9I5G5	sp|Q9I5G5|PDXJ_PSEAE Pyridoxine 5-phosphate synthase OS=Pseudomonas aeruginosa (strain ATCC 15692 / DSM 22644 / CIP 104116 / JCM 14847 / LMG 12228 / 1C / PRS 101 / PAO1) OX=208964 GN=pdxJ PE=3 SV=1	Pyridoxine 5-phosphate synthase	0	0	0.95	0.9	1	1	0.6	0.3	0.25	0.05	0	0	0	0	0	0	0	0	0	0		0
PAO1(PHIKZ)	PAO1	Q9HTP2	tr|Q9HTP2|Q9HTP2_PSEAE Probable aldehyde dehydrogenase OS=Pseudomonas aeruginosa (strain ATCC 15692 / DSM 22644 / CIP 104116 / JCM 14847 / LMG 12228 / 1C / PRS 101 / PAO1) OX=208964 GN=PA5312 PE=1 SV=1	Probable aldehyde dehydrogenase	0	0.05	0.77	1	1	0.73	0.36	0.27	0.09	0.09	0.05	0.05	0.05	0	0	0	0	0	0	0		0
PAO1(PHIKZ)	PAO1	Q9HTJ1	sp|Q9HTJ1|BETB_PSEAE NAD/NADP-dependent betaine aldehyde dehydrogenase OS=Pseudomonas aeruginosa (strain ATCC 15692 / DSM 22644 / CIP 104116 / JCM 14847 / LMG 12228 / 1C / PRS 101 / PAO1) OX=208964 GN=betB PE=1 SV=1	NAD/NADP-dependent betaine aldehyde dehydrogenase	0	0.05	0.86	0.82	1	0.82	0.41	0.18	0.09	0.05	0.05	0.05	0	0	0	0	0.05	0	0	0		0.01
PAO1(PHIKZ)	PAO1	Q9HUL5	tr|Q9HUL5|Q9HUL5_PSEAE Bifunctional NAD(P)H-hydrate repair enzyme OS=Pseudomonas aeruginosa (strain ATCC 15692 / DSM 22644 / CIP 104116 / JCM 14847 / LMG 12228 / 1C / PRS 101 / PAO1) OX=208964 GN=nnrD PE=3 SV=1	Bifunctional NAD(P)H-hydrate repair enzyme	0	0	0.9	0.95	1	0.86	0.38	0.19	0.14	0.1	0.05	0	0	0	0	0	0	0	0	0		0.03
PAO1(PHIKZ)	PAO1	Q9HZJ3	sp|Q9HZJ3|FADA_PSEAE 3-ketoacyl-CoA thiolase OS=Pseudomonas aeruginosa (strain ATCC 15692 / DSM 22644 / CIP 104116 / JCM 14847 / LMG 12228 / 1C / PRS 101 / PAO1) OX=208964 GN=fadA PE=3 SV=1	3-ketoacyl-CoA thiolase	0	0.05	0.86	1	1	0.86	0.33	0.19	0.05	0.05	0.05	0	0	0	0	0	0	0	0	0		0.04
PAO1(PHIKZ)	PAO1	Q9HVT2	sp|Q9HVT2|A2MGH_PSEAE Alpha-2-macroglobulin homolog OS=Pseudomonas aeruginosa (strain ATCC 15692 / DSM 22644 / CIP 104116 / JCM 14847 / LMG 12228 / 1C / PRS 101 / PAO1) OX=208964 GN=PA4489 PE=3 SV=1	Alpha-2-macroglobulin homolog	0	0.09	1	0.82	0.77	0.77	0.5	0.23	0.09	0.09	0.05	0	0	0	0	0	0	0	0	0		0.02
PAO1(PHIKZ)	PAO1	Q9HWR5	tr|Q9HWR5|Q9HWR5_PSEAE AMP nucleosidase OS=Pseudomonas aeruginosa (strain ATCC 15692 / DSM 22644 / CIP 104116 / JCM 14847 / LMG 12228 / 1C / PRS 101 / PAO1) OX=208964 GN=PA4115 PE=4 SV=1	AMP nucleosidase	0	0.09	1	0.7	0.83	0.87	0.43	0.17	0.09	0.04	0.04	0	0	0	0	0	0	0	0	0		0.02
PAO1(PHIKZ)	PAO1	Q9HTX7	sp|Q9HTX7|GCSP2_PSEAE Glycine dehydrogenase (decarboxylating) 2 OS=Pseudomonas aeruginosa (strain ATCC 15692 / DSM 22644 / CIP 104116 / JCM 14847 / LMG 12228 / 1C / PRS 101 / PAO1) OX=208964 GN=gcvP2 PE=3 SV=1	Glycine dehydrogenase (decarboxylating) 2	0	0	0.95	1	0.86	0.86	0.59	0.14	0.14	0	0	0	0	0	0	0	0	0	0	0		0
PAO1(PHIKZ)	PAO1	Q9HUD5	tr|Q9HUD5|Q9HUD5_PSEAE Glutamate synthase large chain OS=Pseudomonas aeruginosa (strain ATCC 15692 / DSM 22644 / CIP 104116 / JCM 14847 / LMG 12228 / 1C / PRS 101 / PAO1) OX=208964 GN=gltB PE=3 SV=1	Glutamate synthase large chain	0	0.09	1	0.86	0.95	0.77	0.5	0.23	0.09	0.05	0	0	0	0	0	0	0	0	0	0		0
PAO1(PHIKZ)	PAO1	Q9I028	tr|Q9I028|Q9I028_PSEAE Acyl-coenzyme A dehydrogenase OS=Pseudomonas aeruginosa (strain ATCC 15692 / DSM 22644 / CIP 104116 / JCM 14847 / LMG 12228 / 1C / PRS 101 / PAO1) OX=208964 GN=PA2815 PE=3 SV=1	Acyl-coenzyme A dehydrogenase	0	0.15	1	0.95	0.95	0.85	0.45	0.25	0.1	0.1	0.05	0.05	0	0	0	0	0	0	0	0		0.01
PAO1(PHIKZ)	PAO1	Q9I737	sp|Q9I737|VGR1B_PSEAE Type VI secretion system spike protein VgrG1b OS=Pseudomonas aeruginosa (strain ATCC 15692 / DSM 22644 / CIP 104116 / JCM 14847 / LMG 12228 / 1C / PRS 101 / PAO1) OX=208964 GN=vgrG1b PE=3 SV=1	Type VI secretion system spike protein VgrG1b	0.06	0.18	1	0.82	0.88	0.88	0.65	0.29	0.47	0.35	0.18	0.06	0	0	0	0	0	0	0	0		0
PAO1(PHIKZ)	PAO1	Q9I0A3	sp|Q9I0A3|SYFA_PSEAE Phenylalanine--tRNA ligase alpha subunit OS=Pseudomonas aeruginosa (strain ATCC 15692 / DSM 22644 / CIP 104116 / JCM 14847 / LMG 12228 / 1C / PRS 101 / PAO1) OX=208964 GN=pheS PE=1 SV=1	Phenylalanine--tRNA ligase alpha subunit	0	0.06	0.94	1	0.83	0.83	0.78	0.33	0.28	0.17	0.06	0.06	0	0.06	0	0	0	0	0	0		0.02
PAO1(PHIKZ)	PAO1	Q9I2X2	tr|Q9I2X2|Q9I2X2_PSEAE Uncharacterized protein OS=Pseudomonas aeruginosa (strain ATCC 15692 / DSM 22644 / CIP 104116 / JCM 14847 / LMG 12228 / 1C / PRS 101 / PAO1) OX=208964 GN=PA1767 PE=4 SV=1	Uncharacterized protein	0	0.2	1	0.8	0.93	0.93	0.73	0.4	0.27	0.2	0.13	0.07	0.07	0	0.07	0	0	0.07	0.07	0.07		0.09
PAO1(PHIKZ)	PAO1	Q9HUM5	sp|Q9HUM5|HISZ_PSEAE ATP phosphoribosyltransferase regulatory subunit OS=Pseudomonas aeruginosa (strain ATCC 15692 / DSM 22644 / CIP 104116 / JCM 14847 / LMG 12228 / 1C / PRS 101 / PAO1) OX=208964 GN=hisZ PE=3 SV=1	ATP phosphoribosyltransferase regulatory subunit	0.06	0.17	1	0.94	0.89	0.89	0.56	0.39	0.22	0.17	0.06	0.06	0	0.06	0	0	0	0	0	0		0
PAO1(PHIKZ)	PAO1	Q9HVW8	sp|Q9HVW8|HIS1_PSEAE ATP phosphoribosyltransferase OS=Pseudomonas aeruginosa (strain ATCC 15692 / DSM 22644 / CIP 104116 / JCM 14847 / LMG 12228 / 1C / PRS 101 / PAO1) OX=208964 GN=hisG PE=3 SV=1	ATP phosphoribosyltransferase	0.06	0.29	1	0.88	0.88	0.88	0.71	0.41	0.24	0.18	0.06	0.06	0	0	0	0	0	0	0	0		0.02
PAO1(PHIKZ)	PAO1	Q9HZK9	sp|Q9HZK9|NQRD_PSEAE Na(+)-translocating NADH-quinone reductase subunit D OS=Pseudomonas aeruginosa (strain ATCC 15692 / DSM 22644 / CIP 104116 / JCM 14847 / LMG 12228 / 1C / PRS 101 / PAO1) OX=208964 GN=nqrD PE=3 SV=1	Na(+)-translocating NADH-quinone reductase subunit D	0	0.25	0.9	0.65	1	0.8	0.7	0.3	0.15	0.15	0	0.05	0	0	0.05	0	0	0	0	0.05		0
PAO1(PHIKZ)	PAO1	Q9HUK1	sp|Q9HUK1|PARC_PSEAE DNA topoisomerase 4 subunit A OS=Pseudomonas aeruginosa (strain ATCC 15692 / DSM 22644 / CIP 104116 / JCM 14847 / LMG 12228 / 1C / PRS 101 / PAO1) OX=208964 GN=parC PE=3 SV=1	DNA topoisomerase 4 subunit A	0	0.24	1	0.76	0.94	0.82	0.53	0.29	0.24	0.18	0.06	0.06	0.06	0	0	0	0	0	0	0.06		0.07
PAO1(PHIKZ)	PAO1	Q9HUA5	sp|Q9HUA5|OPGG_PSEAE Glucans biosynthesis protein G OS=Pseudomonas aeruginosa (strain ATCC 15692 / DSM 22644 / CIP 104116 / JCM 14847 / LMG 12228 / 1C / PRS 101 / PAO1) OX=208964 GN=opgG PE=3 SV=1	Glucans biosynthesis protein G	0	0.28	1	0.72	1	0.94	0.61	0.28	0.22	0.17	0.06	0.06	0.06	0	0	0	0	0	0	0		0.01
PAO1(PHIKZ)	PAO1	Q9I0F3	sp|Q9I0F3|VGR1C_PSEAE Type VI secretion system spike protein VgrG1c OS=Pseudomonas aeruginosa (strain ATCC 15692 / DSM 22644 / CIP 104116 / JCM 14847 / LMG 12228 / 1C / PRS 101 / PAO1) OX=208964 GN=vgrG1c PE=1 SV=1	Type VI secretion system spike protein VgrG1c	0	0	0.95	0.75	1	0.6	0.7	0.3	0.25	0.2	0.1	0	0	0	0	0	0	0	0	0		0.03
PAO1(PHIKZ)	PAO1	Q9HZM2	tr|Q9HZM2|Q9HZM2_PSEAE Uncharacterized protein OS=Pseudomonas aeruginosa (strain ATCC 15692 / DSM 22644 / CIP 104116 / JCM 14847 / LMG 12228 / 1C / PRS 101 / PAO1) OX=208964 GN=PA2982 PE=3 SV=1	Uncharacterized protein	0.05	0.14	0.86	0.73	0.82	1	0.55	0.27	0	0	0.05	0	0	0.05	0	0	0	0	0	0		0
PAO1(PHIKZ)	PAO1	Q9HXF8	tr|Q9HXF8|Q9HXF8_PSEAE Uncharacterized protein OS=Pseudomonas aeruginosa (strain ATCC 15692 / DSM 22644 / CIP 104116 / JCM 14847 / LMG 12228 / 1C / PRS 101 / PAO1) OX=208964 GN=PA3848 PE=4 SV=1	Uncharacterized protein	0	0.1	0.9	0.8	0.8	1	0.6	0.3	0.2	0.1	0.05	0	0	0	0	0	0	0	0	0		0.03
PAO1(PHIKZ)	PAO1	Q9I5E9	tr|Q9I5E9|Q9I5E9_PSEAE Probable amino acid permease OS=Pseudomonas aeruginosa (strain ATCC 15692 / DSM 22644 / CIP 104116 / JCM 14847 / LMG 12228 / 1C / PRS 101 / PAO1) OX=208964 GN=PA0789 PE=4 SV=1	Probable amino acid permease	0	0.14	0.76	0.81	0.76	1	0.71	0.33	0.14	0.1	0.05	0	0	0	0	0	0	0	0	0		0
PAO1(PHIKZ)	PAO1	Q9HYR8	tr|Q9HYR8|Q9HYR8_PSEAE Probable non-ribosomal peptide synthetase OS=Pseudomonas aeruginosa (strain ATCC 15692 / DSM 22644 / CIP 104116 / JCM 14847 / LMG 12228 / 1C / PRS 101 / PAO1) OX=208964 GN=PA3327 PE=4 SV=1	Probable non-ribosomal peptide synthetase	0	0.08	1	0.92	0.85	0.92	0.92	0.38	0.08	0	0	0	0	0	0	0	0	0	0	0		0.34
PAO1(PHIKZ)	PAO1	Q9I427	sp|Q9I427|CYOA_PSEAE Cytochrome bo(3) ubiquinol oxidase subunit 2 OS=Pseudomonas aeruginosa (strain ATCC 15692 / DSM 22644 / CIP 104116 / JCM 14847 / LMG 12228 / 1C / PRS 101 / PAO1) OX=208964 GN=cyoA PE=3 SV=1	Cytochrome bo(3) ubiquinol oxidase subunit 2	0.09	0.18	0.91	0.82	0.82	1	0.55	0.27	0.18	0.18	0.09	0.09	0	0	0.09	0	0	0.09	0.09	0.18		0.38
PAO1(PHIKZ)	PAO1	Q9HY63	sp|Q9HY63|ARNA_PSEAE Bifunctional polymyxin resistance protein ArnA OS=Pseudomonas aeruginosa (strain ATCC 15692 / DSM 22644 / CIP 104116 / JCM 14847 / LMG 12228 / 1C / PRS 101 / PAO1) OX=208964 GN=arnA PE=3 SV=1	Bifunctional polymyxin resistance protein ArnA	0	0.14	0.93	0.86	1	0.93	0.57	0.29	0.14	0.07	0.07	0.07	0	0	0.07	0	0	0.07	0.07	0.07		0.23
PAO1(PHIKZ)	PAO1	Q9I5A5	sp|Q9I5A5|PTA_PSEAE Phosphate acetyltransferase OS=Pseudomonas aeruginosa (strain ATCC 15692 / DSM 22644 / CIP 104116 / JCM 14847 / LMG 12228 / 1C / PRS 101 / PAO1) OX=208964 GN=pta PE=1 SV=1	Phosphate acetyltransferase	0	0.07	0.93	1	1	0.86	0.57	0.29	0.21	0.14	0.07	0.07	0	0	0.07	0	0	0.07	0.07	0.14		0.22
PAO1(PHIKZ)	PAO1	Q9I2X3	tr|Q9I2X3|Q9I2X3_PSEAE ATP-grasp domain-containing protein OS=Pseudomonas aeruginosa (strain ATCC 15692 / DSM 22644 / CIP 104116 / JCM 14847 / LMG 12228 / 1C / PRS 101 / PAO1) OX=208964 GN=PA1766 PE=4 SV=1	ATP-grasp domain-containing protein	0	0.14	0.79	0.86	0.93	1	0.64	0.36	0.21	0.07	0.07	0	0	0	0	0	0	0.07	0	0.07		0.26
PAO1(PHIKZ)	PAO1	Q9I0B2	tr|Q9I0B2|Q9I0B2_PSEAE Uncharacterized protein OS=Pseudomonas aeruginosa (strain ATCC 15692 / DSM 22644 / CIP 104116 / JCM 14847 / LMG 12228 / 1C / PRS 101 / PAO1) OX=208964 GN=PA2730 PE=4 SV=1	Uncharacterized protein	0.06	0.13	0.81	0.81	1	1	0.56	0.25	0.06	0	0.06	0	0	0	0	0	0	0	0	0		0.24
PAO1(PHIKZ)	PAO1	Q9HU85	sp|Q9HU85|HUTH_PSEAE Histidine ammonia-lyase OS=Pseudomonas aeruginosa (strain ATCC 15692 / DSM 22644 / CIP 104116 / JCM 14847 / LMG 12228 / 1C / PRS 101 / PAO1) OX=208964 GN=hutH PE=3 SV=1	Histidine ammonia-lyase	0	0	0.78	0.93	0.67	1	0.22	0.11	0	0	0	0	0	0	0	0	0	0	0	0		0
PAO1(PHIKZ)	PAO1	Q9HXP6	tr|Q9HXP6|Q9HXP6_PSEAE Uncharacterized protein OS=Pseudomonas aeruginosa (strain ATCC 15692 / DSM 22644 / CIP 104116 / JCM 14847 / LMG 12228 / 1C / PRS 101 / PAO1) OX=208964 GN=PA3748 PE=4 SV=1	Uncharacterized protein	0	0.18	1	0.95	0.91	0.86	0	0	0	0	0	0	0	0	0	0	0	0	0	0		0.12
PAO1(PHIKZ)	PAO1	Q9I351	sp|Q9I351|GCH12_PSEAE GTP cyclohydrolase 1 2 OS=Pseudomonas aeruginosa (strain ATCC 15692 / DSM 22644 / CIP 104116 / JCM 14847 / LMG 12228 / 1C / PRS 101 / PAO1) OX=208964 GN=folE2 PE=3 SV=1	GTP cyclohydrolase 1 2	0	0	0.86	1	0.68	0.73	0.41	0.23	0.09	0.09	0.05	0.05	0.05	0.05	0.05	0.05	0	0	0	0		0.02
PAO1(PHIKZ)	PAO1	Q9HZJ2	sp|Q9HZJ2|FADB_PSEAE Fatty acid oxidation complex subunit alpha OS=Pseudomonas aeruginosa (strain ATCC 15692 / DSM 22644 / CIP 104116 / JCM 14847 / LMG 12228 / 1C / PRS 101 / PAO1) OX=208964 GN=fadB PE=3 SV=1	Fatty acid oxidation complex subunit alpha	0	0.11	0.89	1	0.84	0.84	0.47	0.26	0.16	0.11	0.05	0.05	0.05	0	0.05	0	0	0	0	0		0.04
PAO1(PHIKZ)	PAO1	Q9I0A4	sp|Q9I0A4|SYFB_PSEAE Phenylalanine--tRNA ligase beta subunit OS=Pseudomonas aeruginosa (strain ATCC 15692 / DSM 22644 / CIP 104116 / JCM 14847 / LMG 12228 / 1C / PRS 101 / PAO1) OX=208964 GN=pheT PE=1 SV=1	Phenylalanine--tRNA ligase beta subunit	0	0.04	0.87	1	0.78	0.65	0.43	0.22	0.13	0.09	0.04	0.04	0	0	0	0	0	0	0	0		0
PAO1(PHIKZ)	PAO1	Q9I0K9	sp|Q9I0K9|PUR8_PSEAE Adenylosuccinate lyase OS=Pseudomonas aeruginosa (strain ATCC 15692 / DSM 22644 / CIP 104116 / JCM 14847 / LMG 12228 / 1C / PRS 101 / PAO1) OX=208964 GN=purB PE=1 SV=1	Adenylosuccinate lyase	0	0.09	0.95	1	0.82	0.73	0.41	0.23	0.14	0.09	0.05	0.05	0	0	0	0	0	0	0	0		0
PAO1(PHIKZ)	PAO1	O86428	sp|O86428|ILVE_PSEAE Branched-chain-amino-acid aminotransferase OS=Pseudomonas aeruginosa (strain ATCC 15692 / DSM 22644 / CIP 104116 / JCM 14847 / LMG 12228 / 1C / PRS 101 / PAO1) OX=208964 GN=ilvE PE=1 SV=2	Branched-chain-amino-acid aminotransferase	0	0.05	0.95	1	0.86	0.71	0.48	0.24	0.14	0.14	0.05	0.05	0	0	0	0	0	0	0	0		0
PAO1(PHIKZ)	PAO1	Q9HVG6	tr|Q9HVG6|Q9HVG6_PSEAE Haemagg_act domain-containing protein OS=Pseudomonas aeruginosa (strain ATCC 15692 / DSM 22644 / CIP 104116 / JCM 14847 / LMG 12228 / 1C / PRS 101 / PAO1) OX=208964 GN=PA4625 PE=4 SV=1	Haemagg_act domain-containing protein	0	0	0.91	1	0.87	0.61	0.52	0.22	0.17	0	0	0.04	0.04	0	0	0	0	0	0	0		0
PAO1(PHIKZ)	PAO1	Q9I685	sp|Q9I685|SAHH_PSEAE Adenosylhomocysteinase OS=Pseudomonas aeruginosa (strain ATCC 15692 / DSM 22644 / CIP 104116 / JCM 14847 / LMG 12228 / 1C / PRS 101 / PAO1) OX=208964 GN=ahcY PE=1 SV=1	Adenosylhomocysteinase	0	0.05	1	0.91	0.86	0.59	0.41	0.23	0.14	0.14	0.05	0.05	0	0	0	0	0	0	0	0		0.02
PAO1(PHIKZ)	PAO1	Q9I137	sp|Q9I137|GCSP1_PSEAE Glycine dehydrogenase (decarboxylating) 1 OS=Pseudomonas aeruginosa (strain ATCC 15692 / DSM 22644 / CIP 104116 / JCM 14847 / LMG 12228 / 1C / PRS 101 / PAO1) OX=208964 GN=gcvP1 PE=3 SV=1	Glycine dehydrogenase (decarboxylating) 1	0	0	1	1	0.91	0.65	0.39	0.17	0.09	0.04	0	0	0	0	0	0	0	0	0	0		0
PAO1(PHIKZ)	PAO1	P28810	sp|P28810|MMSA_PSEAE Methylmalonate-semialdehyde dehydrogenase [acylating] OS=Pseudomonas aeruginosa (strain ATCC 15692 / DSM 22644 / CIP 104116 / JCM 14847 / LMG 12228 / 1C / PRS 101 / PAO1) OX=208964 GN=mmsA PE=1 SV=2	Methylmalonate-semialdehyde dehydrogenase [acylating]	0	0.04	0.96	1	0.87	0.61	0.39	0.17	0.13	0.09	0.04	0.04	0	0	0	0	0	0	0	0		0
PAO1(PHIKZ)	PAO1	Q51342	sp|Q51342|PUR1_PSEAE Amidophosphoribosyltransferase OS=Pseudomonas aeruginosa (strain ATCC 15692 / DSM 22644 / CIP 104116 / JCM 14847 / LMG 12228 / 1C / PRS 101 / PAO1) OX=208964 GN=purF PE=3 SV=3	Amidophosphoribosyltransferase	0	0.1	1	1	0.9	0.57	0.33	0.38	0.1	0.1	0.05	0.05	0	0	0	0	0	0	0	0		0.01
PAO1(PHIKZ)	PAO1	Q9HTD1	tr|Q9HTD1|Q9HTD1_PSEAE Probable transcarboxylase subunit OS=Pseudomonas aeruginosa (strain ATCC 15692 / DSM 22644 / CIP 104116 / JCM 14847 / LMG 12228 / 1C / PRS 101 / PAO1) OX=208964 GN=PA5435 PE=4 SV=1	Probable transcarboxylase subunit	0	0.17	0.96	1	0.74	0.61	0.39	0.22	0.13	0.04	0.04	0.04	0	0	0	0	0	0	0	0		0
PAO1(PHIKZ)	PAO1	P29365	sp|P29365|DHOM_PSEAE Homoserine dehydrogenase OS=Pseudomonas aeruginosa (strain ATCC 15692 / DSM 22644 / CIP 104116 / JCM 14847 / LMG 12228 / 1C / PRS 101 / PAO1) OX=208964 GN=hom PE=3 SV=2	Homoserine dehydrogenase	0	0.19	1	0.95	0.76	0.71	0.38	0.24	0.1	0.1	0.05	0.05	0.05	0	0	0	0	0	0	0		0.03
PAO1(PHIKZ)	PAO1	Q9HVX2	sp|Q9HVX2|GCH1L_PSEAE GTP cyclohydrolase 1 type 2 homolog OS=Pseudomonas aeruginosa (strain ATCC 15692 / DSM 22644 / CIP 104116 / JCM 14847 / LMG 12228 / 1C / PRS 101 / PAO1) OX=208964 GN=PA4445 PE=3 SV=1	GTP cyclohydrolase 1 type 2 homolog	0	0.08	1	0.77	0.96	0.65	0.23	0.12	0.04	0.04	0	0	0	0	0	0	0	0	0	0		0
PAO1(PHIKZ)	PAO1	Q9I300	tr|Q9I300|Q9I300_PSEAE 3-hydroxyacyl-CoA dehydrogenase OS=Pseudomonas aeruginosa (strain ATCC 15692 / DSM 22644 / CIP 104116 / JCM 14847 / LMG 12228 / 1C / PRS 101 / PAO1) OX=208964 GN=PA1737 PE=4 SV=1	3-hydroxyacyl-CoA dehydrogenase	0	0	0.81	1	0.92	0.69	0.27	0.15	0	0	0	0	0	0	0	0	0	0	0	0		0
PAO1(PHIKZ)	PAO1	Q9HY24	tr|Q9HY24|Q9HY24_PSEAE Glu_synthase domain-containing protein OS=Pseudomonas aeruginosa (strain ATCC 15692 / DSM 22644 / CIP 104116 / JCM 14847 / LMG 12228 / 1C / PRS 101 / PAO1) OX=208964 GN=PA3602 PE=3 SV=1	Glu_synthase domain-containing protein	0	0.05	0.91	0.91	1	0.64	0.27	0.18	0.09	0	0	0	0	0	0	0	0	0	0	0.05		0.08
PAO1(PHIKZ)	PAO1	Q9I4D6	tr|Q9I4D6|Q9I4D6_PSEAE Probable hydrolase OS=Pseudomonas aeruginosa (strain ATCC 15692 / DSM 22644 / CIP 104116 / JCM 14847 / LMG 12228 / 1C / PRS 101 / PAO1) OX=208964 GN=PA1202 PE=1 SV=1	Probable hydrolase	0	0.08	1	0.88	0.8	0.84	0.32	0.08	0	0	0	0	0	0	0	0	0	0	0	0		0
PAO1(PHIKZ)	PAO1	Q9HVH1	tr|Q9HVH1|Q9HVH1_PSEAE 2Fe-2S ferredoxin-type domain-containing protein OS=Pseudomonas aeruginosa (strain ATCC 15692 / DSM 22644 / CIP 104116 / JCM 14847 / LMG 12228 / 1C / PRS 101 / PAO1) OX=208964 GN=PA4620 PE=4 SV=1	2Fe-2S ferredoxin-type domain-containing protein	0.09	0.13	1	0.96	0.87	0.74	0.26	0.09	0.09	0.13	0	0	0	0	0	0	0	0	0	0		0
PAO1(PHIKZ)	PAO1	G3XD76	sp|G3XD76|DAPD_PSEAE 2,3,4,5-tetrahydropyridine-2,6-dicarboxylate N-succinyltransferase OS=Pseudomonas aeruginosa (strain ATCC 15692 / DSM 22644 / CIP 104116 / JCM 14847 / LMG 12228 / 1C / PRS 101 / PAO1) OX=208964 GN=dapD PE=1 SV=1	2,3,4,5-tetrahydropyridine-2,6-dicarboxylate N-succinyltransferase	0	0.19	1	0.95	0.9	0.71	0.38	0.19	0.1	0.1	0.05	0.05	0	0	0	0	0	0	0	0		0.01
PAO1(PHIKZ)	PAO1	Q51576	sp|Q51576|Y3106_PSEAE Uncharacterized oxidoreductase PA3106 OS=Pseudomonas aeruginosa (strain ATCC 15692 / DSM 22644 / CIP 104116 / JCM 14847 / LMG 12228 / 1C / PRS 101 / PAO1) OX=208964 GN=PA3106 PE=3 SV=1	Uncharacterized oxidoreductase PA3106	0	0.13	1	0.88	0.88	0.63	0.42	0.13	0.04	0	0	0	0	0	0	0	0	0	0	0		0
PAO1(PHIKZ)	PAO1	Q9I6G0	tr|Q9I6G0|Q9I6G0_PSEAE L-threonine dehydratase OS=Pseudomonas aeruginosa (strain ATCC 15692 / DSM 22644 / CIP 104116 / JCM 14847 / LMG 12228 / 1C / PRS 101 / PAO1) OX=208964 GN=ilvA1 PE=3 SV=1	L-threonine dehydratase	0	0.09	1	0.87	0.87	0.65	0.39	0.17	0.09	0.09	0.04	0.04	0	0	0	0	0	0	0	0		0.01
PAO1(PHIKZ)	PAO1	Q9I2S4	tr|Q9I2S4|Q9I2S4_PSEAE Probable enoyl-CoA hydratase/isomerase OS=Pseudomonas aeruginosa (strain ATCC 15692 / DSM 22644 / CIP 104116 / JCM 14847 / LMG 12228 / 1C / PRS 101 / PAO1) OX=208964 GN=PA1821 PE=3 SV=1	Probable enoyl-CoA hydratase/isomerase	0	0.08	1	0.92	0.79	0.67	0.38	0.17	0.08	0.08	0	0	0	0	0	0	0	0	0	0		0
PAO1(PHIKZ)	PAO1	Q9HTN4	tr|Q9HTN4|Q9HTN4_PSEAE Coenzyme A biosynthesis bifunctional protein CoaBC OS=Pseudomonas aeruginosa (strain ATCC 15692 / DSM 22644 / CIP 104116 / JCM 14847 / LMG 12228 / 1C / PRS 101 / PAO1) OX=208964 GN=coaC PE=3 SV=1	Coenzyme A biosynthesis bifunctional protein CoaBC	0	0.05	1	0.82	0.77	0.64	0.32	0.18	0.09	0.09	0.05	0.05	0.05	0	0	0	0	0.05	0.05	0.05		0.08
PAO1(PHIKZ)	PAO1	Q9I296	tr|Q9I296|Q9I296_PSEAE Putative isovaleryl-CoA dehydrogenase OS=Pseudomonas aeruginosa (strain ATCC 15692 / DSM 22644 / CIP 104116 / JCM 14847 / LMG 12228 / 1C / PRS 101 / PAO1) OX=208964 GN=liuA PE=3 SV=1	Putative isovaleryl-CoA dehydrogenase	0	0.13	1	0.75	0.83	0.67	0.38	0.17	0.13	0.08	0.04	0	0	0	0	0	0	0	0	0		0
PAO1(PHIKZ)	PAO1	Q9I6Q8	sp|Q9I6Q8|PCAB_PSEAE 3-carboxy-cis,cis-muconate cycloisomerase OS=Pseudomonas aeruginosa (strain ATCC 15692 / DSM 22644 / CIP 104116 / JCM 14847 / LMG 12228 / 1C / PRS 101 / PAO1) OX=208964 GN=pcaB PE=3 SV=1	3-carboxy-cis,cis-muconate cycloisomerase	0	0	0.83	1	0.67	0.57	0.13	0.1	0	0	0	0	0	0	0	0	0	0	0	0		0
PAO1(PHIKZ)	PAO1	Q9I6M5	sp|Q9I6M5|DAVD_PSEAE Glutarate-semialdehyde dehydrogenase OS=Pseudomonas aeruginosa (strain ATCC 15692 / DSM 22644 / CIP 104116 / JCM 14847 / LMG 12228 / 1C / PRS 101 / PAO1) OX=208964 GN=davD PE=1 SV=1	Glutarate-semialdehyde dehydrogenase	0	0.04	0.92	1	0.68	0.52	0.32	0.16	0.08	0.12	0.08	0	0	0	0	0	0	0	0	0		0
PAO1(PHIKZ)	PAO1	Q9HYD5	sp|Q9HYD5|MAO1_PSEAE NAD-dependent malic enzyme OS=Pseudomonas aeruginosa (strain ATCC 15692 / DSM 22644 / CIP 104116 / JCM 14847 / LMG 12228 / 1C / PRS 101 / PAO1) OX=208964 GN=maeA PE=3 SV=1	NAD-dependent malic enzyme	0	0.08	0.88	1	0.67	0.67	0.21	0.25	0.08	0.08	0.04	0.04	0	0.04	0	0	0	0	0	0		0.01
PAO1(PHIKZ)	PAO1	G3XD40	tr|G3XD40|G3XD40_PSEAE Probable acyl-CoA thiolase OS=Pseudomonas aeruginosa (strain ATCC 15692 / DSM 22644 / CIP 104116 / JCM 14847 / LMG 12228 / 1C / PRS 101 / PAO1) OX=208964 GN=PA3925 PE=3 SV=1	Probable acyl-CoA thiolase	0	0	1	0.86	0.68	0.43	0.43	0.21	0	0	0	0	0	0	0	0	0	0	0	0		0
PAO1(PHIKZ)	PAO1	Q9HY13	tr|Q9HY13|Q9HY13_PSEAE XFP_N domain-containing protein OS=Pseudomonas aeruginosa (strain ATCC 15692 / DSM 22644 / CIP 104116 / JCM 14847 / LMG 12228 / 1C / PRS 101 / PAO1) OX=208964 GN=PA3613 PE=4 SV=1	XFP_N domain-containing protein	0	0.04	1	0.81	0.69	0.65	0.35	0.19	0.08	0	0	0	0	0	0	0	0	0	0	0		0
PAO1(PHIKZ)	PAO1	Q9I5I4	tr|Q9I5I4|Q9I5I4_PSEAE Probable enoyl-CoA hydratase/isomerase OS=Pseudomonas aeruginosa (strain ATCC 15692 / DSM 22644 / CIP 104116 / JCM 14847 / LMG 12228 / 1C / PRS 101 / PAO1) OX=208964 GN=PA0745 PE=1 SV=1	Probable enoyl-CoA hydratase/isomerase	0	0.04	1	0.85	0.67	0.56	0.37	0.11	0.07	0.04	0	0	0	0	0	0	0	0	0	0		0
PAO1(PHIKZ)	PAO1	Q9I6M4	sp|Q9I6M4|DAVT_PSEAE 5-aminovalerate aminotransferase DavT OS=Pseudomonas aeruginosa (strain ATCC 15692 / DSM 22644 / CIP 104116 / JCM 14847 / LMG 12228 / 1C / PRS 101 / PAO1) OX=208964 GN=davT PE=1 SV=1	5-aminovalerate aminotransferase DavT	0	0.12	1	0.84	0.68	0.56	0.28	0.16	0.12	0.12	0.04	0.04	0	0	0	0	0	0	0	0		0
PAO1(PHIKZ)	PAO1	P55218	sp|P55218|METZ_PSEAE O-succinylhomoserine sulfhydrylase OS=Pseudomonas aeruginosa (strain ATCC 15692 / DSM 22644 / CIP 104116 / JCM 14847 / LMG 12228 / 1C / PRS 101 / PAO1) OX=208964 GN=metZ PE=1 SV=1	O-succinylhomoserine sulfhydrylase	0	0.12	1	0.84	0.64	0.6	0.32	0.16	0.12	0.08	0.04	0.04	0	0	0	0	0	0	0	0		0.01
PAO1(PHIKZ)	PAO1	O68282	sp|O68282|G6PD_PSEAE Glucose-6-phosphate 1-dehydrogenase OS=Pseudomonas aeruginosa (strain ATCC 15692 / DSM 22644 / CIP 104116 / JCM 14847 / LMG 12228 / 1C / PRS 101 / PAO1) OX=208964 GN=zwf PE=1 SV=1	Glucose-6-phosphate 1-dehydrogenase	0	0.12	1	0.8	0.72	0.56	0.36	0.2	0.08	0.08	0.04	0	0	0	0	0	0	0	0	0		0
PAO1(PHIKZ)	PAO1	Q9HVM8	sp|Q9HVM8|PILY1_PSEAE Type IV pilus biogenesis factor PilY1 OS=Pseudomonas aeruginosa (strain ATCC 15692 / DSM 22644 / CIP 104116 / JCM 14847 / LMG 12228 / 1C / PRS 101 / PAO1) OX=208964 GN=pilY1 PE=3 SV=1	Type IV pilus biogenesis factor PilY1	0	0.2	1	0.76	0.72	0.52	0.36	0.16	0.08	0.08	0.04	0.04	0	0	0	0	0	0	0	0		0.01
PAO1(PHIKZ)	PAO1	Q9HUC6	sp|Q9HUC6|HSLV_PSEAE ATP-dependent protease subunit HslV OS=Pseudomonas aeruginosa (strain ATCC 15692 / DSM 22644 / CIP 104116 / JCM 14847 / LMG 12228 / 1C / PRS 101 / PAO1) OX=208964 GN=hslV PE=3 SV=3	ATP-dependent protease subunit HslV	0.04	0.15	1	0.81	0.73	0.54	0.31	0.12	0.08	0.04	0.04	0.04	0	0	0	0	0	0	0	0		0.01
PAO1(PHIKZ)	PAO1	Q51375	sp|Q51375|LEU3_PSEAE 3-isopropylmalate dehydrogenase OS=Pseudomonas aeruginosa (strain ATCC 15692 / DSM 22644 / CIP 104116 / JCM 14847 / LMG 12228 / 1C / PRS 101 / PAO1) OX=208964 GN=leuB PE=3 SV=2	3-isopropylmalate dehydrogenase	0	0.21	1	0.86	0.71	0.21	0.39	0.07	0.07	0	0	0	0	0	0	0	0	0	0	0		0.01
PAO1(PHIKZ)	PAO1	Q9HZK7	sp|Q9HZK7|NQRB_PSEAE Na(+)-translocating NADH-quinone reductase subunit B OS=Pseudomonas aeruginosa (strain ATCC 15692 / DSM 22644 / CIP 104116 / JCM 14847 / LMG 12228 / 1C / PRS 101 / PAO1) OX=208964 GN=nqrB PE=3 SV=1	Na(+)-translocating NADH-quinone reductase subunit B	0.07	0.33	1	1	0.67	0.3	0.26	0.11	0	0	0	0	0	0	0	0	0	0	0	0		0
PAO1(PHIKZ)	PAO1	P50597	sp|P50597|RNPH_PSEAE Ribonuclease PH OS=Pseudomonas aeruginosa (strain ATCC 15692 / DSM 22644 / CIP 104116 / JCM 14847 / LMG 12228 / 1C / PRS 101 / PAO1) OX=208964 GN=rph PE=1 SV=2	Ribonuclease PH	0	0.11	1	0.79	0.75	0.39	0.25	0.14	0.07	0.04	0	0	0	0	0	0	0	0	0	0		0
PAO1(PHIKZ)	PAO1	Q9I0T2	tr|Q9I0T2|Q9I0T2_PSEAE Probable acyl-CoA dehydrogenase OS=Pseudomonas aeruginosa (strain ATCC 15692 / DSM 22644 / CIP 104116 / JCM 14847 / LMG 12228 / 1C / PRS 101 / PAO1) OX=208964 GN=PA2552 PE=3 SV=1	Probable acyl-CoA dehydrogenase	0	0.07	1	0.69	0.66	0.48	0.31	0.14	0	0.03	0.03	0	0	0	0	0	0	0	0	0		0
PAO1(PHIKZ)	PAO1	O50274	sp|O50274|CYSNC_PSEAE Bifunctional enzyme CysN/CysC OS=Pseudomonas aeruginosa (strain ATCC 15692 / DSM 22644 / CIP 104116 / JCM 14847 / LMG 12228 / 1C / PRS 101 / PAO1) OX=208964 GN=cysNC PE=3 SV=1	Bifunctional enzyme CysN/CysC	0	0.11	1	0.67	0.67	0.52	0.3	0.15	0.11	0.07	0.04	0.04	0	0	0	0	0	0	0	0		0.01
PAO1(PHIKZ)	PAO1	Q9I5Z0	sp|Q9I5Z0|METK_PSEAE S-adenosylmethionine synthase OS=Pseudomonas aeruginosa (strain ATCC 15692 / DSM 22644 / CIP 104116 / JCM 14847 / LMG 12228 / 1C / PRS 101 / PAO1) OX=208964 GN=metK PE=3 SV=1	S-adenosylmethionine synthase	0	0.15	1	0.69	0.73	0.46	0.31	0.15	0.12	0.08	0.04	0.04	0	0	0	0	0	0	0	0		0.01
PAO1(PHIKZ)	PAO1	P13981	sp|P13981|ARCA_PSEAE Arginine deiminase OS=Pseudomonas aeruginosa (strain ATCC 15692 / DSM 22644 / CIP 104116 / JCM 14847 / LMG 12228 / 1C / PRS 101 / PAO1) OX=208964 GN=arcA PE=1 SV=2	Arginine deiminase	0	0.08	1	0.73	0.62	0.46	0.23	0.19	0.08	0.12	0.08	0.04	0.04	0.04	0.04	0	0	0	0	0		0.03
PAO1(PHIKZ)	PAO1	Q9I6H5	tr|Q9I6H5|Q9I6H5_PSEAE D-3-phosphoglycerate dehydrogenase OS=Pseudomonas aeruginosa (strain ATCC 15692 / DSM 22644 / CIP 104116 / JCM 14847 / LMG 12228 / 1C / PRS 101 / PAO1) OX=208964 GN=serA PE=3 SV=1	D-3-phosphoglycerate dehydrogenase	0	0.14	1	0.71	0.54	0.39	0.25	0.14	0.11	0.11	0.04	0.04	0	0	0	0	0	0	0	0		0
PAO1(PHIKZ)	PAO1	G3XCZ4	tr|G3XCZ4|G3XCZ4_PSEAE Uncharacterized protein OS=Pseudomonas aeruginosa (strain ATCC 15692 / DSM 22644 / CIP 104116 / JCM 14847 / LMG 12228 / 1C / PRS 101 / PAO1) OX=208964 GN=PA0891 PE=4 SV=1	Uncharacterized protein	0	0.18	1	0.86	0.61	0.5	0.18	0.11	0.07	0.07	0.04	0	0	0	0	0	0	0	0	0		0
PAO1(PHIKZ)	PAO1	Q9HXN2	sp|Q9HXN2|PUR4_PSEAE Phosphoribosylformylglycinamidine synthase OS=Pseudomonas aeruginosa (strain ATCC 15692 / DSM 22644 / CIP 104116 / JCM 14847 / LMG 12228 / 1C / PRS 101 / PAO1) OX=208964 GN=purL PE=3 SV=1	Phosphoribosylformylglycinamidine synthase	0	0.21	1	0.68	0.64	0.46	0.25	0.11	0.07	0.07	0.04	0	0	0	0	0	0	0	0	0		0.01
PAO1(PHIKZ)	PAO1	Q9I0T1	tr|Q9I0T1|Q9I0T1_PSEAE Probable acyl-CoA thiolase OS=Pseudomonas aeruginosa (strain ATCC 15692 / DSM 22644 / CIP 104116 / JCM 14847 / LMG 12228 / 1C / PRS 101 / PAO1) OX=208964 GN=PA2553 PE=3 SV=1	Probable acyl-CoA thiolase	0	0.13	1	0.67	0.6	0.43	0.23	0.1	0.03	0.07	0.03	0	0	0	0	0	0	0	0	0		0.01
PAO1(PHIKZ)	PAO1	P38098	sp|P38098|CARA_PSEAE Carbamoyl-phosphate synthase small chain OS=Pseudomonas aeruginosa (strain ATCC 15692 / DSM 22644 / CIP 104116 / JCM 14847 / LMG 12228 / 1C / PRS 101 / PAO1) OX=208964 GN=carA PE=3 SV=1	Carbamoyl-phosphate synthase small chain	0	0.18	1	0.75	0.64	0.36	0.21	0.11	0.04	0.04	0	0	0	0	0	0	0	0	0	0		0.05
PAO1(PHIKZ)	PAO1	O50273	sp|O50273|CYSD_PSEAE Sulfate adenylyltransferase subunit 2 OS=Pseudomonas aeruginosa (strain ATCC 15692 / DSM 22644 / CIP 104116 / JCM 14847 / LMG 12228 / 1C / PRS 101 / PAO1) OX=208964 GN=cysD PE=3 SV=1	Sulfate adenylyltransferase subunit 2	0	0.17	1	0.76	0.59	0.45	0.24	0.14	0.07	0	0	0	0	0	0	0	0	0	0	0		0.01
PAO1(PHIKZ)	PAO1	Q9HYG8	sp|Q9HYG8|GCH11_PSEAE GTP cyclohydrolase 1 1 OS=Pseudomonas aeruginosa (strain ATCC 15692 / DSM 22644 / CIP 104116 / JCM 14847 / LMG 12228 / 1C / PRS 101 / PAO1) OX=208964 GN=folE1 PE=3 SV=1	GTP cyclohydrolase 1 1	0	0	1	0.46	0.88	0.38	0.21	0.29	0.29	0.21	0.13	0.08	0.04	0.04	0	0.04	0	0.04	0.04	0.04		0
PAO1(PHIKZ)	PAO1	Q9HWF5	sp|Q9HWF5|SECY_PSEAE Protein translocase subunit SecY OS=Pseudomonas aeruginosa (strain ATCC 15692 / DSM 22644 / CIP 104116 / JCM 14847 / LMG 12228 / 1C / PRS 101 / PAO1) OX=208964 GN=secY PE=3 SV=1	Protein translocase subunit SecY	0.05	0.32	1	0.68	0.84	0.68	0.26	0.16	0.32	0.11	0.05	0.05	0.05	0	0	0	0	0.05	0.05	0.05		0.09
PAO1(PHIKZ)	PAO1	Q9I283	tr|Q9I283|Q9I283_PSEAE Probable transcriptional regulator OS=Pseudomonas aeruginosa (strain ATCC 15692 / DSM 22644 / CIP 104116 / JCM 14847 / LMG 12228 / 1C / PRS 101 / PAO1) OX=208964 GN=PA2032 PE=3 SV=1	Probable transcriptional regulator	0	0.24	1	0.62	0.9	0.67	0.43	0.24	0.24	0.05	0.05	0.1	0	0	0	0	0	0	0	0		0.06
PAO1(PHIKZ)	PAO1	Q9I3D0	tr|Q9I3D0|Q9I3D0_PSEAE Uncharacterized protein OS=Pseudomonas aeruginosa (strain ATCC 15692 / DSM 22644 / CIP 104116 / JCM 14847 / LMG 12228 / 1C / PRS 101 / PAO1) OX=208964 GN=PA1591 PE=4 SV=1	Uncharacterized protein	0	0.18	1	0.64	0.77	0.59	0.45	0.23	0.36	0.14	0.09	0	0	0	0	0	0	0	0.05	0.05		0
PAO1(PHIKZ)	PAO1	Q9HX38	tr|Q9HX38|Q9HX38_PSEAE PhoH domain-containing protein OS=Pseudomonas aeruginosa (strain ATCC 15692 / DSM 22644 / CIP 104116 / JCM 14847 / LMG 12228 / 1C / PRS 101 / PAO1) OX=208964 GN=PA3981 PE=3 SV=1	PhoH domain-containing protein	0	0.11	1	0.79	0.84	0.53	0.42	0.26	0.21	0.11	0.11	0.11	0.05	0.11	0.16	0.11	0.11	0.05	0.05	0		0.03
PAO1(PHIKZ)	PAO1	Q9HT55	tr|Q9HT55|Q9HT55_PSEAE Probable potassium efflux transporter OS=Pseudomonas aeruginosa (strain ATCC 15692 / DSM 22644 / CIP 104116 / JCM 14847 / LMG 12228 / 1C / PRS 101 / PAO1) OX=208964 GN=PA5518 PE=3 SV=1	Probable potassium efflux transporter	0	0.16	1	0.84	0.95	0.68	0.47	0.37	0.47	0	0	0	0.05	0.05	0.11	0.05	0	0	0	0		0
PAO1(PHIKZ)	PAO1	Q9HXH5	tr|Q9HXH5|Q9HXH5_PSEAE Uncharacterized protein OS=Pseudomonas aeruginosa (strain ATCC 15692 / DSM 22644 / CIP 104116 / JCM 14847 / LMG 12228 / 1C / PRS 101 / PAO1) OX=208964 GN=PA3827 PE=1 SV=1	Uncharacterized protein	0	0.13	1	0.69	0.5	0.63	0.5	0.31	0	0.25	0.13	0.13	0.06	0.13	0.13	0	0.06	0.06	0	0		0.22
PAO1(PHIKZ)	PAO1	Q9HZ52	tr|Q9HZ52|Q9HZ52_PSEAE Putative glucose-6-phosphate 1-epimerase OS=Pseudomonas aeruginosa (strain ATCC 15692 / DSM 22644 / CIP 104116 / JCM 14847 / LMG 12228 / 1C / PRS 101 / PAO1) OX=208964 GN=PA3185 PE=3 SV=1	Putative glucose-6-phosphate 1-epimerase	0.06	0.28	1	0.72	0.67	0.72	0.61	0.44	0	0.11	0.06	0.06	0.06	0	0	0	0	0	0	0.06		0.14
PAO1(PHIKZ)	PAO1	Q9I698	tr|Q9I698|Q9I698_PSEAE TonB3 OS=Pseudomonas aeruginosa (strain ATCC 15692 / DSM 22644 / CIP 104116 / JCM 14847 / LMG 12228 / 1C / PRS 101 / PAO1) OX=208964 GN=tonB3 PE=3 SV=1	TonB3	0.05	0.15	1	0.7	0.65	0.75	0.55	0.3	0	0	0	0	0	0.05	0	0	0	0	0	0		0.16
PAO1(PHIKZ)	PAO1	Q9HXL8	sp|Q9HXL8|EX7L_PSEAE Exodeoxyribonuclease 7 large subunit OS=Pseudomonas aeruginosa (strain ATCC 15692 / DSM 22644 / CIP 104116 / JCM 14847 / LMG 12228 / 1C / PRS 101 / PAO1) OX=208964 GN=xseA PE=3 SV=1	Exodeoxyribonuclease 7 large subunit	0.05	0.35	1	0.75	0.8	0.55	0.55	0.15	0.2	0.05	0	0	0	0	0	0	0	0	0.05	0.05		0.1
PAO1(PHIKZ)	PAO1	Q9HUV7	tr|Q9HUV7|Q9HUV7_PSEAE Histidine kinase OS=Pseudomonas aeruginosa (strain ATCC 15692 / DSM 22644 / CIP 104116 / JCM 14847 / LMG 12228 / 1C / PRS 101 / PAO1) OX=208964 GN=retS PE=1 SV=1	Histidine kinase	0	0.28	1	0.72	0.83	0.61	0.5	0.22	0.06	0.11	0.06	0.06	0	0	0	0	0	0	0	0		0.22
PAO1(PHIKZ)	PAO1	Q9I7B8	sp|Q9I7B8|SYGB_PSEAE Glycine--tRNA ligase beta subunit OS=Pseudomonas aeruginosa (strain ATCC 15692 / DSM 22644 / CIP 104116 / JCM 14847 / LMG 12228 / 1C / PRS 101 / PAO1) OX=208964 GN=glyS PE=3 SV=1	Glycine--tRNA ligase beta subunit	0.05	0.32	1	0.84	0.63	0.53	0.47	0.26	0.21	0.16	0.05	0.05	0.05	0.05	0.05	0	0.05	0.05	0.05	0.05		0.08
PAO1(PHIKZ)	PAO1	Q9HZK6	sp|Q9HZK6|NQRA_PSEAE Na(+)-translocating NADH-quinone reductase subunit A OS=Pseudomonas aeruginosa (strain ATCC 15692 / DSM 22644 / CIP 104116 / JCM 14847 / LMG 12228 / 1C / PRS 101 / PAO1) OX=208964 GN=nqrA PE=3 SV=1	Na(+)-translocating NADH-quinone reductase subunit A	0	0.3	1	0.8	0.7	0.6	0.35	0.2	0.15	0.1	0.05	0.05	0.05	0.05	0.05	0	0	0	0	0.05		0.08
PAO1(PHIKZ)	PAO1	Q9I5F6	tr|Q9I5F6|Q9I5F6_PSEAE Bifunctional protein PutA OS=Pseudomonas aeruginosa (strain ATCC 15692 / DSM 22644 / CIP 104116 / JCM 14847 / LMG 12228 / 1C / PRS 101 / PAO1) OX=208964 GN=putA PE=3 SV=1	Bifunctional protein PutA	0	0.15	1	0.7	0.7	0.6	0.4	0.2	0.15	0.15	0.05	0.05	0.05	0	0.05	0	0	0.05	0.05	0.05		0.12
PAO1(PHIKZ)	PAO1	Q9HZI6	tr|Q9HZI6|Q9HZI6_PSEAE Probable soluble lytic transglycosylase OS=Pseudomonas aeruginosa (strain ATCC 15692 / DSM 22644 / CIP 104116 / JCM 14847 / LMG 12228 / 1C / PRS 101 / PAO1) OX=208964 GN=PA3020 PE=1 SV=1	Probable soluble lytic transglycosylase	0	0.25	1	0.65	0.75	0.6	0.35	0.15	0.1	0.1	0.05	0.05	0.05	0	0	0	0	0	0	0.05		0.15
PAO1(PHIKZ)	PAO1	Q9HX20	sp|Q9HX20|PROA_PSEAE Gamma-glutamyl phosphate reductase OS=Pseudomonas aeruginosa (strain ATCC 15692 / DSM 22644 / CIP 104116 / JCM 14847 / LMG 12228 / 1C / PRS 101 / PAO1) OX=208964 GN=proA PE=3 SV=1	Gamma-glutamyl phosphate reductase	0	0.09	1	0.78	0.61	0.65	0.48	0.22	0.13	0.09	0.04	0.04	0.04	0	0	0	0	0	0	0		0.01
PAO1(PHIKZ)	PAO1	Q9I2F4	tr|Q9I2F4|Q9I2F4_PSEAE Ribokinase OS=Pseudomonas aeruginosa (strain ATCC 15692 / DSM 22644 / CIP 104116 / JCM 14847 / LMG 12228 / 1C / PRS 101 / PAO1) OX=208964 GN=rbsK PE=3 SV=1	Ribokinase	0.04	0.22	1	0.74	0.7	0.57	0.52	0.17	0.13	0.13	0.04	0.04	0	0	0	0	0	0	0	0		0
PAO1(PHIKZ)	PAO1	G3XD02	tr|G3XD02|G3XD02_PSEAE Membrane protein component of ABC phosphate transporter OS=Pseudomonas aeruginosa (strain ATCC 15692 / DSM 22644 / CIP 104116 / JCM 14847 / LMG 12228 / 1C / PRS 101 / PAO1) OX=208964 GN=pstC PE=3 SV=1	Membrane protein component of ABC phosphate transporter	0	0.13	1	0.63	0.71	0.5	0.29	0.17	0	0	0	0	0	0	0	0	0	0	0	0		0.19
PAO1(PHIKZ)	PAO1	Q9X4P2	sp|Q9X4P2|RPPH_PSEAE RNA pyrophosphohydrolase OS=Pseudomonas aeruginosa (strain ATCC 15692 / DSM 22644 / CIP 104116 / JCM 14847 / LMG 12228 / 1C / PRS 101 / PAO1) OX=208964 GN=rppH PE=3 SV=1	RNA pyrophosphohydrolase	0	0.05	1	0.62	0.76	0.57	0.48	0.29	0	0	0.05	0	0	0	0	0.05	0	0	0	0		0.2
PAO1(PHIKZ)	PAO1	Q9HXX9	tr|Q9HXX9|Q9HXX9_PSEAE Probable sodium/hydrogen antiporter OS=Pseudomonas aeruginosa (strain ATCC 15692 / DSM 22644 / CIP 104116 / JCM 14847 / LMG 12228 / 1C / PRS 101 / PAO1) OX=208964 GN=PA3660 PE=3 SV=1	Probable sodium/hydrogen antiporter	0.04	0.25	1	0.54	0.75	0.58	0.5	0.04	0	0	0	0	0	0	0.13	0	0	0	0	0		0.08
PAO1(PHIKZ)	PAO1	Q9HTR3	tr|Q9HTR3|Q9HTR3_PSEAE Probable choline transporter OS=Pseudomonas aeruginosa (strain ATCC 15692 / DSM 22644 / CIP 104116 / JCM 14847 / LMG 12228 / 1C / PRS 101 / PAO1) OX=208964 GN=PA5291 PE=3 SV=1	Probable choline transporter	0.04	0.3	1	0.65	0.7	0.61	0.39	0.17	0.09	0	0.04	0.04	0	0	0	0	0	0	0.04	0		0.06
PAO1(PHIKZ)	PAO1	Q9HV38	tr|Q9HV38|Q9HV38_PSEAE L-lactate permease OS=Pseudomonas aeruginosa (strain ATCC 15692 / DSM 22644 / CIP 104116 / JCM 14847 / LMG 12228 / 1C / PRS 101 / PAO1) OX=208964 GN=lldP PE=3 SV=1	L-lactate permease	0.08	0.28	1	0.56	0.68	0.64	0.48	0.12	0.04	0	0.04	0.04	0	0	0	0	0	0	0	0		0.01
PAO1(PHIKZ)	PAO1	Q9HYQ4	tr|Q9HYQ4|Q9HYQ4_PSEAE Probable transcriptional regulator OS=Pseudomonas aeruginosa (strain ATCC 15692 / DSM 22644 / CIP 104116 / JCM 14847 / LMG 12228 / 1C / PRS 101 / PAO1) OX=208964 GN=PA3341 PE=1 SV=1	Probable transcriptional regulator	0.05	0.11	0.19	0.11	1	0.05	0.03	0.02	0	0	0	0	0	0	0	0	0	0	0	0		0
PAO1(PHIKZ)	PAO1	Q9I788	sp|Q9I788|EXOT_PSEAE Exoenzyme T OS=Pseudomonas aeruginosa (strain ATCC 15692 / DSM 22644 / CIP 104116 / JCM 14847 / LMG 12228 / 1C / PRS 101 / PAO1) OX=208964 GN=exoT PE=1 SV=1	Exoenzyme T	0	0	0.02	0.51	1	0	0	0	0	0	0	0	0	0	0	0	0	0	0	0		0
PAO1(PHIKZ)	PAO1	Q9I6G2	sp|Q9I6G2|Y329_PSEAE UPF0339 protein PA0329 OS=Pseudomonas aeruginosa (strain ATCC 15692 / DSM 22644 / CIP 104116 / JCM 14847 / LMG 12228 / 1C / PRS 101 / PAO1) OX=208964 GN=PA0329 PE=3 SV=1	UPF0339 protein PA0329	0.29	0	0	0.53	1	0	0	0	0	0	0	0	0	0	0	0	0	0	0	0		0
PAO1(PHIKZ)	PAO1	Q9HYH8	tr|Q9HYH8|Q9HYH8_PSEAE Probable short-chain dehydrogenase OS=Pseudomonas aeruginosa (strain ATCC 15692 / DSM 22644 / CIP 104116 / JCM 14847 / LMG 12228 / 1C / PRS 101 / PAO1) OX=208964 GN=PA3427 PE=3 SV=1	Probable short-chain dehydrogenase	0.07	0.17	0.45	1	0.24	0.38	0.21	0.41	0.28	0.14	0.07	0.07	0	0	0	0	0	0	0	0		0
PAO1(PHIKZ)	PAO1	Q9HWH4	tr|Q9HWH4|Q9HWH4_PSEAE Probable Resistance-Nodulation-Cell Division (RND) efflux transporter OS=Pseudomonas aeruginosa (strain ATCC 15692 / DSM 22644 / CIP 104116 / JCM 14847 / LMG 12228 / 1C / PRS 101 / PAO1) OX=208964 GN=mexI PE=4 SV=1	Probable Resistance-Nodulation-Cell Division (RND) efflux transporter	0.05	0.29	0.52	1	0.76	0.52	0.19	0.1	0	0	0	0	0	0	0	0	0	0	0	0		0.26
PAO1(PHIKZ)	PAO1	Q9I5U5	sp|Q9I5U5|RSMA_PSEAE Ribosomal RNA small subunit methyltransferase A OS=Pseudomonas aeruginosa (strain ATCC 15692 / DSM 22644 / CIP 104116 / JCM 14847 / LMG 12228 / 1C / PRS 101 / PAO1) OX=208964 GN=rsmA PE=3 SV=1	Ribosomal RNA small subunit methyltransferase A	0.05	0.37	0.42	1	0.95	0.68	0.32	0.21	0.11	0.11	0.05	0.05	0	0	0	0	0.05	0	0	0.05		0.16
PAO1(PHIKZ)	PAO1	Q9HWH6	tr|Q9HWH6|Q9HWH6_PSEAE Uncharacterized protein OS=Pseudomonas aeruginosa (strain ATCC 15692 / DSM 22644 / CIP 104116 / JCM 14847 / LMG 12228 / 1C / PRS 101 / PAO1) OX=208964 GN=mexG PE=3 SV=1	Uncharacterized protein	0.14	0.24	0.43	1	0.76	0.62	0.43	0.24	0.19	0	0	0	0	0	0	0	0	0	0	0.1		0.12
PAO1(PHIKZ)	PAO1	Q9HX44	tr|Q9HX44|Q9HX44_PSEAE Probable acyl-CoA dehydrogenase OS=Pseudomonas aeruginosa (strain ATCC 15692 / DSM 22644 / CIP 104116 / JCM 14847 / LMG 12228 / 1C / PRS 101 / PAO1) OX=208964 GN=PA3972 PE=3 SV=1	Probable acyl-CoA dehydrogenase	0	0.04	0.41	1	0.85	0.67	0.37	0.19	0.11	0.07	0	0	0	0	0	0	0	0	0	0		0
PAO1(PHIKZ)	PAO1	Q9HWT7	sp|Q9HWT7|HPAB_PSEAE 4-hydroxyphenylacetate 3-monooxygenase oxygenase component OS=Pseudomonas aeruginosa (strain ATCC 15692 / DSM 22644 / CIP 104116 / JCM 14847 / LMG 12228 / 1C / PRS 101 / PAO1) OX=208964 GN=hpaB PE=1 SV=1	4-hydroxyphenylacetate 3-monooxygenase oxygenase component	0	0	0.41	1	0.85	0.63	0.41	0.19	0.11	0	0	0	0	0	0	0	0	0	0	0		0.04
PAO1(PHIKZ)	PAO1	O52762	sp|O52762|CATA_PSEAE Catalase OS=Pseudomonas aeruginosa (strain ATCC 15692 / DSM 22644 / CIP 104116 / JCM 14847 / LMG 12228 / 1C / PRS 101 / PAO1) OX=208964 GN=katA PE=1 SV=1	Catalase	0	0	0.52	1	0.92	0.64	0.36	0.16	0.12	0.08	0.04	0.04	0	0	0	0	0	0	0	0		0.02
PAO1(PHIKZ)	PAO1	Q9HX46	tr|Q9HX46|Q9HX46_PSEAE AMP nucleosidase OS=Pseudomonas aeruginosa (strain ATCC 15692 / DSM 22644 / CIP 104116 / JCM 14847 / LMG 12228 / 1C / PRS 101 / PAO1) OX=208964 GN=amn PE=3 SV=1	AMP nucleosidase	0	0	0.44	1	1	0.67	0.3	0.15	0.07	0.07	0	0	0	0	0	0	0	0	0	0		0
PAO1(PHIKZ)	PAO1	Q9I5E6	tr|Q9I5E6|Q9I5E6_PSEAE 2-methylcitrate dehydratase OS=Pseudomonas aeruginosa (strain ATCC 15692 / DSM 22644 / CIP 104116 / JCM 14847 / LMG 12228 / 1C / PRS 101 / PAO1) OX=208964 GN=prpD PE=1 SV=1	2-methylcitrate dehydratase	0	0.03	0.21	1	0.73	0.48	0.27	0.12	0.09	0.09	0.03	0	0	0	0	0	0	0	0	0		0
PAO1(PHIKZ)	PAO1	Q9I417	tr|Q9I417|Q9I417_PSEAE Serine protease OS=Pseudomonas aeruginosa (strain ATCC 15692 / DSM 22644 / CIP 104116 / JCM 14847 / LMG 12228 / 1C / PRS 101 / PAO1) OX=208964 GN=PA1327 PE=3 SV=1	Serine protease	0	0	0.34	1	0.97	0.69	0.28	0.07	0	0	0	0	0	0	0	0	0.07	0	0.03	0		0
PAO1(PHIKZ)	PAO1	Q9I4J5	tr|Q9I4J5|Q9I4J5_PSEAE Uncharacterized protein OS=Pseudomonas aeruginosa (strain ATCC 15692 / DSM 22644 / CIP 104116 / JCM 14847 / LMG 12228 / 1C / PRS 101 / PAO1) OX=208964 GN=PA1140 PE=1 SV=1	Uncharacterized protein	0	0	0.29	1	0.97	0.45	0.29	0.06	0.06	0	0.03	0	0	0	0	0	0	0	0	0		0
PAO1(PHIKZ)	PAO1	Q9I6J8	tr|Q9I6J8|Q9I6J8_PSEAE N-carbamoylputrescine amidohydrolase OS=Pseudomonas aeruginosa (strain ATCC 15692 / DSM 22644 / CIP 104116 / JCM 14847 / LMG 12228 / 1C / PRS 101 / PAO1) OX=208964 GN=aguB PE=4 SV=1	N-carbamoylputrescine amidohydrolase	0	0.03	0.57	1	0.87	0.47	0.23	0.13	0	0	0	0	0	0	0	0	0	0	0	0		0
PAO1(PHIKZ)	PAO1	Q9HUR4	tr|Q9HUR4|Q9HUR4_PSEAE Probable aldehyde dehydrogenase OS=Pseudomonas aeruginosa (strain ATCC 15692 / DSM 22644 / CIP 104116 / JCM 14847 / LMG 12228 / 1C / PRS 101 / PAO1) OX=208964 GN=PA4899 PE=3 SV=1	Probable aldehyde dehydrogenase	0	0	0.5	1	0.94	0.38	0.22	0.06	0	0	0	0	0	0	0	0	0	0	0	0		0
PAO1(PHIKZ)	PAO1	Q9HTV3	sp|Q9HTV3|UBID_PSEAE 3-octaprenyl-4-hydroxybenzoate carboxy-lyase OS=Pseudomonas aeruginosa (strain ATCC 15692 / DSM 22644 / CIP 104116 / JCM 14847 / LMG 12228 / 1C / PRS 101 / PAO1) OX=208964 GN=ubiD PE=3 SV=1	3-octaprenyl-4-hydroxybenzoate carboxy-lyase	0	0	0.52	1	0.76	0.56	0.52	0.2	0.08	0.04	0.04	0.04	0	0	0	0	0	0	0	0		0.05
PAO1(PHIKZ)	PAO1	Q9I702	sp|Q9I702|BAUC_PSEAE Putative 3-oxopropanoate dehydrogenase OS=Pseudomonas aeruginosa (strain ATCC 15692 / DSM 22644 / CIP 104116 / JCM 14847 / LMG 12228 / 1C / PRS 101 / PAO1) OX=208964 GN=bauC PE=2 SV=1	Putative 3-oxopropanoate dehydrogenase	0	0	0.7	1	0.67	0.52	0.33	0.15	0.11	0.07	0.04	0.04	0.04	0	0	0	0	0	0	0		0
PAO1(PHIKZ)	PAO1	Q9HYA3	tr|Q9HYA3|Q9HYA3_PSEAE Probable decarboxylase OS=Pseudomonas aeruginosa (strain ATCC 15692 / DSM 22644 / CIP 104116 / JCM 14847 / LMG 12228 / 1C / PRS 101 / PAO1) OX=208964 GN=PA3506 PE=3 SV=1	Probable decarboxylase	0	0	0.58	1	0.71	0.48	0.39	0	0	0	0	0	0	0	0	0	0	0	0	0		0
PAO1(PHIKZ)	PAO1	P22608	sp|P22608|PILB_PSEAE Type IV pilus assembly ATPase PilB OS=Pseudomonas aeruginosa (strain ATCC 15692 / DSM 22644 / CIP 104116 / JCM 14847 / LMG 12228 / 1C / PRS 101 / PAO1) OX=208964 GN=pilB PE=1 SV=2	Type IV pilus assembly ATPase PilB	0	0.14	0.29	0.43	0.86	1	0.71	0.43	0.29	0.29	0.14	0.29	0.14	0.14	0.14	0.14	0.14	0.43	0.43	0.43		0.53
PAO1(PHIKZ)	PAO1	Q9HVG3	tr|Q9HVG3|Q9HVG3_PSEAE Lysine-specific permease OS=Pseudomonas aeruginosa (strain ATCC 15692 / DSM 22644 / CIP 104116 / JCM 14847 / LMG 12228 / 1C / PRS 101 / PAO1) OX=208964 GN=lysP PE=4 SV=1	Lysine-specific permease	0	0.13	0.38	0.38	0.75	1	0.88	0.5	0.25	0.13	0.25	0.25	0.13	0.13	0.13	0.13	0.25	0.13	0	0.38		0.51
PAO1(PHIKZ)	PAO1	G3XCY2	tr|G3XCY2|G3XCY2_PSEAE O-antigen chain length regulator OS=Pseudomonas aeruginosa (strain ATCC 15692 / DSM 22644 / CIP 104116 / JCM 14847 / LMG 12228 / 1C / PRS 101 / PAO1) OX=208964 GN=wzz PE=4 SV=1	O-antigen chain length regulator	0.11	0.22	0.33	0.44	1	1	0.89	0.56	0.56	0.33	0.33	0.33	0.22	0.22	0.22	0.11	0.22	0.33	0.33	0.44		0.28
PAO1(PHIKZ)	PAO1	G3XD46	sp|G3XD46|FTSI_PSEAE Peptidoglycan D,D-transpeptidase FtsI OS=Pseudomonas aeruginosa (strain ATCC 15692 / DSM 22644 / CIP 104116 / JCM 14847 / LMG 12228 / 1C / PRS 101 / PAO1) OX=208964 GN=ftsI PE=1 SV=1	Peptidoglycan D,D-transpeptidase FtsI	0	0	0.33	0.56	0.78	1	0.78	0.67	0.44	0.44	0.22	0.11	0.11	0.11	0.22	0.11	0.11	0.11	0.22	0.56		0.39
PAO1(PHIKZ)	PAO1	Q9HUF9	tr|Q9HUF9|Q9HUF9_PSEAE Uncharacterized protein OS=Pseudomonas aeruginosa (strain ATCC 15692 / DSM 22644 / CIP 104116 / JCM 14847 / LMG 12228 / 1C / PRS 101 / PAO1) OX=208964 GN=PA5006 PE=4 SV=1	Uncharacterized protein	0	0	0.13	0.5	0.88	1	1	0.63	0.13	0.75	0.38	0.25	0.25	0.13	0.13	0.13	0	0.13	0.25	0.13		0.45
PAO1(PHIKZ)	PAO1	G3XD35	tr|G3XD35|G3XD35_PSEAE Heptosyltransferase II OS=Pseudomonas aeruginosa (strain ATCC 15692 / DSM 22644 / CIP 104116 / JCM 14847 / LMG 12228 / 1C / PRS 101 / PAO1) OX=208964 GN=waaF PE=4 SV=1	Heptosyltransferase II	0	0.17	0.33	0.67	0.92	0.92	1	0.33	0.17	0.92	0.42	0.33	0.33	0.33	0.33	0.17	0.17	0.17	0.08	0.08		0.07
PAO1(PHIKZ)	PAO1	Q9HWP8	tr|Q9HWP8|Q9HWP8_PSEAE Cytochrome-c oxidase OS=Pseudomonas aeruginosa (strain ATCC 15692 / DSM 22644 / CIP 104116 / JCM 14847 / LMG 12228 / 1C / PRS 101 / PAO1) OX=208964 GN=PA4133 PE=3 SV=1	Cytochrome-c oxidase	0	0.13	0.5	0.5	1	0.75	1	0.38	0	0.75	0.38	0.38	0.25	0.13	0.25	0.13	0.13	0.25	0.13	0.5		0.4
PAO1(PHIKZ)	PAO1	Q9HUB8	sp|Q9HUB8|UBIB_PSEAE Probable protein kinase UbiB OS=Pseudomonas aeruginosa (strain ATCC 15692 / DSM 22644 / CIP 104116 / JCM 14847 / LMG 12228 / 1C / PRS 101 / PAO1) OX=208964 GN=ubiB PE=3 SV=1	Probable protein kinase UbiB	0.33	0.67	0	0.83	0.83	0.83	1	0.5	0.67	0.5	0.33	0.17	0.17	0.17	0.17	0.17	0.17	0.33	0.5	0.5		0.49
PAO1(PHIKZ)	PAO1	Q9HZN1	tr|Q9HZN1|Q9HZN1_PSEAE Probable peptidase OS=Pseudomonas aeruginosa (strain ATCC 15692 / DSM 22644 / CIP 104116 / JCM 14847 / LMG 12228 / 1C / PRS 101 / PAO1) OX=208964 GN=PA2973 PE=3 SV=1	Probable peptidase	0	0	0	0.4	1	1	1	0.4	0.8	0.8	0.2	0.4	0.2	0.2	0.4	0.2	0.2	0.4	0.4	0.4		0.56
PAO1(PHIKZ)	PAO1	Q9HY08	sp|Q9HY08|MUTS_PSEAE DNA mismatch repair protein MutS OS=Pseudomonas aeruginosa (strain ATCC 15692 / DSM 22644 / CIP 104116 / JCM 14847 / LMG 12228 / 1C / PRS 101 / PAO1) OX=208964 GN=mutS PE=3 SV=1	DNA mismatch repair protein MutS	0	0	0.44	0.78	1	1	1	0.56	0.56	0.78	0.44	0.56	0.33	0.33	0.33	0.11	0.22	0.33	0.33	0.33		0.14
PAO1(PHIKZ)	PAO1	Q9HV48	tr|Q9HV48|Q9HV48_PSEAE ATP-dependent zinc metalloprotease FtsH OS=Pseudomonas aeruginosa (strain ATCC 15692 / DSM 22644 / CIP 104116 / JCM 14847 / LMG 12228 / 1C / PRS 101 / PAO1) OX=208964 GN=ftsH PE=3 SV=1	ATP-dependent zinc metalloprotease FtsH	0	0.1	0.3	0.5	0.9	1	0.8	0.7	0.7	0.6	0.5	0.5	0.3	0.3	0.2	0.1	0.2	0.2	0.2	0.3		0.17
PAO1(PHIKZ)	PAO1	Q9HUA6	sp|Q9HUA6|OPGH_PSEAE Glucans biosynthesis glucosyltransferase H OS=Pseudomonas aeruginosa (strain ATCC 15692 / DSM 22644 / CIP 104116 / JCM 14847 / LMG 12228 / 1C / PRS 101 / PAO1) OX=208964 GN=opgH PE=3 SV=1	Glucans biosynthesis glucosyltransferase H	0	0.14	0.43	0.57	0.86	1	0.86	0.57	0.71	0.86	0.43	0.43	0.29	0.14	0.14	0.14	0.29	0.43	0.29	0.43		0.37
PAO1(PHIKZ)	PAO1	Q9I0Q4	tr|Q9I0Q4|Q9I0Q4_PSEAE ProQ domain-containing protein OS=Pseudomonas aeruginosa (strain ATCC 15692 / DSM 22644 / CIP 104116 / JCM 14847 / LMG 12228 / 1C / PRS 101 / PAO1) OX=208964 GN=PA2582 PE=4 SV=1	ProQ domain-containing protein	0.2	0.6	0.6	1	0.4	0.6	0.3	0.2	0.7	0.7	0.7	0.5	0.3	0.3	0.2	0.1	0.3	0.3	0.2	0.2		0.18
PAO1(PHIKZ)	PAO1	Q9HT12	tr|Q9HT12|Q9HT12_PSEAE Probable chromosome-partitioning protein ParB OS=Pseudomonas aeruginosa (strain ATCC 15692 / DSM 22644 / CIP 104116 / JCM 14847 / LMG 12228 / 1C / PRS 101 / PAO1) OX=208964 GN=spoOJ PE=1 SV=1	Probable chromosome-partitioning protein ParB	0.27	0.45	0.91	0.64	0.82	1	0.82	0.45	0.64	0.45	0.45	0.27	0.18	0.09	0.09	0	0	0	0	0		0.12
PAO1(PHIKZ)	PAO1	Q9HXM9	tr|Q9HXM9|Q9HXM9_PSEAE Probable aromatic amino acid transporter OS=Pseudomonas aeruginosa (strain ATCC 15692 / DSM 22644 / CIP 104116 / JCM 14847 / LMG 12228 / 1C / PRS 101 / PAO1) OX=208964 GN=PA3766 PE=4 SV=1	Probable aromatic amino acid transporter	0.18	0.45	0.91	0.55	0.82	1	0.64	0.18	0.91	0.64	0.27	0.45	0.18	0	0.09	0	0	0.09	0.09	0.09		0.19
PAO1(PHIKZ)	PAO1	Q9HUG0	tr|Q9HUG0|Q9HUG0_PSEAE Probable carbamoyl transferase OS=Pseudomonas aeruginosa (strain ATCC 15692 / DSM 22644 / CIP 104116 / JCM 14847 / LMG 12228 / 1C / PRS 101 / PAO1) OX=208964 GN=PA5005 PE=3 SV=1	Probable carbamoyl transferase	0	0.33	1	0.67	1	1	0.78	0.56	0.56	0.44	0.22	0.11	0.11	0.11	0.44	0.22	0.44	0.44	0.33	0.22		0.18
PAO1(PHIKZ)	PAO1	Q9HVK3	tr|Q9HVK3|Q9HVK3_PSEAE Transcriptional regulator RtcR OS=Pseudomonas aeruginosa (strain ATCC 15692 / DSM 22644 / CIP 104116 / JCM 14847 / LMG 12228 / 1C / PRS 101 / PAO1) OX=208964 GN=rtcR PE=4 SV=1	Transcriptional regulator RtcR	0	0.36	0.64	0.55	1	0.73	0.73	0.27	0.64	0.64	0.27	0.45	0.18	0.27	0.36	0.09	0.09	0.18	0.27	0.27		0.1
PAO1(PHIKZ)	PAO1	Q9HXI1	sp|Q9HXI1|SECD_PSEAE Protein translocase subunit SecD OS=Pseudomonas aeruginosa (strain ATCC 15692 / DSM 22644 / CIP 104116 / JCM 14847 / LMG 12228 / 1C / PRS 101 / PAO1) OX=208964 GN=secD PE=3 SV=1	Protein translocase subunit SecD	0	0.33	0.89	0.67	1	1	0.78	0.67	0.78	0.78	0.33	0.33	0.22	0.11	0.22	0.11	0.11	0.22	0.22	0.22		0.18
PAO1(PHIKZ)	PAO1	Q9I544	tr|Q9I544|Q9I544_PSEAE Magnesium transporter MgtE OS=Pseudomonas aeruginosa (strain ATCC 15692 / DSM 22644 / CIP 104116 / JCM 14847 / LMG 12228 / 1C / PRS 101 / PAO1) OX=208964 GN=mgtE PE=3 SV=1	Magnesium transporter MgtE	0	0.25	1	0.75	1	1	0.75	0.5	0.63	0.5	0.38	0.38	0.13	0.13	0.13	0.13	0.13	0.25	0.38	0.25		0.32
PAO1(PHIKZ)	PAO1	Q9I4F5	sp|Q9I4F5|DCTA2_PSEAE C4-dicarboxylate transport protein 2 OS=Pseudomonas aeruginosa (strain ATCC 15692 / DSM 22644 / CIP 104116 / JCM 14847 / LMG 12228 / 1C / PRS 101 / PAO1) OX=208964 GN=dctA2 PE=2 SV=1	C4-dicarboxylate transport protein 2	0.1	0.3	0.8	0.8	1	0.9	0.8	0.3	0.5	0.5	0.3	0.3	0.2	0.2	0.2	0.1	0.1	0.2	0.2	0.3		0.21
PAO1(PHIKZ)	PAO1	Q9HTY6	sp|Q9HTY6|GSH1_PSEAE Glutamate--cysteine ligase OS=Pseudomonas aeruginosa (strain ATCC 15692 / DSM 22644 / CIP 104116 / JCM 14847 / LMG 12228 / 1C / PRS 101 / PAO1) OX=208964 GN=gshA PE=3 SV=1	Glutamate--cysteine ligase	0.2	0.7	0.9	0.7	1	0.9	0.8	0.7	0.8	0.9	0.6	0.5	0.3	0.3	0.2	0	0.1	0.1	0	0.1		0.02
PAO1(PHIKZ)	PAO1	Q9I0T3	tr|Q9I0T3|Q9I0T3_PSEAE Probable transcriptional regulator OS=Pseudomonas aeruginosa (strain ATCC 15692 / DSM 22644 / CIP 104116 / JCM 14847 / LMG 12228 / 1C / PRS 101 / PAO1) OX=208964 GN=PA2551 PE=3 SV=1	Probable transcriptional regulator	0	0.33	1	1	1	1	1	0.67	0.83	0.67	0.67	0.5	0.17	0.17	0.17	0	0.17	0.17	0.33	0.33		0.4
PAO1(PHIKZ)	PAO1	Q9HX94	tr|Q9HX94|Q9HX94_PSEAE PINc domain-containing protein OS=Pseudomonas aeruginosa (strain ATCC 15692 / DSM 22644 / CIP 104116 / JCM 14847 / LMG 12228 / 1C / PRS 101 / PAO1) OX=208964 GN=PA3919 PE=3 SV=1	PINc domain-containing protein	0	0	0	1	0.77	0.92	0.62	0.46	0.15	0	0	0.08	0.08	0.38	1	0.46	0.15	0.31	0.31	0.08		0.12
PAO1(PHIKZ)	PAO1	Q9HYD8	tr|Q9HYD8|Q9HYD8_PSEAE Uncharacterized protein OS=Pseudomonas aeruginosa (strain ATCC 15692 / DSM 22644 / CIP 104116 / JCM 14847 / LMG 12228 / 1C / PRS 101 / PAO1) OX=208964 GN=PA3468 PE=4 SV=1	Uncharacterized protein	0	0	0.53	0.8	1	0.93	0.6	0.47	0.6	0.47	0.13	0.07	0	0.07	0.07	0	0.07	0.07	0.13	0.07		0.1
PAO1(PHIKZ)	PAO1	Q59637	sp|Q59637|ODP1_PSEAE Pyruvate dehydrogenase E1 component OS=Pseudomonas aeruginosa (strain ATCC 15692 / DSM 22644 / CIP 104116 / JCM 14847 / LMG 12228 / 1C / PRS 101 / PAO1) OX=208964 GN=aceE PE=3 SV=2	Pyruvate dehydrogenase E1 component	0	0.06	0.56	0.81	1	1	0.75	0.44	0.5	0.44	0.19	0.19	0.06	0.06	0.06	0	0	0	0	0		0.01
PAO1(PHIKZ)	PAO1	G3XD90	tr|G3XD90|G3XD90_PSEAE MotD OS=Pseudomonas aeruginosa (strain ATCC 15692 / DSM 22644 / CIP 104116 / JCM 14847 / LMG 12228 / 1C / PRS 101 / PAO1) OX=208964 GN=motD PE=3 SV=1	MotD	0	0.13	0.67	0.93	0.87	1	0.93	0.47	0.53	0.53	0.2	0.13	0.07	0.07	0.07	0	0	0	0	0		0
PAO1(PHIKZ)	PAO1	Q9HWG1	tr|Q9HWG1|Q9HWG1_PSEAE Probable major facilitator superfamily (MFS) transporter OS=Pseudomonas aeruginosa (strain ATCC 15692 / DSM 22644 / CIP 104116 / JCM 14847 / LMG 12228 / 1C / PRS 101 / PAO1) OX=208964 GN=PA4233 PE=4 SV=1	Probable major facilitator superfamily (MFS) transporter	0	0.29	0.57	0.64	0.64	1	0.93	0.43	0.57	0.57	0	0	0	0	0	0	0	0	0	0.14		0.2
PAO1(PHIKZ)	PAO1	Q9I0K1	sp|Q9I0K1|NUOA2_PSEAE NADH-quinone oxidoreductase subunit A 2 OS=Pseudomonas aeruginosa (strain ATCC 15692 / DSM 22644 / CIP 104116 / JCM 14847 / LMG 12228 / 1C / PRS 101 / PAO1) OX=208964 GN=nuoA2 PE=3 SV=1	NADH-quinone oxidoreductase subunit A 2	0.07	0.21	0.57	0.86	0.86	1	0.79	0.07	0.57	0.5	0.21	0.07	0	0	0.07	0.07	0.07	0.14	0.07	0.14		0.12
PAO1(PHIKZ)	PAO1	G3XD50	tr|G3XD50|G3XD50_PSEAE Glycosyltransferase WbpL OS=Pseudomonas aeruginosa (strain ATCC 15692 / DSM 22644 / CIP 104116 / JCM 14847 / LMG 12228 / 1C / PRS 101 / PAO1) OX=208964 GN=wbpL PE=4 SV=1	Glycosyltransferase WbpL	0	0.09	0.45	0.45	1	0.91	0.73	0.27	0.64	0.55	0.18	0	0.18	0.18	0.09	0.09	0	0.27	0.09	0.18		0.28
PAO1(PHIKZ)	PAO1	Q9I0A8	tr|Q9I0A8|Q9I0A8_PSEAE Uncharacterized protein OS=Pseudomonas aeruginosa (strain ATCC 15692 / DSM 22644 / CIP 104116 / JCM 14847 / LMG 12228 / 1C / PRS 101 / PAO1) OX=208964 GN=PA2734 PE=4 SV=1	Uncharacterized protein	0	0.07	0.43	0.64	0.79	1	0.79	0.57	0.36	0.36	0.21	0.14	0.07	0.07	0.07	0.07	0	0.07	0.07	0.07		0.17
PAO1(PHIKZ)	PAO1	Q9I0A7	tr|Q9I0A7|Q9I0A7_PSEAE Site-specific DNA-methyltransferase (adenine-specific) OS=Pseudomonas aeruginosa (strain ATCC 15692 / DSM 22644 / CIP 104116 / JCM 14847 / LMG 12228 / 1C / PRS 101 / PAO1) OX=208964 GN=PA2735 PE=4 SV=1	Site-specific DNA-methyltransferase (adenine-specific)	0	0.07	0.5	0.57	0.86	1	0.79	0.43	0.57	0.43	0.21	0.21	0.07	0.07	0.07	0	0.07	0.07	0.07	0.07		0.14
PAO1(PHIKZ)	PAO1	Q9HUM0	sp|Q9HUM0|HFQ_PSEAE RNA-binding protein Hfq OS=Pseudomonas aeruginosa (strain ATCC 15692 / DSM 22644 / CIP 104116 / JCM 14847 / LMG 12228 / 1C / PRS 101 / PAO1) OX=208964 GN=hfq PE=1 SV=1	RNA-binding protein Hfq	0	0.08	0.46	0.54	0.92	1	0.85	0.46	0.46	0.46	0.23	0.15	0.15	0.08	0.15	0.08	0	0.08	0	0.08		0.2
PAO1(PHIKZ)	PAO1	Q9HUM1	tr|Q9HUM1|Q9HUM1_PSEAE GTPase HflX OS=Pseudomonas aeruginosa (strain ATCC 15692 / DSM 22644 / CIP 104116 / JCM 14847 / LMG 12228 / 1C / PRS 101 / PAO1) OX=208964 GN=hflX PE=3 SV=1	GTPase HflX	0	0.13	0.44	0.5	0.81	1	0.88	0.69	0.56	0.31	0.25	0.13	0.06	0.06	0.06	0	0	0	0	0		0.03
PAO1(PHIKZ)	PAO1	Q9I0J4	sp|Q9I0J4|NUOI_PSEAE NADH-quinone oxidoreductase subunit I OS=Pseudomonas aeruginosa (strain ATCC 15692 / DSM 22644 / CIP 104116 / JCM 14847 / LMG 12228 / 1C / PRS 101 / PAO1) OX=208964 GN=nuoI PE=3 SV=1	NADH-quinone oxidoreductase subunit I	0	0.08	0.46	0.69	1	1	0.92	0.62	0.62	0.31	0.15	0.15	0.08	0.08	0.08	0.08	0.08	0.08	0.08	0.15		0.15
PAO1(PHIKZ)	PAO1	Q9HYC6	tr|Q9HYC6|Q9HYC6_PSEAE Uncharacterized protein OS=Pseudomonas aeruginosa (strain ATCC 15692 / DSM 22644 / CIP 104116 / JCM 14847 / LMG 12228 / 1C / PRS 101 / PAO1) OX=208964 GN=PA3483 PE=4 SV=1	Uncharacterized protein	0	0.09	0.55	0.55	0.82	1	0.91	0.64	0.36	0.55	0.18	0.18	0.09	0.09	0.18	0.09	0.09	0.09	0.09	0.27		0.26
PAO1(PHIKZ)	PAO1	Q9I5F5	tr|Q9I5F5|Q9I5F5_PSEAE Sodium/proline symporter OS=Pseudomonas aeruginosa (strain ATCC 15692 / DSM 22644 / CIP 104116 / JCM 14847 / LMG 12228 / 1C / PRS 101 / PAO1) OX=208964 GN=putP PE=3 SV=1	Sodium/proline symporter	0.08	0.25	0.67	0.58	0.75	1	0.83	0.75	0.25	0.33	0.17	0.33	0.08	0.08	0.08	0.08	0.08	0.17	0.08	0.25		0.16
PAO1(PHIKZ)	PAO1	Q9I5F9	tr|Q9I5F9|Q9I5F9_PSEAE Lon protease OS=Pseudomonas aeruginosa (strain ATCC 15692 / DSM 22644 / CIP 104116 / JCM 14847 / LMG 12228 / 1C / PRS 101 / PAO1) OX=208964 GN=lon PE=2 SV=1	Lon protease	0	0.2	0.9	0.7	0.9	1	1	0.6	0.6	0.4	0.2	0.2	0.1	0.1	0.1	0.1	0.1	0.2	0.2	0.3		0.22
PAO1(PHIKZ)	PAO1	Q9HVV8	tr|Q9HVV8|Q9HVV8_PSEAE Lipopolysaccharide export system protein LptC OS=Pseudomonas aeruginosa (strain ATCC 15692 / DSM 22644 / CIP 104116 / JCM 14847 / LMG 12228 / 1C / PRS 101 / PAO1) OX=208964 GN=lptC PE=3 SV=1	Lipopolysaccharide export system protein LptC	0	0.09	0.73	0.55	0.91	1	0.91	0.64	0.45	0.27	0.27	0.18	0.18	0.09	0.09	0.09	0.09	0.09	0.18	0.09		0.24
PAO1(PHIKZ)	PAO1	Q9I0J9	sp|Q9I0J9|NUOCD_PSEAE NADH-quinone oxidoreductase subunit C/D OS=Pseudomonas aeruginosa (strain ATCC 15692 / DSM 22644 / CIP 104116 / JCM 14847 / LMG 12228 / 1C / PRS 101 / PAO1) OX=208964 GN=nuoC PE=3 SV=1	NADH-quinone oxidoreductase subunit C/D	0.08	0.31	0.85	0.77	0.85	0.62	1	0.62	0.15	0.62	0.08	0.08	0	0	0.08	0	0	0	0	0.08		0.18
PAO1(PHIKZ)	PAO1	P35818	sp|P35818|GSPD_PSEAE Secretin XcpQ OS=Pseudomonas aeruginosa (strain ATCC 15692 / DSM 22644 / CIP 104116 / JCM 14847 / LMG 12228 / 1C / PRS 101 / PAO1) OX=208964 GN=xcpQ PE=1 SV=1	Secretin XcpQ	0	0.3	0.6	0.8	0.9	1	1	0.6	0	0.6	0.2	0	0.1	0	0.1	0.1	0	0.2	0	0.3		0.31
PAO1(PHIKZ)	PAO1	Q9HYQ1	tr|Q9HYQ1|Q9HYQ1_PSEAE DNA helicase OS=Pseudomonas aeruginosa (strain ATCC 15692 / DSM 22644 / CIP 104116 / JCM 14847 / LMG 12228 / 1C / PRS 101 / PAO1) OX=208964 GN=recQ PE=3 SV=1	DNA helicase	0.09	0.45	0.91	0.73	0.91	1	0.82	0.45	0.36	0.55	0.27	0.27	0.18	0.18	0.18	0.09	0.09	0.09	0.09	0.09		0.15
PAO1(PHIKZ)	PAO1	Q9I1M2	sp|Q9I1M2|ODBA_PSEAE 2-oxoisovalerate dehydrogenase subunit alpha OS=Pseudomonas aeruginosa (strain ATCC 15692 / DSM 22644 / CIP 104116 / JCM 14847 / LMG 12228 / 1C / PRS 101 / PAO1) OX=208964 GN=bkdA1 PE=3 SV=1	2-oxoisovalerate dehydrogenase subunit alpha	0	0.25	1	0.83	0.92	0.92	0.83	0.58	0.42	0.67	0.25	0.25	0.08	0.08	0.08	0	0.08	0.08	0.08	0.08		0.07
PAO1(PHIKZ)	PAO1	Q9HX82	tr|Q9HX82|Q9HX82_PSEAE Uncharacterized protein OS=Pseudomonas aeruginosa (strain ATCC 15692 / DSM 22644 / CIP 104116 / JCM 14847 / LMG 12228 / 1C / PRS 101 / PAO1) OX=208964 GN=PA3934 PE=1 SV=1	Uncharacterized protein	0.07	0.36	0.93	0.57	1	0.64	0.64	0.29	0.36	0.43	0.14	0.21	0	0.07	0.07	0	0	0.07	0.07	0.14		0.13
PAO1(PHIKZ)	PAO1	Q9I6E1	tr|Q9I6E1|Q9I6E1_PSEAE Probable transporter OS=Pseudomonas aeruginosa (strain ATCC 15692 / DSM 22644 / CIP 104116 / JCM 14847 / LMG 12228 / 1C / PRS 101 / PAO1) OX=208964 GN=PA0352 PE=3 SV=1	Probable transporter	0.15	0.31	0.92	0.77	1	0.85	0.77	0.38	0.46	0.38	0.15	0.15	0	0	0	0	0	0	0.08	0.23		0.14
PAO1(PHIKZ)	POL	P45684	sp|P45684|RPOS_PSEAE RNA polymerase sigma factor RpoS OS=Pseudomonas aeruginosa (strain ATCC 15692 / DSM 22644 / CIP 104116 / JCM 14847 / LMG 12228 / 1C / PRS 101 / PAO1) OX=208964 GN=rpoS PE=3 SV=1	RNA polymerase sigma factor RpoS	0.19	0.25	0.13	0.38	0.69	0.81	0.75	1	0.31	0.13	0.25	0.13	0.13	0.06	0.06	0.06	0	0	0	0		0.14
PAO1(PHIKZ)	PAO1	Q9HVI8	tr|Q9HVI8|Q9HVI8_PSEAE Motility regulator OS=Pseudomonas aeruginosa (strain ATCC 15692 / DSM 22644 / CIP 104116 / JCM 14847 / LMG 12228 / 1C / PRS 101 / PAO1) OX=208964 GN=morA PE=1 SV=1	Motility regulator	0	0	0	0.23	0.41	1	0.64	0.95	0.14	0	0	0	0	0	0	0	0	0	0	0		0.27
PAO1(PHIKZ)	PAO1	Q9HTA6	tr|Q9HTA6|Q9HTA6_PSEAE DUF4105 domain-containing protein OS=Pseudomonas aeruginosa (strain ATCC 15692 / DSM 22644 / CIP 104116 / JCM 14847 / LMG 12228 / 1C / PRS 101 / PAO1) OX=208964 GN=PA5464 PE=4 SV=1	DUF4105 domain-containing protein	0	0	0	0	0.63	1	0.7	0.27	0	0	0	0	0	0	0	0	0	0	0.03	0		0.22
PAO1(PHIKZ)	PAO1	Q9I4D7	tr|Q9I4D7|Q9I4D7_PSEAE Probable transcriptional regulator OS=Pseudomonas aeruginosa (strain ATCC 15692 / DSM 22644 / CIP 104116 / JCM 14847 / LMG 12228 / 1C / PRS 101 / PAO1) OX=208964 GN=PA1201 PE=3 SV=1	Probable transcriptional regulator	0	0.05	0.13	0.13	0.36	1	0.62	0.18	0.1	0	0	0	0	0	0	0	0	0	0	0		0
PAO1(PHIKZ)	PAO1	Q9HU41	sp|Q9HU41|HIS7_PSEAE Imidazoleglycerol-phosphate dehydratase OS=Pseudomonas aeruginosa (strain ATCC 15692 / DSM 22644 / CIP 104116 / JCM 14847 / LMG 12228 / 1C / PRS 101 / PAO1) OX=208964 GN=hisB PE=3 SV=1	Imidazoleglycerol-phosphate dehydratase	0	0.04	0.04	0	0.5	1	0.64	0.5	0.29	0.18	0.11	0.11	0.07	0.04	0.04	0	0	0	0	0		0
PAO1(PHIKZ)	PAO1	Q9HYP0	tr|Q9HYP0|Q9HYP0_PSEAE Gln-synt_C domain-containing protein OS=Pseudomonas aeruginosa (strain ATCC 15692 / DSM 22644 / CIP 104116 / JCM 14847 / LMG 12228 / 1C / PRS 101 / PAO1) OX=208964 GN=PA3356 PE=3 SV=1	Gln-synt_C domain-containing protein	0	0.1	0.07	0.03	0.52	1	0.48	0.66	0.17	0.1	0.1	0	0.03	0.03	0.07	0.03	0	0	0	0		0
PAO1(PHIKZ)	PAO1	Q9HZY5	sp|Q9HZY5|GREB_PSEAE Transcription elongation factor GreB OS=Pseudomonas aeruginosa (strain ATCC 15692 / DSM 22644 / CIP 104116 / JCM 14847 / LMG 12228 / 1C / PRS 101 / PAO1) OX=208964 GN=greB PE=3 SV=1	Transcription elongation factor GreB	0.13	0.13	0	0.25	0.46	1	0.83	0.75	0.46	0.08	0.08	0.04	0	0	0	0	0	0	0	0		0
PAO1(PHIKZ)	PAO1	Q9HUZ9	tr|Q9HUZ9|Q9HUZ9_PSEAE Nitrate-inducible formate dehydrogenase, gamma subunit OS=Pseudomonas aeruginosa (strain ATCC 15692 / DSM 22644 / CIP 104116 / JCM 14847 / LMG 12228 / 1C / PRS 101 / PAO1) OX=208964 GN=fdnI PE=3 SV=1	Nitrate-inducible formate dehydrogenase, gamma subunit	0.04	0.08	0.12	0.08	0.77	1	0.92	0.46	0.38	0	0	0	0	0	0	0	0	0	0	0		0
PAO1(PHIKZ)	PAO1	Q9HT17	sp|Q9HT17|ATPD_PSEAE ATP synthase subunit delta OS=Pseudomonas aeruginosa (strain ATCC 15692 / DSM 22644 / CIP 104116 / JCM 14847 / LMG 12228 / 1C / PRS 101 / PAO1) OX=208964 GN=atpH PE=3 SV=1	ATP synthase subunit delta	0.18	0.18	0.29	0.12	0.53	0.82	1	0.47	0.29	0.18	0.12	0.12	0.06	0.06	0.06	0	0	0	0	0		0.25
PAO1(PHIKZ)	POL	Q9HTM1	sp|Q9HTM1|RPOZ_PSEAE DNA-directed RNA polymerase subunit omega OS=Pseudomonas aeruginosa (strain ATCC 15692 / DSM 22644 / CIP 104116 / JCM 14847 / LMG 12228 / 1C / PRS 101 / PAO1) OX=208964 GN=rpoZ PE=3 SV=1	DNA-directed RNA polymerase subunit omega	0.05	0.14	0.14	0.09	0.45	0.68	1	0.5	0.27	0.45	0.14	0.23	0.09	0.09	0.09	0.05	0	0	0	0		0.02
PAO1(PHIKZ)	PAO1	Q9HVA6	tr|Q9HVA6|Q9HVA6_PSEAE Uncharacterized protein OS=Pseudomonas aeruginosa (strain ATCC 15692 / DSM 22644 / CIP 104116 / JCM 14847 / LMG 12228 / 1C / PRS 101 / PAO1) OX=208964 GN=PA4689 PE=4 SV=1	Uncharacterized protein	0	0	0	0	0.85	0.85	1	0.62	0.31	0.69	0.23	0.23	0.15	0.15	0.08	0.08	0	0.08	0.08	0.08		0.29
PAO1(PHIKZ)	PAO1	Q9I179	tr|Q9I179|Q9I179_PSEAE Probable non-ribosomal peptide synthetase OS=Pseudomonas aeruginosa (strain ATCC 15692 / DSM 22644 / CIP 104116 / JCM 14847 / LMG 12228 / 1C / PRS 101 / PAO1) OX=208964 GN=PA2402 PE=4 SV=1	Probable non-ribosomal peptide synthetase	0	0	0.08	0.23	0.85	1	0.85	0.54	0.38	0.54	0.23	0.23	0.08	0.15	0.08	0	0.08	0.15	0.15	0.15		0.24
PAO1(PHIKZ)	PAO1	Q9I6K5	tr|Q9I6K5|Q9I6K5_PSEAE Uncharacterized protein OS=Pseudomonas aeruginosa (strain ATCC 15692 / DSM 22644 / CIP 104116 / JCM 14847 / LMG 12228 / 1C / PRS 101 / PAO1) OX=208964 GN=PA0285 PE=4 SV=1	Uncharacterized protein	0	0	0	0.14	0.57	1	0.71	0.5	0.36	0.5	0.29	0.29	0.14	0.14	0.07	0	0	0.07	0.07	0.07		0.31
PAO1(PHIKZ)	PAO1	Q51551	sp|Q51551|PYRX_PSEAE Dihydroorotase-like protein OS=Pseudomonas aeruginosa (strain ATCC 15692 / DSM 22644 / CIP 104116 / JCM 14847 / LMG 12228 / 1C / PRS 101 / PAO1) OX=208964 GN=pyrC PE=3 SV=2	Dihydroorotase-like protein	0	0	0	0.12	0.8	1	0.6	0.4	0.2	0.32	0.16	0.12	0.04	0.04	0.04	0.04	0	0	0	0		0.02
PAO1(PHIKZ)	PAO1	Q9HXM5	tr|Q9HXM5|Q9HXM5_PSEAE Inosine-5-monophosphate dehydrogenase OS=Pseudomonas aeruginosa (strain ATCC 15692 / DSM 22644 / CIP 104116 / JCM 14847 / LMG 12228 / 1C / PRS 101 / PAO1) OX=208964 GN=guaB PE=1 SV=1	Inosine-5-monophosphate dehydrogenase	0	0	0	0.36	1	0.95	0.68	0.45	0.41	0.27	0.09	0.09	0.05	0.05	0.05	0	0	0	0	0		0.01
PAO1(PHIKZ)	PAO1	Q59653	sp|Q59653|PYRB_PSEAE Aspartate carbamoyltransferase OS=Pseudomonas aeruginosa (strain ATCC 15692 / DSM 22644 / CIP 104116 / JCM 14847 / LMG 12228 / 1C / PRS 101 / PAO1) OX=208964 GN=pyrB PE=3 SV=2	Aspartate carbamoyltransferase	0	0	0	0.14	1	1	0.81	0.52	0.33	0.33	0.14	0.1	0.05	0.05	0.05	0	0	0	0	0		0.04
PAO1(PHIKZ)	PAO1	P08308	sp|P08308|OTCC_PSEAE Ornithine carbamoyltransferase, catabolic OS=Pseudomonas aeruginosa (strain ATCC 15692 / DSM 22644 / CIP 104116 / JCM 14847 / LMG 12228 / 1C / PRS 101 / PAO1) OX=208964 GN=arcB PE=1 SV=3	Ornithine carbamoyltransferase, catabolic	0	0	0	0.13	0.96	1	0.7	0.48	0.43	0.3	0.13	0.09	0.04	0.04	0	0	0	0	0	0		0.01
PAO1(PHIKZ)	PAO1	Q9HVA2	sp|Q9HVA2|ILVC_PSEAE Ketol-acid reductoisomerase (NADP(+)) OS=Pseudomonas aeruginosa (strain ATCC 15692 / DSM 22644 / CIP 104116 / JCM 14847 / LMG 12228 / 1C / PRS 101 / PAO1) OX=208964 GN=ilvC PE=1 SV=1	Ketol-acid reductoisomerase (NADP(+))	0	0	0	0.13	0.88	1	0.67	0.42	0.33	0.33	0.13	0.08	0.04	0.04	0.04	0	0	0	0	0		0.01
PAO1(PHIKZ)	PAO1	P52002	sp|P52002|MEXB_PSEAE Multidrug resistance protein MexB OS=Pseudomonas aeruginosa (strain ATCC 15692 / DSM 22644 / CIP 104116 / JCM 14847 / LMG 12228 / 1C / PRS 101 / PAO1) OX=208964 GN=mexB PE=1 SV=2	Multidrug resistance protein MexB	0	0	0.11	0.39	0.72	1	0.61	0.39	0.22	0.28	0.17	0.11	0.06	0.06	0.06	0.06	0.06	0.06	0.11	0.11		0.18
PAO1(PHIKZ)	PAO1	O68822	sp|O68822|AMPA_PSEAE Cytosol aminopeptidase OS=Pseudomonas aeruginosa (strain ATCC 15692 / DSM 22644 / CIP 104116 / JCM 14847 / LMG 12228 / 1C / PRS 101 / PAO1) OX=208964 GN=pepA PE=3 SV=1	Cytosol aminopeptidase	0	0	0.11	0.47	0.84	1	0.79	0.47	0.47	0.37	0.16	0.16	0.05	0.05	0.05	0	0	0	0	0		0.03
PAO1(PHIKZ)	PAO1	Q9HT18	sp|Q9HT18|ATPA_PSEAE ATP synthase subunit alpha OS=Pseudomonas aeruginosa (strain ATCC 15692 / DSM 22644 / CIP 104116 / JCM 14847 / LMG 12228 / 1C / PRS 101 / PAO1) OX=208964 GN=atpA PE=3 SV=1	ATP synthase subunit alpha	0.07	0.14	0.29	0.43	0.79	1	0.86	0.57	0.5	0.57	0.21	0.21	0.14	0.07	0.07	0.07	0.07	0.07	0.07	0.07		0.1
PAO1(PHIKZ)	PAO1	Q9HT20	sp|Q9HT20|ATPB_PSEAE ATP synthase subunit beta OS=Pseudomonas aeruginosa (strain ATCC 15692 / DSM 22644 / CIP 104116 / JCM 14847 / LMG 12228 / 1C / PRS 101 / PAO1) OX=208964 GN=atpD PE=3 SV=1	ATP synthase subunit beta	0	0.08	0.15	0.46	0.92	1	0.77	0.62	0.46	0.46	0.23	0.23	0.15	0.15	0.15	0.08	0.08	0.08	0.15	0.08		0.17
PAO1(PHIKZ)	PAO1	Q9HT19	sp|Q9HT19|ATPG_PSEAE ATP synthase gamma chain OS=Pseudomonas aeruginosa (strain ATCC 15692 / DSM 22644 / CIP 104116 / JCM 14847 / LMG 12228 / 1C / PRS 101 / PAO1) OX=208964 GN=atpG PE=3 SV=1	ATP synthase gamma chain	0	0.07	0.21	0.5	0.93	1	0.79	0.57	0.43	0.5	0.29	0.21	0.14	0.14	0.07	0.07	0.07	0.07	0.07	0.07		0.15
PAO1(PHIKZ)	PAO1	G3XCW2	tr|G3XCW2|G3XCW2_PSEAE Efflux pump membrane transporter OS=Pseudomonas aeruginosa (strain ATCC 15692 / DSM 22644 / CIP 104116 / JCM 14847 / LMG 12228 / 1C / PRS 101 / PAO1) OX=208964 GN=PA2018 PE=3 SV=1	Efflux pump membrane transporter	0.38	0	0.31	0.44	0.69	1	0.63	0.31	0.38	0	0	0	0	0	0	0	0	0	0	0		0.33
PAO1(PHIKZ)	PAO1	Q9HWP9	tr|Q9HWP9|Q9HWP9_PSEAE HTH gntR-type domain-containing protein OS=Pseudomonas aeruginosa (strain ATCC 15692 / DSM 22644 / CIP 104116 / JCM 14847 / LMG 12228 / 1C / PRS 101 / PAO1) OX=208964 GN=PA4132 PE=3 SV=1	HTH gntR-type domain-containing protein	0	0.14	0.21	0.21	0.57	1	0.79	0.14	0.5	0.07	0.21	0.14	0	0	0	0	0.07	0.14	0.14	0.14		0.37
PAO1(PHIKZ)	PAO1	Q9I659	tr|Q9I659|Q9I659_PSEAE Probable ClpA/B protease ATP binding subunit OS=Pseudomonas aeruginosa (strain ATCC 15692 / DSM 22644 / CIP 104116 / JCM 14847 / LMG 12228 / 1C / PRS 101 / PAO1) OX=208964 GN=PA0459 PE=3 SV=1	Probable ClpA/B protease ATP binding subunit	0.07	0.27	0.67	0.47	0.67	0.87	1	0.6	0.33	0.13	0.07	0.07	0	0	0	0	0	0	0	0		0.21
PAO1(PHIKZ)	PAO1	Q9I1E6	tr|Q9I1E6|Q9I1E6_PSEAE Probable transcriptional regulator OS=Pseudomonas aeruginosa (strain ATCC 15692 / DSM 22644 / CIP 104116 / JCM 14847 / LMG 12228 / 1C / PRS 101 / PAO1) OX=208964 GN=PA2332 PE=4 SV=1	Probable transcriptional regulator	0.06	0.24	0.65	0.47	0.82	1	0.76	0.53	0.47	0.18	0.06	0.06	0	0	0	0	0	0	0	0		0.09
PAO1(PHIKZ)	PAO1	Q14T72	tr|Q14T72|Q14T72_PSEAE Formate dehydrogenase-O, major subunit OS=Pseudomonas aeruginosa (strain ATCC 15692 / DSM 22644 / CIP 104116 / JCM 14847 / LMG 12228 / 1C / PRS 101 / PAO1) OX=208964 GN=fdnG PE=4 SV=2	Formate dehydrogenase-O, major subunit	0	0.09	0.41	0.36	0.95	1	0.59	0.41	0.27	0.14	0.09	0.05	0	0	0	0	0	0	0	0		0.04
PAO1(PHIKZ)	PAO1	Q9HUC9	tr|Q9HUC9|Q9HUC9_PSEAE Primosomal protein N OS=Pseudomonas aeruginosa (strain ATCC 15692 / DSM 22644 / CIP 104116 / JCM 14847 / LMG 12228 / 1C / PRS 101 / PAO1) OX=208964 GN=priA PE=3 SV=1	Primosomal protein N	0	0.18	0.41	0.41	0.77	1	0.64	0.36	0.14	0.14	0.09	0.05	0	0	0	0	0	0	0	0		0.08
PAO1(PHIKZ)	PAO1	G3XCU6	tr|G3XCU6|G3XCU6_PSEAE Transcriptional regulator CysB OS=Pseudomonas aeruginosa (strain ATCC 15692 / DSM 22644 / CIP 104116 / JCM 14847 / LMG 12228 / 1C / PRS 101 / PAO1) OX=208964 GN=cysB PE=3 SV=1	Transcriptional regulator CysB	0	0.15	0.5	0.5	0.65	1	0.7	0.4	0.35	0.2	0.1	0.1	0.05	0.05	0.05	0	0	0	0	0		0.02
PAO1(PHIKZ)	PAO1	Q9HXH4	tr|Q9HXH4|Q9HXH4_PSEAE Lipopolysaccharide export system permease protein LptF OS=Pseudomonas aeruginosa (strain ATCC 15692 / DSM 22644 / CIP 104116 / JCM 14847 / LMG 12228 / 1C / PRS 101 / PAO1) OX=208964 GN=PA3828 PE=1 SV=1	Lipopolysaccharide export system permease protein LptF	0	0.06	0.56	0.5	0.69	1	0.56	0.38	0.31	0.19	0.13	0.13	0.06	0.06	0.06	0.06	0	0.06	0.06	0.06		0.22
PAO1(PHIKZ)	PAO1	Q9I0J3	sp|Q9I0J3|NUOJ_PSEAE NADH-quinone oxidoreductase subunit J OS=Pseudomonas aeruginosa (strain ATCC 15692 / DSM 22644 / CIP 104116 / JCM 14847 / LMG 12228 / 1C / PRS 101 / PAO1) OX=208964 GN=nuoJ PE=3 SV=1	NADH-quinone oxidoreductase subunit J	0	0.13	0.5	0.56	0.94	1	0.5	0.5	0.31	0.38	0.19	0.25	0.13	0	0	0	0	0.06	0.06	0.13		0.08
PAO1(PHIKZ)	PAO1	Q9HWB5	tr|Q9HWB5|Q9HWB5_PSEAE RecBCD enzyme subunit RecC OS=Pseudomonas aeruginosa (strain ATCC 15692 / DSM 22644 / CIP 104116 / JCM 14847 / LMG 12228 / 1C / PRS 101 / PAO1) OX=208964 GN=recC PE=3 SV=1	RecBCD enzyme subunit RecC	0	0.14	0.36	0.57	0.86	1	0.71	0.36	0.57	0.21	0.14	0.07	0.07	0	0	0	0	0.07	0.07	0.07		0.26
PAO1(PHIKZ)	PAO1	Q9I0I5	tr|Q9I0I5|Q9I0I5_PSEAE Probable transporter OS=Pseudomonas aeruginosa (strain ATCC 15692 / DSM 22644 / CIP 104116 / JCM 14847 / LMG 12228 / 1C / PRS 101 / PAO1) OX=208964 GN=PA2653 PE=4 SV=1	Probable transporter	0.12	0.18	0.35	0.59	0.71	1	0.71	0.41	0.41	0.35	0.06	0.12	0	0	0	0	0	0	0	0.12		0.13
PAO1(PHIKZ)	PAO1	Q9HV33	tr|Q9HV33|Q9HV33_PSEAE Uncharacterized protein OS=Pseudomonas aeruginosa (strain ATCC 15692 / DSM 22644 / CIP 104116 / JCM 14847 / LMG 12228 / 1C / PRS 101 / PAO1) OX=208964 GN=PA4775 PE=4 SV=1	Uncharacterized protein	0	0	0.5	0.5	0.88	1	0.38	0.5	0	0.25	0.13	0.13	0.13	0.13	0.25	0.13	0.25	0.38	0.13	0.13		0.53
PAO1(PHIKZ)	PAO1	Q9HUG3	tr|Q9HUG3|Q9HUG3_PSEAE N-acetylglucosaminylphosphatidylinositol deacetylase OS=Pseudomonas aeruginosa (strain ATCC 15692 / DSM 22644 / CIP 104116 / JCM 14847 / LMG 12228 / 1C / PRS 101 / PAO1) OX=208964 GN=PA5002 PE=3 SV=1	N-acetylglucosaminylphosphatidylinositol deacetylase	0.1	0.2	0.5	0.4	0.9	1	0.4	0.2	0.2	0.3	0.2	0.1	0.1	0	0.1	0	0.1	0.1	0.1	0.1		0.5
PAO1(PHIKZ)	PAO1	Q9I5A6	tr|Q9I5A6|Q9I5A6_PSEAE PlsC domain-containing protein OS=Pseudomonas aeruginosa (strain ATCC 15692 / DSM 22644 / CIP 104116 / JCM 14847 / LMG 12228 / 1C / PRS 101 / PAO1) OX=208964 GN=PA0834 PE=4 SV=1	PlsC domain-containing protein	0.13	0.38	0.63	0.38	0.88	1	0.5	0.38	0.13	0.13	0.13	0.13	0	0	0	0	0	0	0	0.13		0.58
PAO1(PHIKZ)	PAO1	P24559	sp|P24559|PILT_PSEAE Type IV pilus retractation ATPase PilT OS=Pseudomonas aeruginosa (strain ATCC 15692 / DSM 22644 / CIP 104116 / JCM 14847 / LMG 12228 / 1C / PRS 101 / PAO1) OX=208964 GN=pilT PE=1 SV=1	Type IV pilus retractation ATPase PilT	0	0	0.44	1	1	0.89	0.67	0.44	0.22	0.11	0.11	0.11	0	0	0	0.11	0	0.11	0.11	0.22		0.5
PAO1(PHIKZ)	PAO1	Q9I6I9	tr|Q9I6I9|Q9I6I9_PSEAE Spermidine/putrescine import ATP-binding protein PotA OS=Pseudomonas aeruginosa (strain ATCC 15692 / DSM 22644 / CIP 104116 / JCM 14847 / LMG 12228 / 1C / PRS 101 / PAO1) OX=208964 GN=spuF PE=3 SV=1	Spermidine/putrescine import ATP-binding protein PotA	0	0	0.47	0.76	0.76	1	0.53	0.24	0.24	0.06	0.12	0.12	0.06	0	0.06	0	0	0.06	0.06	0.18		0.2
PAO1(PHIKZ)	PAO1	P96963	sp|P96963|RADA_PSEAE DNA repair protein RadA OS=Pseudomonas aeruginosa (strain ATCC 15692 / DSM 22644 / CIP 104116 / JCM 14847 / LMG 12228 / 1C / PRS 101 / PAO1) OX=208964 GN=radA PE=3 SV=2	DNA repair protein RadA	0	0	0.47	0.93	1	0.93	0.73	0.33	0.27	0.13	0.07	0.07	0.07	0	0.07	0	0	0.07	0.07	0.07		0.22
PAO1(PHIKZ)	PAO1	Q9I537	tr|Q9I537|Q9I537_PSEAE Phosphatidylglycerol lysyltransferase OS=Pseudomonas aeruginosa (strain ATCC 15692 / DSM 22644 / CIP 104116 / JCM 14847 / LMG 12228 / 1C / PRS 101 / PAO1) OX=208964 GN=PA0920 PE=1 SV=1	Phosphatidylglycerol lysyltransferase	0	0	0.22	1	0.89	0.78	0.56	0.33	0.33	0.22	0.33	0.22	0.11	0.11	0.11	0	0	0.11	0.44	0.33		0.44
PAO1(PHIKZ)	PAO1	O68562	sp|O68562|BAME_PSEAE Outer membrane protein assembly factor BamE OS=Pseudomonas aeruginosa (strain ATCC 15692 / DSM 22644 / CIP 104116 / JCM 14847 / LMG 12228 / 1C / PRS 101 / PAO1) OX=208964 GN=bamE PE=1 SV=1	Outer membrane protein assembly factor BamE	0.1	0.2	0.4	0.7	1	0.6	0.5	0.3	0.2	0.2	0.1	0.1	0.1	0	0.1	0.1	0	0.1	0	0.1		0.53
PAO1(PHIKZ)	PAO1	Q9I0J1	sp|Q9I0J1|NUOL_PSEAE NADH-quinone oxidoreductase subunit L OS=Pseudomonas aeruginosa (strain ATCC 15692 / DSM 22644 / CIP 104116 / JCM 14847 / LMG 12228 / 1C / PRS 101 / PAO1) OX=208964 GN=nuoL PE=3 SV=1	NADH-quinone oxidoreductase subunit L	0	0.13	0.47	0.67	1	0.8	0.53	0.27	0.07	0.13	0.07	0	0	0	0	0	0	0	0.27	0.2		0.3
PAO1(PHIKZ)	PAO1	Q9I744	sp|Q9I744|TSSF1_PSEAE Type VI secretion system component TssF1 OS=Pseudomonas aeruginosa (strain ATCC 15692 / DSM 22644 / CIP 104116 / JCM 14847 / LMG 12228 / 1C / PRS 101 / PAO1) OX=208964 GN=tssF1 PE=1 SV=1	Type VI secretion system component TssF1	0	0.11	0.44	0.67	1	0.67	0.44	0.33	0	0.11	0.22	0.11	0.11	0	0	0	0.11	0.22	0.33	0.33		0.51
PAO1(PHIKZ)	PAO1	Q9HZP3	tr|Q9HZP3|Q9HZP3_PSEAE Uncharacterized protein OS=Pseudomonas aeruginosa (strain ATCC 15692 / DSM 22644 / CIP 104116 / JCM 14847 / LMG 12228 / 1C / PRS 101 / PAO1) OX=208964 GN=PA2955 PE=4 SV=1	Uncharacterized protein	0	0	0.38	0.25	1	0.44	0.53	0	0	0	0	0	0	0	0	0	0	0	0	0		0.16
PAO1(PHIKZ)	PAO1	Q9HU25	tr|Q9HU25|Q9HU25_PSEAE Multidrug resistance protein OS=Pseudomonas aeruginosa (strain ATCC 15692 / DSM 22644 / CIP 104116 / JCM 14847 / LMG 12228 / 1C / PRS 101 / PAO1) OX=208964 GN=PA5159 PE=3 SV=1	Multidrug resistance protein	0	0	0.44	0.31	1	0.56	0.44	0.03	0	0	0	0	0	0	0	0	0	0	0	0		0
PAO1(PHIKZ)	PAO1	Q9HYG9	tr|Q9HYG9|Q9HYG9_PSEAE Dihydromonapterin reductase, FolM OS=Pseudomonas aeruginosa (strain ATCC 15692 / DSM 22644 / CIP 104116 / JCM 14847 / LMG 12228 / 1C / PRS 101 / PAO1) OX=208964 GN=folM PE=4 SV=1	Dihydromonapterin reductase, FolM	0	0.05	0.41	0.24	1	0.54	0.46	0.03	0	0	0	0	0	0	0	0	0	0	0	0		0
PAO1(PHIKZ)	PAO1	Q9I6I8	tr|Q9I6I8|Q9I6I8_PSEAE Polyamine transport protein PotH OS=Pseudomonas aeruginosa (strain ATCC 15692 / DSM 22644 / CIP 104116 / JCM 14847 / LMG 12228 / 1C / PRS 101 / PAO1) OX=208964 GN=spuG PE=3 SV=1	Polyamine transport protein PotH	0	0.03	0.09	0.35	1	0.71	0.62	0.06	0	0.06	0.03	0.03	0.03	0.03	0	0	0	0	0	0		0
PAO1(PHIKZ)	PAO1	Q9HZG5	sp|Q9HZG5|DGTL2_PSEAE Deoxyguanosinetriphosphate triphosphohydrolase-like protein OS=Pseudomonas aeruginosa (strain ATCC 15692 / DSM 22644 / CIP 104116 / JCM 14847 / LMG 12228 / 1C / PRS 101 / PAO1) OX=208964 GN=dgt2 PE=3 SV=1	Deoxyguanosinetriphosphate triphosphohydrolase-like protein	0	0.03	0.1	0.58	1	0.87	0.29	0.16	0.16	0	0	0	0	0	0	0	0	0	0	0		0
PAO1(PHIKZ)	PAO1	G3XD58	tr|G3XD58|G3XD58_PSEAE ABC subunit of A-band LPS efflux transporter OS=Pseudomonas aeruginosa (strain ATCC 15692 / DSM 22644 / CIP 104116 / JCM 14847 / LMG 12228 / 1C / PRS 101 / PAO1) OX=208964 GN=wzt PE=3 SV=1	ABC subunit of A-band LPS efflux transporter	0	0	0.33	0.52	1	0.79	0.39	0	0	0	0	0	0	0	0	0	0	0	0	0		0.01
PAO1(PHIKZ)	PAO1	Q9HUF4	sp|Q9HUF4|GLNE_PSEAE Bifunctional glutamine synthetase adenylyltransferase/adenylyl-removing enzyme OS=Pseudomonas aeruginosa (strain ATCC 15692 / DSM 22644 / CIP 104116 / JCM 14847 / LMG 12228 / 1C / PRS 101 / PAO1) OX=208964 GN=glnE PE=3 SV=1	Bifunctional glutamine synthetase adenylyltransferase/adenylyl-removing enzyme	0	0.2	0.45	0.2	1	0.8	0.45	0.25	0.25	0	0	0.05	0	0	0	0	0.05	0.05	0.05	0.05		0.21
PAO1(PHIKZ)	PAO1	Q9HVM9	tr|Q9HVM9|Q9HVM9_PSEAE Type 4 fimbrial biogenesis protein PilX OS=Pseudomonas aeruginosa (strain ATCC 15692 / DSM 22644 / CIP 104116 / JCM 14847 / LMG 12228 / 1C / PRS 101 / PAO1) OX=208964 GN=pilX PE=4 SV=1	Type 4 fimbrial biogenesis protein PilX	0	0.05	0.33	0.52	0.95	1	0.62	0.1	0.29	0.38	0.14	0.1	0.1	0.05	0.05	0	0	0	0	0		0.04
PAO1(PHIKZ)	PAO1	Q9HVK8	tr|Q9HVK8|Q9HVK8_PSEAE Endopeptidase La OS=Pseudomonas aeruginosa (strain ATCC 15692 / DSM 22644 / CIP 104116 / JCM 14847 / LMG 12228 / 1C / PRS 101 / PAO1) OX=208964 GN=PA4576 PE=3 SV=1	Endopeptidase La	0.05	0.2	0.55	0.45	1	0.9	0.55	0.25	0.25	0.2	0.1	0.1	0.05	0.05	0.05	0	0	0	0	0.05		0.05
PAO1(PHIKZ)	PAO1	Q9HVW2	tr|Q9HVW2|Q9HVW2_PSEAE Intermembrane phospholipid transport system permease protein MlaE OS=Pseudomonas aeruginosa (strain ATCC 15692 / DSM 22644 / CIP 104116 / JCM 14847 / LMG 12228 / 1C / PRS 101 / PAO1) OX=208964 GN=PA4455 PE=1 SV=1	Intermembrane phospholipid transport system permease protein MlaE	0.04	0.04	0.52	0.57	1	0.87	0.39	0.22	0.22	0.17	0.09	0.04	0.04	0	0	0	0	0	0	0		0.03
PAO1(PHIKZ)	PAO1	Q9HUN1	tr|Q9HUN1|Q9HUN1_PSEAE Uncharacterized protein OS=Pseudomonas aeruginosa (strain ATCC 15692 / DSM 22644 / CIP 104116 / JCM 14847 / LMG 12228 / 1C / PRS 101 / PAO1) OX=208964 GN=PA4933 PE=4 SV=1	Uncharacterized protein	0.05	0.14	0.1	0.43	1	0.67	0.14	0.48	0.14	0.29	0.05	0.14	0.05	0.05	0.05	0	0	0	0	0		0.21
PAO1(PHIKZ)	PAO1	Q9HY18	tr|Q9HY18|Q9HY18_PSEAE Polyamine transport protein PotB OS=Pseudomonas aeruginosa (strain ATCC 15692 / DSM 22644 / CIP 104116 / JCM 14847 / LMG 12228 / 1C / PRS 101 / PAO1) OX=208964 GN=potB PE=3 SV=1	Polyamine transport protein PotB	0	0.12	0.5	0.5	1	0.69	0.27	0.38	0.12	0	0.04	0.04	0.04	0.04	0.04	0	0	0	0	0		0
PAO1(PHIKZ)	PAO1	Q9HW01	sp|Q9HW01|MURG_PSEAE UDP-N-acetylglucosamine--N-acetylmuramyl-(pentapeptide) pyrophosphoryl-undecaprenol N-acetylglucosamine transferase OS=Pseudomonas aeruginosa (strain ATCC 15692 / DSM 22644 / CIP 104116 / JCM 14847 / LMG 12228 / 1C / PRS 101 / PAO1) OX	UDP-N-acetylglucosamine--N-acetylmuramyl-(pentapeptide) pyrophosphoryl-undecaprenol N-acetylglucosamine transferase	0.04	0.13	0.22	0.83	1	0.74	0.52	0.09	0.09	0.04	0.04	0.04	0.04	0.04	0	0	0	0	0.04	0.04		0.09
PAO1(PHIKZ)	PAO1	Q9I439	tr|Q9I439|Q9I439_PSEAE Uncharacterized protein OS=Pseudomonas aeruginosa (strain ATCC 15692 / DSM 22644 / CIP 104116 / JCM 14847 / LMG 12228 / 1C / PRS 101 / PAO1) OX=208964 GN=PA1305 PE=4 SV=1	Uncharacterized protein	0.12	0.36	0.28	0.76	1	0.72	0.4	0.24	0.12	0	0	0	0	0	0	0	0	0	0	0		0
PAO1(PHIKZ)	PAO1	Q9HVJ7	tr|Q9HVJ7|Q9HVJ7_PSEAE Glutamate dehydrogenase OS=Pseudomonas aeruginosa (strain ATCC 15692 / DSM 22644 / CIP 104116 / JCM 14847 / LMG 12228 / 1C / PRS 101 / PAO1) OX=208964 GN=gdhA PE=3 SV=1	Glutamate dehydrogenase	0	0	0.11	0.89	1	0.71	0.46	0.25	0.11	0.04	0	0	0	0	0	0	0	0	0	0		0
PAO1(PHIKZ)	PAO1	Q9I739	sp|Q9I739|TSE6_PSEAE NAD(P)(+) glycohydrolase toxin Tse6 OS=Pseudomonas aeruginosa (strain ATCC 15692 / DSM 22644 / CIP 104116 / JCM 14847 / LMG 12228 / 1C / PRS 101 / PAO1) OX=208964 GN=tse6 PE=1 SV=1	NAD(P)(+) glycohydrolase toxin Tse6	0	0	0.04	0.92	1	0.81	0.58	0.31	0.15	0	0	0	0	0	0	0	0	0	0	0		0
PAO1(PHIKZ)	PAO1	P14165	sp|P14165|CISY_PSEAE Citrate synthase OS=Pseudomonas aeruginosa (strain ATCC 15692 / DSM 22644 / CIP 104116 / JCM 14847 / LMG 12228 / 1C / PRS 101 / PAO1) OX=208964 GN=gltA PE=1 SV=2	Citrate synthase	0	0	0.33	1	0.9	0.86	0.52	0.43	0.29	0.14	0.1	0.05	0.05	0	0	0	0	0	0	0		0
PAO1(PHIKZ)	PAO1	Q9HVL0	sp|Q9HVL0|Y4574_PSEAE UPF0114 protein PA4574 OS=Pseudomonas aeruginosa (strain ATCC 15692 / DSM 22644 / CIP 104116 / JCM 14847 / LMG 12228 / 1C / PRS 101 / PAO1) OX=208964 GN=PA4574 PE=3 SV=1	UPF0114 protein PA4574	0	0	0.41	1	0.86	0.73	0.41	0.32	0.27	0.18	0.09	0.05	0.05	0.05	0.09	0.05	0	0	0	0		0
PAO1(PHIKZ)	PAO1	Q9I680	tr|Q9I680|Q9I680_PSEAE Cytosine deaminase OS=Pseudomonas aeruginosa (strain ATCC 15692 / DSM 22644 / CIP 104116 / JCM 14847 / LMG 12228 / 1C / PRS 101 / PAO1) OX=208964 GN=codA PE=4 SV=1	Cytosine deaminase	0	0	0.32	0.86	1	1	0.64	0.32	0.09	0.18	0.05	0.05	0	0	0	0	0	0	0	0		0
PAO1(PHIKZ)	PAO1	Q9HT05	sp|Q9HT05|RNPA_PSEAE Ribonuclease P protein component OS=Pseudomonas aeruginosa (strain ATCC 15692 / DSM 22644 / CIP 104116 / JCM 14847 / LMG 12228 / 1C / PRS 101 / PAO1) OX=208964 GN=rnpA PE=3 SV=1	Ribonuclease P protein component	0	0	0.05	1	0.95	0.9	0.86	0.38	0.29	0.1	0.1	0.05	0	0	0	0	0	0	0	0		0
PAO1(PHIKZ)	PAO1	Q9X4G0	sp|Q9X4G0|HGD_PSEAE Homogentisate 1,2-dioxygenase OS=Pseudomonas aeruginosa (strain ATCC 15692 / DSM 22644 / CIP 104116 / JCM 14847 / LMG 12228 / 1C / PRS 101 / PAO1) OX=208964 GN=hmgA PE=3 SV=2	Homogentisate 1,2-dioxygenase	0	0	0.08	1	0.85	1	0.5	0.23	0.19	0	0	0	0	0	0	0	0	0	0	0		0
PAO1(PHIKZ)	PAO1	Q9I3W7	tr|Q9I3W7|Q9I3W7_PSEAE N-acetyltransferase domain-containing protein OS=Pseudomonas aeruginosa (strain ATCC 15692 / DSM 22644 / CIP 104116 / JCM 14847 / LMG 12228 / 1C / PRS 101 / PAO1) OX=208964 GN=PA1377 PE=1 SV=1	N-acetyltransferase domain-containing protein	0	0	0.12	1	0.85	0.96	0.46	0.19	0.23	0	0	0	0	0	0	0	0	0	0	0		0
PAO1(PHIKZ)	PAO1	Q9I3X2	tr|Q9I3X2|Q9I3X2_PSEAE DNA helicase OS=Pseudomonas aeruginosa (strain ATCC 15692 / DSM 22644 / CIP 104116 / JCM 14847 / LMG 12228 / 1C / PRS 101 / PAO1) OX=208964 GN=PA1372 PE=4 SV=1	DNA helicase	0	0	0.21	0.79	1	0.86	0.64	0.36	0.57	0.21	0.07	0.07	0.07	0.07	0.07	0.07	0.07	0.14	0.14	0.14		0.22
PAO1(PHIKZ)	PAO1	Q9HYI2	tr|Q9HYI2|Q9HYI2_PSEAE Probable transcriptional regulator OS=Pseudomonas aeruginosa (strain ATCC 15692 / DSM 22644 / CIP 104116 / JCM 14847 / LMG 12228 / 1C / PRS 101 / PAO1) OX=208964 GN=PA3423 PE=4 SV=1	Probable transcriptional regulator	0	0	0.46	0.25	0.96	1	0.83	0.67	0	0	0	0	0	0	0	0	0	0	0	0		0
PAO1(PHIKZ)	PAO1	Q9I157	tr|Q9I157|Q9I157_PSEAE PvdL OS=Pseudomonas aeruginosa (strain ATCC 15692 / DSM 22644 / CIP 104116 / JCM 14847 / LMG 12228 / 1C / PRS 101 / PAO1) OX=208964 GN=pvdL PE=4 SV=1	PvdL	0	0.1	0.14	0.33	1	0.9	0.67	0.33	0.24	0.1	0.1	0.1	0	0	0	0	0	0	0	0.05		0.14
PAO1(PHIKZ)	PAO1	Q9I4L1	sp|Q9I4L1|DGTP_PSEAE Probable deoxyguanosinetriphosphate triphosphohydrolase OS=Pseudomonas aeruginosa (strain ATCC 15692 / DSM 22644 / CIP 104116 / JCM 14847 / LMG 12228 / 1C / PRS 101 / PAO1) OX=208964 GN=dgt PE=3 SV=1	Probable deoxyguanosinetriphosphate triphosphohydrolase	0	0.03	0.03	0.41	1	0.86	0.59	0.34	0.14	0	0	0	0	0	0	0	0	0	0	0		0
PAO1(PHIKZ)	PAO1	Q9S586	sp|Q9S586|GPH1_PSEAE Phosphoglycolate phosphatase 1 OS=Pseudomonas aeruginosa (strain ATCC 15692 / DSM 22644 / CIP 104116 / JCM 14847 / LMG 12228 / 1C / PRS 101 / PAO1) OX=208964 GN=gph1 PE=3 SV=1	Phosphoglycolate phosphatase 1	0	0.04	0.04	0.41	0.81	1	0.52	0.41	0.04	0	0	0	0	0	0	0	0	0	0	0		0.12
PAO1(PHIKZ)	PAO1	Q9I670	tr|Q9I670|Q9I670_PSEAE Probable transcriptional regulator OS=Pseudomonas aeruginosa (strain ATCC 15692 / DSM 22644 / CIP 104116 / JCM 14847 / LMG 12228 / 1C / PRS 101 / PAO1) OX=208964 GN=PA0448 PE=3 SV=1	Probable transcriptional regulator	0	0	0.22	0.57	0.96	1	0.61	0.39	0.13	0.13	0	0	0	0	0	0	0	0	0.3	0		0
PAO1(PHIKZ)	PAO1	Q9I4N8	tr|Q9I4N8|Q9I4N8_PSEAE Flagellar glycosyl transferase, FgtA OS=Pseudomonas aeruginosa (strain ATCC 15692 / DSM 22644 / CIP 104116 / JCM 14847 / LMG 12228 / 1C / PRS 101 / PAO1) OX=208964 GN=fgtA PE=4 SV=1	Flagellar glycosyl transferase, FgtA	0	0	0.08	0.63	1	0.96	0.58	0.29	0.25	0.13	0.04	0	0	0	0	0	0	0	0	0		0.03
PAO1(PHIKZ)	PAO1	Q59643	sp|Q59643|HEM2_PSEAE Delta-aminolevulinic acid dehydratase OS=Pseudomonas aeruginosa (strain ATCC 15692 / DSM 22644 / CIP 104116 / JCM 14847 / LMG 12228 / 1C / PRS 101 / PAO1) OX=208964 GN=hemB PE=1 SV=1	Delta-aminolevulinic acid dehydratase	0	0	0.09	0.74	1	0.87	0.57	0.3	0.3	0.22	0.09	0.04	0.04	0	0	0	0	0	0	0		0
PAO1(PHIKZ)	PAO1	Q9HTS6	tr|Q9HTS6|Q9HTS6_PSEAE Nucleoside diphosphate kinase regulator OS=Pseudomonas aeruginosa (strain ATCC 15692 / DSM 22644 / CIP 104116 / JCM 14847 / LMG 12228 / 1C / PRS 101 / PAO1) OX=208964 GN=rnk PE=4 SV=1	Nucleoside diphosphate kinase regulator	0.25	0.81	0.94	1	0.16	0	0	0	0	0	0	0	0	0	0	0	0	0	0	0		0
PAO1(PHIKZ)	PAO1	Q9I418	tr|Q9I418|Q9I418_PSEAE L-threonine dehydratase OS=Pseudomonas aeruginosa (strain ATCC 15692 / DSM 22644 / CIP 104116 / JCM 14847 / LMG 12228 / 1C / PRS 101 / PAO1) OX=208964 GN=ilvA2 PE=3 SV=1	L-threonine dehydratase	0.03	0.55	1	0.85	0.24	0.06	0.03	0	0	0	0	0	0	0	0	0	0	0	0	0		0.09
PAO1(PHIKZ)	PAO1	Q9HVD7	sp|Q9HVD7|HEMH_PSEAE Ferrochelatase OS=Pseudomonas aeruginosa (strain ATCC 15692 / DSM 22644 / CIP 104116 / JCM 14847 / LMG 12228 / 1C / PRS 101 / PAO1) OX=208964 GN=hemH PE=3 SV=1	Ferrochelatase	0.19	0.37	0.7	1	0.44	0.41	0.26	0.11	0.07	0	0	0	0	0	0	0	0	0	0	0		0.03
PAO1(PHIKZ)	PAO1	Q9HU23	tr|Q9HU23|Q9HU23_PSEAE dTDP-4-dehydrorhamnose reductase OS=Pseudomonas aeruginosa (strain ATCC 15692 / DSM 22644 / CIP 104116 / JCM 14847 / LMG 12228 / 1C / PRS 101 / PAO1) OX=208964 GN=rmlD PE=3 SV=1	dTDP-4-dehydrorhamnose reductase	0.12	0.58	0.96	1	0.54	0.31	0.19	0.08	0.04	0.04	0	0	0	0	0	0	0	0	0	0		0
PAO1(PHIKZ)	PAO1	Q9HUW2	tr|Q9HUW2|Q9HUW2_PSEAE Znf/thioredoxin_put domain-containing protein OS=Pseudomonas aeruginosa (strain ATCC 15692 / DSM 22644 / CIP 104116 / JCM 14847 / LMG 12228 / 1C / PRS 101 / PAO1) OX=208964 GN=PA4851 PE=4 SV=1	Znf/thioredoxin_put domain-containing protein	0.26	0.61	1	0.96	0.48	0.39	0.22	0.09	0.17	0	0	0	0	0	0	0	0	0	0	0		0.05
PAO1(PHIKZ)	PAO1	Q9HU51	tr|Q9HU51|Q9HU51_PSEAE Peptidase_M23 domain-containing protein OS=Pseudomonas aeruginosa (strain ATCC 15692 / DSM 22644 / CIP 104116 / JCM 14847 / LMG 12228 / 1C / PRS 101 / PAO1) OX=208964 GN=PA5133 PE=4 SV=1	Peptidase_M23 domain-containing protein	0.25	0.58	1	0.92	0.5	0.33	0.21	0.08	0.08	0	0	0	0	0	0	0	0	0	0	0		0.05
PAO1(PHIKZ)	PAO1	Q9I002	tr|Q9I002|Q9I002_PSEAE Probable enoyl-CoA hydratase/isomerase OS=Pseudomonas aeruginosa (strain ATCC 15692 / DSM 22644 / CIP 104116 / JCM 14847 / LMG 12228 / 1C / PRS 101 / PAO1) OX=208964 GN=PA2841 PE=3 SV=1	Probable enoyl-CoA hydratase/isomerase	0.04	0.43	1	0.93	0.57	0.43	0.14	0	0	0	0	0	0	0	0	0	0	0	0	0		0
PAO1(PHIKZ)	PAO1	Q9I023	tr|Q9I023|Q9I023_PSEAE Uncharacterized protein OS=Pseudomonas aeruginosa (strain ATCC 15692 / DSM 22644 / CIP 104116 / JCM 14847 / LMG 12228 / 1C / PRS 101 / PAO1) OX=208964 GN=PA2820 PE=4 SV=1	Uncharacterized protein	0.18	0.46	1	0.82	0.43	0.46	0.14	0.07	0	0	0	0	0	0	0	0	0	0	0	0		0
PAO1(PHIKZ)	PAO1	Q9I0X4	sp|Q9I0X4|CATC_PSEAE Muconolactone Delta-isomerase OS=Pseudomonas aeruginosa (strain ATCC 15692 / DSM 22644 / CIP 104116 / JCM 14847 / LMG 12228 / 1C / PRS 101 / PAO1) OX=208964 GN=catC PE=3 SV=1	Muconolactone Delta-isomerase	0.03	0.45	1	0.87	0.32	0.26	0.19	0	0.06	0.03	0	0	0	0	0	0	0	0	0	0		0
PAO1(PHIKZ)	PAO1	Q9I1L6	tr|Q9I1L6|Q9I1L6_PSEAE L-asparaginase I OS=Pseudomonas aeruginosa (strain ATCC 15692 / DSM 22644 / CIP 104116 / JCM 14847 / LMG 12228 / 1C / PRS 101 / PAO1) OX=208964 GN=ansA PE=3 SV=1	L-asparaginase I	0.03	0.62	1	0.86	0.38	0.38	0.1	0.07	0	0	0	0	0	0	0	0	0	0	0	0		0
PAO1(PHIKZ)	PAO1	Q9HUD2	tr|Q9HUD2|Q9HUD2_PSEAE Peptidase_M48 domain-containing protein OS=Pseudomonas aeruginosa (strain ATCC 15692 / DSM 22644 / CIP 104116 / JCM 14847 / LMG 12228 / 1C / PRS 101 / PAO1) OX=208964 GN=PA5047 PE=4 SV=1	Peptidase_M48 domain-containing protein	0.14	0.62	0.93	1	0.45	0.34	0	0	0	0	0	0	0	0	0	0	0	0	0	0		0
PAO1(PHIKZ)	PAO1	Q9I2A2	tr|Q9I2A2|Q9I2A2_PSEAE Fumarylacetoacetase OS=Pseudomonas aeruginosa (strain ATCC 15692 / DSM 22644 / CIP 104116 / JCM 14847 / LMG 12228 / 1C / PRS 101 / PAO1) OX=208964 GN=fahA PE=4 SV=1	Fumarylacetoacetase	0.07	0.54	1	0.57	0.5	0.46	0.25	0.11	0	0.04	0	0.04	0	0	0	0	0	0	0	0		0
PAO1(PHIKZ)	PAO1	P34002	sp|P34002|AROB_PSEAE 3-dehydroquinate synthase OS=Pseudomonas aeruginosa (strain ATCC 15692 / DSM 22644 / CIP 104116 / JCM 14847 / LMG 12228 / 1C / PRS 101 / PAO1) OX=208964 GN=aroB PE=3 SV=2	3-dehydroquinate synthase	0.07	0.52	1	0.55	0.52	0.41	0.17	0.1	0.03	0	0	0	0	0	0	0	0	0	0	0		0.02
PAO1(PHIKZ)	PAO1	Q9HT76	tr|Q9HT76|Q9HT76_PSEAE Vitamin B12-dependent ribonucleotide reductase OS=Pseudomonas aeruginosa (strain ATCC 15692 / DSM 22644 / CIP 104116 / JCM 14847 / LMG 12228 / 1C / PRS 101 / PAO1) OX=208964 GN=nrdJa PE=3 SV=1	Vitamin B12-dependent ribonucleotide reductase	0.07	0.5	1	0.61	0.57	0.39	0.21	0.11	0.04	0.04	0	0	0	0	0	0	0	0	0	0		0
PAO1(PHIKZ)	PAO1	Q9I6H4	tr|Q9I6H4|Q9I6H4_PSEAE FAD-binding PCMH-type domain-containing protein OS=Pseudomonas aeruginosa (strain ATCC 15692 / DSM 22644 / CIP 104116 / JCM 14847 / LMG 12228 / 1C / PRS 101 / PAO1) OX=208964 GN=PA0317 PE=4 SV=1	FAD-binding PCMH-type domain-containing protein	0.04	0.5	1	0.57	0.54	0.43	0.21	0.07	0.04	0.04	0.04	0	0	0	0	0	0	0	0	0		0.01
PAO1(PHIKZ)	PAO1	Q9I603	tr|Q9I603|Q9I603_PSEAE Probable transcriptional regulator OS=Pseudomonas aeruginosa (strain ATCC 15692 / DSM 22644 / CIP 104116 / JCM 14847 / LMG 12228 / 1C / PRS 101 / PAO1) OX=208964 GN=PA0533 PE=4 SV=1	Probable transcriptional regulator	0.03	0.53	1	0.5	0.5	0.37	0.3	0.1	0	0	0	0	0	0	0	0	0	0	0	0		0
PAO1(PHIKZ)	PAO1	Q9HU22	tr|Q9HU22|Q9HU22_PSEAE Glucose-1-phosphate thymidylyltransferase OS=Pseudomonas aeruginosa (strain ATCC 15692 / DSM 22644 / CIP 104116 / JCM 14847 / LMG 12228 / 1C / PRS 101 / PAO1) OX=208964 GN=rmlA PE=1 SV=1	Glucose-1-phosphate thymidylyltransferase	0.07	0.43	1	0.6	0.47	0.37	0.23	0.1	0.03	0	0	0	0	0	0	0	0	0	0	0		0
PAO1(PHIKZ)	PAO1	Q9HZ95	sp|Q9HZ95|DUSC_PSEAE tRNA-dihydrouridine(16) synthase OS=Pseudomonas aeruginosa (strain ATCC 15692 / DSM 22644 / CIP 104116 / JCM 14847 / LMG 12228 / 1C / PRS 101 / PAO1) OX=208964 GN=dusC PE=3 SV=1	tRNA-dihydrouridine(16) synthase	0.03	0.48	1	0.55	0.52	0.35	0.23	0.06	0	0	0	0	0	0	0	0	0	0	0	0		0
PAO1(PHIKZ)	PAO1	G3XD25	tr|G3XD25|G3XD25_PSEAE Resistance-Nodulation-Cell Division (RND) multidrug efflux membrane fusion protein MexC OS=Pseudomonas aeruginosa (strain ATCC 15692 / DSM 22644 / CIP 104116 / JCM 14847 / LMG 12228 / 1C / PRS 101 / PAO1) OX=208964 GN=mexC PE=3 SV=1	Resistance-Nodulation-Cell Division (RND) multidrug efflux membrane fusion protein MexC	0.07	0.46	1	0.57	0.57	0.25	0.25	0.14	0.04	0.04	0	0.04	0	0	0	0	0	0	0	0		0.04
PAO1(PHIKZ)	PAO1	Q9HXZ4	sp|Q9HXZ4|PYRG_PSEAE CTP synthase OS=Pseudomonas aeruginosa (strain ATCC 15692 / DSM 22644 / CIP 104116 / JCM 14847 / LMG 12228 / 1C / PRS 101 / PAO1) OX=208964 GN=pyrG PE=3 SV=1	CTP synthase	0.04	0.46	1	0.54	0.54	0.36	0.18	0.11	0.07	0.04	0.04	0.04	0	0	0	0	0	0	0	0		0.03
PAO1(PHIKZ)	PAO1	Q9HXM6	sp|Q9HXM6|GUAA_PSEAE GMP synthase [glutamine-hydrolyzing] OS=Pseudomonas aeruginosa (strain ATCC 15692 / DSM 22644 / CIP 104116 / JCM 14847 / LMG 12228 / 1C / PRS 101 / PAO1) OX=208964 GN=guaA PE=3 SV=1	GMP synthase [glutamine-hydrolyzing]	0.04	0.5	1	0.57	0.54	0.32	0.18	0.07	0.07	0.07	0.04	0.04	0	0	0	0	0	0	0	0		0.02
PAO1(PHIKZ)	PAO1	G3XDA2	tr|G3XDA2|G3XDA2_PSEAE 3-oxoacyl-[acyl-carrier-protein] synthase 2 OS=Pseudomonas aeruginosa (strain ATCC 15692 / DSM 22644 / CIP 104116 / JCM 14847 / LMG 12228 / 1C / PRS 101 / PAO1) OX=208964 GN=fabF1 PE=1 SV=1	3-oxoacyl-[acyl-carrier-protein] synthase 2	0.04	0.52	1	0.59	0.52	0.33	0.19	0.11	0.04	0.04	0.04	0.04	0	0	0	0	0	0	0	0		0.06
PAO1(PHIKZ)	PAO1	Q9I4I2	tr|Q9I4I2|Q9I4I2_PSEAE Ribonucleoside-diphosphate reductase subunit beta OS=Pseudomonas aeruginosa (strain ATCC 15692 / DSM 22644 / CIP 104116 / JCM 14847 / LMG 12228 / 1C / PRS 101 / PAO1) OX=208964 GN=nrdB PE=3 SV=1	Ribonucleoside-diphosphate reductase subunit beta	0.12	0.58	1	0.65	0.5	0.31	0.19	0.08	0.04	0.04	0.04	0.04	0	0	0	0	0	0	0	0		0.04
PAO1(PHIKZ)	PAO1	Q9HXJ5	sp|Q9HXJ5|SYH_PSEAE Histidine--tRNA ligase OS=Pseudomonas aeruginosa (strain ATCC 15692 / DSM 22644 / CIP 104116 / JCM 14847 / LMG 12228 / 1C / PRS 101 / PAO1) OX=208964 GN=hisS PE=3 SV=1	Histidine--tRNA ligase	0.07	0.52	1	0.59	0.52	0.34	0.17	0.1	0.03	0	0	0.03	0	0	0	0	0	0	0	0		0.01
PAO1(PHIKZ)	PAO1	Q9HU73	sp|Q9HU73|F16PA_PSEAE Fructose-1,6-bisphosphatase class 1 OS=Pseudomonas aeruginosa (strain ATCC 15692 / DSM 22644 / CIP 104116 / JCM 14847 / LMG 12228 / 1C / PRS 101 / PAO1) OX=208964 GN=fbp PE=3 SV=1	Fructose-1,6-bisphosphatase class 1	0.07	0.54	1	0.64	0.5	0.36	0.18	0.11	0.04	0.04	0	0	0	0	0	0	0	0	0	0		0.01
PAO1(PHIKZ)	PAO1	Q9HXI8	sp|Q9HXI8|ISCS_PSEAE Cysteine desulfurase IscS OS=Pseudomonas aeruginosa (strain ATCC 15692 / DSM 22644 / CIP 104116 / JCM 14847 / LMG 12228 / 1C / PRS 101 / PAO1) OX=208964 GN=iscS PE=3 SV=1	Cysteine desulfurase IscS	0.07	0.48	1	0.55	0.48	0.38	0.21	0.07	0.07	0.03	0.03	0	0	0	0	0	0	0	0	0		0.01
PAO1(PHIKZ)	PAO1	P19572	sp|P19572|DCDA_PSEAE Diaminopimelate decarboxylase OS=Pseudomonas aeruginosa (strain ATCC 15692 / DSM 22644 / CIP 104116 / JCM 14847 / LMG 12228 / 1C / PRS 101 / PAO1) OX=208964 GN=lysA PE=3 SV=2	Diaminopimelate decarboxylase	0.12	0.5	1	0.58	0.5	0.38	0.23	0.08	0.08	0.04	0	0.04	0	0	0	0	0	0	0	0		0.05
PAO1(PHIKZ)	PAO1	Q9I2V5	sp|Q9I2V5|ACNB_PSEAE Aconitate hydratase B OS=Pseudomonas aeruginosa (strain ATCC 15692 / DSM 22644 / CIP 104116 / JCM 14847 / LMG 12228 / 1C / PRS 101 / PAO1) OX=208964 GN=acnB PE=3 SV=1	Aconitate hydratase B	0.11	0.52	1	0.56	0.48	0.37	0.19	0.11	0.07	0.07	0.04	0.04	0.04	0	0.04	0	0	0	0	0		0.03
PAO1(PHIKZ)	PAO1	Q9I669	tr|Q9I669|Q9I669_PSEAE HotDog ACOT-type domain-containing protein OS=Pseudomonas aeruginosa (strain ATCC 15692 / DSM 22644 / CIP 104116 / JCM 14847 / LMG 12228 / 1C / PRS 101 / PAO1) OX=208964 GN=PA0449 PE=3 SV=1	HotDog ACOT-type domain-containing protein	0.04	0.68	1	0.54	0.57	0.32	0.21	0.07	0.07	0.04	0	0	0	0	0	0	0	0	0	0		0
PAO1(PHIKZ)	PAO1	Q9I382	sp|Q9I382|SELU_PSEAE tRNA 2-selenouridine synthase OS=Pseudomonas aeruginosa (strain ATCC 15692 / DSM 22644 / CIP 104116 / JCM 14847 / LMG 12228 / 1C / PRS 101 / PAO1) OX=208964 GN=selU PE=3 SV=1	tRNA 2-selenouridine synthase	0.07	0.55	1	0.52	0.62	0.38	0.17	0.1	0.03	0	0	0	0	0	0	0	0	0	0	0		0
PAO1(PHIKZ)	PAO1	Q9HV36	tr|Q9HV36|Q9HV36_PSEAE Probable ferredoxin OS=Pseudomonas aeruginosa (strain ATCC 15692 / DSM 22644 / CIP 104116 / JCM 14847 / LMG 12228 / 1C / PRS 101 / PAO1) OX=208964 GN=PA4772 PE=4 SV=1	Probable ferredoxin	0.11	0.59	1	0.56	0.52	0.37	0.22	0.07	0.07	0.04	0	0	0	0	0	0	0	0	0	0		0.03
PAO1(PHIKZ)	PAO1	Q9HT09	sp|Q9HT09|MNMG_PSEAE tRNA uridine 5-carboxymethylaminomethyl modification enzyme MnmG OS=Pseudomonas aeruginosa (strain ATCC 15692 / DSM 22644 / CIP 104116 / JCM 14847 / LMG 12228 / 1C / PRS 101 / PAO1) OX=208964 GN=mnmG PE=3 SV=1	tRNA uridine 5-carboxymethylaminomethyl modification enzyme MnmG	0.12	0.58	1	0.54	0.58	0.38	0.23	0.08	0.04	0.04	0	0	0	0	0	0	0	0	0	0		0.06
PAO1(PHIKZ)	PAO1	Q9I5G7	sp|Q9I5G7|LEP_PSEAE Signal peptidase I OS=Pseudomonas aeruginosa (strain ATCC 15692 / DSM 22644 / CIP 104116 / JCM 14847 / LMG 12228 / 1C / PRS 101 / PAO1) OX=208964 GN=lepB PE=3 SV=1	Signal peptidase I	0.17	0.52	1	0.55	0.52	0.34	0.21	0.07	0.03	0	0	0	0	0	0	0	0	0	0	0		0
PAO1(PHIKZ)	PAO1	Q9HWI0	sp|Q9HWI0|DDLA_PSEAE D-alanine--D-alanine ligase A OS=Pseudomonas aeruginosa (strain ATCC 15692 / DSM 22644 / CIP 104116 / JCM 14847 / LMG 12228 / 1C / PRS 101 / PAO1) OX=208964 GN=ddlA PE=3 SV=1	D-alanine--D-alanine ligase A	0.2	0.5	1	0.57	0.57	0.33	0.13	0.03	0	0	0	0	0	0	0	0	0	0	0	0		0
PAO1(PHIKZ)	PAO1	Q9I557	tr|Q9I557|Q9I557_PSEAE Arginine/ornithine transport protein AotQ OS=Pseudomonas aeruginosa (strain ATCC 15692 / DSM 22644 / CIP 104116 / JCM 14847 / LMG 12228 / 1C / PRS 101 / PAO1) OX=208964 GN=aotQ PE=3 SV=1	Arginine/ornithine transport protein AotQ	0.13	0.5	1	0.6	0.57	0.33	0.17	0.03	0	0	0	0	0	0	0	0	0	0	0	0		0
PAO1(PHIKZ)	PAO1	Q9HYY4	tr|Q9HYY4|Q9HYY4_PSEAE Probable oxidoreductase OS=Pseudomonas aeruginosa (strain ATCC 15692 / DSM 22644 / CIP 104116 / JCM 14847 / LMG 12228 / 1C / PRS 101 / PAO1) OX=208964 GN=PA3256 PE=4 SV=1	Probable oxidoreductase	0.15	0.52	1	0.56	0.52	0.3	0.15	0.04	0.04	0	0	0	0	0	0	0	0	0	0.04	0		0.09
PAO1(PHIKZ)	PAO1	G3XD01	sp|G3XD01|WBPD_PSEAE UDP-2-acetamido-3-amino-2,3-dideoxy-D-glucuronate N-acetyltransferase OS=Pseudomonas aeruginosa (strain ATCC 15692 / DSM 22644 / CIP 104116 / JCM 14847 / LMG 12228 / 1C / PRS 101 / PAO1) OX=208964 GN=wbpD PE=1 SV=1	UDP-2-acetamido-3-amino-2,3-dideoxy-D-glucuronate N-acetyltransferase	0.16	0.6	1	0.52	0.56	0.28	0.12	0.04	0.04	0.04	0	0.04	0	0	0.04	0	0	0.04	0.04	0.04		0.12
PAO1(PHIKZ)	PAO1	G3XCZ5	tr|G3XCZ5|G3XCZ5_PSEAE Arginine/ornithine transport protein AotM OS=Pseudomonas aeruginosa (strain ATCC 15692 / DSM 22644 / CIP 104116 / JCM 14847 / LMG 12228 / 1C / PRS 101 / PAO1) OX=208964 GN=aotM PE=3 SV=1	Arginine/ornithine transport protein AotM	0.21	0.63	1	0.54	0.63	0.46	0.29	0.08	0.17	0.13	0.04	0	0	0	0	0	0	0	0	0		0
PAO1(PHIKZ)	PAO1	Q9HXI4	sp|Q9HXI4|SUHB_PSEAE Nus factor SuhB OS=Pseudomonas aeruginosa (strain ATCC 15692 / DSM 22644 / CIP 104116 / JCM 14847 / LMG 12228 / 1C / PRS 101 / PAO1) OX=208964 GN=suhB PE=1 SV=1	Nus factor SuhB	0.16	0.6	1	0.56	0.6	0.4	0.24	0.08	0.08	0.08	0.04	0.04	0	0	0	0	0	0	0	0		0.03
PAO1(PHIKZ)	PAO1	Q9HWD2	sp|Q9HWD2|EFG1_PSEAE Elongation factor G 1 OS=Pseudomonas aeruginosa (strain ATCC 15692 / DSM 22644 / CIP 104116 / JCM 14847 / LMG 12228 / 1C / PRS 101 / PAO1) OX=208964 GN=fusA PE=1 SV=1	Elongation factor G 1	0.17	0.58	1	0.58	0.58	0.46	0.29	0.13	0.08	0.08	0.04	0.04	0	0	0	0	0	0	0	0		0.02
PAO1(PHIKZ)	PAO1	Q9HZF8	sp|Q9HZF8|PYRD_PSEAE Dihydroorotate dehydrogenase (quinone) OS=Pseudomonas aeruginosa (strain ATCC 15692 / DSM 22644 / CIP 104116 / JCM 14847 / LMG 12228 / 1C / PRS 101 / PAO1) OX=208964 GN=pyrD PE=3 SV=1	Dihydroorotate dehydrogenase (quinone)	0.17	0.54	1	0.58	0.54	0.42	0.29	0.13	0.08	0.04	0.04	0.04	0	0	0	0	0	0	0	0		0.05
PAO1(PHIKZ)	PAO1	Q9HTM4	tr|Q9HTM4|Q9HTM4_PSEAE Uncharacterized protein OS=Pseudomonas aeruginosa (strain ATCC 15692 / DSM 22644 / CIP 104116 / JCM 14847 / LMG 12228 / 1C / PRS 101 / PAO1) OX=208964 GN=PA5333 PE=4 SV=1	Uncharacterized protein	0.24	0.56	1	0.52	0.48	0.36	0.32	0.12	0.12	0.2	0	0	0	0	0	0	0	0	0	0		0
PAO1(PHIKZ)	PAO1	Q9I3N3	sp|Q9I3N3|CCME_PSEAE Cytochrome c-type biogenesis protein CcmE OS=Pseudomonas aeruginosa (strain ATCC 15692 / DSM 22644 / CIP 104116 / JCM 14847 / LMG 12228 / 1C / PRS 101 / PAO1) OX=208964 GN=ccmE PE=3 SV=1	Cytochrome c-type biogenesis protein CcmE	0.17	0.54	1	0.54	0.54	0.33	0.29	0.21	0.13	0.04	0.04	0.04	0.04	0	0	0.04	0	0	0	0		0.04
PAO1(PHIKZ)	PAO1	G3XDB0	tr|G3XDB0|G3XDB0_PSEAE Exodeoxyribonuclease III OS=Pseudomonas aeruginosa (strain ATCC 15692 / DSM 22644 / CIP 104116 / JCM 14847 / LMG 12228 / 1C / PRS 101 / PAO1) OX=208964 GN=crc PE=3 SV=1	Exodeoxyribonuclease III	0.19	0.48	1	0.56	0.44	0.33	0.26	0.11	0.11	0.07	0.04	0.04	0	0	0	0	0	0	0	0		0.01
PAO1(PHIKZ)	PAO1	Q9I5E5	tr|Q9I5E5|Q9I5E5_PSEAE Uncharacterized protein OS=Pseudomonas aeruginosa (strain ATCC 15692 / DSM 22644 / CIP 104116 / JCM 14847 / LMG 12228 / 1C / PRS 101 / PAO1) OX=208964 GN=PA0793 PE=1 SV=1	Uncharacterized protein	0.04	0.44	1	0.52	0.52	0.41	0.22	0.04	0.19	0.19	0.04	0.04	0	0	0.04	0	0	0	0	0		0
PAO1(PHIKZ)	PAO1	Q9I0Z9	tr|Q9I0Z9|Q9I0Z9_PSEAE Bac_luciferase domain-containing protein OS=Pseudomonas aeruginosa (strain ATCC 15692 / DSM 22644 / CIP 104116 / JCM 14847 / LMG 12228 / 1C / PRS 101 / PAO1) OX=208964 GN=PA2483 PE=4 SV=1	Bac_luciferase domain-containing protein	0.08	0.5	1	0.54	0.54	0.38	0.31	0.12	0.12	0	0	0	0	0	0	0	0	0	0	0		0.07
PAO1(PHIKZ)	PAO1	Q9I1L9	sp|Q9I1L9|DLDH1_PSEAE Dihydrolipoyl dehydrogenase OS=Pseudomonas aeruginosa (strain ATCC 15692 / DSM 22644 / CIP 104116 / JCM 14847 / LMG 12228 / 1C / PRS 101 / PAO1) OX=208964 GN=lpdV PE=1 SV=1	Dihydrolipoyl dehydrogenase	0.04	0.42	1	0.54	0.58	0.38	0.27	0.15	0.12	0.08	0.04	0.04	0	0	0	0	0	0	0	0		0.03
PAO1(PHIKZ)	PAO1	Q9HY81	tr|Q9HY81|Q9HY81_PSEAE Alkyl hydroperoxide reductase C OS=Pseudomonas aeruginosa (strain ATCC 15692 / DSM 22644 / CIP 104116 / JCM 14847 / LMG 12228 / 1C / PRS 101 / PAO1) OX=208964 GN=PA3529 PE=3 SV=1	Alkyl hydroperoxide reductase C	0.11	0.44	1	0.52	0.48	0.37	0.3	0.11	0.11	0.11	0.04	0.04	0	0	0	0	0	0	0	0		0.02
PAO1(PHIKZ)	PAO1	G3XD24	sp|G3XD24|PCTA_PSEAE Methyl-accepting chemotaxis protein PctA OS=Pseudomonas aeruginosa (strain ATCC 15692 / DSM 22644 / CIP 104116 / JCM 14847 / LMG 12228 / 1C / PRS 101 / PAO1) OX=208964 GN=pctA PE=1 SV=1	Methyl-accepting chemotaxis protein PctA	0.14	0.5	1	0.59	0.64	0.45	0.23	0.14	0.05	0.14	0.05	0.05	0	0	0	0	0	0	0	0		0.13
PAO1(PHIKZ)	PAO1	Q9HXF7	sp|Q9HXF7|NDPA_PSEAE Nucleoid-associated protein PA3849 OS=Pseudomonas aeruginosa (strain ATCC 15692 / DSM 22644 / CIP 104116 / JCM 14847 / LMG 12228 / 1C / PRS 101 / PAO1) OX=208964 GN=PA3849 PE=3 SV=1	Nucleoid-associated protein PA3849	0.22	0.48	1	0.65	0.57	0.43	0.26	0.13	0.04	0.04	0.04	0.04	0	0	0.04	0	0	0	0	0		0.07
PAO1(PHIKZ)	PAO1	P25254	sp|P25254|Y392_PSEAE Uncharacterized protein PA0392 OS=Pseudomonas aeruginosa (strain ATCC 15692 / DSM 22644 / CIP 104116 / JCM 14847 / LMG 12228 / 1C / PRS 101 / PAO1) OX=208964 GN=PA0392 PE=3 SV=2	Uncharacterized protein PA0392	0.16	0.56	1	0.68	0.6	0.44	0.16	0.12	0.08	0.12	0	0	0	0	0	0	0	0	0	0		0
PAO1(PHIKZ)	PAO1	Q9HUX1	sp|Q9HUX1|SPEA_PSEAE Biosynthetic arginine decarboxylase OS=Pseudomonas aeruginosa (strain ATCC 15692 / DSM 22644 / CIP 104116 / JCM 14847 / LMG 12228 / 1C / PRS 101 / PAO1) OX=208964 GN=speA PE=3 SV=1	Biosynthetic arginine decarboxylase	0.13	0.5	1	0.67	0.58	0.42	0.21	0.13	0.08	0.08	0.04	0.04	0	0	0	0	0	0	0	0.04		0.07
PAO1(PHIKZ)	PAO1	P38103	sp|P38103|DAPB_PSEAE 4-hydroxy-tetrahydrodipicolinate reductase OS=Pseudomonas aeruginosa (strain ATCC 15692 / DSM 22644 / CIP 104116 / JCM 14847 / LMG 12228 / 1C / PRS 101 / PAO1) OX=208964 GN=dapB PE=1 SV=2	4-hydroxy-tetrahydrodipicolinate reductase	0.04	0.48	1	0.68	0.56	0.4	0.2	0.12	0.04	0.08	0.04	0.04	0	0	0	0	0	0	0.04	0.04		0.07
PAO1(PHIKZ)	PAO1	Q9XCL6	sp|Q9XCL6|SYE_PSEAE Glutamate--tRNA ligase OS=Pseudomonas aeruginosa (strain ATCC 15692 / DSM 22644 / CIP 104116 / JCM 14847 / LMG 12228 / 1C / PRS 101 / PAO1) OX=208964 GN=gltX PE=1 SV=2	Glutamate--tRNA ligase	0.04	0.41	1	0.7	0.48	0.44	0.26	0.15	0.07	0.04	0.04	0.04	0.04	0	0	0	0	0	0	0		0.01
PAO1(PHIKZ)	PAO1	Q9HYC7	sp|Q9HYC7|SYM_PSEAE Methionine--tRNA ligase OS=Pseudomonas aeruginosa (strain ATCC 15692 / DSM 22644 / CIP 104116 / JCM 14847 / LMG 12228 / 1C / PRS 101 / PAO1) OX=208964 GN=metG PE=3 SV=1	Methionine--tRNA ligase	0.04	0.44	1	0.63	0.48	0.37	0.22	0.11	0.07	0.07	0.04	0.04	0	0	0	0	0	0	0	0		0.03
PAO1(PHIKZ)	PAO1	Q9I2Q2	sp|Q9I2Q2|METH_PSEAE Methionine synthase OS=Pseudomonas aeruginosa (strain ATCC 15692 / DSM 22644 / CIP 104116 / JCM 14847 / LMG 12228 / 1C / PRS 101 / PAO1) OX=208964 GN=metH PE=3 SV=1	Methionine synthase	0.04	0.48	1	0.63	0.52	0.44	0.26	0.15	0.07	0.04	0.04	0	0	0	0	0	0	0	0	0		0
PAO1(PHIKZ)	PAO1	Q9HVX0	sp|Q9HVX0|HIS81_PSEAE Histidinol-phosphate aminotransferase 1 OS=Pseudomonas aeruginosa (strain ATCC 15692 / DSM 22644 / CIP 104116 / JCM 14847 / LMG 12228 / 1C / PRS 101 / PAO1) OX=208964 GN=hisC1 PE=3 SV=1	Histidinol-phosphate aminotransferase 1	0.07	0.44	1	0.67	0.56	0.41	0.22	0.11	0.07	0.04	0.04	0	0	0	0	0	0	0	0	0		0.01
PAO1(PHIKZ)	PAO1	Q9I3C5	sp|Q9I3C5|HTPG_PSEAE Chaperone protein HtpG OS=Pseudomonas aeruginosa (strain ATCC 15692 / DSM 22644 / CIP 104116 / JCM 14847 / LMG 12228 / 1C / PRS 101 / PAO1) OX=208964 GN=htpG PE=3 SV=1	Chaperone protein HtpG	0.08	0.52	1	0.6	0.6	0.4	0.28	0.12	0.08	0.08	0.04	0.04	0.04	0	0	0	0	0	0	0		0.02
PAO1(PHIKZ)	PAO1	Q9I4I1	tr|Q9I4I1|Q9I4I1_PSEAE Ribonucleoside-diphosphate reductase OS=Pseudomonas aeruginosa (strain ATCC 15692 / DSM 22644 / CIP 104116 / JCM 14847 / LMG 12228 / 1C / PRS 101 / PAO1) OX=208964 GN=nrdA PE=1 SV=1	Ribonucleoside-diphosphate reductase	0.04	0.48	1	0.6	0.6	0.44	0.28	0.12	0.08	0.08	0.04	0.04	0	0	0	0	0	0	0	0		0.02
PAO1(PHIKZ)	PAO1	Q9I502	sp|Q9I502|SYP_PSEAE Proline--tRNA ligase OS=Pseudomonas aeruginosa (strain ATCC 15692 / DSM 22644 / CIP 104116 / JCM 14847 / LMG 12228 / 1C / PRS 101 / PAO1) OX=208964 GN=proS PE=1 SV=1	Proline--tRNA ligase	0.04	0.5	1	0.58	0.54	0.42	0.27	0.12	0.08	0.08	0.04	0.04	0	0	0	0	0	0	0	0		0.02
PAO1(PHIKZ)	PAO1	Q9HWI2	tr|Q9HWI2|Q9HWI2_PSEAE Probable acyl-CoA dehydrogenase OS=Pseudomonas aeruginosa (strain ATCC 15692 / DSM 22644 / CIP 104116 / JCM 14847 / LMG 12228 / 1C / PRS 101 / PAO1) OX=208964 GN=PA4199 PE=3 SV=1	Probable acyl-CoA dehydrogenase	0.11	0.48	1	0.56	0.63	0.44	0.26	0.15	0.07	0.04	0	0	0	0	0	0	0	0	0	0		0
PAO1(PHIKZ)	PAO1	Q9I6C3	tr|Q9I6C3|Q9I6C3_PSEAE Uncharacterized protein OS=Pseudomonas aeruginosa (strain ATCC 15692 / DSM 22644 / CIP 104116 / JCM 14847 / LMG 12228 / 1C / PRS 101 / PAO1) OX=208964 GN=PA0371 PE=3 SV=1	Uncharacterized protein	0.12	0.54	1	0.65	0.58	0.42	0.23	0.19	0.08	0	0	0	0	0	0	0	0	0	0	0		0
PAO1(PHIKZ)	PAO1	Q9HZC1	tr|Q9HZC1|Q9HZC1_PSEAE Metallophos domain-containing protein OS=Pseudomonas aeruginosa (strain ATCC 15692 / DSM 22644 / CIP 104116 / JCM 14847 / LMG 12228 / 1C / PRS 101 / PAO1) OX=208964 GN=PA3087 PE=4 SV=1	Metallophos domain-containing protein	0.31	0.65	1	0.77	0.69	0.23	0.08	0.04	0	0.04	0	0	0	0	0	0	0	0	0	0		0
PAO1(PHIKZ)	PAO1	P37799	sp|P37799|BCCP_PSEAE Biotin carboxyl carrier protein of acetyl-CoA carboxylase OS=Pseudomonas aeruginosa (strain ATCC 15692 / DSM 22644 / CIP 104116 / JCM 14847 / LMG 12228 / 1C / PRS 101 / PAO1) OX=208964 GN=accB PE=3 SV=1	Biotin carboxyl carrier protein of acetyl-CoA carboxylase	0.22	0.78	1	0.7	0.7	0.26	0.22	0.09	0.09	0.04	0.04	0.04	0	0	0.04	0	0	0	0	0.04		0.03
PAO1(PHIKZ)	PAO1	Q9I6F1	sp|Q9I6F1|TYSY_PSEAE Thymidylate synthase OS=Pseudomonas aeruginosa (strain ATCC 15692 / DSM 22644 / CIP 104116 / JCM 14847 / LMG 12228 / 1C / PRS 101 / PAO1) OX=208964 GN=thyA PE=3 SV=1	Thymidylate synthase	0.18	0.91	1	0.91	0.64	0.5	0.23	0.09	0.05	0.05	0	0	0	0	0	0	0	0	0	0		0
PAO1(PHIKZ)	PAO1	Q9I618	sp|Q9I618|BIOB_PSEAE Biotin synthase OS=Pseudomonas aeruginosa (strain ATCC 15692 / DSM 22644 / CIP 104116 / JCM 14847 / LMG 12228 / 1C / PRS 101 / PAO1) OX=208964 GN=bioB PE=3 SV=1	Biotin synthase	0.17	0.71	1	0.83	0.71	0.38	0.21	0.04	0.04	0	0	0	0	0	0	0	0	0	0	0		0.02
PAO1(PHIKZ)	PAO1	Q9HX58	tr|Q9HX58|Q9HX58_PSEAE Endo/exonuclease/phosphatase domain-containing protein OS=Pseudomonas aeruginosa (strain ATCC 15692 / DSM 22644 / CIP 104116 / JCM 14847 / LMG 12228 / 1C / PRS 101 / PAO1) OX=208964 GN=PA3958 PE=4 SV=1	Endo/exonuclease/phosphatase domain-containing protein	0.19	0.65	1	0.85	0.62	0.46	0.12	0	0	0	0	0	0	0	0	0	0	0	0	0		0
PAO1(PHIKZ)	PAO1	Q9HUB3	tr|Q9HUB3|Q9HUB3_PSEAE Sec-independent protein translocase protein TatC OS=Pseudomonas aeruginosa (strain ATCC 15692 / DSM 22644 / CIP 104116 / JCM 14847 / LMG 12228 / 1C / PRS 101 / PAO1) OX=208964 GN=tatC PE=3 SV=1	Sec-independent protein translocase protein TatC	0.18	0.77	1	0.59	0.55	0.36	0.23	0.14	0.14	0	0	0.09	0	0	0	0	0	0	0	0.05		0.07
PAO1(PHIKZ)	PAO1	Q9HYU4	tr|Q9HYU4|Q9HYU4_PSEAE Long-chain-fatty-acid--CoA ligase OS=Pseudomonas aeruginosa (strain ATCC 15692 / DSM 22644 / CIP 104116 / JCM 14847 / LMG 12228 / 1C / PRS 101 / PAO1) OX=208964 GN=fadD1 PE=4 SV=1	Long-chain-fatty-acid--CoA ligase	0.18	0.77	1	0.59	0.5	0.41	0.23	0.09	0.05	0.05	0.05	0.05	0	0	0	0	0	0.05	0.05	0.05		0.11
PAO1(PHIKZ)	PAO1	Q9I3A8	sp|Q9I3A8|GPDA_PSEAE Glycerol-3-phosphate dehydrogenase [NAD(P)+] OS=Pseudomonas aeruginosa (strain ATCC 15692 / DSM 22644 / CIP 104116 / JCM 14847 / LMG 12228 / 1C / PRS 101 / PAO1) OX=208964 GN=gpsA PE=3 SV=1	Glycerol-3-phosphate dehydrogenase [NAD(P)+]	0.21	0.79	1	0.58	0.47	0.42	0.26	0.16	0.05	0.05	0.05	0.05	0.05	0.05	0	0	0.05	0.05	0.05	0.05		0.18
PAO1(PHIKZ)	PAO1	Q9HUD4	tr|Q9HUD4|Q9HUD4_PSEAE SPOR domain-containing protein OS=Pseudomonas aeruginosa (strain ATCC 15692 / DSM 22644 / CIP 104116 / JCM 14847 / LMG 12228 / 1C / PRS 101 / PAO1) OX=208964 GN=PA5037 PE=4 SV=1	SPOR domain-containing protein	0.17	0.67	1	0.72	0.5	0.5	0.22	0.11	0.11	0.06	0.06	0	0	0	0	0.06	0	0.06	0.06	0.06		0.2
PAO1(PHIKZ)	PAO1	Q9I748	sp|Q9I748|TSSC1_PSEAE Type VI secretion system sheath protein TssC1 OS=Pseudomonas aeruginosa (strain ATCC 15692 / DSM 22644 / CIP 104116 / JCM 14847 / LMG 12228 / 1C / PRS 101 / PAO1) OX=208964 GN=tssC1 PE=1 SV=1	Type VI secretion system sheath protein TssC1	0.2	0.7	1	0.8	0.55	0.35	0.15	0.15	0.05	0.05	0.05	0.05	0.05	0.05	0.05	0.05	0	0.05	0.05	0.05		0.12
PAO1(PHIKZ)	PAO1	Q9I5G6	tr|Q9I5G6|Q9I5G6_PSEAE Uncharacterized protein OS=Pseudomonas aeruginosa (strain ATCC 15692 / DSM 22644 / CIP 104116 / JCM 14847 / LMG 12228 / 1C / PRS 101 / PAO1) OX=208964 GN=PA0769 PE=4 SV=1	Uncharacterized protein	0.13	0.63	1	0.71	0.33	0.42	0.21	0.21	0	0.13	0.04	0.13	0.04	0.04	0.04	0.04	0	0	0	0		0
PAO1(PHIKZ)	PAO1	Q9I761	tr|Q9I761|Q9I761_PSEAE FGE-sulfatase domain-containing protein OS=Pseudomonas aeruginosa (strain ATCC 15692 / DSM 22644 / CIP 104116 / JCM 14847 / LMG 12228 / 1C / PRS 101 / PAO1) OX=208964 GN=PA0071 PE=4 SV=1	FGE-sulfatase domain-containing protein	0.12	0.62	1	0.69	0.46	0.38	0.19	0.08	0	0	0	0	0	0	0	0	0	0	0	0		0.07
PAO1(PHIKZ)	PAO1	Q9HWW0	tr|Q9HWW0|Q9HWW0_PSEAE Probable epimerase OS=Pseudomonas aeruginosa (strain ATCC 15692 / DSM 22644 / CIP 104116 / JCM 14847 / LMG 12228 / 1C / PRS 101 / PAO1) OX=208964 GN=PA4068 PE=4 SV=1	Probable epimerase	0.15	0.65	1	0.65	0.5	0.42	0.23	0.12	0.08	0.04	0	0	0	0	0	0	0	0	0	0		0.01
PAO1(PHIKZ)	PAO1	Q9I4X1	sp|Q9I4X1|PQSC_PSEAE 2-heptyl-4(1H)-quinolone synthase subunit PqsC OS=Pseudomonas aeruginosa (strain ATCC 15692 / DSM 22644 / CIP 104116 / JCM 14847 / LMG 12228 / 1C / PRS 101 / PAO1) OX=208964 GN=pqsC PE=1 SV=1	2-heptyl-4(1H)-quinolone synthase subunit PqsC	0.15	0.62	1	0.58	0.5	0.42	0.23	0.12	0.04	0.04	0	0	0	0	0	0	0	0	0	0		0.04
PAO1(PHIKZ)	PAO1	Q9HXY0	tr|Q9HXY0|Q9HXY0_PSEAE Probable aminotransferase OS=Pseudomonas aeruginosa (strain ATCC 15692 / DSM 22644 / CIP 104116 / JCM 14847 / LMG 12228 / 1C / PRS 101 / PAO1) OX=208964 GN=PA3659 PE=4 SV=1	Probable aminotransferase	0.09	0.68	1	0.73	0.55	0.41	0.27	0.14	0.09	0.09	0.05	0.05	0	0	0	0	0	0	0	0		0.09
PAO1(PHIKZ)	PAO1	Q9I235	tr|Q9I235|Q9I235_PSEAE Kynureninase OS=Pseudomonas aeruginosa (strain ATCC 15692 / DSM 22644 / CIP 104116 / JCM 14847 / LMG 12228 / 1C / PRS 101 / PAO1) OX=208964 GN=kynU PE=3 SV=1	Kynureninase	0.08	0.75	1	0.67	0.58	0.5	0.29	0.13	0.08	0.04	0	0	0	0	0	0	0	0	0	0		0
PAO1(PHIKZ)	PAO1	Q9HVX6	sp|Q9HVX6|SYW_PSEAE Tryptophan--tRNA ligase OS=Pseudomonas aeruginosa (strain ATCC 15692 / DSM 22644 / CIP 104116 / JCM 14847 / LMG 12228 / 1C / PRS 101 / PAO1) OX=208964 GN=trpS PE=3 SV=1	Tryptophan--tRNA ligase	0.13	0.75	1	0.63	0.5	0.46	0.25	0.13	0.13	0.04	0.04	0.04	0	0	0	0	0	0	0	0		0.02
PAO1(PHIKZ)	PAO1	P95458	sp|P95458|DCUP_PSEAE Uroporphyrinogen decarboxylase OS=Pseudomonas aeruginosa (strain ATCC 15692 / DSM 22644 / CIP 104116 / JCM 14847 / LMG 12228 / 1C / PRS 101 / PAO1) OX=208964 GN=hemE PE=1 SV=2	Uroporphyrinogen decarboxylase	0.04	0.79	1	0.64	0.43	0.39	0.11	0.07	0.07	0	0	0	0	0	0	0	0	0	0	0		0
PAO1(PHIKZ)	PAO1	Q9I4H5	sp|Q9I4H5|DAPE_PSEAE Succinyl-diaminopimelate desuccinylase OS=Pseudomonas aeruginosa (strain ATCC 15692 / DSM 22644 / CIP 104116 / JCM 14847 / LMG 12228 / 1C / PRS 101 / PAO1) OX=208964 GN=dapE PE=3 SV=1	Succinyl-diaminopimelate desuccinylase	0.14	0.68	1	0.75	0.46	0.25	0.14	0.04	0.07	0	0	0	0	0	0	0	0	0	0	0		0
PAO1(PHIKZ)	PAO1	P72170	sp|P72170|PYRC_PSEAE Dihydroorotase OS=Pseudomonas aeruginosa (strain ATCC 15692 / DSM 22644 / CIP 104116 / JCM 14847 / LMG 12228 / 1C / PRS 101 / PAO1) OX=208964 GN=pyrC PE=3 SV=2	Dihydroorotase	0.1	0.69	1	0.69	0.45	0.28	0.14	0.07	0.03	0	0	0	0	0	0	0	0	0	0	0		0
PAO1(PHIKZ)	PAO1	Q9HX07	tr|Q9HX07|Q9HX07_PSEAE UDP-N-acetylmuramate--L-alanyl-gamma-D-glutamyl-meso-2,6-diaminoheptandioate ligase OS=Pseudomonas aeruginosa (strain ATCC 15692 / DSM 22644 / CIP 104116 / JCM 14847 / LMG 12228 / 1C / PRS 101 / PAO1) OX=208964 GN=mpl PE=3 SV=1	UDP-N-acetylmuramate--L-alanyl-gamma-D-glutamyl-meso-2,6-diaminoheptandioate ligase	0.03	0.7	1	0.7	0.43	0.27	0.13	0.07	0	0	0	0	0	0	0	0	0	0	0	0		0
PAO1(PHIKZ)	PAO1	Q9I000	tr|Q9I000|Q9I000_PSEAE Phospho-2-dehydro-3-deoxyheptonate aldolase OS=Pseudomonas aeruginosa (strain ATCC 15692 / DSM 22644 / CIP 104116 / JCM 14847 / LMG 12228 / 1C / PRS 101 / PAO1) OX=208964 GN=PA2843 PE=1 SV=1	Phospho-2-dehydro-3-deoxyheptonate aldolase	0.07	0.57	1	0.71	0.61	0.29	0.18	0.07	0.04	0	0	0	0	0	0	0	0	0	0	0		0.01
PAO1(PHIKZ)	PAO1	Q9HT50	tr|Q9HT50|Q9HT50_PSEAE Probable aminotransferase OS=Pseudomonas aeruginosa (strain ATCC 15692 / DSM 22644 / CIP 104116 / JCM 14847 / LMG 12228 / 1C / PRS 101 / PAO1) OX=208964 GN=PA5523 PE=3 SV=1	Probable aminotransferase	0.03	0.55	1	0.69	0.59	0.41	0.1	0.03	0.03	0	0	0	0	0	0	0	0	0	0	0		0
PAO1(PHIKZ)	PAO1	Q9I0M7	sp|Q9I0M7|CYSG_PSEAE Siroheme synthase OS=Pseudomonas aeruginosa (strain ATCC 15692 / DSM 22644 / CIP 104116 / JCM 14847 / LMG 12228 / 1C / PRS 101 / PAO1) OX=208964 GN=cysG PE=3 SV=1	Siroheme synthase	0.04	0.6	1	0.72	0.6	0.48	0.32	0.08	0.04	0.04	0	0	0	0	0	0	0	0	0	0		0.02
PAO1(PHIKZ)	PAO1	Q9HVU7	tr|Q9HVU7|Q9HVU7_PSEAE Uncharacterized protein OS=Pseudomonas aeruginosa (strain ATCC 15692 / DSM 22644 / CIP 104116 / JCM 14847 / LMG 12228 / 1C / PRS 101 / PAO1) OX=208964 GN=PA4474 PE=3 SV=1	Uncharacterized protein	0.09	0.61	1	0.83	0.65	0.43	0.26	0.13	0.09	0	0	0	0	0	0	0	0	0	0	0		0.04
PAO1(PHIKZ)	PAO1	Q9I573	tr|Q9I573|Q9I573_PSEAE RF_PROK_I domain-containing protein OS=Pseudomonas aeruginosa (strain ATCC 15692 / DSM 22644 / CIP 104116 / JCM 14847 / LMG 12228 / 1C / PRS 101 / PAO1) OX=208964 GN=PA0868 PE=3 SV=1	RF_PROK_I domain-containing protein	0.24	0.86	0.9	0.67	0.38	1	0.24	0	0	0	0	0	0	0	0.14	0.05	0.19	0.1	0	0		0
PAO1(PHIKZ)	PAO1	Q9HZN6	tr|Q9HZN6|Q9HZN6_PSEAE 4-amino-4-deoxychorismate lyase OS=Pseudomonas aeruginosa (strain ATCC 15692 / DSM 22644 / CIP 104116 / JCM 14847 / LMG 12228 / 1C / PRS 101 / PAO1) OX=208964 GN=pabC PE=1 SV=1	4-amino-4-deoxychorismate lyase	0.09	0.35	0.76	0.41	0.24	1	0.06	0.03	0	0	0	0	0	0	0	0	0	0	0	0		0
PAO1(PHIKZ)	PAO1	Q9HZB6	tr|Q9HZB6|Q9HZB6_PSEAE 2,4-dienoyl-CoA reductase FadH1 OS=Pseudomonas aeruginosa (strain ATCC 15692 / DSM 22644 / CIP 104116 / JCM 14847 / LMG 12228 / 1C / PRS 101 / PAO1) OX=208964 GN=fadH1 PE=3 SV=1	2,4-dienoyl-CoA reductase FadH1	0.15	0.63	1	0.59	0.37	0.85	0.11	0	0	0	0	0	0	0	0	0	0	0	0	0		0
PAO1(PHIKZ)	PAO1	Q9HY50	tr|Q9HY50|Q9HY50_PSEAE Zinc-type alcohol dehydrogenase-like protein OS=Pseudomonas aeruginosa (strain ATCC 15692 / DSM 22644 / CIP 104116 / JCM 14847 / LMG 12228 / 1C / PRS 101 / PAO1) OX=208964 GN=PA3567 PE=3 SV=1	Zinc-type alcohol dehydrogenase-like protein	0.11	0.57	1	0.46	0.43	0.68	0.11	0.11	0.14	0	0	0	0	0	0	0	0	0	0	0		0
PAO1(PHIKZ)	PAO1	Q9HT87	tr|Q9HT87|Q9HT87_PSEAE Histidine kinase OS=Pseudomonas aeruginosa (strain ATCC 15692 / DSM 22644 / CIP 104116 / JCM 14847 / LMG 12228 / 1C / PRS 101 / PAO1) OX=208964 GN=PA5484 PE=1 SV=1	Histidine kinase	0.04	0.48	1	0.65	0.57	0.61	0.35	0	0	0	0	0	0	0	0	0	0	0	0	0		0.15
PAO1(PHIKZ)	PAO1	G3XCU2	sp|G3XCU2|ARGR_PSEAE HTH-type transcriptional regulator ArgR OS=Pseudomonas aeruginosa (strain ATCC 15692 / DSM 22644 / CIP 104116 / JCM 14847 / LMG 12228 / 1C / PRS 101 / PAO1) OX=208964 GN=argR PE=4 SV=1	HTH-type transcriptional regulator ArgR	0.05	0.45	1	0.75	0.65	0.5	0.35	0.15	0.1	0.05	0	0	0	0	0	0	0	0	0	0.05		0.16
PAO1(PHIKZ)	PAO1	Q9I3X1	tr|Q9I3X1|Q9I3X1_PSEAE 3-oxoacyl-[acyl-carrier-protein] synthase 2 OS=Pseudomonas aeruginosa (strain ATCC 15692 / DSM 22644 / CIP 104116 / JCM 14847 / LMG 12228 / 1C / PRS 101 / PAO1) OX=208964 GN=fabF2 PE=3 SV=1	3-oxoacyl-[acyl-carrier-protein] synthase 2	0.1	0.55	1	0.7	0.55	0.45	0.3	0.15	0.05	0	0.05	0.05	0	0	0	0	0.05	0.05	0.05	0.05		0.18
PAO1(PHIKZ)	PAO1	P42810	sp|P42810|Y4667_PSEAE TPR repeat-containing protein PA4667 OS=Pseudomonas aeruginosa (strain ATCC 15692 / DSM 22644 / CIP 104116 / JCM 14847 / LMG 12228 / 1C / PRS 101 / PAO1) OX=208964 GN=PA4667 PE=4 SV=2	TPR repeat-containing protein PA4667	0.12	0.59	1	0.71	0.71	0.76	0.41	0.18	0	0	0	0	0	0	0	0	0	0	0	0		0.24
PAO1(PHIKZ)	PAO1	Q9KGU6	sp|Q9KGU6|DXR_PSEAE 1-deoxy-D-xylulose 5-phosphate reductoisomerase OS=Pseudomonas aeruginosa (strain ATCC 15692 / DSM 22644 / CIP 104116 / JCM 14847 / LMG 12228 / 1C / PRS 101 / PAO1) OX=208964 GN=dxr PE=1 SV=1	1-deoxy-D-xylulose 5-phosphate reductoisomerase	0.06	0.71	1	0.82	0.65	0.59	0.35	0.06	0.06	0.12	0.06	0	0	0	0.06	0.06	0	0	0	0		0.21
PAO1(PHIKZ)	PAO1	Q9HVV6	tr|Q9HVV6|Q9HVV6_PSEAE Lipopolysaccharide export system ATP-binding protein LptB OS=Pseudomonas aeruginosa (strain ATCC 15692 / DSM 22644 / CIP 104116 / JCM 14847 / LMG 12228 / 1C / PRS 101 / PAO1) OX=208964 GN=PA4461 PE=1 SV=1	Lipopolysaccharide export system ATP-binding protein LptB	0.25	0.44	1	0.63	0.56	0.56	0.31	0.13	0.06	0.06	0	0.06	0.06	0.06	0.06	0	0	0.06	0.06	0.13		0.3
PAO1(PHIKZ)	PAO1	G3XCX0	tr|G3XCX0|G3XCX0_PSEAE PepSY domain-containing protein OS=Pseudomonas aeruginosa (strain ATCC 15692 / DSM 22644 / CIP 104116 / JCM 14847 / LMG 12228 / 1C / PRS 101 / PAO1) OX=208964 GN=PA3789 PE=4 SV=1	PepSY domain-containing protein	0.18	0.53	1	0.65	0.53	0.53	0.29	0.12	0.12	0	0	0.06	0.06	0	0	0	0	0	0	0.18		0.26
PAO1(PHIKZ)	PAO1	Q9I692	tr|Q9I692|Q9I692_PSEAE Amino_oxidase domain-containing protein OS=Pseudomonas aeruginosa (strain ATCC 15692 / DSM 22644 / CIP 104116 / JCM 14847 / LMG 12228 / 1C / PRS 101 / PAO1) OX=208964 GN=PA0421 PE=4 SV=1	Amino_oxidase domain-containing protein	0.24	0.53	1	0.53	0.53	0.47	0.24	0.12	0.06	0.06	0.06	0	0	0	0	0	0	0	0.06	0.06		0.34
PAO1(PHIKZ)	PAO1	Q9I1E8	tr|Q9I1E8|Q9I1E8_PSEAE Acyl-CoA_dh_N domain-containing protein OS=Pseudomonas aeruginosa (strain ATCC 15692 / DSM 22644 / CIP 104116 / JCM 14847 / LMG 12228 / 1C / PRS 101 / PAO1) OX=208964 GN=PA2330 PE=4 SV=1	Acyl-CoA_dh_N domain-containing protein	0.06	0.53	1	0.65	0.47	0.47	0.24	0.12	0	0.06	0	0	0	0	0	0	0	0	0	0		0.38
PAO1(PHIKZ)	PAO1	Q9I3I3	tr|Q9I3I3|Q9I3I3_PSEAE Uncharacterized protein OS=Pseudomonas aeruginosa (strain ATCC 15692 / DSM 22644 / CIP 104116 / JCM 14847 / LMG 12228 / 1C / PRS 101 / PAO1) OX=208964 GN=PA1530 PE=4 SV=1	Uncharacterized protein	0.11	0.44	1	0.56	0.5	0.44	0.33	0.11	0	0	0	0.11	0.06	0.06	0.06	0.06	0.06	0	0	0.06		0.28
PAO1(PHIKZ)	PAO1	Q9I538	tr|Q9I538|Q9I538_PSEAE VirJ domain-containing protein OS=Pseudomonas aeruginosa (strain ATCC 15692 / DSM 22644 / CIP 104116 / JCM 14847 / LMG 12228 / 1C / PRS 101 / PAO1) OX=208964 GN=PA0919 PE=4 SV=1	VirJ domain-containing protein	0.18	0.53	1	0.82	0.35	0.53	0.53	0.24	0.12	0	0	0	0	0	0	0	0	0	0	0		0.27
PAO1(PHIKZ)	PAO1	Q9HX17	sp|Q9HX17|3MGH_PSEAE Putative 3-methyladenine DNA glycosylase OS=Pseudomonas aeruginosa (strain ATCC 15692 / DSM 22644 / CIP 104116 / JCM 14847 / LMG 12228 / 1C / PRS 101 / PAO1) OX=208964 GN=PA4010 PE=3 SV=1	Putative 3-methyladenine DNA glycosylase	0.07	0.53	1	0.67	0.47	0.53	0.4	0.27	0.13	0.13	0.2	0.13	0.07	0.07	0.07	0	0	0.07	0.07	0.07		0.27
PAO1(PHIKZ)	PAO1	Q9HUJ2	sp|Q9HUJ2|THIC_PSEAE Phosphomethylpyrimidine synthase OS=Pseudomonas aeruginosa (strain ATCC 15692 / DSM 22644 / CIP 104116 / JCM 14847 / LMG 12228 / 1C / PRS 101 / PAO1) OX=208964 GN=thiC PE=3 SV=1	Phosphomethylpyrimidine synthase	0	0.3	1	0.48	0.56	0.56	0.44	0.26	0.04	0	0	0	0	0	0	0	0	0	0	0		0
PAO1(PHIKZ)	PAO1	Q9HW93	sp|Q9HW93|PCTC_PSEAE Methyl-accepting chemotaxis protein PctC OS=Pseudomonas aeruginosa (strain ATCC 15692 / DSM 22644 / CIP 104116 / JCM 14847 / LMG 12228 / 1C / PRS 101 / PAO1) OX=208964 GN=pctC PE=1 SV=1	Methyl-accepting chemotaxis protein PctC	0.13	0.33	1	0.58	0.54	0.46	0.29	0.17	0.17	0.13	0.04	0.04	0	0	0	0	0	0.04	0.04	0.04		0.05
PAO1(PHIKZ)	PAO1	Q9HXI6	tr|Q9HXI6|Q9HXI6_PSEAE Serine O-acetyltransferase OS=Pseudomonas aeruginosa (strain ATCC 15692 / DSM 22644 / CIP 104116 / JCM 14847 / LMG 12228 / 1C / PRS 101 / PAO1) OX=208964 GN=cysE PE=3 SV=1	Serine O-acetyltransferase	0.07	0.36	1	0.54	0.5	0.5	0.36	0.11	0.07	0.07	0	0	0	0	0	0	0	0	0	0		0
PAO1(PHIKZ)	PAO1	Q9HXY3	sp|Q9HXY3|Y3649_PSEAE Putative zinc metalloprotease PA3649 OS=Pseudomonas aeruginosa (strain ATCC 15692 / DSM 22644 / CIP 104116 / JCM 14847 / LMG 12228 / 1C / PRS 101 / PAO1) OX=208964 GN=PA3649 PE=3 SV=1	Putative zinc metalloprotease PA3649	0.13	0.38	1	0.54	0.58	0.54	0.42	0.17	0.13	0	0	0.04	0	0	0	0	0	0	0	0		0.07
PAO1(PHIKZ)	PAO1	Q9I5R2	tr|Q9I5R2|Q9I5R2_PSEAE Uncharacterized protein OS=Pseudomonas aeruginosa (strain ATCC 15692 / DSM 22644 / CIP 104116 / JCM 14847 / LMG 12228 / 1C / PRS 101 / PAO1) OX=208964 GN=PA0659 PE=4 SV=1	Uncharacterized protein	0.12	0.42	1	0.58	0.58	0.58	0.31	0.12	0.12	0.04	0	0.04	0	0	0	0	0	0	0	0		0
PAO1(PHIKZ)	PAO1	Q9I525	sp|Q9I525|RLMD_PSEAE 23S rRNA (uracil(1939)-C(5))-methyltransferase RlmD OS=Pseudomonas aeruginosa (strain ATCC 15692 / DSM 22644 / CIP 104116 / JCM 14847 / LMG 12228 / 1C / PRS 101 / PAO1) OX=208964 GN=rlmD PE=3 SV=1	23S rRNA (uracil(1939)-C(5))-methyltransferase RlmD	0.17	0.52	1	0.48	0.52	0.52	0.39	0.17	0.13	0.04	0.04	0	0	0	0	0	0	0	0	0		0.07
PAO1(PHIKZ)	PAO1	Q9HZA7	sp|Q9HZA7|ACCD_PSEAE Acetyl-coenzyme A carboxylase carboxyl transferase subunit beta OS=Pseudomonas aeruginosa (strain ATCC 15692 / DSM 22644 / CIP 104116 / JCM 14847 / LMG 12228 / 1C / PRS 101 / PAO1) OX=208964 GN=accD PE=1 SV=1	Acetyl-coenzyme A carboxylase carboxyl transferase subunit beta	0.05	0.41	1	0.55	0.41	0.45	0.41	0.18	0.09	0.09	0.05	0.05	0.05	0	0	0	0.05	0.05	0.05	0.05		0.12
PAO1(PHIKZ)	PAO1	Q9I7A9	sp|Q9I7A9|RSMB_PSEAE Ribosomal RNA small subunit methyltransferase B OS=Pseudomonas aeruginosa (strain ATCC 15692 / DSM 22644 / CIP 104116 / JCM 14847 / LMG 12228 / 1C / PRS 101 / PAO1) OX=208964 GN=rsmB PE=3 SV=1	Ribosomal RNA small subunit methyltransferase B	0.23	0.45	1	0.64	0.41	0.5	0.36	0.14	0.18	0.14	0.05	0.05	0.05	0	0	0	0	0	0	0		0.05
PAO1(PHIKZ)	PAO1	Q9HZM1	tr|Q9HZM1|Q9HZM1_PSEAE Probable tolQ-type transport protein OS=Pseudomonas aeruginosa (strain ATCC 15692 / DSM 22644 / CIP 104116 / JCM 14847 / LMG 12228 / 1C / PRS 101 / PAO1) OX=208964 GN=PA2983 PE=3 SV=1	Probable tolQ-type transport protein	0.05	0.36	1	0.77	0.73	0.36	0.36	0.23	0.14	0.09	0.05	0.05	0	0	0	0	0	0	0	0.05		0.06
PAO1(PHIKZ)	PAO1	Q9HVI3	tr|Q9HVI3|Q9HVI3_PSEAE Uncharacterized protein OS=Pseudomonas aeruginosa (strain ATCC 15692 / DSM 22644 / CIP 104116 / JCM 14847 / LMG 12228 / 1C / PRS 101 / PAO1) OX=208964 GN=PA4606 PE=3 SV=1	Uncharacterized protein	0.1	0.33	1	0.62	0.67	0.52	0.33	0.14	0.1	0.1	0.05	0.05	0.05	0	0.05	0	0	0.05	0.05	0.1		0.11
PAO1(PHIKZ)	PAO1	Q9HW91	sp|Q9HW91|PCTB_PSEAE Methyl-accepting chemotaxis protein PctB OS=Pseudomonas aeruginosa (strain ATCC 15692 / DSM 22644 / CIP 104116 / JCM 14847 / LMG 12228 / 1C / PRS 101 / PAO1) OX=208964 GN=pctB PE=1 SV=1	Methyl-accepting chemotaxis protein PctB	0.13	0.39	1	0.61	0.74	0.48	0.26	0.17	0.09	0.09	0.04	0.04	0	0	0	0	0	0	0	0.04		0.04
PAO1(PHIKZ)	PAO1	P50598	sp|P50598|TOLQ_PSEAE Tol-Pal system protein TolQ OS=Pseudomonas aeruginosa (strain ATCC 15692 / DSM 22644 / CIP 104116 / JCM 14847 / LMG 12228 / 1C / PRS 101 / PAO1) OX=208964 GN=tolQ PE=3 SV=1	Tol-Pal system protein TolQ	0.1	0.48	1	0.81	0.71	0.52	0.14	0.1	0.05	0.1	0.05	0.05	0.05	0.05	0.05	0	0.05	0.05	0.05	0.14		0.06
PAO1(PHIKZ)	PAO1	Q9HVY5	tr|Q9HVY5|Q9HVY5_PSEAE Cytochrome b OS=Pseudomonas aeruginosa (strain ATCC 15692 / DSM 22644 / CIP 104116 / JCM 14847 / LMG 12228 / 1C / PRS 101 / PAO1) OX=208964 GN=PA4430 PE=3 SV=1	Cytochrome b	0.06	0.33	1	0.72	0.67	0.5	0.33	0.17	0.11	0.11	0.11	0.11	0.06	0.06	0.06	0.06	0	0	0.06	0.11		0.18
PAO1(PHIKZ)	PAO1	Q9HX16	tr|Q9HX16|Q9HX16_PSEAE acidPPc domain-containing protein OS=Pseudomonas aeruginosa (strain ATCC 15692 / DSM 22644 / CIP 104116 / JCM 14847 / LMG 12228 / 1C / PRS 101 / PAO1) OX=208964 GN=PA4011 PE=3 SV=1	acidPPc domain-containing protein	0.16	0.37	1	0.63	0.63	0.68	0.42	0.26	0	0.11	0.05	0.16	0.05	0.05	0.05	0	0	0	0	0		0.13
PAO1(PHIKZ)	PAO1	Q9HZS0	tr|Q9HZS0|Q9HZS0_PSEAE Uncharacterized protein OS=Pseudomonas aeruginosa (strain ATCC 15692 / DSM 22644 / CIP 104116 / JCM 14847 / LMG 12228 / 1C / PRS 101 / PAO1) OX=208964 GN=PA2927 PE=4 SV=1	Uncharacterized protein	0.09	0.43	1	0.65	0.65	0.52	0.52	0.26	0.04	0.17	0	0	0.04	0	0	0	0	0	0	0		0
PAO1(PHIKZ)	PAO1	Q9HTP1	tr|Q9HTP1|Q9HTP1_PSEAE Probable pyridoxal-dependent aminotransferase OS=Pseudomonas aeruginosa (strain ATCC 15692 / DSM 22644 / CIP 104116 / JCM 14847 / LMG 12228 / 1C / PRS 101 / PAO1) OX=208964 GN=PA5313 PE=3 SV=1	Probable pyridoxal-dependent aminotransferase	0.1	0.43	1	0.67	0.57	0.57	0.43	0.24	0.19	0.14	0.05	0.05	0	0	0	0	0	0	0	0.05		0.05
PAO1(PHIKZ)	PAO1	Q9HVH7	sp|Q9HVH7|MSCL_PSEAE Large-conductance mechanosensitive channel OS=Pseudomonas aeruginosa (strain ATCC 15692 / DSM 22644 / CIP 104116 / JCM 14847 / LMG 12228 / 1C / PRS 101 / PAO1) OX=208964 GN=mscL PE=3 SV=1	Large-conductance mechanosensitive channel	0.11	0.44	1	0.72	0.61	0.5	0.39	0.22	0.17	0.17	0.06	0.06	0	0	0	0	0	0	0.06	0.06		0.19
PAO1(PHIKZ)	PAO1	Q9I020	tr|Q9I020|Q9I020_PSEAE DUF815 domain-containing protein OS=Pseudomonas aeruginosa (strain ATCC 15692 / DSM 22644 / CIP 104116 / JCM 14847 / LMG 12228 / 1C / PRS 101 / PAO1) OX=208964 GN=PA2823 PE=4 SV=1	DUF815 domain-containing protein	0.05	0.18	1	0.73	0.5	0.41	0.36	0.27	0.23	0.23	0.09	0.05	0.05	0	0	0	0	0	0	0		0.07
PAO1(PHIKZ)	PAO1	P42257	sp|P42257|PILJ_PSEAE Protein PilJ OS=Pseudomonas aeruginosa (strain ATCC 15692 / DSM 22644 / CIP 104116 / JCM 14847 / LMG 12228 / 1C / PRS 101 / PAO1) OX=208964 GN=pilJ PE=3 SV=1	Protein PilJ	0.14	0.59	1	0.64	0.68	0.55	0.36	0.18	0.09	0.05	0.05	0.05	0	0	0	0	0	0	0	0		0.01
PAO1(PHIKZ)	PAO1	Q9HUW8	tr|Q9HUW8|Q9HUW8_PSEAE Uncharacterized protein OS=Pseudomonas aeruginosa (strain ATCC 15692 / DSM 22644 / CIP 104116 / JCM 14847 / LMG 12228 / 1C / PRS 101 / PAO1) OX=208964 GN=PA4842 PE=4 SV=1	Uncharacterized protein	0.19	0.52	1	0.67	0.71	0.62	0.33	0.1	0.1	0.05	0.05	0.05	0	0	0	0	0	0	0	0.05		0.04
PAO1(PHIKZ)	PAO1	Q9HX67	tr|Q9HX67|Q9HX67_PSEAE Uncharacterized protein OS=Pseudomonas aeruginosa (strain ATCC 15692 / DSM 22644 / CIP 104116 / JCM 14847 / LMG 12228 / 1C / PRS 101 / PAO1) OX=208964 GN=PA3949 PE=4 SV=1	Uncharacterized protein	0.2	0.5	1	0.65	0.7	0.5	0.45	0.15	0.15	0.1	0.05	0.1	0.05	0	0.05	0	0	0	0	0		0.05
PAO1(PHIKZ)	PAO1	Q9I0Q2	tr|Q9I0Q2|Q9I0Q2_PSEAE CDP-diacylglycerol--glycerol-3-phosphate 3-phosphatidyltransferase OS=Pseudomonas aeruginosa (strain ATCC 15692 / DSM 22644 / CIP 104116 / JCM 14847 / LMG 12228 / 1C / PRS 101 / PAO1) OX=208964 GN=pgsA PE=3 SV=1	CDP-diacylglycerol--glycerol-3-phosphate 3-phosphatidyltransferase	0.22	0.57	1	0.65	0.74	0.43	0.43	0.17	0.13	0	0	0	0	0	0	0	0	0	0	0		0
PAO1(PHIKZ)	PAO1	Q9HWC0	tr|Q9HWC0|Q9HWC0_PSEAE Bifunctional ligase/repressor BirA OS=Pseudomonas aeruginosa (strain ATCC 15692 / DSM 22644 / CIP 104116 / JCM 14847 / LMG 12228 / 1C / PRS 101 / PAO1) OX=208964 GN=birA PE=3 SV=1	Bifunctional ligase/repressor BirA	0.28	0.61	1	0.56	0.61	0.56	0.44	0.17	0.11	0.06	0	0	0	0	0	0	0	0.06	0	0		0.17
PAO1(PHIKZ)	PAO1	Q9I0I4	sp|Q9I0I4|TLPQ_PSEAE Methyl-accepting chemotaxis protein TlpQ OS=Pseudomonas aeruginosa (strain ATCC 15692 / DSM 22644 / CIP 104116 / JCM 14847 / LMG 12228 / 1C / PRS 101 / PAO1) OX=208964 GN=tlpQ PE=1 SV=1	Methyl-accepting chemotaxis protein TlpQ	0.21	0.63	1	0.63	0.74	0.63	0.47	0.21	0.16	0.11	0.05	0.05	0	0	0	0	0	0	0	0.05		0.06
PAO1(PHIKZ)	PAO1	Q9I754	tr|Q9I754|Q9I754_PSEAE OmpA-like domain-containing protein OS=Pseudomonas aeruginosa (strain ATCC 15692 / DSM 22644 / CIP 104116 / JCM 14847 / LMG 12228 / 1C / PRS 101 / PAO1) OX=208964 GN=PA0078 PE=1 SV=1	OmpA-like domain-containing protein	0.21	0.58	1	0.74	0.68	0.58	0.47	0.21	0.05	0	0	0	0	0	0	0	0	0	0	0.05		0.12
PAO1(PHIKZ)	PAO1	Q9HY54	tr|Q9HY54|Q9HY54_PSEAE Fructose transport system repressor FruR OS=Pseudomonas aeruginosa (strain ATCC 15692 / DSM 22644 / CIP 104116 / JCM 14847 / LMG 12228 / 1C / PRS 101 / PAO1) OX=208964 GN=fruR PE=4 SV=1	Fructose transport system repressor FruR	0.22	0.5	1	0.61	0.72	0.5	0.39	0.22	0.33	0.06	0.11	0	0	0	0	0	0	0.11	0.11	0.22		0.07
PAO1(PHIKZ)	PAO1	Q9I4G7	tr|Q9I4G7|Q9I4G7_PSEAE Uncharacterized protein OS=Pseudomonas aeruginosa (strain ATCC 15692 / DSM 22644 / CIP 104116 / JCM 14847 / LMG 12228 / 1C / PRS 101 / PAO1) OX=208964 GN=PA1170 PE=4 SV=1	Uncharacterized protein	0.33	0.61	1	0.72	0.72	0.61	0.56	0.11	0.28	0.22	0	0	0	0	0	0	0	0	0	0.06		0.05
PAO1(PHIKZ)	PAO1	Q51463	sp|Q51463|FLIF_PSEAE Flagellar M-ring protein OS=Pseudomonas aeruginosa (strain ATCC 15692 / DSM 22644 / CIP 104116 / JCM 14847 / LMG 12228 / 1C / PRS 101 / PAO1) OX=208964 GN=fliF PE=3 SV=2	Flagellar M-ring protein	0.35	0.65	1	0.65	0.85	0.45	0.35	0.1	0	0	0	0	0	0	0	0	0	0	0	0		0.14
PAO1(PHIKZ)	PAO1	Q9I4M5	tr|Q9I4M5|Q9I4M5_PSEAE S4 domain-containing protein OS=Pseudomonas aeruginosa (strain ATCC 15692 / DSM 22644 / CIP 104116 / JCM 14847 / LMG 12228 / 1C / PRS 101 / PAO1) OX=208964 GN=PA1110 PE=4 SV=1	S4 domain-containing protein	0.28	0.5	1	0.67	0.83	0.61	0.28	0.06	0	0	0	0	0	0	0	0	0	0	0	0		0.24
PAO1(PHIKZ)	PAO1	Q9HW17	tr|Q9HW17|Q9HW17_PSEAE Uncharacterized protein OS=Pseudomonas aeruginosa (strain ATCC 15692 / DSM 22644 / CIP 104116 / JCM 14847 / LMG 12228 / 1C / PRS 101 / PAO1) OX=208964 GN=PA4387 PE=4 SV=1	Uncharacterized protein	0.29	0.52	1	0.67	0.86	0.62	0.33	0.14	0.1	0	0	0	0	0	0	0	0	0	0	0		0.04
PAO1(PHIKZ)	PAO1	Q9HZP1	tr|Q9HZP1|Q9HZP1_PSEAE Probable transcriptional regulator OS=Pseudomonas aeruginosa (strain ATCC 15692 / DSM 22644 / CIP 104116 / JCM 14847 / LMG 12228 / 1C / PRS 101 / PAO1) OX=208964 GN=PA2957 PE=4 SV=1	Probable transcriptional regulator	0.32	0.68	1	0.77	0.68	0.41	0.27	0.18	0.09	0.05	0.05	0.05	0	0	0	0	0	0	0	0		0
PAO1(PHIKZ)	PAO1	Q9I2T8	tr|Q9I2T8|Q9I2T8_PSEAE Peptidyl-prolyl cis-trans isomerase D OS=Pseudomonas aeruginosa (strain ATCC 15692 / DSM 22644 / CIP 104116 / JCM 14847 / LMG 12228 / 1C / PRS 101 / PAO1) OX=208964 GN=ppiD PE=4 SV=1	Peptidyl-prolyl cis-trans isomerase D	0.37	0.68	1	0.79	0.79	0.63	0.42	0.32	0.11	0.05	0	0	0	0	0	0	0	0	0	0		0.01
PAO1(PHIKZ)	PAO1	Q9HUB1	sp|Q9HUB1|MCPK_PSEAE Methyl-accepting chemotaxis protein McpK OS=Pseudomonas aeruginosa (strain ATCC 15692 / DSM 22644 / CIP 104116 / JCM 14847 / LMG 12228 / 1C / PRS 101 / PAO1) OX=208964 GN=mcpK PE=1 SV=1	Methyl-accepting chemotaxis protein McpK	0.39	0.56	1	0.72	0.72	0.61	0.33	0.22	0.06	0.11	0	0	0	0	0.06	0	0	0	0	0		0.14
PAO1(PHIKZ)	PAO1	Q9I3J2	tr|Q9I3J2|Q9I3J2_PSEAE Guanine deaminase OS=Pseudomonas aeruginosa (strain ATCC 15692 / DSM 22644 / CIP 104116 / JCM 14847 / LMG 12228 / 1C / PRS 101 / PAO1) OX=208964 GN=PA1521 PE=3 SV=1	Guanine deaminase	0.05	0.7	1	0.95	0.7	0.5	0.5	0.3	0.3	0	0	0	0	0	0	0	0	0	0	0		0
PAO1(PHIKZ)	PAO1	Q9HVX4	tr|Q9HVX4|Q9HVX4_PSEAE Uncharacterized protein OS=Pseudomonas aeruginosa (strain ATCC 15692 / DSM 22644 / CIP 104116 / JCM 14847 / LMG 12228 / 1C / PRS 101 / PAO1) OX=208964 GN=PA4441 PE=4 SV=1	Uncharacterized protein	0.25	0.75	0.75	1	0.65	0.6	0.5	0.35	0.1	0.05	0	0	0	0	0	0	0	0	0	0		0
PAO1(PHIKZ)	PAO1	Q06553	sp|Q06553|PRTR_PSEAE HTH-type transcriptional regulator PrtR OS=Pseudomonas aeruginosa (strain ATCC 15692 / DSM 22644 / CIP 104116 / JCM 14847 / LMG 12228 / 1C / PRS 101 / PAO1) OX=208964 GN=prtR PE=2 SV=1	HTH-type transcriptional regulator PrtR	0.4	0.8	1	0.9	0.85	0.6	0.3	0.1	0.05	0	0	0	0	0	0	0	0	0	0	0		0
PAO1(PHIKZ)	PAO1	G3XD09	tr|G3XD09|G3XD09_PSEAE Glutamate synthase small chain OS=Pseudomonas aeruginosa (strain ATCC 15692 / DSM 22644 / CIP 104116 / JCM 14847 / LMG 12228 / 1C / PRS 101 / PAO1) OX=208964 GN=gltD PE=4 SV=1	Glutamate synthase small chain	0.17	0.61	1	0.83	0.89	0.61	0.33	0.17	0.06	0	0	0	0	0	0	0	0	0	0	0.06		0.15
PAO1(PHIKZ)	PAO1	Q9I0V5	tr|Q9I0V5|Q9I0V5_PSEAE Probable Resistance-Nodulation-Cell Division (RND) efflux membrane fusion protein OS=Pseudomonas aeruginosa (strain ATCC 15692 / DSM 22644 / CIP 104116 / JCM 14847 / LMG 12228 / 1C / PRS 101 / PAO1) OX=208964 GN=PA2528 PE=3 SV=1	Probable Resistance-Nodulation-Cell Division (RND) efflux membrane fusion protein	0.2	0.7	0.95	0.95	1	0.7	0.4	0.1	0	0	0	0	0	0	0	0	0	0	0	0		0
PAO1(PHIKZ)	PAO1	Q9HWV9	tr|Q9HWV9|Q9HWV9_PSEAE dTDP-4-dehydrorhamnose reductase OS=Pseudomonas aeruginosa (strain ATCC 15692 / DSM 22644 / CIP 104116 / JCM 14847 / LMG 12228 / 1C / PRS 101 / PAO1) OX=208964 GN=PA4069 PE=3 SV=1	dTDP-4-dehydrorhamnose reductase	0.24	0.71	1	1	0.48	0.67	0.38	0.1	0.05	0	0.05	0.05	0	0	0	0	0	0	0	0		0
PAO1(PHIKZ)	PAO1	Q9HT69	tr|Q9HT69|Q9HT69_PSEAE D-methionine ABC transporter membrane protein OS=Pseudomonas aeruginosa (strain ATCC 15692 / DSM 22644 / CIP 104116 / JCM 14847 / LMG 12228 / 1C / PRS 101 / PAO1) OX=208964 GN=PA5504 PE=3 SV=1	D-methionine ABC transporter membrane protein	0.13	0.48	1	0.91	0.74	0.61	0.3	0.09	0	0	0	0	0	0	0	0	0	0	0	0		0
PAO1(PHIKZ)	PAO1	Q9HTJ2	sp|Q9HTJ2|BETA_PSEAE Oxygen-dependent choline dehydrogenase OS=Pseudomonas aeruginosa (strain ATCC 15692 / DSM 22644 / CIP 104116 / JCM 14847 / LMG 12228 / 1C / PRS 101 / PAO1) OX=208964 GN=betA PE=3 SV=1	Oxygen-dependent choline dehydrogenase	0.17	0.63	1	0.75	0.75	0.67	0.17	0.04	0	0	0	0	0	0	0	0	0	0	0	0		0
PAO1(PHIKZ)	PAO1	Q9I6C2	tr|Q9I6C2|Q9I6C2_PSEAE Probable zinc protease OS=Pseudomonas aeruginosa (strain ATCC 15692 / DSM 22644 / CIP 104116 / JCM 14847 / LMG 12228 / 1C / PRS 101 / PAO1) OX=208964 GN=PA0372 PE=1 SV=1	Probable zinc protease	0.09	0.65	1	0.78	0.7	0.7	0.3	0.13	0	0	0	0	0	0	0	0	0	0	0	0		0
PAO1(PHIKZ)	PAO1	Q9HV43	sp|Q9HV43|DNAK_PSEAE Chaperone protein DnaK OS=Pseudomonas aeruginosa (strain ATCC 15692 / DSM 22644 / CIP 104116 / JCM 14847 / LMG 12228 / 1C / PRS 101 / PAO1) OX=208964 GN=dnaK PE=3 SV=1	Chaperone protein DnaK	0.79	0.86	1	0.64	0.71	0.57	0.43	0.21	0.21	0.21	0.07	0.07	0.07	0.07	0.07	0.07	0.07	0.07	0.07	0.07		0.1
PAO1(PHIKZ)	PAO1	Q9I2U2	sp|Q9I2U2|TIG_PSEAE Trigger factor OS=Pseudomonas aeruginosa (strain ATCC 15692 / DSM 22644 / CIP 104116 / JCM 14847 / LMG 12228 / 1C / PRS 101 / PAO1) OX=208964 GN=tig PE=3 SV=1	Trigger factor	0.53	0.76	1	0.59	0.65	0.53	0.41	0.24	0.18	0.18	0.12	0.06	0.06	0.06	0.06	0	0.06	0.06	0.06	0		0.06
PAO1(PHIKZ)	PAO1	Q9I762	tr|Q9I762|Q9I762_PSEAE Gly-zipper_Omp domain-containing protein OS=Pseudomonas aeruginosa (strain ATCC 15692 / DSM 22644 / CIP 104116 / JCM 14847 / LMG 12228 / 1C / PRS 101 / PAO1) OX=208964 GN=PA0070 PE=4 SV=1	Gly-zipper_Omp domain-containing protein	0.47	0.87	1	0.73	0.6	0.53	0.53	0.2	0.2	0.13	0.07	0.07	0.07	0	0	0	0	0	0	0.07		0.17
PAO1(PHIKZ)	PAO1	Q9I2N8	tr|Q9I2N8|Q9I2N8_PSEAE Uncharacterized protein OS=Pseudomonas aeruginosa (strain ATCC 15692 / DSM 22644 / CIP 104116 / JCM 14847 / LMG 12228 / 1C / PRS 101 / PAO1) OX=208964 GN=PA1857 PE=4 SV=1	Uncharacterized protein	0.26	0.61	1	0.65	0.65	0.48	0.13	0.13	0	0.04	0.04	0	0	0	0	0	0	0	0.04	0.04		0.05
PAO1(PHIKZ)	PAO1	Q9I013	sp|Q9I013|HTPX_PSEAE Protease HtpX OS=Pseudomonas aeruginosa (strain ATCC 15692 / DSM 22644 / CIP 104116 / JCM 14847 / LMG 12228 / 1C / PRS 101 / PAO1) OX=208964 GN=htpX PE=3 SV=1	Protease HtpX	0.42	0.58	1	0.58	0.63	0.54	0.17	0.08	0.08	0.04	0	0	0	0	0	0	0	0	0	0		0
PAO1(PHIKZ)	PAO1	Q9I2Y1	tr|Q9I2Y1|Q9I2Y1_PSEAE Aminodeoxychorismate synthase OS=Pseudomonas aeruginosa (strain ATCC 15692 / DSM 22644 / CIP 104116 / JCM 14847 / LMG 12228 / 1C / PRS 101 / PAO1) OX=208964 GN=pabB PE=4 SV=1	Aminodeoxychorismate synthase	0.31	0.58	1	0.58	0.54	0.46	0.23	0.12	0	0	0	0	0	0	0	0	0	0	0	0		0
PAO1(PHIKZ)	PAO1	Q9HXJ3	tr|Q9HXJ3|Q9HXJ3_PSEAE HTH cro/C1-type domain-containing protein OS=Pseudomonas aeruginosa (strain ATCC 15692 / DSM 22644 / CIP 104116 / JCM 14847 / LMG 12228 / 1C / PRS 101 / PAO1) OX=208964 GN=PA3804 PE=4 SV=1	HTH cro/C1-type domain-containing protein	0.32	0.48	1	0.64	0.6	0.48	0.28	0.12	0.04	0.04	0	0	0	0	0	0	0	0	0	0		0
PAO1(PHIKZ)	PAO1	P37452	sp|P37452|LEXA_PSEAE LexA repressor OS=Pseudomonas aeruginosa (strain ATCC 15692 / DSM 22644 / CIP 104116 / JCM 14847 / LMG 12228 / 1C / PRS 101 / PAO1) OX=208964 GN=lexA PE=3 SV=1	LexA repressor	0.29	0.71	1	0.58	0.54	0.54	0.21	0.13	0.08	0	0	0	0	0	0	0	0	0	0	0		0.01
PAO1(PHIKZ)	PAO1	Q9HTQ0	sp|Q9HTQ0|DADA1_PSEAE D-amino acid dehydrogenase 1 OS=Pseudomonas aeruginosa (strain ATCC 15692 / DSM 22644 / CIP 104116 / JCM 14847 / LMG 12228 / 1C / PRS 101 / PAO1) OX=208964 GN=dadA1 PE=1 SV=1	D-amino acid dehydrogenase 1	0.32	0.68	1	0.56	0.56	0.4	0.24	0.12	0.08	0.04	0	0	0	0	0	0	0	0	0	0		0.01
PAO1(PHIKZ)	PAO1	Q9HV54	tr|Q9HV54|Q9HV54_PSEAE Transcription termination/antitermination protein NusA OS=Pseudomonas aeruginosa (strain ATCC 15692 / DSM 22644 / CIP 104116 / JCM 14847 / LMG 12228 / 1C / PRS 101 / PAO1) OX=208964 GN=nusA PE=3 SV=1	Transcription termination/antitermination protein NusA	0.3	0.61	1	0.61	0.57	0.43	0.26	0.13	0.09	0.09	0.04	0.04	0.04	0	0	0	0	0	0	0		0.02
PAO1(PHIKZ)	PAO1	P50601	sp|P50601|TOLB_PSEAE Tol-Pal system protein TolB OS=Pseudomonas aeruginosa (strain ATCC 15692 / DSM 22644 / CIP 104116 / JCM 14847 / LMG 12228 / 1C / PRS 101 / PAO1) OX=208964 GN=tolB PE=1 SV=2	Tol-Pal system protein TolB	0.25	0.63	1	0.54	0.54	0.42	0.25	0.13	0.08	0.08	0.04	0.04	0	0	0	0	0	0	0	0		0.03
PAO1(PHIKZ)	PAO1	Q9ZN70	sp|Q9ZN70|PPX_PSEAE Exopolyphosphatase OS=Pseudomonas aeruginosa (strain ATCC 15692 / DSM 22644 / CIP 104116 / JCM 14847 / LMG 12228 / 1C / PRS 101 / PAO1) OX=208964 GN=ppx PE=1 SV=1	Exopolyphosphatase	0.32	0.73	1	0.64	0.5	0.41	0.23	0.14	0.09	0.05	0	0	0	0	0	0	0	0	0	0		0.09
PAO1(PHIKZ)	PAO1	Q9I5A0	tr|Q9I5A0|Q9I5A0_PSEAE Probable oxidoreductase OS=Pseudomonas aeruginosa (strain ATCC 15692 / DSM 22644 / CIP 104116 / JCM 14847 / LMG 12228 / 1C / PRS 101 / PAO1) OX=208964 GN=PA0840 PE=4 SV=1	Probable oxidoreductase	0.3	0.74	1	0.74	0.52	0.39	0.26	0.13	0.04	0	0	0	0	0	0	0	0	0	0	0		0.04
PAO1(PHIKZ)	PAO1	Q9HXJ4	sp|Q9HXJ4|ISPG_PSEAE 4-hydroxy-3-methylbut-2-en-1-yl diphosphate synthase (flavodoxin) OS=Pseudomonas aeruginosa (strain ATCC 15692 / DSM 22644 / CIP 104116 / JCM 14847 / LMG 12228 / 1C / PRS 101 / PAO1) OX=208964 GN=ispG PE=3 SV=1	4-hydroxy-3-methylbut-2-en-1-yl diphosphate synthase (flavodoxin)	0.19	0.71	1	0.62	0.57	0.48	0.29	0.14	0.05	0.05	0	0	0	0	0	0	0	0	0	0.05		0.11
PAO1(PHIKZ)	PAO1	Q9HU50	tr|Q9HU50|Q9HU50_PSEAE Probable carboxyl-terminal protease OS=Pseudomonas aeruginosa (strain ATCC 15692 / DSM 22644 / CIP 104116 / JCM 14847 / LMG 12228 / 1C / PRS 101 / PAO1) OX=208964 GN=PA5134 PE=3 SV=1	Probable carboxyl-terminal protease	0.26	0.65	1	0.57	0.48	0.39	0.26	0.09	0.04	0	0	0	0	0	0	0	0	0	0	0.04		0.11
PAO1(PHIKZ)	PAO1	Q9HY04	sp|Q9HY04|TRUD_PSEAE tRNA pseudouridine synthase D OS=Pseudomonas aeruginosa (strain ATCC 15692 / DSM 22644 / CIP 104116 / JCM 14847 / LMG 12228 / 1C / PRS 101 / PAO1) OX=208964 GN=truD PE=3 SV=1	tRNA pseudouridine synthase D	0.47	0.71	1	0.53	0.65	0.59	0.29	0.12	0.12	0	0	0	0	0	0	0	0	0.06	0	0.06		0.22
PAO1(PHIKZ)	PAO1	Q9HVY9	tr|Q9HVY9|Q9HVY9_PSEAE Uncharacterized protein OS=Pseudomonas aeruginosa (strain ATCC 15692 / DSM 22644 / CIP 104116 / JCM 14847 / LMG 12228 / 1C / PRS 101 / PAO1) OX=208964 GN=PA4426 PE=4 SV=1	Uncharacterized protein	0.43	0.64	1	0.57	0.57	0.36	0.29	0.07	0.07	0.07	0.07	0.07	0	0	0	0	0	0	0	0.07		0.4
PAO1(PHIKZ)	PAO1	Q9HTA0	tr|Q9HTA0|Q9HTA0_PSEAE Probable peptide chain release factor OS=Pseudomonas aeruginosa (strain ATCC 15692 / DSM 22644 / CIP 104116 / JCM 14847 / LMG 12228 / 1C / PRS 101 / PAO1) OX=208964 GN=PA5470 PE=3 SV=1	Probable peptide chain release factor	0.39	0.56	1	0.5	0.61	0.39	0.28	0.11	0.17	0	0	0	0	0	0	0	0	0.06	0.11	0.06		0.24
PAO1(PHIKZ)	PAO1	Q9HUC5	sp|Q9HUC5|HSLU_PSEAE ATP-dependent protease ATPase subunit HslU OS=Pseudomonas aeruginosa (strain ATCC 15692 / DSM 22644 / CIP 104116 / JCM 14847 / LMG 12228 / 1C / PRS 101 / PAO1) OX=208964 GN=hslU PE=3 SV=1	ATP-dependent protease ATPase subunit HslU	0.33	0.83	1	0.78	0.67	0.39	0.33	0.17	0.17	0.11	0.06	0.06	0.06	0.06	0.06	0	0	0.06	0.06	0.06		0.07
PAO1(PHIKZ)	PAO1	P04739	sp|P04739|PILA_PSEAE Type IV major pilin protein PilA OS=Pseudomonas aeruginosa (strain ATCC 15692 / DSM 22644 / CIP 104116 / JCM 14847 / LMG 12228 / 1C / PRS 101 / PAO1) OX=208964 GN=pilA PE=1 SV=1	Type IV major pilin protein PilA	0.18	0.65	1	0.76	0.65	0.47	0.35	0.18	0.18	0.18	0.12	0.06	0.06	0	0.06	0	0.06	0.06	0.06	0.12		0.12
PAO1(PHIKZ)	PAO1	P09591	sp|P09591|EFTU_PSEAE Elongation factor Tu OS=Pseudomonas aeruginosa (strain ATCC 15692 / DSM 22644 / CIP 104116 / JCM 14847 / LMG 12228 / 1C / PRS 101 / PAO1) OX=208964 GN=tufA PE=1 SV=2	Elongation factor Tu	0.48	0.76	1	0.62	0.57	0.43	0.29	0.14	0.1	0.1	0.05	0.05	0	0	0	0	0	0	0	0		0.02
PAO1(PHIKZ)	PAO1	Q9HUK8	sp|Q9HUK8|PSD_PSEAE Phosphatidylserine decarboxylase proenzyme OS=Pseudomonas aeruginosa (strain ATCC 15692 / DSM 22644 / CIP 104116 / JCM 14847 / LMG 12228 / 1C / PRS 101 / PAO1) OX=208964 GN=psd PE=3 SV=1	Phosphatidylserine decarboxylase proenzyme	0.43	0.74	1	0.7	0.52	0.39	0.26	0.09	0.09	0.04	0.04	0	0	0	0	0	0	0	0	0		0.02
PAO1(PHIKZ)	PAO1	Q9I688	tr|Q9I688|Q9I688_PSEAE Uncharacterized protein OS=Pseudomonas aeruginosa (strain ATCC 15692 / DSM 22644 / CIP 104116 / JCM 14847 / LMG 12228 / 1C / PRS 101 / PAO1) OX=208964 GN=PA0429 PE=4 SV=1	Uncharacterized protein	0.4	0.7	1	0.45	0.45	0.5	0.3	0.2	0.15	0.15	0.05	0.05	0.05	0.05	0	0	0	0	0.05	0.05		0.09
PAO1(PHIKZ)	PAO1	Q9HVL8	sp|Q9HVL8|OBG_PSEAE GTPase Obg OS=Pseudomonas aeruginosa (strain ATCC 15692 / DSM 22644 / CIP 104116 / JCM 14847 / LMG 12228 / 1C / PRS 101 / PAO1) OX=208964 GN=obg PE=3 SV=1	GTPase Obg	0.4	0.9	1	0.6	0.5	0.3	0.25	0.1	0.1	0.05	0.05	0.05	0.05	0.05	0.05	0	0.05	0.05	0.05	0.05		0.08
PAO1(PHIKZ)	PAO1	Q9HYV8	tr|Q9HYV8|Q9HYV8_PSEAE Probable sigma-70 factor, ECF subfamily OS=Pseudomonas aeruginosa (strain ATCC 15692 / DSM 22644 / CIP 104116 / JCM 14847 / LMG 12228 / 1C / PRS 101 / PAO1) OX=208964 GN=PA3285 PE=3 SV=1	Probable sigma-70 factor, ECF subfamily	0.35	0.9	1	0.45	0.5	0.4	0.3	0.25	0.1	0.1	0.05	0.05	0.05	0	0	0	0	0	0	0		0.09
PAO1(PHIKZ)	PAO1	Q9HUE9	tr|Q9HUE9|Q9HUE9_PSEAE Probable acyl-CoA dehydrogenase OS=Pseudomonas aeruginosa (strain ATCC 15692 / DSM 22644 / CIP 104116 / JCM 14847 / LMG 12228 / 1C / PRS 101 / PAO1) OX=208964 GN=PA5020 PE=3 SV=1	Probable acyl-CoA dehydrogenase	0	0.18	1	0.69	0.54	0.15	0	0	0	0	0	0	0	0	0	0	0	0	0	0		0
PAO1(PHIKZ)	PAO1	Q9HZQ3	sp|Q9HZQ3|COBN_PSEAE Aerobic cobaltochelatase subunit CobN OS=Pseudomonas aeruginosa (strain ATCC 15692 / DSM 22644 / CIP 104116 / JCM 14847 / LMG 12228 / 1C / PRS 101 / PAO1) OX=208964 GN=cobN PE=3 SV=1	Aerobic cobaltochelatase subunit CobN	0	0.18	1	0.67	0.55	0.33	0.18	0.09	0	0	0	0	0	0	0	0	0	0	0	0		0
PAO1(PHIKZ)	PAO1	Q9HYL2	sp|Q9HYL2|NOSZ_PSEAE Nitrous-oxide reductase OS=Pseudomonas aeruginosa (strain ATCC 15692 / DSM 22644 / CIP 104116 / JCM 14847 / LMG 12228 / 1C / PRS 101 / PAO1) OX=208964 GN=nosZ PE=3 SV=1	Nitrous-oxide reductase	0	0.14	1	0.6	0.54	0.34	0.14	0.06	0	0	0	0	0	0	0	0	0	0	0	0		0
PAO1(PHIKZ)	PAO1	Q9I6A0	tr|Q9I6A0|Q9I6A0_PSEAE Probable cystathionine gamma-lyase OS=Pseudomonas aeruginosa (strain ATCC 15692 / DSM 22644 / CIP 104116 / JCM 14847 / LMG 12228 / 1C / PRS 101 / PAO1) OX=208964 GN=PA0400 PE=3 SV=1	Probable cystathionine gamma-lyase	0	0.15	1	0.62	0.47	0.26	0.18	0.09	0.03	0.06	0.03	0.03	0	0	0	0	0	0	0	0		0
PAO1(PHIKZ)	PAO1	Q9HUP4	sp|Q9HUP4|PNCB1_PSEAE Nicotinate phosphoribosyltransferase 1 OS=Pseudomonas aeruginosa (strain ATCC 15692 / DSM 22644 / CIP 104116 / JCM 14847 / LMG 12228 / 1C / PRS 101 / PAO1) OX=208964 GN=pncB1 PE=3 SV=1	Nicotinate phosphoribosyltransferase 1	0	0.09	1	0.63	0.49	0.31	0.17	0.06	0.03	0.03	0	0	0	0	0	0	0	0	0	0		0
PAO1(PHIKZ)	PAO1	Q9I611	tr|Q9I611|Q9I611_PSEAE Probable acyl-CoA dehydrogenase OS=Pseudomonas aeruginosa (strain ATCC 15692 / DSM 22644 / CIP 104116 / JCM 14847 / LMG 12228 / 1C / PRS 101 / PAO1) OX=208964 GN=PA0507 PE=3 SV=1	Probable acyl-CoA dehydrogenase	0	0.17	1	0.63	0.46	0.34	0.2	0.06	0.03	0	0	0	0	0	0	0	0	0	0	0		0
PAO1(PHIKZ)	PAO1	P72157	sp|P72157|PURE_PSEAE N5-carboxyaminoimidazole ribonucleotide mutase OS=Pseudomonas aeruginosa (strain ATCC 15692 / DSM 22644 / CIP 104116 / JCM 14847 / LMG 12228 / 1C / PRS 101 / PAO1) OX=208964 GN=purE PE=3 SV=2	N5-carboxyaminoimidazole ribonucleotide mutase	0	0.2	1	0.6	0.57	0.17	0.23	0.06	0	0	0	0	0	0	0	0	0	0	0	0		0
PAO1(PHIKZ)	PAO1	Q9HZ67	sp|Q9HZ67|CMPDT_PSEAE Bifunctional chorismate mutase/prephenate dehydratase OS=Pseudomonas aeruginosa (strain ATCC 15692 / DSM 22644 / CIP 104116 / JCM 14847 / LMG 12228 / 1C / PRS 101 / PAO1) OX=208964 GN=pheA PE=3 SV=1	Bifunctional chorismate mutase/prephenate dehydratase	0	0.15	1	0.7	0.61	0.27	0.18	0.06	0.03	0	0	0	0	0	0	0	0	0	0	0		0
PAO1(PHIKZ)	PAO1	Q9I311	tr|Q9I311|Q9I311_PSEAE Periplasmic beta-glucosidase OS=Pseudomonas aeruginosa (strain ATCC 15692 / DSM 22644 / CIP 104116 / JCM 14847 / LMG 12228 / 1C / PRS 101 / PAO1) OX=208964 GN=bglX PE=1 SV=1	Periplasmic beta-glucosidase	0	0.2	1	0.63	0.63	0.26	0.14	0.03	0	0	0	0	0	0	0	0	0	0	0	0		0
PAO1(PHIKZ)	PAO1	Q9HUS3	tr|Q9HUS3|Q9HUS3_PSEAE DesT OS=Pseudomonas aeruginosa (strain ATCC 15692 / DSM 22644 / CIP 104116 / JCM 14847 / LMG 12228 / 1C / PRS 101 / PAO1) OX=208964 GN=desT PE=1 SV=1	DesT	0.04	0.31	1	0.42	0.46	0.5	0.23	0.08	0.08	0	0	0	0	0	0	0	0	0	0	0		0.17
PAO1(PHIKZ)	PAO1	Q9I6T0	tr|Q9I6T0|Q9I6T0_PSEAE Malonate decarboxylase alpha subunit OS=Pseudomonas aeruginosa (strain ATCC 15692 / DSM 22644 / CIP 104116 / JCM 14847 / LMG 12228 / 1C / PRS 101 / PAO1) OX=208964 GN=mdcA PE=1 SV=1	Malonate decarboxylase alpha subunit	0.03	0.32	1	0.38	0.5	0.24	0.26	0.09	0.06	0	0	0	0	0	0	0	0	0	0	0		0
PAO1(PHIKZ)	PAO1	Q9HWV0	tr|Q9HWV0|Q9HWV0_PSEAE Probable nonribosomal peptide synthetase OS=Pseudomonas aeruginosa (strain ATCC 15692 / DSM 22644 / CIP 104116 / JCM 14847 / LMG 12228 / 1C / PRS 101 / PAO1) OX=208964 GN=PA4078 PE=4 SV=1	Probable nonribosomal peptide synthetase	0.03	0.33	1	0.43	0.53	0.37	0.2	0.1	0.07	0.07	0	0	0	0	0	0	0	0	0	0		0.04
PAO1(PHIKZ)	PAO1	Q9I0T0	tr|Q9I0T0|Q9I0T0_PSEAE Probable short-chain dehydrogenase OS=Pseudomonas aeruginosa (strain ATCC 15692 / DSM 22644 / CIP 104116 / JCM 14847 / LMG 12228 / 1C / PRS 101 / PAO1) OX=208964 GN=PA2554 PE=3 SV=1	Probable short-chain dehydrogenase	0.03	0.28	1	0.41	0.56	0.38	0.25	0.16	0.06	0.03	0	0	0	0	0	0	0	0	0	0		0
PAO1(PHIKZ)	PAO1	Q9HZH7	tr|Q9HZH7|Q9HZH7_PSEAE Molybdenum cofactor biosynthesis protein B OS=Pseudomonas aeruginosa (strain ATCC 15692 / DSM 22644 / CIP 104116 / JCM 14847 / LMG 12228 / 1C / PRS 101 / PAO1) OX=208964 GN=moaB2 PE=3 SV=1	Molybdenum cofactor biosynthesis protein B	0	0.31	1	0.44	0.5	0.41	0.22	0.13	0.06	0	0	0	0	0	0	0	0	0	0	0		0
PAO1(PHIKZ)	PAO1	Q9HVU4	tr|Q9HVU4|Q9HVU4_PSEAE Cytoplasmic axial filament protein OS=Pseudomonas aeruginosa (strain ATCC 15692 / DSM 22644 / CIP 104116 / JCM 14847 / LMG 12228 / 1C / PRS 101 / PAO1) OX=208964 GN=cafA PE=4 SV=1	Cytoplasmic axial filament protein	0.03	0.3	1	0.5	0.53	0.43	0.27	0.13	0.03	0.03	0.03	0	0	0	0	0	0	0	0	0		0.01
PAO1(PHIKZ)	PAO1	Q9HXU4	tr|Q9HXU4|Q9HXU4_PSEAE Uncharacterized protein OS=Pseudomonas aeruginosa (strain ATCC 15692 / DSM 22644 / CIP 104116 / JCM 14847 / LMG 12228 / 1C / PRS 101 / PAO1) OX=208964 GN=PA3696 PE=1 SV=1	Uncharacterized protein	0.03	0.34	1	0.48	0.52	0.45	0.24	0.07	0	0	0	0	0	0	0	0	0	0	0	0		0.09
PAO1(PHIKZ)	PAO1	Q9I1Z6	tr|Q9I1Z6|Q9I1Z6_PSEAE Alcohol dehydrogenase (Zn-dependent) OS=Pseudomonas aeruginosa (strain ATCC 15692 / DSM 22644 / CIP 104116 / JCM 14847 / LMG 12228 / 1C / PRS 101 / PAO1) OX=208964 GN=PA2119 PE=3 SV=1	Alcohol dehydrogenase (Zn-dependent)	0	0.05	1	0.45	0.5	0.32	0.21	0.05	0.03	0	0	0	0	0	0	0	0	0	0	0		0
PAO1(PHIKZ)	PAO1	Q9HTM3	tr|Q9HTM3|Q9HTM3_PSEAE Uncharacterized protein OS=Pseudomonas aeruginosa (strain ATCC 15692 / DSM 22644 / CIP 104116 / JCM 14847 / LMG 12228 / 1C / PRS 101 / PAO1) OX=208964 GN=PA5335 PE=4 SV=1	Uncharacterized protein	0	0.13	1	0.57	0.47	0.33	0.2	0.1	0.07	0.03	0.03	0.03	0	0	0	0	0	0	0	0.03		0.09
PAO1(PHIKZ)	PAO1	Q9HW26	sp|Q9HW26|PNCB2_PSEAE Nicotinate phosphoribosyltransferase 2 OS=Pseudomonas aeruginosa (strain ATCC 15692 / DSM 22644 / CIP 104116 / JCM 14847 / LMG 12228 / 1C / PRS 101 / PAO1) OX=208964 GN=pncB2 PE=1 SV=1	Nicotinate phosphoribosyltransferase 2	0	0.09	1	0.55	0.48	0.45	0.24	0.09	0.03	0.03	0	0	0	0	0	0	0	0	0	0		0
PAO1(PHIKZ)	PAO1	Q9I6J9	sp|Q9I6J9|AGUA_PSEAE Agmatine deiminase OS=Pseudomonas aeruginosa (strain ATCC 15692 / DSM 22644 / CIP 104116 / JCM 14847 / LMG 12228 / 1C / PRS 101 / PAO1) OX=208964 GN=aguA PE=1 SV=1	Agmatine deiminase	0	0.09	1	0.59	0.47	0.32	0.32	0.09	0.06	0	0	0	0	0	0	0	0	0	0	0		0
PAO1(PHIKZ)	PAO1	Q9HYI8	tr|Q9HYI8|Q9HYI8_PSEAE Pyruvate dehydrogenase E1 component subunit alpha OS=Pseudomonas aeruginosa (strain ATCC 15692 / DSM 22644 / CIP 104116 / JCM 14847 / LMG 12228 / 1C / PRS 101 / PAO1) OX=208964 GN=pdhA PE=4 SV=1	Pyruvate dehydrogenase E1 component subunit alpha	0.03	0.16	1	0.47	0.53	0.37	0.03	0.05	0	0	0	0	0	0	0	0	0	0	0	0		0
PAO1(PHIKZ)	PAO1	P80357	sp|P80357|ASTA_PSEAE Arginine N-succinyltransferase subunit alpha OS=Pseudomonas aeruginosa (strain ATCC 15692 / DSM 22644 / CIP 104116 / JCM 14847 / LMG 12228 / 1C / PRS 101 / PAO1) OX=208964 GN=astA PE=1 SV=2	Arginine N-succinyltransferase subunit alpha	0	0.15	1	0.48	0.61	0.36	0.18	0.09	0.03	0.03	0	0	0	0	0	0	0	0	0	0		0.01
PAO1(PHIKZ)	PAO1	Q9I593	tr|Q9I593|Q9I593_PSEAE Alkyl hydroperoxide reductase C OS=Pseudomonas aeruginosa (strain ATCC 15692 / DSM 22644 / CIP 104116 / JCM 14847 / LMG 12228 / 1C / PRS 101 / PAO1) OX=208964 GN=PA0848 PE=3 SV=1	Alkyl hydroperoxide reductase C	0.03	0.21	1	0.52	0.52	0.33	0.21	0.12	0.06	0.03	0	0	0	0	0	0	0	0	0	0		0
PAO1(PHIKZ)	PAO1	Q9I4H3	tr|Q9I4H3|Q9I4H3_PSEAE ThiF domain-containing protein OS=Pseudomonas aeruginosa (strain ATCC 15692 / DSM 22644 / CIP 104116 / JCM 14847 / LMG 12228 / 1C / PRS 101 / PAO1) OX=208964 GN=PA1164 PE=4 SV=1	ThiF domain-containing protein	0	0.19	1	0.53	0.5	0.38	0.22	0.09	0.03	0	0	0	0	0	0	0	0	0	0	0		0.04
PAO1(PHIKZ)	PAO1	Q9I697	sp|Q9I697|GSHB_PSEAE Glutathione synthetase OS=Pseudomonas aeruginosa (strain ATCC 15692 / DSM 22644 / CIP 104116 / JCM 14847 / LMG 12228 / 1C / PRS 101 / PAO1) OX=208964 GN=gshB PE=3 SV=1	Glutathione synthetase	0	0.18	1	0.53	0.5	0.44	0.18	0.09	0.03	0	0	0	0	0	0	0	0	0	0	0		0
PAO1(PHIKZ)	PAO1	Q9I2A8	sp|Q9I2A8|ATOB_PSEAE Acetyl-CoA acetyltransferase OS=Pseudomonas aeruginosa (strain ATCC 15692 / DSM 22644 / CIP 104116 / JCM 14847 / LMG 12228 / 1C / PRS 101 / PAO1) OX=208964 GN=atoB PE=3 SV=1	Acetyl-CoA acetyltransferase	0	0.1	1	0.52	0.42	0.48	0.35	0.16	0.1	0.06	0	0	0	0	0	0	0	0	0	0		0.01
PAO1(PHIKZ)	PAO1	Q51567	sp|Q51567|SUCD_PSEAE Succinate--CoA ligase [ADP-forming] subunit alpha OS=Pseudomonas aeruginosa (strain ATCC 15692 / DSM 22644 / CIP 104116 / JCM 14847 / LMG 12228 / 1C / PRS 101 / PAO1) OX=208964 GN=sucD PE=1 SV=2	Succinate--CoA ligase [ADP-forming] subunit alpha	0	0.28	1	0.55	0.48	0.38	0.31	0.14	0.1	0.07	0.03	0.03	0	0	0	0	0	0	0	0		0.01
PAO1(PHIKZ)	PAO1	Q9HT22	sp|Q9HT22|GLMU_PSEAE Bifunctional protein GlmU OS=Pseudomonas aeruginosa (strain ATCC 15692 / DSM 22644 / CIP 104116 / JCM 14847 / LMG 12228 / 1C / PRS 101 / PAO1) OX=208964 GN=glmU PE=3 SV=1	Bifunctional protein GlmU	0	0.21	1	0.52	0.45	0.34	0.28	0.1	0.14	0.14	0.03	0.03	0.03	0	0	0	0	0	0	0		0.02
PAO1(PHIKZ)	PAO1	O82852	sp|O82852|PYRH_PSEAE Uridylate kinase OS=Pseudomonas aeruginosa (strain ATCC 15692 / DSM 22644 / CIP 104116 / JCM 14847 / LMG 12228 / 1C / PRS 101 / PAO1) OX=208964 GN=pyrH PE=3 SV=2	Uridylate kinase	0	0.17	1	0.59	0.48	0.38	0.24	0.1	0.1	0.1	0.03	0.03	0	0	0	0	0	0	0	0		0.04
PAO1(PHIKZ)	PAO1	Q9HU15	sp|Q9HU15|FABY_PSEAE Beta-ketoacyl-[acyl-carrier-protein] synthase FabY OS=Pseudomonas aeruginosa (strain ATCC 15692 / DSM 22644 / CIP 104116 / JCM 14847 / LMG 12228 / 1C / PRS 101 / PAO1) OX=208964 GN=fabY PE=1 SV=1	Beta-ketoacyl-[acyl-carrier-protein] synthase FabY	0	0.25	1	0.59	0.47	0.34	0.19	0.09	0.06	0.03	0.03	0	0	0	0	0	0	0	0	0		0
PAO1(PHIKZ)	PAO1	P27726	sp|P27726|G3P_PSEAE Glyceraldehyde-3-phosphate dehydrogenase OS=Pseudomonas aeruginosa (strain ATCC 15692 / DSM 22644 / CIP 104116 / JCM 14847 / LMG 12228 / 1C / PRS 101 / PAO1) OX=208964 GN=gap PE=3 SV=3	Glyceraldehyde-3-phosphate dehydrogenase	0	0.22	1	0.59	0.41	0.38	0.25	0.09	0.06	0.06	0.03	0.03	0	0	0	0	0	0	0	0		0
PAO1(PHIKZ)	PAO1	P31961	sp|P31961|EDD_PSEAE Phosphogluconate dehydratase OS=Pseudomonas aeruginosa (strain ATCC 15692 / DSM 22644 / CIP 104116 / JCM 14847 / LMG 12228 / 1C / PRS 101 / PAO1) OX=208964 GN=edd PE=3 SV=3	Phosphogluconate dehydratase	0	0.25	1	0.56	0.44	0.44	0.22	0.13	0.06	0	0	0	0	0	0	0	0	0	0	0		0
PAO1(PHIKZ)	PAO1	Q9I5Q9	sp|Q9I5Q9|ARGC_PSEAE N-acetyl-gamma-glutamyl-phosphate reductase OS=Pseudomonas aeruginosa (strain ATCC 15692 / DSM 22644 / CIP 104116 / JCM 14847 / LMG 12228 / 1C / PRS 101 / PAO1) OX=208964 GN=argC PE=3 SV=1	N-acetyl-gamma-glutamyl-phosphate reductase	0	0.18	1	0.56	0.38	0.41	0.18	0.12	0.09	0	0	0	0	0	0	0	0	0	0	0		0
PAO1(PHIKZ)	PAO1	Q9I5E2	tr|Q9I5E2|Q9I5E2_PSEAE 2-methylisocitrate lyase OS=Pseudomonas aeruginosa (strain ATCC 15692 / DSM 22644 / CIP 104116 / JCM 14847 / LMG 12228 / 1C / PRS 101 / PAO1) OX=208964 GN=prpB PE=1 SV=1	2-methylisocitrate lyase	0	0.24	1	0.48	0.42	0.36	0.21	0.12	0.03	0	0.03	0	0	0	0	0	0	0	0	0		0.02
PAO1(PHIKZ)	PAO1	Q9I4V1	tr|Q9I4V1|Q9I4V1_PSEAE Probable short-chain dehydrogenase OS=Pseudomonas aeruginosa (strain ATCC 15692 / DSM 22644 / CIP 104116 / JCM 14847 / LMG 12228 / 1C / PRS 101 / PAO1) OX=208964 GN=PA1023 PE=4 SV=1	Probable short-chain dehydrogenase	0	0.23	1	0.54	0.43	0.4	0.14	0.06	0.03	0	0	0	0	0	0	0	0	0	0	0		0
PAO1(PHIKZ)	PAO1	Q9I5Y5	tr|Q9I5Y5|Q9I5Y5_PSEAE D-erythrose 4-phosphate dehydrogenase OS=Pseudomonas aeruginosa (strain ATCC 15692 / DSM 22644 / CIP 104116 / JCM 14847 / LMG 12228 / 1C / PRS 101 / PAO1) OX=208964 GN=epd PE=3 SV=1	D-erythrose 4-phosphate dehydrogenase	0	0.17	1	0.56	0.33	0.28	0.22	0.08	0.08	0.03	0	0.03	0	0	0	0	0	0	0	0		0
PAO1(PHIKZ)	PAO1	Q9HVS6	tr|Q9HVS6|Q9HVS6_PSEAE Uncharacterized protein OS=Pseudomonas aeruginosa (strain ATCC 15692 / DSM 22644 / CIP 104116 / JCM 14847 / LMG 12228 / 1C / PRS 101 / PAO1) OX=208964 GN=PA4495 PE=4 SV=1	Uncharacterized protein	0.12	0.18	1	0.52	0.45	0.3	0.21	0.09	0.06	0.06	0	0.03	0	0	0	0	0	0	0	0		0
PAO1(PHIKZ)	PAO1	Q9HXC1	tr|Q9HXC1|Q9HXC1_PSEAE Biotin_lipoyl_2 domain-containing protein OS=Pseudomonas aeruginosa (strain ATCC 15692 / DSM 22644 / CIP 104116 / JCM 14847 / LMG 12228 / 1C / PRS 101 / PAO1) OX=208964 GN=PA3892 PE=3 SV=1	Biotin_lipoyl_2 domain-containing protein	0.12	0.3	1	0.58	0.39	0.24	0.18	0.12	0.09	0	0	0	0	0	0	0	0	0	0	0		0
PAO1(PHIKZ)	PAO1	Q9I2W9	tr|Q9I2W9|Q9I2W9_PSEAE Phosphoenolpyruvate synthase OS=Pseudomonas aeruginosa (strain ATCC 15692 / DSM 22644 / CIP 104116 / JCM 14847 / LMG 12228 / 1C / PRS 101 / PAO1) OX=208964 GN=ppsA PE=3 SV=1	Phosphoenolpyruvate synthase	0	0.31	1	0.62	0.65	0.5	0.31	0.12	0.08	0.12	0.04	0.04	0	0	0	0	0	0	0	0		0.01
PAO1(PHIKZ)	PAO1	Q9HW72	tr|Q9HW72|Q9HW72_PSEAE Pyruvate kinase OS=Pseudomonas aeruginosa (strain ATCC 15692 / DSM 22644 / CIP 104116 / JCM 14847 / LMG 12228 / 1C / PRS 101 / PAO1) OX=208964 GN=pykA PE=1 SV=1	Pyruvate kinase	0.04	0.35	1	0.69	0.62	0.46	0.27	0.12	0.12	0.08	0.04	0.04	0	0	0	0	0	0	0	0		0.01
PAO1(PHIKZ)	PAO1	P53593	sp|P53593|SUCC_PSEAE Succinate--CoA ligase [ADP-forming] subunit beta OS=Pseudomonas aeruginosa (strain ATCC 15692 / DSM 22644 / CIP 104116 / JCM 14847 / LMG 12228 / 1C / PRS 101 / PAO1) OX=208964 GN=sucC PE=1 SV=2	Succinate--CoA ligase [ADP-forming] subunit beta	0	0.33	1	0.63	0.56	0.48	0.26	0.15	0.07	0.07	0.04	0.04	0	0	0	0	0	0	0	0		0
PAO1(PHIKZ)	PAO1	Q9HVT8	sp|Q9HVT8|GATA_PSEAE Glutamyl-tRNA(Gln) amidotransferase subunit A OS=Pseudomonas aeruginosa (strain ATCC 15692 / DSM 22644 / CIP 104116 / JCM 14847 / LMG 12228 / 1C / PRS 101 / PAO1) OX=208964 GN=gatA PE=1 SV=1	Glutamyl-tRNA(Gln) amidotransferase subunit A	0	0.33	1	0.67	0.48	0.48	0.26	0.15	0.07	0.04	0.04	0.04	0	0	0	0	0	0	0	0		0.03
PAO1(PHIKZ)	PAO1	Q9I1K8	tr|Q9I1K8|Q9I1K8_PSEAE Gluconate dehydrogenase OS=Pseudomonas aeruginosa (strain ATCC 15692 / DSM 22644 / CIP 104116 / JCM 14847 / LMG 12228 / 1C / PRS 101 / PAO1) OX=208964 GN=PA2265 PE=4 SV=1	Gluconate dehydrogenase	0	0.39	1	0.64	0.57	0.46	0.25	0.11	0.07	0.04	0	0	0	0	0	0	0	0	0	0		0
PAO1(PHIKZ)	PAO1	O50174	sp|O50174|ASTD_PSEAE N-succinylglutamate 5-semialdehyde dehydrogenase OS=Pseudomonas aeruginosa (strain ATCC 15692 / DSM 22644 / CIP 104116 / JCM 14847 / LMG 12228 / 1C / PRS 101 / PAO1) OX=208964 GN=astD PE=1 SV=2	N-succinylglutamate 5-semialdehyde dehydrogenase	0	0.36	1	0.71	0.61	0.43	0.25	0.11	0.04	0.04	0	0	0	0	0	0	0	0	0	0		0
PAO1(PHIKZ)	PAO1	Q9ZFE4	sp|Q9ZFE4|FABI_PSEAE Enoyl-[acyl-carrier-protein] reductase [NADH] FabI OS=Pseudomonas aeruginosa (strain ATCC 15692 / DSM 22644 / CIP 104116 / JCM 14847 / LMG 12228 / 1C / PRS 101 / PAO1) OX=208964 GN=fabI PE=1 SV=1	Enoyl-[acyl-carrier-protein] reductase [NADH] FabI	0	0.32	1	0.71	0.61	0.46	0.29	0.14	0.04	0	0	0	0	0	0	0	0	0	0	0		0
PAO1(PHIKZ)	PAO1	Q9I2F5	tr|Q9I2F5|Q9I2F5_PSEAE Ribose operon repressor RbsR OS=Pseudomonas aeruginosa (strain ATCC 15692 / DSM 22644 / CIP 104116 / JCM 14847 / LMG 12228 / 1C / PRS 101 / PAO1) OX=208964 GN=rbsR PE=4 SV=1	Ribose operon repressor RbsR	0.03	0.31	1	0.55	0.66	0.55	0.21	0.1	0	0	0	0	0	0	0	0	0	0	0	0		0
PAO1(PHIKZ)	PAO1	Q9I0B0	tr|Q9I0B0|Q9I0B0_PSEAE Type I site-specific deoxyribonuclease OS=Pseudomonas aeruginosa (strain ATCC 15692 / DSM 22644 / CIP 104116 / JCM 14847 / LMG 12228 / 1C / PRS 101 / PAO1) OX=208964 GN=PA2732 PE=3 SV=1	Type I site-specific deoxyribonuclease	0	0.36	1	0.6	0.72	0.56	0.32	0.12	0.12	0.04	0	0	0	0	0	0	0	0	0	0		0.02
PAO1(PHIKZ)	PAO1	Q9I1R8	tr|Q9I1R8|Q9I1R8_PSEAE Probable dehydrogenase OS=Pseudomonas aeruginosa (strain ATCC 15692 / DSM 22644 / CIP 104116 / JCM 14847 / LMG 12228 / 1C / PRS 101 / PAO1) OX=208964 GN=PA2199 PE=4 SV=1	Probable dehydrogenase	0	0.44	1	0.68	0.64	0.56	0.32	0.12	0.12	0	0.04	0	0	0	0	0	0	0	0	0		0
PAO1(PHIKZ)	PAO1	P38100	sp|P38100|CARB_PSEAE Carbamoyl-phosphate synthase large chain OS=Pseudomonas aeruginosa (strain ATCC 15692 / DSM 22644 / CIP 104116 / JCM 14847 / LMG 12228 / 1C / PRS 101 / PAO1) OX=208964 GN=carB PE=3 SV=3	Carbamoyl-phosphate synthase large chain	0	0.19	1	0.58	0.58	0.42	0.27	0.12	0.12	0.12	0.04	0.04	0.04	0	0	0	0	0.04	0.04	0.04		0.06
PAO1(PHIKZ)	PAO1	Q9I553	sp|Q9I553|SYA_PSEAE Alanine--tRNA ligase OS=Pseudomonas aeruginosa (strain ATCC 15692 / DSM 22644 / CIP 104116 / JCM 14847 / LMG 12228 / 1C / PRS 101 / PAO1) OX=208964 GN=alaS PE=3 SV=1	Alanine--tRNA ligase	0	0.22	1	0.59	0.59	0.48	0.3	0.15	0.11	0.07	0.04	0.04	0	0	0	0	0	0	0	0		0.01
PAO1(PHIKZ)	PAO1	P48372	sp|P48372|GYRA_PSEAE DNA gyrase subunit A OS=Pseudomonas aeruginosa (strain ATCC 15692 / DSM 22644 / CIP 104116 / JCM 14847 / LMG 12228 / 1C / PRS 101 / PAO1) OX=208964 GN=gyrA PE=3 SV=1	DNA gyrase subunit A	0	0.2	1	0.64	0.64	0.52	0.32	0.16	0.12	0.12	0.04	0.04	0.04	0	0	0	0	0	0	0		0.03
PAO1(PHIKZ)	PAO1	Q9HUK5	tr|Q9HUK5|Q9HUK5_PSEAE Phosphoserine phosphatase OS=Pseudomonas aeruginosa (strain ATCC 15692 / DSM 22644 / CIP 104116 / JCM 14847 / LMG 12228 / 1C / PRS 101 / PAO1) OX=208964 GN=PA4960 PE=3 SV=1	Phosphoserine phosphatase	0	0.22	1	0.63	0.63	0.52	0.3	0.11	0.07	0.07	0.04	0.04	0.04	0	0	0	0	0	0	0		0
PAO1(PHIKZ)	PAO1	Q9X6P4	sp|Q9X6P4|LPXA_PSEAE Acyl-[acyl-carrier-protein]--UDP-N-acetylglucosamine O-acyltransferase OS=Pseudomonas aeruginosa (strain ATCC 15692 / DSM 22644 / CIP 104116 / JCM 14847 / LMG 12228 / 1C / PRS 101 / PAO1) OX=208964 GN=lpxA PE=3 SV=1	Acyl-[acyl-carrier-protein]--UDP-N-acetylglucosamine O-acyltransferase	0	0.28	1	0.68	0.72	0.56	0.28	0.08	0.16	0.12	0	0	0	0	0	0	0	0	0	0		0.01
PAO1(PHIKZ)	PAO1	Q9I0F4	sp|Q9I0F4|TSE5_PSEAE Toxin protein Tse5 OS=Pseudomonas aeruginosa (strain ATCC 15692 / DSM 22644 / CIP 104116 / JCM 14847 / LMG 12228 / 1C / PRS 101 / PAO1) OX=208964 GN=tse5 PE=4 SV=1	Toxin protein Tse5	0	0.19	1	0.69	0.65	0.58	0.38	0.15	0.12	0.04	0	0	0	0	0	0	0	0	0	0		0
PAO1(PHIKZ)	PAO1	Q9I612	tr|Q9I612|Q9I612_PSEAE Probable acyl-CoA dehydrogenase OS=Pseudomonas aeruginosa (strain ATCC 15692 / DSM 22644 / CIP 104116 / JCM 14847 / LMG 12228 / 1C / PRS 101 / PAO1) OX=208964 GN=PA0506 PE=3 SV=1	Probable acyl-CoA dehydrogenase	0	0.27	1	0.73	0.65	0.54	0.31	0.12	0.08	0.04	0.04	0	0	0	0	0	0	0	0	0		0.01
PAO1(PHIKZ)	PAO1	Q9HU66	sp|Q9HU66|THII_PSEAE tRNA sulfurtransferase OS=Pseudomonas aeruginosa (strain ATCC 15692 / DSM 22644 / CIP 104116 / JCM 14847 / LMG 12228 / 1C / PRS 101 / PAO1) OX=208964 GN=thiI PE=3 SV=1	tRNA sulfurtransferase	0	0.23	1	0.73	0.69	0.5	0.31	0.12	0.08	0.08	0.04	0	0	0	0	0	0	0	0	0		0.01
PAO1(PHIKZ)	PAO1	Q9HZK1	sp|Q9HZK1|MTIP_PSEAE S-methyl-5-thioinosine phosphorylase OS=Pseudomonas aeruginosa (strain ATCC 15692 / DSM 22644 / CIP 104116 / JCM 14847 / LMG 12228 / 1C / PRS 101 / PAO1) OX=208964 GN=PA3004 PE=1 SV=1	S-methyl-5-thioinosine phosphorylase	0	0.25	1	0.72	0.47	0.41	0.19	0.09	0.03	0	0	0	0	0	0	0	0	0	0	0		0
PAO1(PHIKZ)	PAO1	Q9HU83	sp|Q9HU83|HUTU_PSEAE Urocanate hydratase OS=Pseudomonas aeruginosa (strain ATCC 15692 / DSM 22644 / CIP 104116 / JCM 14847 / LMG 12228 / 1C / PRS 101 / PAO1) OX=208964 GN=hutU PE=1 SV=1	Urocanate hydratase	0	0.23	1	0.68	0.52	0.42	0.23	0.1	0.03	0.03	0	0	0	0	0	0	0	0	0	0		0
PAO1(PHIKZ)	PAO1	P80358	sp|P80358|ASTG_PSEAE Arginine N-succinyltransferase subunit beta OS=Pseudomonas aeruginosa (strain ATCC 15692 / DSM 22644 / CIP 104116 / JCM 14847 / LMG 12228 / 1C / PRS 101 / PAO1) OX=208964 GN=aruG PE=1 SV=2	Arginine N-succinyltransferase subunit beta	0	0.28	1	0.69	0.55	0.41	0.21	0.1	0	0.03	0.03	0	0	0	0	0	0	0	0	0		0.03
PAO1(PHIKZ)	PAO1	Q9I6E0	sp|Q9I6E0|ILVD_PSEAE Dihydroxy-acid dehydratase OS=Pseudomonas aeruginosa (strain ATCC 15692 / DSM 22644 / CIP 104116 / JCM 14847 / LMG 12228 / 1C / PRS 101 / PAO1) OX=208964 GN=ilvD PE=3 SV=1	Dihydroxy-acid dehydratase	0	0.33	1	0.67	0.5	0.37	0.2	0.13	0.03	0.03	0	0	0	0	0	0	0	0	0	0		0
PAO1(PHIKZ)	PAO1	Q9ZFK4	sp|Q9ZFK4|KDSA_PSEAE 2-dehydro-3-deoxyphosphooctonate aldolase OS=Pseudomonas aeruginosa (strain ATCC 15692 / DSM 22644 / CIP 104116 / JCM 14847 / LMG 12228 / 1C / PRS 101 / PAO1) OX=208964 GN=kdsA PE=1 SV=1	2-dehydro-3-deoxyphosphooctonate aldolase	0	0.3	1	0.63	0.53	0.43	0.23	0.1	0.03	0.03	0	0	0	0	0	0	0	0	0	0		0
PAO1(PHIKZ)	PAO1	Q9HUU1	sp|Q9HUU1|OADC_PSEAE Oxaloacetate decarboxylase OS=Pseudomonas aeruginosa (strain ATCC 15692 / DSM 22644 / CIP 104116 / JCM 14847 / LMG 12228 / 1C / PRS 101 / PAO1) OX=208964 GN=PA4872 PE=1 SV=1	Oxaloacetate decarboxylase	0	0.27	1	0.63	0.53	0.4	0.2	0.1	0.07	0.03	0	0	0	0	0	0	0	0	0	0		0.01
PAO1(PHIKZ)	PAO1	Q9I099	sp|Q9I099|SYT_PSEAE Threonine--tRNA ligase OS=Pseudomonas aeruginosa (strain ATCC 15692 / DSM 22644 / CIP 104116 / JCM 14847 / LMG 12228 / 1C / PRS 101 / PAO1) OX=208964 GN=thrS PE=3 SV=1	Threonine--tRNA ligase	0	0.29	1	0.57	0.57	0.46	0.25	0.11	0.07	0.07	0.04	0.04	0	0	0	0	0	0	0	0		0.01
PAO1(PHIKZ)	PAO1	Q9KGU7	sp|Q9KGU7|DXS_PSEAE 1-deoxy-D-xylulose-5-phosphate synthase OS=Pseudomonas aeruginosa (strain ATCC 15692 / DSM 22644 / CIP 104116 / JCM 14847 / LMG 12228 / 1C / PRS 101 / PAO1) OX=208964 GN=dxs PE=1 SV=1	1-deoxy-D-xylulose-5-phosphate synthase	0	0.28	1	0.62	0.55	0.41	0.24	0.1	0.07	0.07	0.03	0.03	0	0	0	0	0	0	0	0		0
PAO1(PHIKZ)	PAO1	Q9I610	tr|Q9I610|Q9I610_PSEAE Probable acyl-CoA dehydrogenase OS=Pseudomonas aeruginosa (strain ATCC 15692 / DSM 22644 / CIP 104116 / JCM 14847 / LMG 12228 / 1C / PRS 101 / PAO1) OX=208964 GN=PA0508 PE=3 SV=1	Probable acyl-CoA dehydrogenase	0	0.28	1	0.59	0.62	0.45	0.24	0.1	0.07	0.03	0	0	0	0	0	0	0	0	0	0		0
PAO1(PHIKZ)	PAO1	Q9HTD9	tr|Q9HTD9|Q9HTD9_PSEAE Alcohol dehydrogenase OS=Pseudomonas aeruginosa (strain ATCC 15692 / DSM 22644 / CIP 104116 / JCM 14847 / LMG 12228 / 1C / PRS 101 / PAO1) OX=208964 GN=adhA PE=1 SV=1	Alcohol dehydrogenase	0.03	0.26	1	0.55	0.58	0.45	0.23	0.1	0.03	0	0	0	0	0	0	0	0	0	0	0		0
PAO1(PHIKZ)	PAO1	Q9I7B7	sp|Q9I7B7|SYGA_PSEAE Glycine--tRNA ligase alpha subunit OS=Pseudomonas aeruginosa (strain ATCC 15692 / DSM 22644 / CIP 104116 / JCM 14847 / LMG 12228 / 1C / PRS 101 / PAO1) OX=208964 GN=glyQ PE=3 SV=1	Glycine--tRNA ligase alpha subunit	0	0.25	1	0.61	0.54	0.5	0.14	0.07	0.07	0.07	0.04	0.04	0	0	0	0	0	0	0	0		0.04
PAO1(PHIKZ)	PAO1	Q9I5Y8	tr|Q9I5Y8|Q9I5Y8_PSEAE Transketolase OS=Pseudomonas aeruginosa (strain ATCC 15692 / DSM 22644 / CIP 104116 / JCM 14847 / LMG 12228 / 1C / PRS 101 / PAO1) OX=208964 GN=tktA PE=1 SV=1	Transketolase	0	0.17	1	0.63	0.53	0.43	0.23	0.1	0.07	0.07	0.03	0.03	0	0	0	0	0	0	0	0		0
PAO1(PHIKZ)	PAO1	Q9I5Y1	sp|Q9I5Y1|ALF_PSEAE Fructose-bisphosphate aldolase OS=Pseudomonas aeruginosa (strain ATCC 15692 / DSM 22644 / CIP 104116 / JCM 14847 / LMG 12228 / 1C / PRS 101 / PAO1) OX=208964 GN=fba PE=3 SV=1	Fructose-bisphosphate aldolase	0	0.2	1	0.57	0.57	0.43	0.23	0.07	0.07	0.03	0.03	0.03	0	0	0	0	0	0	0	0		0.01
PAO1(PHIKZ)	PAO1	G3XD13	tr|G3XD13|G3XD13_PSEAE Beta_elim_lyase domain-containing protein OS=Pseudomonas aeruginosa (strain ATCC 15692 / DSM 22644 / CIP 104116 / JCM 14847 / LMG 12228 / 1C / PRS 101 / PAO1) OX=208964 GN=PA0902 PE=3 SV=1	Beta_elim_lyase domain-containing protein	0	0.22	1	0.59	0.53	0.41	0.22	0.09	0.06	0.03	0	0	0	0	0	0	0	0	0	0		0
PAO1(PHIKZ)	PAO1	Q51422	sp|Q51422|SYDND_PSEAE Aspartate--tRNA(Asp/Asn) ligase OS=Pseudomonas aeruginosa (strain ATCC 15692 / DSM 22644 / CIP 104116 / JCM 14847 / LMG 12228 / 1C / PRS 101 / PAO1) OX=208964 GN=aspS PE=1 SV=2	Aspartate--tRNA(Asp/Asn) ligase	0	0.32	1	0.57	0.5	0.36	0.21	0.11	0.07	0.07	0.04	0.04	0	0	0	0	0	0	0.04	0.04		0.05
PAO1(PHIKZ)	PAO1	Q9HXH0	sp|Q9HXH0|SYV_PSEAE Valine--tRNA ligase OS=Pseudomonas aeruginosa (strain ATCC 15692 / DSM 22644 / CIP 104116 / JCM 14847 / LMG 12228 / 1C / PRS 101 / PAO1) OX=208964 GN=valS PE=1 SV=1	Valine--tRNA ligase	0.03	0.33	1	0.57	0.53	0.37	0.23	0.1	0.07	0.07	0.03	0.03	0	0	0	0	0	0	0	0		0
PAO1(PHIKZ)	PAO1	Q9HT25	sp|Q9HT25|GLMS_PSEAE Glutamine--fructose-6-phosphate aminotransferase [isomerizing] OS=Pseudomonas aeruginosa (strain ATCC 15692 / DSM 22644 / CIP 104116 / JCM 14847 / LMG 12228 / 1C / PRS 101 / PAO1) OX=208964 GN=glmS PE=3 SV=3	Glutamine--fructose-6-phosphate aminotransferase [isomerizing]	0.03	0.33	1	0.6	0.57	0.33	0.2	0.1	0.07	0.07	0.03	0.03	0	0	0	0	0	0	0	0		0.01
PAO1(PHIKZ)	PAO1	Q9HZL1	sp|Q9HZL1|NQRF_PSEAE Na(+)-translocating NADH-quinone reductase subunit F OS=Pseudomonas aeruginosa (strain ATCC 15692 / DSM 22644 / CIP 104116 / JCM 14847 / LMG 12228 / 1C / PRS 101 / PAO1) OX=208964 GN=nqrF PE=3 SV=1	Na(+)-translocating NADH-quinone reductase subunit F	0.11	0.36	1	0.57	0.5	0.36	0.21	0.11	0.04	0.07	0.04	0.04	0	0	0	0	0	0	0	0		0.03
PAO1(PHIKZ)	PAO1	Q9HTZ7	sp|Q9HTZ7|PCKA_PSEAE Phosphoenolpyruvate carboxykinase (ATP) OS=Pseudomonas aeruginosa (strain ATCC 15692 / DSM 22644 / CIP 104116 / JCM 14847 / LMG 12228 / 1C / PRS 101 / PAO1) OX=208964 GN=pckA PE=3 SV=1	Phosphoenolpyruvate carboxykinase (ATP)	0.03	0.38	1	0.55	0.48	0.38	0.24	0.1	0.07	0.07	0.03	0.03	0	0	0	0	0	0	0	0		0.01
PAO1(PHIKZ)	PAO1	Q9HVM4	sp|Q9HVM4|SYI_PSEAE Isoleucine--tRNA ligase OS=Pseudomonas aeruginosa (strain ATCC 15692 / DSM 22644 / CIP 104116 / JCM 14847 / LMG 12228 / 1C / PRS 101 / PAO1) OX=208964 GN=ileS PE=3 SV=1	Isoleucine--tRNA ligase	0.03	0.38	1	0.55	0.55	0.41	0.21	0.1	0.07	0.07	0.03	0	0	0	0	0	0	0	0	0		0
PAO1(PHIKZ)	PAO1	Q9HY84	sp|Q9HY84|ASSY_PSEAE Argininosuccinate synthase OS=Pseudomonas aeruginosa (strain ATCC 15692 / DSM 22644 / CIP 104116 / JCM 14847 / LMG 12228 / 1C / PRS 101 / PAO1) OX=208964 GN=argG PE=3 SV=1	Argininosuccinate synthase	0.04	0.36	1	0.57	0.54	0.39	0.18	0.11	0.07	0.07	0.04	0.04	0	0	0	0	0	0	0	0		0.04
PAO1(PHIKZ)	PAO1	Q9I0U4	tr|Q9I0U4|Q9I0U4_PSEAE Uncharacterized protein OS=Pseudomonas aeruginosa (strain ATCC 15692 / DSM 22644 / CIP 104116 / JCM 14847 / LMG 12228 / 1C / PRS 101 / PAO1) OX=208964 GN=PA2540 PE=4 SV=1	Uncharacterized protein	0	0.32	1	0.57	0.5	0.29	0.18	0.07	0.07	0.07	0	0	0.04	0	0	0	0	0	0	0		0.1
PAO1(PHIKZ)	PAO1	Q9I246	tr|Q9I246|Q9I246_PSEAE Probable carbamoyl transferase OS=Pseudomonas aeruginosa (strain ATCC 15692 / DSM 22644 / CIP 104116 / JCM 14847 / LMG 12228 / 1C / PRS 101 / PAO1) OX=208964 GN=PA2069 PE=3 SV=1	Probable carbamoyl transferase	0	0.31	1	0.62	0.55	0.34	0.21	0.07	0.07	0.03	0	0	0	0	0	0	0	0	0	0.1		0.02
PAO1(PHIKZ)	PAO1	Q9I0B1	tr|Q9I0B1|Q9I0B1_PSEAE Uncharacterized protein OS=Pseudomonas aeruginosa (strain ATCC 15692 / DSM 22644 / CIP 104116 / JCM 14847 / LMG 12228 / 1C / PRS 101 / PAO1) OX=208964 GN=PA2731 PE=4 SV=1	Uncharacterized protein	0	0.3	1	0.67	0.63	0.33	0.13	0.07	0	0	0	0	0	0	0	0	0	0	0	0		0.06
PAO1(PHIKZ)	PAO1	Q9HUQ6	tr|Q9HUQ6|Q9HUQ6_PSEAE Probable short-chain dehydrogenase OS=Pseudomonas aeruginosa (strain ATCC 15692 / DSM 22644 / CIP 104116 / JCM 14847 / LMG 12228 / 1C / PRS 101 / PAO1) OX=208964 GN=PA4907 PE=1 SV=1	Probable short-chain dehydrogenase	0	0.27	1	0.67	0.67	0.37	0.2	0.1	0.03	0	0	0	0	0	0	0	0	0	0	0		0
PAO1(PHIKZ)	PAO1	Q9HZV6	tr|Q9HZV6|Q9HZV6_PSEAE Geranyl-CoA carboxylase, alpha-subunit (Biotin-containing) OS=Pseudomonas aeruginosa (strain ATCC 15692 / DSM 22644 / CIP 104116 / JCM 14847 / LMG 12228 / 1C / PRS 101 / PAO1) OX=208964 GN=atuF PE=4 SV=1	Geranyl-CoA carboxylase, alpha-subunit (Biotin-containing)	0.03	0.3	1	0.63	0.67	0.33	0.17	0.07	0	0.03	0	0.03	0	0	0	0	0	0	0	0		0
PAO1(PHIKZ)	PAO1	Q9HXV3	sp|Q9HXV3|CAPP_PSEAE Phosphoenolpyruvate carboxylase OS=Pseudomonas aeruginosa (strain ATCC 15692 / DSM 22644 / CIP 104116 / JCM 14847 / LMG 12228 / 1C / PRS 101 / PAO1) OX=208964 GN=ppc PE=3 SV=1	Phosphoenolpyruvate carboxylase	0.03	0.43	1	0.57	0.6	0.37	0.2	0.07	0.03	0	0	0	0	0	0	0	0	0	0	0		0
PAO1(PHIKZ)	PAO1	Q9I671	tr|Q9I671|Q9I671_PSEAE Glutaryl-CoA dehydrogenase OS=Pseudomonas aeruginosa (strain ATCC 15692 / DSM 22644 / CIP 104116 / JCM 14847 / LMG 12228 / 1C / PRS 101 / PAO1) OX=208964 GN=gcdH PE=3 SV=1	Glutaryl-CoA dehydrogenase	0.04	0.39	1	0.61	0.61	0.39	0.21	0.11	0.04	0	0.04	0	0	0	0	0	0	0	0	0		0.03
PAO1(PHIKZ)	PAO1	Q9I120	tr|Q9I120|Q9I120_PSEAE Haemagg_act domain-containing protein OS=Pseudomonas aeruginosa (strain ATCC 15692 / DSM 22644 / CIP 104116 / JCM 14847 / LMG 12228 / 1C / PRS 101 / PAO1) OX=208964 GN=PA2462 PE=4 SV=1	Haemagg_act domain-containing protein	0.03	0.41	1	0.55	0.66	0.38	0.17	0	0	0	0	0	0	0	0	0	0	0	0	0		0.05
PAO1(PHIKZ)	PAO1	Q9I3C0	tr|Q9I3C0|Q9I3C0_PSEAE Probable aldehyde dehydrogenase OS=Pseudomonas aeruginosa (strain ATCC 15692 / DSM 22644 / CIP 104116 / JCM 14847 / LMG 12228 / 1C / PRS 101 / PAO1) OX=208964 GN=PA1601 PE=4 SV=1	Probable aldehyde dehydrogenase	0.03	0.38	1	0.5	0.56	0.38	0.22	0.03	0.03	0	0	0	0	0	0	0	0	0	0	0		0.01
PAO1(PHIKZ)	PAO1	Q9I2L7	tr|Q9I2L7|Q9I2L7_PSEAE Probable oxidoreductase OS=Pseudomonas aeruginosa (strain ATCC 15692 / DSM 22644 / CIP 104116 / JCM 14847 / LMG 12228 / 1C / PRS 101 / PAO1) OX=208964 GN=PA1880 PE=4 SV=1	Probable oxidoreductase	0.04	0.42	0.79	0.5	1	0.54	0.17	0.13	0.25	0	0	0	0	0	0.33	0	0	0	0	0		0
PAO1(PHIKZ)	PAO1	Q9HTZ0	tr|Q9HTZ0|Q9HTZ0_PSEAE Histidine kinase OS=Pseudomonas aeruginosa (strain ATCC 15692 / DSM 22644 / CIP 104116 / JCM 14847 / LMG 12228 / 1C / PRS 101 / PAO1) OX=208964 GN=amgS PE=4 SV=1	Histidine kinase	0	0.21	1	0.75	0.88	0.5	0.17	0	0	0	0	0	0	0	0	0	0	0	0	0		0.15
PAO1(PHIKZ)	PAO1	Q9HT14	sp|Q9HT14|ATP6_PSEAE ATP synthase subunit a OS=Pseudomonas aeruginosa (strain ATCC 15692 / DSM 22644 / CIP 104116 / JCM 14847 / LMG 12228 / 1C / PRS 101 / PAO1) OX=208964 GN=atpB PE=3 SV=1	ATP synthase subunit a	0.05	0.43	0.9	0.71	1	0.38	0.14	0.1	0.05	0	0	0	0.05	0.05	0.05	0	0	0	0.05	0.1		0.14
PAO1(PHIKZ)	PAO1	Q9HUL1	tr|Q9HUL1|Q9HUL1_PSEAE Chemotaxis protein MotA OS=Pseudomonas aeruginosa (strain ATCC 15692 / DSM 22644 / CIP 104116 / JCM 14847 / LMG 12228 / 1C / PRS 101 / PAO1) OX=208964 GN=motA PE=3 SV=1	Chemotaxis protein MotA	0.15	0.44	1	0.78	0.85	0.41	0.04	0.04	0	0	0	0	0	0	0	0	0	0	0	0		0
PAO1(PHIKZ)	PAO1	P18275	sp|P18275|ARCD_PSEAE Arginine/ornithine antiporter OS=Pseudomonas aeruginosa (strain ATCC 15692 / DSM 22644 / CIP 104116 / JCM 14847 / LMG 12228 / 1C / PRS 101 / PAO1) OX=208964 GN=arcD PE=1 SV=1	Arginine/ornithine antiporter	0.08	0.38	1	0.69	0.85	0.54	0.23	0.08	0	0	0	0	0	0	0	0	0	0	0	0		0
PAO1(PHIKZ)	PAO1	Q9I2G0	tr|Q9I2G0|Q9I2G0_PSEAE ATP-grasp domain-containing protein OS=Pseudomonas aeruginosa (strain ATCC 15692 / DSM 22644 / CIP 104116 / JCM 14847 / LMG 12228 / 1C / PRS 101 / PAO1) OX=208964 GN=PA1944 PE=4 SV=1	ATP-grasp domain-containing protein	0	0.38	1	0.63	0.83	0.63	0.33	0.13	0.04	0.13	0.04	0.08	0.04	0	0	0	0	0	0	0		0
PAO1(PHIKZ)	PAO1	Q9HU54	tr|Q9HU54|Q9HU54_PSEAE Rhodanese domain-containing protein OS=Pseudomonas aeruginosa (strain ATCC 15692 / DSM 22644 / CIP 104116 / JCM 14847 / LMG 12228 / 1C / PRS 101 / PAO1) OX=208964 GN=PA5130 PE=4 SV=1	Rhodanese domain-containing protein	0.05	0.45	1	0.75	0.85	0.65	0.3	0.15	0.1	0.05	0.05	0.05	0.05	0	0.05	0	0	0	0	0.05		0.06
PAO1(PHIKZ)	PAO1	Q9HXJ6	tr|Q9HXJ6|Q9HXJ6_PSEAE Ancillary SecYEG translocon subunit OS=Pseudomonas aeruginosa (strain ATCC 15692 / DSM 22644 / CIP 104116 / JCM 14847 / LMG 12228 / 1C / PRS 101 / PAO1) OX=208964 GN=PA3801 PE=3 SV=1	Ancillary SecYEG translocon subunit	0.18	0.5	0.95	0.82	1	0.55	0.41	0.14	0	0	0	0	0	0	0	0	0	0	0	0		0
PAO1(PHIKZ)	PAO1	Q9I6W3	tr|Q9I6W3|Q9I6W3_PSEAE GGDEF domain-containing protein OS=Pseudomonas aeruginosa (strain ATCC 15692 / DSM 22644 / CIP 104116 / JCM 14847 / LMG 12228 / 1C / PRS 101 / PAO1) OX=208964 GN=PA0169 PE=4 SV=1	GGDEF domain-containing protein	0.05	0.41	1	0.82	0.91	0.5	0.41	0	0	0	0	0	0	0	0	0	0	0	0	0		0.09
PAO1(PHIKZ)	PAO1	Q9HUL6	tr|Q9HUL6|Q9HUL6_PSEAE tRNA threonylcarbamoyladenosine biosynthesis protein TsaE OS=Pseudomonas aeruginosa (strain ATCC 15692 / DSM 22644 / CIP 104116 / JCM 14847 / LMG 12228 / 1C / PRS 101 / PAO1) OX=208964 GN=PA4948 PE=3 SV=1	tRNA threonylcarbamoyladenosine biosynthesis protein TsaE	0.4	0.57	0.9	0.37	1	0.07	0.03	0	0	0	0	0	0	0	0	0	0	0	0	0		0
PAO1(PHIKZ)	PAO1	Q51416	sp|Q51416|AMIB_PSEAE ATP-dependent protease ATP-binding subunit-like protein AmiB OS=Pseudomonas aeruginosa (strain ATCC 15692 / DSM 22644 / CIP 104116 / JCM 14847 / LMG 12228 / 1C / PRS 101 / PAO1) OX=208964 GN=amiB PE=3 SV=2	ATP-dependent protease ATP-binding subunit-like protein AmiB	0	0.27	1	0.67	0.73	0	0	0	0	0	0	0	0	0	0	0	0	0	0	0		0.11
PAO1(PHIKZ)	PAO1	Q06584	sp|Q06584|PYS2_PSEAE Pyocin-S2 OS=Pseudomonas aeruginosa (strain ATCC 15692 / DSM 22644 / CIP 104116 / JCM 14847 / LMG 12228 / 1C / PRS 101 / PAO1) OX=208964 GN=pys2 PE=1 SV=3	Pyocin-S2	0	0.47	1	0.58	0.75	0	0	0	0	0	0	0	0	0	0	0	0	0	0	0		0
PAO1(PHIKZ)	PAO1	Q9I6X5	tr|Q9I6X5|Q9I6X5_PSEAE Probable Resistance-Nodulation-Cell Division (RND) efflux membrane fusion protein OS=Pseudomonas aeruginosa (strain ATCC 15692 / DSM 22644 / CIP 104116 / JCM 14847 / LMG 12228 / 1C / PRS 101 / PAO1) OX=208964 GN=PA0157 PE=1 SV=1	Probable Resistance-Nodulation-Cell Division (RND) efflux membrane fusion protein	0.03	0.03	1	0.03	0.03	0	0.23	0	0	0	0	0	0	0	0	0	0	0	0	0		0.53
PAO1(PHIKZ)	PAO1	Q9I0Q0	sp|Q9I0Q0|PQSH_PSEAE 2-heptyl-3-hydroxy-4(1H)-quinolone synthase OS=Pseudomonas aeruginosa (strain ATCC 15692 / DSM 22644 / CIP 104116 / JCM 14847 / LMG 12228 / 1C / PRS 101 / PAO1) OX=208964 GN=pqsH PE=3 SV=1	2-heptyl-3-hydroxy-4(1H)-quinolone synthase	0.07	0.17	1	0.07	0.17	0.1	0.17	0.14	0.07	0.03	0.03	0	0	0	0	0	0	0	0	0.03		0.39
PAO1(PHIKZ)	PAO1	Q9HWX3	tr|Q9HWX3|Q9HWX3_PSEAE Riboflavin synthase alpha chain OS=Pseudomonas aeruginosa (strain ATCC 15692 / DSM 22644 / CIP 104116 / JCM 14847 / LMG 12228 / 1C / PRS 101 / PAO1) OX=208964 GN=ribC PE=4 SV=1	Riboflavin synthase alpha chain	0.11	0.18	1	0.05	0.03	0.03	0.11	0.11	0.26	0.32	0.13	0.11	0.05	0.03	0.05	0	0	0	0	0		0.02
PAO1(PHIKZ)	PAO1	Q9I579	tr|Q9I579|Q9I579_PSEAE Uncharacterized protein OS=Pseudomonas aeruginosa (strain ATCC 15692 / DSM 22644 / CIP 104116 / JCM 14847 / LMG 12228 / 1C / PRS 101 / PAO1) OX=208964 GN=PA0862 PE=4 SV=1	Uncharacterized protein	0	0.3	1	0.21	0.21	0.34	0.04	0.02	0	0	0	0	0	0	0	0	0	0	0	0		0
PAO1(PHIKZ)	PAO1	Q9HYZ4	tr|Q9HYZ4|Q9HYZ4_PSEAE Pseudouridine synthase RluA OS=Pseudomonas aeruginosa (strain ATCC 15692 / DSM 22644 / CIP 104116 / JCM 14847 / LMG 12228 / 1C / PRS 101 / PAO1) OX=208964 GN=rluA PE=4 SV=1	Pseudouridine synthase RluA	0.03	0.12	1	0.08	0.23	0.03	0	0	0	0	0	0	0	0	0	0	0	0	0	0		0.02
PAO1(PHIKZ)	PAO1	Q9I387	sp|Q9I387|GLSA_PSEAE Glutaminase OS=Pseudomonas aeruginosa (strain ATCC 15692 / DSM 22644 / CIP 104116 / JCM 14847 / LMG 12228 / 1C / PRS 101 / PAO1) OX=208964 GN=glsA PE=3 SV=1	Glutaminase	0	0.11	1	0.21	0.16	0.16	0.09	0.02	0	0	0	0	0	0	0	0	0	0	0	0		0
PAO1(PHIKZ)	PAO1	Q9HVU1	tr|Q9HVU1|Q9HVU1_PSEAE Cell shape-determining protein MreC OS=Pseudomonas aeruginosa (strain ATCC 15692 / DSM 22644 / CIP 104116 / JCM 14847 / LMG 12228 / 1C / PRS 101 / PAO1) OX=208964 GN=mreC PE=1 SV=1	Cell shape-determining protein MreC	0.67	0.07	1	0.15	0.48	0.37	0.33	0.15	0.04	0.07	0.04	0	0	0	0	0	0	0	0	0		0.06
PAO1(PHIKZ)	PAO1	Q9I4H2	tr|Q9I4H2|Q9I4H2_PSEAE Enterobactin synthase component D OS=Pseudomonas aeruginosa (strain ATCC 15692 / DSM 22644 / CIP 104116 / JCM 14847 / LMG 12228 / 1C / PRS 101 / PAO1) OX=208964 GN=pcpS PE=3 SV=1	Enterobactin synthase component D	0	0.07	0.68	0.21	1	0.57	0	0	0	0	0	0	0	0	0	0	0	0	0	0		0.29
PAO1(PHIKZ)	PAO1	P77915	sp|P77915|HEMN_PSEAE Oxygen-independent coproporphyrinogen III oxidase OS=Pseudomonas aeruginosa (strain ATCC 15692 / DSM 22644 / CIP 104116 / JCM 14847 / LMG 12228 / 1C / PRS 101 / PAO1) OX=208964 GN=hemN PE=2 SV=2	Oxygen-independent coproporphyrinogen III oxidase	0.03	0.06	1	0.03	0.58	0.42	0.36	0	0	0	0	0	0.03	0	0	0	0	0.03	0.03	0.03		0.15
PAO1(PHIKZ)	PAO1	Q9HTC9	tr|Q9HTC9|Q9HTC9_PSEAE Probable transcriptional regulator OS=Pseudomonas aeruginosa (strain ATCC 15692 / DSM 22644 / CIP 104116 / JCM 14847 / LMG 12228 / 1C / PRS 101 / PAO1) OX=208964 GN=PA5437 PE=3 SV=1	Probable transcriptional regulator	0	0.03	1	0.09	0.76	0.67	0.09	0.21	0.12	0	0	0	0	0	0	0	0	0	0	0		0.01
PAO1(PHIKZ)	PAO1	Q9I1H0	sp|Q9I1H0|AMBB_PSEAE AMB antimetabolite synthase AmbB OS=Pseudomonas aeruginosa (strain ATCC 15692 / DSM 22644 / CIP 104116 / JCM 14847 / LMG 12228 / 1C / PRS 101 / PAO1) OX=208964 GN=ambB PE=1 SV=1	AMB antimetabolite synthase AmbB	0	0.3	1	0.48	0.33	0.22	0.15	0.04	0	0	0	0	1	0	0	0	0	0	0	0		0.05
PAO1(PHIKZ)	PAO1	Q9I3E1	tr|Q9I3E1|Q9I3E1_PSEAE Probable 3-hydroxyisobutyrate dehydrogenase OS=Pseudomonas aeruginosa (strain ATCC 15692 / DSM 22644 / CIP 104116 / JCM 14847 / LMG 12228 / 1C / PRS 101 / PAO1) OX=208964 GN=PA1576 PE=4 SV=1	Probable 3-hydroxyisobutyrate dehydrogenase	0	0.31	1	0.61	0.44	0.28	0.14	0	0	0	0	0	0	0	0	0	0	0	0	0		0
PAO1(PHIKZ)	PAO1	Q9HW87	tr|Q9HW87|Q9HW87_PSEAE Formyltetrahydrofolate deformylase OS=Pseudomonas aeruginosa (strain ATCC 15692 / DSM 22644 / CIP 104116 / JCM 14847 / LMG 12228 / 1C / PRS 101 / PAO1) OX=208964 GN=purU1 PE=3 SV=1	Formyltetrahydrofolate deformylase	0	0.32	1	0.56	0.47	0.29	0.12	0.06	0.06	0.03	0	0	0	0	0	0	0	0	0	0		0.01
PAO1(PHIKZ)	PAO1	Q9HXK5	sp|Q9HXK5|LEU1_PSEAE 2-isopropylmalate synthase OS=Pseudomonas aeruginosa (strain ATCC 15692 / DSM 22644 / CIP 104116 / JCM 14847 / LMG 12228 / 1C / PRS 101 / PAO1) OX=208964 GN=leuA PE=3 SV=2	2-isopropylmalate synthase	0	0.29	1	0.6	0.46	0.29	0.14	0.06	0.03	0	0	0	0	0	0	0	0	0	0	0		0
PAO1(PHIKZ)	PAO1	Q9I0Q7	sp|Q9I0Q7|T23O_PSEAE Tryptophan 2,3-dioxygenase OS=Pseudomonas aeruginosa (strain ATCC 15692 / DSM 22644 / CIP 104116 / JCM 14847 / LMG 12228 / 1C / PRS 101 / PAO1) OX=208964 GN=kynA PE=3 SV=1	Tryptophan 2,3-dioxygenase	0.03	0.32	1	0.59	0.47	0.29	0.15	0.09	0.03	0	0	0	0	0	0	0	0	0	0	0		0
PAO1(PHIKZ)	PAO1	Q9I0V4	tr|Q9I0V4|Q9I0V4_PSEAE PmbA_TldD_C domain-containing protein OS=Pseudomonas aeruginosa (strain ATCC 15692 / DSM 22644 / CIP 104116 / JCM 14847 / LMG 12228 / 1C / PRS 101 / PAO1) OX=208964 GN=PA2529 PE=3 SV=1	PmbA_TldD_C domain-containing protein	0.03	0.35	1	0.5	0.5	0.29	0.12	0.03	0	0.03	0	0	0	0	0.03	0.03	0	0	0	0		0
PAO1(PHIKZ)	PAO1	Q9HVB9	tr|Q9HVB9|Q9HVB9_PSEAE Carbonic anhydrase OS=Pseudomonas aeruginosa (strain ATCC 15692 / DSM 22644 / CIP 104116 / JCM 14847 / LMG 12228 / 1C / PRS 101 / PAO1) OX=208964 GN=PA4676 PE=1 SV=1	Carbonic anhydrase	0.03	0.35	1	0.53	0.44	0.29	0.15	0.09	0.03	0.03	0	0	0	0	0	0	0	0	0	0		0
PAO1(PHIKZ)	PAO1	P07345	sp|P07345|TRPB_PSEAE Tryptophan synthase beta chain OS=Pseudomonas aeruginosa (strain ATCC 15692 / DSM 22644 / CIP 104116 / JCM 14847 / LMG 12228 / 1C / PRS 101 / PAO1) OX=208964 GN=trpB PE=3 SV=2	Tryptophan synthase beta chain	0.03	0.37	1	0.54	0.43	0.26	0.14	0.06	0	0	0	0	0	0	0	0	0	0	0	0		0
PAO1(PHIKZ)	PAO1	P14789	sp|P14789|LASA_PSEAE Protease LasA OS=Pseudomonas aeruginosa (strain ATCC 15692 / DSM 22644 / CIP 104116 / JCM 14847 / LMG 12228 / 1C / PRS 101 / PAO1) OX=208964 GN=lasA PE=1 SV=3	Protease LasA	0.03	0.33	1	0.53	0.42	0.25	0.17	0.08	0	0	0	0	0	0	0	0	0	0	0	0		0
PAO1(PHIKZ)	PAO1	Q9I0V3	tr|Q9I0V3|Q9I0V3_PSEAE PmbA_TldD_C domain-containing protein OS=Pseudomonas aeruginosa (strain ATCC 15692 / DSM 22644 / CIP 104116 / JCM 14847 / LMG 12228 / 1C / PRS 101 / PAO1) OX=208964 GN=PA2530 PE=4 SV=1	PmbA_TldD_C domain-containing protein	0.03	0.32	1	0.54	0.41	0.22	0.16	0.03	0.03	0	0	0	0	0	0	0	0	0	0	0		0
PAO1(PHIKZ)	PAO1	Q51363	sp|Q51363|NADB_PSEAE L-aspartate oxidase OS=Pseudomonas aeruginosa (strain ATCC 15692 / DSM 22644 / CIP 104116 / JCM 14847 / LMG 12228 / 1C / PRS 101 / PAO1) OX=208964 GN=nadB PE=3 SV=1	L-aspartate oxidase	0.03	0.33	1	0.53	0.44	0.25	0.11	0.06	0.03	0	0	0	0	0	0	0	0	0	0	0		0
PAO1(PHIKZ)	PAO1	Q9HVW0	sp|Q9HVW0|KDSD_PSEAE Arabinose 5-phosphate isomerase KdsD OS=Pseudomonas aeruginosa (strain ATCC 15692 / DSM 22644 / CIP 104116 / JCM 14847 / LMG 12228 / 1C / PRS 101 / PAO1) OX=208964 GN=kdsD PE=1 SV=1	Arabinose 5-phosphate isomerase KdsD	0.03	0.33	1	0.53	0.39	0.25	0.11	0.06	0.03	0.03	0	0	0	0	0	0	0	0	0	0		0
PAO1(PHIKZ)	PAO1	Q9HTW6	tr|Q9HTW6|Q9HTW6_PSEAE Aminopeptidase P OS=Pseudomonas aeruginosa (strain ATCC 15692 / DSM 22644 / CIP 104116 / JCM 14847 / LMG 12228 / 1C / PRS 101 / PAO1) OX=208964 GN=pepP PE=1 SV=1	Aminopeptidase P	0.06	0.38	1	0.59	0.38	0.38	0.25	0.03	0.03	0.03	0	0	0	0	0	0	0	0	0	0		0
PAO1(PHIKZ)	PAO1	Q9I649	tr|Q9I649|Q9I649_PSEAE Uncharacterized protein OS=Pseudomonas aeruginosa (strain ATCC 15692 / DSM 22644 / CIP 104116 / JCM 14847 / LMG 12228 / 1C / PRS 101 / PAO1) OX=208964 GN=PA0469 PE=4 SV=1	Uncharacterized protein	0.06	0.41	1	0.56	0.44	0.31	0.28	0.03	0	0	0	0	0	0	0	0	0	0	0	0		0.01
PAO1(PHIKZ)	PAO1	Q9HX74	tr|Q9HX74|Q9HX74_PSEAE Acyl-CoA thioesterase II OS=Pseudomonas aeruginosa (strain ATCC 15692 / DSM 22644 / CIP 104116 / JCM 14847 / LMG 12228 / 1C / PRS 101 / PAO1) OX=208964 GN=tesB PE=3 SV=1	Acyl-CoA thioesterase II	0	0.38	1	0.56	0.44	0.35	0.18	0.03	0.03	0	0	0	0	0	0	0	0	0	0	0		0
PAO1(PHIKZ)	PAO1	Q9HT52	tr|Q9HT52|Q9HT52_PSEAE Probable short-chain dehydrogenase OS=Pseudomonas aeruginosa (strain ATCC 15692 / DSM 22644 / CIP 104116 / JCM 14847 / LMG 12228 / 1C / PRS 101 / PAO1) OX=208964 GN=PA5521 PE=4 SV=1	Probable short-chain dehydrogenase	0.03	0.38	1	0.59	0.44	0.34	0.22	0.06	0.03	0.03	0	0	0	0	0	0	0	0	0	0		0
PAO1(PHIKZ)	PAO1	Q9I400	tr|Q9I400|Q9I400_PSEAE Probable short-chain dehydrogenase OS=Pseudomonas aeruginosa (strain ATCC 15692 / DSM 22644 / CIP 104116 / JCM 14847 / LMG 12228 / 1C / PRS 101 / PAO1) OX=208964 GN=PA1344 PE=4 SV=1	Probable short-chain dehydrogenase	0.03	0.32	1	0.55	0.48	0.35	0.19	0.06	0.06	0.03	0	0	0	0	0	0	0	0	0	0		0.02
PAO1(PHIKZ)	PAO1	Q9HUV9	sp|Q9HUV9|PUR9_PSEAE Bifunctional purine biosynthesis protein PurH OS=Pseudomonas aeruginosa (strain ATCC 15692 / DSM 22644 / CIP 104116 / JCM 14847 / LMG 12228 / 1C / PRS 101 / PAO1) OX=208964 GN=purH PE=3 SV=1	Bifunctional purine biosynthesis protein PurH	0.03	0.38	1	0.53	0.47	0.34	0.19	0.09	0.06	0.03	0	0	0	0	0	0	0	0	0	0		0
PAO1(PHIKZ)	PAO1	Q9I2R7	tr|Q9I2R7|Q9I2R7_PSEAE Probable short-chain dehydrogenase OS=Pseudomonas aeruginosa (strain ATCC 15692 / DSM 22644 / CIP 104116 / JCM 14847 / LMG 12228 / 1C / PRS 101 / PAO1) OX=208964 GN=PA1828 PE=4 SV=1	Probable short-chain dehydrogenase	0.03	0.38	1	0.53	0.47	0.34	0.19	0.06	0.03	0.03	0	0	0	0	0	0	0	0	0	0		0
PAO1(PHIKZ)	PAO1	Q9I5E4	tr|Q9I5E4|Q9I5E4_PSEAE Aconitate hydratase OS=Pseudomonas aeruginosa (strain ATCC 15692 / DSM 22644 / CIP 104116 / JCM 14847 / LMG 12228 / 1C / PRS 101 / PAO1) OX=208964 GN=PA0794 PE=3 SV=1	Aconitate hydratase	0.06	0.36	1	0.58	0.48	0.3	0.15	0.06	0.03	0.03	0	0	0	0	0	0	0	0	0	0		0
PAO1(PHIKZ)	PAO1	Q9HTF1	sp|Q9HTF1|LTAE_PSEAE Low specificity L-threonine aldolase OS=Pseudomonas aeruginosa (strain ATCC 15692 / DSM 22644 / CIP 104116 / JCM 14847 / LMG 12228 / 1C / PRS 101 / PAO1) OX=208964 GN=ltaE PE=3 SV=1	Low specificity L-threonine aldolase	0.06	0.34	1	0.53	0.44	0.31	0.19	0.06	0.03	0.06	0.03	0	0	0	0	0	0	0	0	0		0
PAO1(PHIKZ)	PAO1	Q9HX89	tr|Q9HX89|Q9HX89_PSEAE Probable medium-chain acyl-CoA ligase OS=Pseudomonas aeruginosa (strain ATCC 15692 / DSM 22644 / CIP 104116 / JCM 14847 / LMG 12228 / 1C / PRS 101 / PAO1) OX=208964 GN=PA3924 PE=4 SV=1	Probable medium-chain acyl-CoA ligase	0	0.36	1	0.64	0.52	0.3	0.12	0.06	0	0	0	0	0	0	0	0	0	0	0	0		0
PAO1(PHIKZ)	PAO1	Q9I5I3	tr|Q9I5I3|Q9I5I3_PSEAE Probable acyl-CoA dehydrogenase OS=Pseudomonas aeruginosa (strain ATCC 15692 / DSM 22644 / CIP 104116 / JCM 14847 / LMG 12228 / 1C / PRS 101 / PAO1) OX=208964 GN=PA0746 PE=3 SV=1	Probable acyl-CoA dehydrogenase	0.03	0.39	1	0.71	0.52	0.29	0.19	0.06	0.03	0	0	0	0	0	0	0	0	0	0	0		0
PAO1(PHIKZ)	PAO1	Q9HWK1	tr|Q9HWK1|Q9HWK1_PSEAE Probable acetolactate synthase large subunit OS=Pseudomonas aeruginosa (strain ATCC 15692 / DSM 22644 / CIP 104116 / JCM 14847 / LMG 12228 / 1C / PRS 101 / PAO1) OX=208964 GN=PA4180 PE=3 SV=1	Probable acetolactate synthase large subunit	0.1	0.47	1	0.67	0.43	0.37	0.17	0.07	0.03	0.03	0	0	0	0	0	0	0	0	0	0		0
PAO1(PHIKZ)	PAO1	Q9I4G3	sp|Q9I4G3|NAPA_PSEAE Periplasmic nitrate reductase OS=Pseudomonas aeruginosa (strain ATCC 15692 / DSM 22644 / CIP 104116 / JCM 14847 / LMG 12228 / 1C / PRS 101 / PAO1) OX=208964 GN=napA PE=3 SV=1	Periplasmic nitrate reductase	0.03	0.5	1	0.66	0.44	0.34	0.06	0.03	0	0	0	0	0	0	0	0	0	0	0	0		0
PAO1(PHIKZ)	PAO1	Q9I2A6	tr|Q9I2A6|Q9I2A6_PSEAE 3-hydroxybutyrate dehydrogenase OS=Pseudomonas aeruginosa (strain ATCC 15692 / DSM 22644 / CIP 104116 / JCM 14847 / LMG 12228 / 1C / PRS 101 / PAO1) OX=208964 GN=bdhA PE=3 SV=1	3-hydroxybutyrate dehydrogenase	0.06	0.44	1	0.66	0.5	0.31	0.09	0.06	0	0	0	0	0	0	0	0	0	0	0	0		0
PAO1(PHIKZ)	PAO1	P28812	sp|P28812|Y3568_PSEAE Uncharacterized protein PA3568 OS=Pseudomonas aeruginosa (strain ATCC 15692 / DSM 22644 / CIP 104116 / JCM 14847 / LMG 12228 / 1C / PRS 101 / PAO1) OX=208964 GN=PA3568 PE=3 SV=2	Uncharacterized protein PA3568	0.09	0.41	1	0.59	0.44	0.15	0.12	0.03	0.03	0	0	0	0.03	0.03	0.06	0.03	0	0	0	0		0
PAO1(PHIKZ)	PAO1	Q9I693	tr|Q9I693|Q9I693_PSEAE Adenosylmethionine-8-amino-7-oxononanoate aminotransferase OS=Pseudomonas aeruginosa (strain ATCC 15692 / DSM 22644 / CIP 104116 / JCM 14847 / LMG 12228 / 1C / PRS 101 / PAO1) OX=208964 GN=bioA PE=3 SV=1	Adenosylmethionine-8-amino-7-oxononanoate aminotransferase	0.03	0.38	1	0.57	0.41	0.19	0.08	0.05	0.03	0	0	0	0	0	0	0	0	0	0	0		0
PAO1(PHIKZ)	PAO1	Q9HTC6	tr|Q9HTC6|Q9HTC6_PSEAE Probable peptidase OS=Pseudomonas aeruginosa (strain ATCC 15692 / DSM 22644 / CIP 104116 / JCM 14847 / LMG 12228 / 1C / PRS 101 / PAO1) OX=208964 GN=PA5440 PE=4 SV=1	Probable peptidase	0.05	0.35	1	0.54	0.41	0.16	0.11	0.05	0.03	0	0	0	0	0	0	0	0	0	0	0		0.01
PAO1(PHIKZ)	PAO1	Q9HVV3	sp|Q9HVV3|Y4465_PSEAE Nucleotide-binding protein PA4465 OS=Pseudomonas aeruginosa (strain ATCC 15692 / DSM 22644 / CIP 104116 / JCM 14847 / LMG 12228 / 1C / PRS 101 / PAO1) OX=208964 GN=PA4465 PE=3 SV=1	Nucleotide-binding protein PA4465	0.03	0.38	1	0.53	0.38	0.26	0.12	0.06	0.06	0	0	0	0	0	0	0	0	0	0	0		0.05
PAO1(PHIKZ)	PAO1	Q9HVZ0	sp|Q9HVZ0|GMHA_PSEAE Phosphoheptose isomerase OS=Pseudomonas aeruginosa (strain ATCC 15692 / DSM 22644 / CIP 104116 / JCM 14847 / LMG 12228 / 1C / PRS 101 / PAO1) OX=208964 GN=gmhA PE=1 SV=1	Phosphoheptose isomerase	0.03	0.4	1	0.51	0.34	0.29	0.14	0.09	0	0	0	0	0	0	0	0	0	0	0	0		0.01
PAO1(PHIKZ)	PAO1	Q9I687	tr|Q9I687|Q9I687_PSEAE Methylenetetrahydrofolate reductase OS=Pseudomonas aeruginosa (strain ATCC 15692 / DSM 22644 / CIP 104116 / JCM 14847 / LMG 12228 / 1C / PRS 101 / PAO1) OX=208964 GN=metF PE=3 SV=1	Methylenetetrahydrofolate reductase	0.03	0.44	1	0.59	0.38	0.24	0.12	0.06	0.03	0	0	0	0	0	0	0	0	0	0	0		0.01
PAO1(PHIKZ)	PAO1	Q9I2Y2	sp|Q9I2Y2|THRH_PSEAE Phosphoserine phosphatase ThrH OS=Pseudomonas aeruginosa (strain ATCC 15692 / DSM 22644 / CIP 104116 / JCM 14847 / LMG 12228 / 1C / PRS 101 / PAO1) OX=208964 GN=thrH PE=1 SV=1	Phosphoserine phosphatase ThrH	0.03	0.45	1	0.58	0.39	0.27	0.12	0.09	0.06	0	0	0	0	0	0	0	0	0	0	0		0
PAO1(PHIKZ)	PAO1	Q9I2P9	tr|Q9I2P9|Q9I2P9_PSEAE Cis/trans isomerase OS=Pseudomonas aeruginosa (strain ATCC 15692 / DSM 22644 / CIP 104116 / JCM 14847 / LMG 12228 / 1C / PRS 101 / PAO1) OX=208964 GN=cti PE=4 SV=1	Cis/trans isomerase	0.03	0.45	1	0.61	0.39	0.24	0.12	0.03	0.03	0	0	0	0.03	0.03	0.03	0.03	0	0.03	0	0		0
PAO1(PHIKZ)	PAO1	Q9HXH9	sp|Q9HXH9|TGT_PSEAE Queuine tRNA-ribosyltransferase OS=Pseudomonas aeruginosa (strain ATCC 15692 / DSM 22644 / CIP 104116 / JCM 14847 / LMG 12228 / 1C / PRS 101 / PAO1) OX=208964 GN=tgt PE=3 SV=1	Queuine tRNA-ribosyltransferase	0.03	0.4	1	0.6	0.4	0.26	0.11	0.03	0	0	0	0	0	0	0	0	0	0	0	0		0
PAO1(PHIKZ)	PAO1	Q9I4Q5	tr|Q9I4Q5|Q9I4Q5_PSEAE Uncharacterized protein OS=Pseudomonas aeruginosa (strain ATCC 15692 / DSM 22644 / CIP 104116 / JCM 14847 / LMG 12228 / 1C / PRS 101 / PAO1) OX=208964 GN=PA1069 PE=4 SV=1	Uncharacterized protein	0.03	0.44	1	0.56	0.41	0.31	0.16	0.06	0.03	0.03	0	0	0	0	0	0	0	0	0	0		0.01
PAO1(PHIKZ)	PAO1	Q9I747	sp|Q9I747|HCP1_PSEAE Protein hcp1 OS=Pseudomonas aeruginosa (strain ATCC 15692 / DSM 22644 / CIP 104116 / JCM 14847 / LMG 12228 / 1C / PRS 101 / PAO1) OX=208964 GN=hcp1 PE=1 SV=1	Protein hcp1	0.03	0.48	1	0.58	0.42	0.29	0.16	0.06	0.03	0.03	0	0	0	0	0	0	0	0	0	0		0.02
PAO1(PHIKZ)	PAO1	Q9HZC5	tr|Q9HZC5|Q9HZC5_PSEAE Aminopeptidase N OS=Pseudomonas aeruginosa (strain ATCC 15692 / DSM 22644 / CIP 104116 / JCM 14847 / LMG 12228 / 1C / PRS 101 / PAO1) OX=208964 GN=pepN PE=3 SV=1	Aminopeptidase N	0.03	0.44	1	0.56	0.47	0.28	0.16	0.06	0.03	0.03	0	0	0	0	0	0	0	0	0	0		0
PAO1(PHIKZ)	PAO1	Q9I2Q7	tr|Q9I2Q7|Q9I2Q7_PSEAE Sulfite reductase OS=Pseudomonas aeruginosa (strain ATCC 15692 / DSM 22644 / CIP 104116 / JCM 14847 / LMG 12228 / 1C / PRS 101 / PAO1) OX=208964 GN=cysI PE=4 SV=1	Sulfite reductase	0.06	0.45	1	0.52	0.45	0.29	0.19	0.06	0.06	0.03	0	0	0	0	0	0	0	0	0	0		0.01
PAO1(PHIKZ)	PAO1	Q9I3B2	tr|Q9I3B2|Q9I3B2_PSEAE Beta-ketoacyl-ACP synthase I OS=Pseudomonas aeruginosa (strain ATCC 15692 / DSM 22644 / CIP 104116 / JCM 14847 / LMG 12228 / 1C / PRS 101 / PAO1) OX=208964 GN=fabB PE=3 SV=1	Beta-ketoacyl-ACP synthase I	0.06	0.45	1	0.55	0.45	0.32	0.16	0.06	0.03	0.03	0	0	0	0	0	0	0	0	0	0		0.01
PAO1(PHIKZ)	PAO1	Q9I3F5	sp|Q9I3F5|ACNA_PSEAE Aconitate hydratase A OS=Pseudomonas aeruginosa (strain ATCC 15692 / DSM 22644 / CIP 104116 / JCM 14847 / LMG 12228 / 1C / PRS 101 / PAO1) OX=208964 GN=acnA PE=3 SV=1	Aconitate hydratase A	0.06	0.48	1	0.55	0.48	0.32	0.16	0.06	0.06	0.03	0	0	0	0	0	0	0	0	0	0		0
PAO1(PHIKZ)	PAO1	Q9I1A1	tr|Q9I1A1|Q9I1A1_PSEAE Probable aldehyde dehydrogenase OS=Pseudomonas aeruginosa (strain ATCC 15692 / DSM 22644 / CIP 104116 / JCM 14847 / LMG 12228 / 1C / PRS 101 / PAO1) OX=208964 GN=PA2378 PE=4 SV=1	Probable aldehyde dehydrogenase	0.06	0.48	1	0.55	0.45	0.29	0.16	0.06	0.06	0.03	0	0	0	0	0	0	0	0	0	0		0.01
PAO1(PHIKZ)	PAO1	Q9HVT7	sp|Q9HVT7|GATB_PSEAE Aspartyl/glutamyl-tRNA(Asn/Gln) amidotransferase subunit B OS=Pseudomonas aeruginosa (strain ATCC 15692 / DSM 22644 / CIP 104116 / JCM 14847 / LMG 12228 / 1C / PRS 101 / PAO1) OX=208964 GN=gatB PE=1 SV=1	Aspartyl/glutamyl-tRNA(Asn/Gln) amidotransferase subunit B	0.03	0.45	1	0.52	0.39	0.3	0.18	0.06	0.06	0.03	0	0	0	0	0	0	0	0	0	0		0
PAO1(PHIKZ)	PAO1	P11724	sp|P11724|OTCA_PSEAE Ornithine carbamoyltransferase, anabolic OS=Pseudomonas aeruginosa (strain ATCC 15692 / DSM 22644 / CIP 104116 / JCM 14847 / LMG 12228 / 1C / PRS 101 / PAO1) OX=208964 GN=argF PE=1 SV=3	Ornithine carbamoyltransferase, anabolic	0.06	0.45	1	0.52	0.39	0.27	0.18	0.06	0.06	0	0	0	0	0	0	0	0	0	0	0		0.01
PAO1(PHIKZ)	PAO1	Q9HXU0	sp|Q9HXU0|SYK_PSEAE Lysine--tRNA ligase OS=Pseudomonas aeruginosa (strain ATCC 15692 / DSM 22644 / CIP 104116 / JCM 14847 / LMG 12228 / 1C / PRS 101 / PAO1) OX=208964 GN=lysS PE=3 SV=1	Lysine--tRNA ligase	0.03	0.43	1	0.57	0.43	0.3	0.2	0.07	0.07	0.07	0.03	0.03	0	0	0	0	0	0	0	0		0.02
PAO1(PHIKZ)	PAO1	Q9I0M1	sp|Q9I0M1|LFTR_PSEAE Leucyl/phenylalanyl-tRNA--protein transferase OS=Pseudomonas aeruginosa (strain ATCC 15692 / DSM 22644 / CIP 104116 / JCM 14847 / LMG 12228 / 1C / PRS 101 / PAO1) OX=208964 GN=aat PE=3 SV=1	Leucyl/phenylalanyl-tRNA--protein transferase	0.03	0.41	1	0.59	0.38	0.28	0.19	0.06	0.06	0.03	0	0	0	0	0	0	0	0	0	0		0.04
PAO1(PHIKZ)	PAO1	Q9HTJ3	tr|Q9HTJ3|Q9HTJ3_PSEAE HotDog ACOT-type domain-containing protein OS=Pseudomonas aeruginosa (strain ATCC 15692 / DSM 22644 / CIP 104116 / JCM 14847 / LMG 12228 / 1C / PRS 101 / PAO1) OX=208964 GN=PA5371 PE=3 SV=1	HotDog ACOT-type domain-containing protein	0.03	0.45	1	0.52	0.48	0.34	0.17	0.07	0.1	0.07	0	0	0	0	0	0	0	0	0	0		0.05
PAO1(PHIKZ)	PAO1	Q9I6Z2	sp|Q9I6Z2|AHPF_PSEAE Alkyl hydroperoxide reductase subunit F OS=Pseudomonas aeruginosa (strain ATCC 15692 / DSM 22644 / CIP 104116 / JCM 14847 / LMG 12228 / 1C / PRS 101 / PAO1) OX=208964 GN=ahpF PE=3 SV=1	Alkyl hydroperoxide reductase subunit F	0.06	0.48	1	0.48	0.48	0.32	0.19	0.06	0.03	0.03	0.03	0	0	0	0	0	0	0	0	0		0
PAO1(PHIKZ)	PAO1	Q9HX33	sp|Q9HX33|SYL_PSEAE Leucine--tRNA ligase OS=Pseudomonas aeruginosa (strain ATCC 15692 / DSM 22644 / CIP 104116 / JCM 14847 / LMG 12228 / 1C / PRS 101 / PAO1) OX=208964 GN=leuS PE=3 SV=1	Leucine--tRNA ligase	0.03	0.45	1	0.52	0.45	0.32	0.19	0.1	0.06	0.03	0.03	0	0	0	0	0	0	0	0	0		0
PAO1(PHIKZ)	PAO1	Q9I015	tr|Q9I015|Q9I015_PSEAE Probable aminotransferase OS=Pseudomonas aeruginosa (strain ATCC 15692 / DSM 22644 / CIP 104116 / JCM 14847 / LMG 12228 / 1C / PRS 101 / PAO1) OX=208964 GN=PA2828 PE=4 SV=1	Probable aminotransferase	0.03	0.45	1	0.52	0.48	0.34	0.24	0.07	0.07	0.03	0.03	0	0	0	0	0	0	0	0	0		0.02
PAO1(PHIKZ)	PAO1	Q9HVE6	sp|Q9HVE6|UPP_PSEAE Uracil phosphoribosyltransferase OS=Pseudomonas aeruginosa (strain ATCC 15692 / DSM 22644 / CIP 104116 / JCM 14847 / LMG 12228 / 1C / PRS 101 / PAO1) OX=208964 GN=upp PE=3 SV=1	Uracil phosphoribosyltransferase	0.06	0.44	1	0.41	0.44	0.34	0.19	0.06	0.06	0.03	0	0	0	0	0	0	0	0	0	0		0.02
PAO1(PHIKZ)	PAO1	P23189	sp|P23189|GSHR_PSEAE Glutathione reductase OS=Pseudomonas aeruginosa (strain ATCC 15692 / DSM 22644 / CIP 104116 / JCM 14847 / LMG 12228 / 1C / PRS 101 / PAO1) OX=208964 GN=gor PE=3 SV=1	Glutathione reductase	0.03	0.44	1	0.5	0.47	0.26	0.12	0.06	0.03	0	0	0	0	0	0	0	0	0	0	0		0
PAO1(PHIKZ)	PAO1	Q9HVU9	tr|Q9HVU9|Q9HVU9_PSEAE PmbA protein OS=Pseudomonas aeruginosa (strain ATCC 15692 / DSM 22644 / CIP 104116 / JCM 14847 / LMG 12228 / 1C / PRS 101 / PAO1) OX=208964 GN=pmbA PE=1 SV=1	PmbA protein	0.06	0.39	1	0.48	0.42	0.3	0.15	0.09	0.03	0.03	0	0	0	0	0	0	0	0	0	0		0.01
PAO1(PHIKZ)	PAO1	Q9HZC0	sp|Q9HZC0|NADK_PSEAE NAD kinase OS=Pseudomonas aeruginosa (strain ATCC 15692 / DSM 22644 / CIP 104116 / JCM 14847 / LMG 12228 / 1C / PRS 101 / PAO1) OX=208964 GN=nadK PE=1 SV=1	NAD kinase	0.03	0.44	1	0.44	0.44	0.29	0.15	0.09	0.03	0.03	0	0	0	0	0	0	0	0	0	0		0.01
PAO1(PHIKZ)	PAO1	Q9I4Z8	tr|Q9I4Z8|Q9I4Z8_PSEAE Probable cold-shock protein OS=Pseudomonas aeruginosa (strain ATCC 15692 / DSM 22644 / CIP 104116 / JCM 14847 / LMG 12228 / 1C / PRS 101 / PAO1) OX=208964 GN=PA0961 PE=4 SV=1	Probable cold-shock protein	0.14	0.41	1	0.45	0.45	0.36	0.18	0.14	0.14	0.09	0.09	0.09	0.05	0.05	0.05	0.05	0.05	0.05	0.05	0.14		0.13
PAO1(PHIKZ)	PAO1	Q51390	sp|Q51390|GLPK2_PSEAE Glycerol kinase 2 OS=Pseudomonas aeruginosa (strain ATCC 15692 / DSM 22644 / CIP 104116 / JCM 14847 / LMG 12228 / 1C / PRS 101 / PAO1) OX=208964 GN=glpK2 PE=3 SV=2	Glycerol kinase 2	0.08	0.5	1	0.54	0.42	0.42	0.17	0.04	0.04	0.04	0.04	0.04	0.04	0	0	0	0	0.04	0.04	0.04		0.15
PAO1(PHIKZ)	PAO1	Q9I6J2	sp|Q9I6J2|SPUC_PSEAE Putrescine--pyruvate aminotransferase OS=Pseudomonas aeruginosa (strain ATCC 15692 / DSM 22644 / CIP 104116 / JCM 14847 / LMG 12228 / 1C / PRS 101 / PAO1) OX=208964 GN=spuC PE=1 SV=1	Putrescine--pyruvate aminotransferase	0.07	0.45	1	0.48	0.52	0.31	0.17	0.1	0.03	0.03	0.03	0	0	0	0	0	0	0	0	0		0.07
PAO1(PHIKZ)	PAO1	P57714	sp|P57714|METXS_PSEAE Homoserine O-succinyltransferase OS=Pseudomonas aeruginosa (strain ATCC 15692 / DSM 22644 / CIP 104116 / JCM 14847 / LMG 12228 / 1C / PRS 101 / PAO1) OX=208964 GN=metXS PE=1 SV=1	Homoserine O-succinyltransferase	0.12	0.46	1	0.5	0.46	0.35	0.19	0.08	0.04	0.04	0.04	0	0	0	0	0	0	0	0.04	0.04		0.11
PAO1(PHIKZ)	PAO1	Q9HW68	tr|Q9HW68|Q9HW68_PSEAE Fumarate hydratase class I OS=Pseudomonas aeruginosa (strain ATCC 15692 / DSM 22644 / CIP 104116 / JCM 14847 / LMG 12228 / 1C / PRS 101 / PAO1) OX=208964 GN=PA4333 PE=3 SV=1	Fumarate hydratase class I	0.08	0.38	1	0.54	0.46	0.35	0.15	0.08	0.04	0.04	0.04	0.04	0	0	0	0	0	0.04	0.04	0.04		0.14
PAO1(PHIKZ)	PAO1	Q9HVI7	sp|Q9HVI7|GLYA3_PSEAE Serine hydroxymethyltransferase 3 OS=Pseudomonas aeruginosa (strain ATCC 15692 / DSM 22644 / CIP 104116 / JCM 14847 / LMG 12228 / 1C / PRS 101 / PAO1) OX=208964 GN=glyA2 PE=3 SV=1	Serine hydroxymethyltransferase 3	0.04	0.43	1	0.5	0.43	0.36	0.18	0.07	0.07	0.07	0.04	0.04	0.04	0	0	0	0	0.04	0	0.04		0.07
PAO1(PHIKZ)	PAO1	Q9I407	sp|Q9I407|ASPQ_PSEAE Glutaminase-asparaginase OS=Pseudomonas aeruginosa (strain ATCC 15692 / DSM 22644 / CIP 104116 / JCM 14847 / LMG 12228 / 1C / PRS 101 / PAO1) OX=208964 GN=ansB PE=1 SV=1	Glutaminase-asparaginase	0	0.14	1	0.34	0.48	0.34	0.14	0.1	0	0.03	0	0.62	0	0	0	0	0	0	0	0		0.08
PAO1(PHIKZ)	PAO1	Q9HV56	sp|Q9HV56|RBFA_PSEAE Ribosome-binding factor A OS=Pseudomonas aeruginosa (strain ATCC 15692 / DSM 22644 / CIP 104116 / JCM 14847 / LMG 12228 / 1C / PRS 101 / PAO1) OX=208964 GN=rbfA PE=3 SV=1	Ribosome-binding factor A	0.11	0.22	1	0.52	0.44	0.07	0.07	0.07	0.19	0.33	0.15	0.19	0.07	0.07	0.07	0	0	0	0	0		0.01
PAO1(PHIKZ)	PAO1	Q9HZC8	tr|Q9HZC8|Q9HZC8_PSEAE PSII_BNR domain-containing protein OS=Pseudomonas aeruginosa (strain ATCC 15692 / DSM 22644 / CIP 104116 / JCM 14847 / LMG 12228 / 1C / PRS 101 / PAO1) OX=208964 GN=PA3080 PE=4 SV=1	PSII_BNR domain-containing protein	0.31	0.1	1	0.69	0.31	0	0.14	0.07	0.14	0.1	0.07	0.07	0.03	0.03	0.03	0.03	0.03	0.03	0.03	0.03		0.07
PAO1(PHIKZ)	PAO1	Q9HWZ6	sp|Q9HWZ6|IPYR_PSEAE Inorganic pyrophosphatase OS=Pseudomonas aeruginosa (strain ATCC 15692 / DSM 22644 / CIP 104116 / JCM 14847 / LMG 12228 / 1C / PRS 101 / PAO1) OX=208964 GN=ppa PE=1 SV=1	Inorganic pyrophosphatase	0	0.2	1	0.44	0.29	0.24	0.17	0.07	0.02	0.02	0	0	0	0	0	0	0	0	0	0		0
PAO1(PHIKZ)	PAO1	Q9I6Y9	tr|Q9I6Y9|Q9I6Y9_PSEAE Nonspecific ribonucleoside hydrolase OS=Pseudomonas aeruginosa (strain ATCC 15692 / DSM 22644 / CIP 104116 / JCM 14847 / LMG 12228 / 1C / PRS 101 / PAO1) OX=208964 GN=nuh PE=4 SV=2	Nonspecific ribonucleoside hydrolase	0	0.27	1	0.44	0.32	0.24	0.12	0.02	0	0	0	0	0	0	0	0	0	0	0	0		0
PAO1(PHIKZ)	PAO1	Q9I344	sp|Q9I344|AROC_PSEAE Chorismate synthase OS=Pseudomonas aeruginosa (strain ATCC 15692 / DSM 22644 / CIP 104116 / JCM 14847 / LMG 12228 / 1C / PRS 101 / PAO1) OX=208964 GN=aroC PE=3 SV=1	Chorismate synthase	0	0.16	1	0.41	0.18	0.12	0.08	0.04	0.02	0	0	0	0	0	0.02	0	0	0	0	0		0
PAO1(PHIKZ)	PAO1	Q9I3J6	tr|Q9I3J6|Q9I3J6_PSEAE NodB homology domain-containing protein OS=Pseudomonas aeruginosa (strain ATCC 15692 / DSM 22644 / CIP 104116 / JCM 14847 / LMG 12228 / 1C / PRS 101 / PAO1) OX=208964 GN=PA1517 PE=1 SV=1	NodB homology domain-containing protein	0	0.13	1	0.46	0.28	0.22	0.07	0.04	0	0	0	0	0	0	0	0	0	0	0	0		0
PAO1(PHIKZ)	PAO1	Q9HXM7	tr|Q9HXM7|Q9HXM7_PSEAE Probable metallo-oxidoreductase OS=Pseudomonas aeruginosa (strain ATCC 15692 / DSM 22644 / CIP 104116 / JCM 14847 / LMG 12228 / 1C / PRS 101 / PAO1) OX=208964 GN=PA3768 PE=4 SV=1	Probable metallo-oxidoreductase	0.1	0.38	1	0.5	0.3	0.2	0.03	0	0	0	0	0	0	0	0	0	0	0	0	0		0
PAO1(PHIKZ)	PAO1	Q51564	sp|Q51564|DAPF_PSEAE Diaminopimelate epimerase OS=Pseudomonas aeruginosa (strain ATCC 15692 / DSM 22644 / CIP 104116 / JCM 14847 / LMG 12228 / 1C / PRS 101 / PAO1) OX=208964 GN=dapF PE=3 SV=2	Diaminopimelate epimerase	0.05	0.3	1	0.54	0.32	0.27	0.05	0.03	0.03	0.03	0	0	0	0	0	0	0	0	0	0		0.04
PAO1(PHIKZ)	PAO1	Q9I1Z9	sp|Q9I1Z9|Y2116_PSEAE Putative hydro-lyase PA2116 OS=Pseudomonas aeruginosa (strain ATCC 15692 / DSM 22644 / CIP 104116 / JCM 14847 / LMG 12228 / 1C / PRS 101 / PAO1) OX=208964 GN=PA2116 PE=3 SV=1	Putative hydro-lyase PA2116	0.02	0.31	1	0.49	0.31	0.09	0.02	0	0	0	0	0	0	0	0	0	0	0	0	0		0
PAO1(PHIKZ)	PAO1	Q9HV34	sp|Q9HV34|SPEE2_PSEAE Polyamine aminopropyltransferase 2 OS=Pseudomonas aeruginosa (strain ATCC 15692 / DSM 22644 / CIP 104116 / JCM 14847 / LMG 12228 / 1C / PRS 101 / PAO1) OX=208964 GN=speE2 PE=3 SV=1	Polyamine aminopropyltransferase 2	0	0.21	1	0.59	0.33	0.18	0.08	0.03	0.03	0.03	0	0	0	0	0	0	0	0	0	0		0.01
PAO1(PHIKZ)	PAO1	O05927	sp|O05927|CYSH_PSEAE Adenosine 5-phosphosulfate reductase OS=Pseudomonas aeruginosa (strain ATCC 15692 / DSM 22644 / CIP 104116 / JCM 14847 / LMG 12228 / 1C / PRS 101 / PAO1) OX=208964 GN=cysH PE=1 SV=2	Adenosine 5-phosphosulfate reductase	0	0.33	1	0.5	0.35	0.18	0.1	0.03	0	0	0	0	0	0	0	0	0	0	0	0		0
PAO1(PHIKZ)	PAO1	Q9HT54	tr|Q9HT54|Q9HT54_PSEAE HotDog ACOT-type domain-containing protein OS=Pseudomonas aeruginosa (strain ATCC 15692 / DSM 22644 / CIP 104116 / JCM 14847 / LMG 12228 / 1C / PRS 101 / PAO1) OX=208964 GN=PA5519 PE=3 SV=1	HotDog ACOT-type domain-containing protein	0.02	0.24	1	0.51	0.32	0.15	0.12	0.05	0.02	0	0	0	0	0	0	0	0	0	0	0		0
PAO1(PHIKZ)	PAO1	Q9HWB8	sp|Q9HWB8|SBCC_PSEAE Nuclease SbcCD subunit C OS=Pseudomonas aeruginosa (strain ATCC 15692 / DSM 22644 / CIP 104116 / JCM 14847 / LMG 12228 / 1C / PRS 101 / PAO1) OX=208964 GN=sbcC PE=3 SV=1	Nuclease SbcCD subunit C	0	0.22	1	0.48	0.44	0.22	0.19	0.04	0	0	0	0	0	0	0	0	0.04	0.04	0.04	0.04		0.23
PAO1(PHIKZ)	PAO1	Q9HUG9	sp|Q9HUG9|HLDE_PSEAE Bifunctional protein HldE OS=Pseudomonas aeruginosa (strain ATCC 15692 / DSM 22644 / CIP 104116 / JCM 14847 / LMG 12228 / 1C / PRS 101 / PAO1) OX=208964 GN=hldE PE=3 SV=1	Bifunctional protein HldE	0	0.13	1	0.38	0.31	0.25	0.16	0.09	0.06	0.09	0.03	0.03	0.03	0.03	0.03	0	0.03	0.03	0.03	0.03		0.14
PAO1(PHIKZ)	PAO1	Q9HU08	tr|Q9HU08|Q9HU08_PSEAE Probable oxidoreductase OS=Pseudomonas aeruginosa (strain ATCC 15692 / DSM 22644 / CIP 104116 / JCM 14847 / LMG 12228 / 1C / PRS 101 / PAO1) OX=208964 GN=PA5181 PE=3 SV=1	Probable oxidoreductase	0	0.23	1	0.31	0.31	0.19	0.12	0.08	0	0.08	0.04	0.04	0.04	0.04	0	0	0.04	0.08	0.08	0.04		0.3
PAO1(PHIKZ)	PAO1	Q9I078	tr|Q9I078|Q9I078_PSEAE Uncharacterized protein OS=Pseudomonas aeruginosa (strain ATCC 15692 / DSM 22644 / CIP 104116 / JCM 14847 / LMG 12228 / 1C / PRS 101 / PAO1) OX=208964 GN=PA2765 PE=4 SV=1	Uncharacterized protein	0	0.31	1	0.4	0.29	0.2	0.11	0.06	0.03	0	0	0	0	0	0	0	0	0	0	0		0.13
PAO1(PHIKZ)	PAO1	Q9HXJ9	tr|Q9HXJ9|Q9HXJ9_PSEAE Probable aminotransferase OS=Pseudomonas aeruginosa (strain ATCC 15692 / DSM 22644 / CIP 104116 / JCM 14847 / LMG 12228 / 1C / PRS 101 / PAO1) OX=208964 GN=PA3798 PE=4 SV=1	Probable aminotransferase	0.03	0.39	1	0.39	0.29	0.23	0.1	0.1	0.03	0	0	0	0	0	0	0	0	0	0	0.03		0.19
PAO1(PHIKZ)	PAO1	Q9HXV0	tr|Q9HXV0|Q9HXV0_PSEAE Probable metal-transporting P-type ATPase OS=Pseudomonas aeruginosa (strain ATCC 15692 / DSM 22644 / CIP 104116 / JCM 14847 / LMG 12228 / 1C / PRS 101 / PAO1) OX=208964 GN=PA3690 PE=3 SV=1	Probable metal-transporting P-type ATPase	0.03	0.27	1	0.55	0.39	0.27	0.15	0.06	0	0	0	0	0	0	0	0	0	0	0	0		0.1
PAO1(PHIKZ)	PAO1	Q9HWI4	tr|Q9HWI4|Q9HWI4_PSEAE Histidine kinase OS=Pseudomonas aeruginosa (strain ATCC 15692 / DSM 22644 / CIP 104116 / JCM 14847 / LMG 12228 / 1C / PRS 101 / PAO1) OX=208964 GN=bfiS PE=4 SV=1	Histidine kinase	0.03	0.33	1	0.5	0.3	0.3	0.2	0.1	0.07	0	0	0	0	0	0	0	0	0	0	0		0.15
PAO1(PHIKZ)	PAO1	P72158	sp|P72158|PURK_PSEAE N5-carboxyaminoimidazole ribonucleotide synthase OS=Pseudomonas aeruginosa (strain ATCC 15692 / DSM 22644 / CIP 104116 / JCM 14847 / LMG 12228 / 1C / PRS 101 / PAO1) OX=208964 GN=purK PE=3 SV=2	N5-carboxyaminoimidazole ribonucleotide synthase	0.06	0.34	1	0.5	0.38	0.28	0.13	0.06	0	0	0.06	0.06	0.03	0.03	0.03	0	0.03	0.03	0	0		0.02
PAO1(PHIKZ)	PAO1	Q9I3P2	tr|Q9I3P2|Q9I3P2_PSEAE Probable short-chain dehydrogenase OS=Pseudomonas aeruginosa (strain ATCC 15692 / DSM 22644 / CIP 104116 / JCM 14847 / LMG 12228 / 1C / PRS 101 / PAO1) OX=208964 GN=PA1470 PE=4 SV=1	Probable short-chain dehydrogenase	0.03	0.29	1	0.49	0.37	0.29	0.17	0.06	0	0	0.03	0.09	0.03	0.03	0.03	0	0	0	0	0		0
PAO1(PHIKZ)	PAO1	G3XD94	sp|G3XD94|UGND_PSEAE UDP-N-acetyl-D-glucosamine 6-dehydrogenase OS=Pseudomonas aeruginosa (strain ATCC 15692 / DSM 22644 / CIP 104116 / JCM 14847 / LMG 12228 / 1C / PRS 101 / PAO1) OX=208964 GN=wbpA PE=1 SV=1	UDP-N-acetyl-D-glucosamine 6-dehydrogenase	0.03	0.33	1	0.45	0.36	0.24	0.12	0.06	0.06	0.06	0.03	0.03	0	0	0	0	0	0.03	0.03	0.03		0.07
[truncated: 621 more rows]

## Sheet: Fig. 1b PHIKZ
organism	class	ID	attributes	name	locus-tag	1	2	3	4	5	6	7	8	9	10	11	12	13	14	15	16	17	18	19	20		21
[truncated: 266 more rows]
