# Supplementary material for: Phage proteins target and co-opt host ribosomes immediately upon infection
Source: Nat Microbiol. 2024 Mar 4;9(3):787–800. doi: 10.1038/s41564-024-01616-x (PMC10914614; doi:10.1038/s41564-024-01616-x)
Supplement: Supplementary file 5 — Statistical source data. [file 41564_2024_1616_MOESM5_ESM.xlsx]

## Sheet: Fig. 2a
For sedimentation profiles, see Suppl. Table 1

## Sheet: Fig. 2b
ID	category	gene	name	locus	class	relations	log10abundance	tSNE-x	tSNE-y
Q8SCY4	PHIKZ	PHIKZ178	PHIKZ178 - vRNAP beta	PHIKZ178	PHIKZ-POL	NP_803744.1 phrog_3148 RNA polymerase beta subunit VOG0354	10.77	30.8992	30.661
Q8SCY1	PHIKZ	PHIKZ181	PHIKZ181 - Peptidoglycan hydrolase gp181	PHIKZ181	PHIKZ-STRUCT	NP_803747.1 phrog_3201 tail fiber protein VOG3721	9.62	2.63112	2.59323
Q8SD42	PHIKZ	PHIKZ120	PHIKZ120 - head protein	PHIKZ120	PHIKZ-STRUCT	NP_803686.1 phrog_3231 major head protein VOG3263	11.9	32.106	9.70102
Q8SCK6	PHIKZ	PHIKZ306	PHIKZ306 - Ribonucleoside-diphosphate reductase	PHIKZ306	PHIKZ	NP_803872.1 phrog_84 ribonucleoside-diphosphate reductase large subunit VOG0088	11.01	20.1048	6.27196
Q8SCZ7	PHIKZ	PHIKZ165	PHIKZ165	PHIKZ165	PHIKZ	NP_803731.1 phrog_77 SbcC-like subunit of palindrome specific endonuclease VOG0348	10.17	31.7924	7.60059
Q8SDD5	PHIKZ	PHIKZ027	PHIKZ027	PHIKZ027	PHIKZ	NP_803593.1 phrog_3184 unknown function VOG3279	10.13	-1.18869	9.85696
Q8SD88	PHIKZ	PHIKZ074	PHIKZ074 - nvRNAP beta´	PHIKZ074	PHIKZ-POL	NP_803640.1 phrog_3015 RNA polymerase beta subunit VOG3249	10.88	35.3807	20.2995
Q8SD75	PHIKZ	PHIKZ087	PHIKZ087	PHIKZ087	PHIKZ	NP_803653.1 phrog_3248 unknown function VOG3255	10.02	49.0258	-10.5848
Q8SDB2	PHIKZ	PHIKZ050	PHIKZ050	PHIKZ050	PHIKZ	NP_803616.1 phrog_2927 DNA polymerase VOG3246	10.46	26.2802	28.362
Q8SD00	PHIKZ	PHIKZ162	PHIKZ162	PHIKZ162	PHIKZ-STRUCT	NP_803728.1 phrog_8282 internal head protein VOG9809	10.56	13.7541	-4.08955
Q8SCV9	PHIKZ	PHIKZ203	PHIKZ203	PHIKZ203	PHIKZ	NP_803769.1 phrog_62 DNA helicase VOG3724	9.96	26.0256	-11.8185
Q8SD16	PHIKZ	PHIKZ146	PHIKZ146 - tail protein	PHIKZ146	PHIKZ-STRUCT	NP_803712.1 phrog_3904 tail fiber protein VOG4546	10	16.1037	23.0454
Q8SD17	PHIKZ	PHIKZ145	PHIKZ145 - tail stealth protein	PHIKZ145	PHIKZ-STRUCT	NP_803711.1 phrog_15433 tail sheath VOG9805	10.35	23.9074	15.1319
Q8SD33	PHIKZ	PHIKZ129	PHIKZ145 - tail stealth protein	PHIKZ129	PHIKZ-STRUCT	NP_803695.1 phrog_3004 virion structural protein VOG3264	10.27	52.277	6.10591
Q8SD87	PHIKZ	PHIKZ075	PHIKZ075	PHIKZ075	PHIKZ	NP_803641.1 phrog_16 DNA helicase VOG4548	9.89	51.9528	5.61472
Q8SDA8	PHIKZ	PHIKZ054	PHIKZ054 - ChmA	PHIKZ054	PHIKZ	NP_803620.1 phrog_4795 nuclear shell protein VOG7574	11.78	16.0948	-0.85491
Q8SDD3	PHIKZ	PHIKZ029	PHIKZ029 - tail sheath protein	PHIKZ029	PHIKZ-STRUCT	NP_803595.1 phrog_3242 tail sheath VOG3278	10.84	1.66223	2.56388
Q8SD68	PHIKZ	PHIKZ094	PHIKZ094 - structural protein	PHIKZ094	PHIKZ-STRUCT	NP_803660.1 phrog_6807 internal head protein VOG9791	9.92	0.55888	-2.23217
Q8SD65	PHIKZ	PHIKZ097	PHIKZ097 - head protein	PHIKZ097	PHIKZ-STRUCT	NP_803663.1 phrog_27812 virion structural protein VOG9793	10.61	1.81912	-2.56903
Q8SD80	PHIKZ	PHIKZ082	PHIKZ082	PHIKZ082	PHIKZ-POL	NP_803648.1 phrog_3011 DNA polymerase VOG5530	10.29	19.3995	27.8509
Q8SD10	PHIKZ	PHIKZ152	PHIKZ152	PHIKZ152	PHIKZ	NP_803718.1 phrog_97 UvsX-like recombinase VOG3272	10.28	-18.0596	7.97003
Q8SD34	PHIKZ	PHIKZ128	PHIKZ128	PHIKZ128	PHIKZ	NP_803694.1 phrog_3222 unknown function VOG3265	9.71	48.9993	-10.4187
Q8SD39	PHIKZ	PHIKZ123	PHIKZ123 - nvRNAP	PHIKZ123	PHIKZ-POL	NP_803689.1 phrog_2943 polymerase VOG3720	10.52	35.7123	30.4621
Q8SD91	PHIKZ	PHIKZ071	PHIKZ071 - nvRNAP beta	PHIKZ071	PHIKZ-POL	NP_803637.1 phrog_18919 RNA polymerase beta subunit VOG0369	10.41	30.7884	30.601
Q8SCK9	PHIKZ	PHIKZ303	PHIKZ303	PHIKZ303	PHIKZ-STRUCT	NP_803869.1 phrog_24656 virion structural protein	10.18	26.7068	-7.37797
Q8SD05	PHIKZ	PHIKZ157	PHIKZ157	PHIKZ157	PHIKZ-STRUCT	NP_803723.1 phrog_3293 virion structural protein VOG3271	10.32	48.5149	9.07577
Q8SD31	PHIKZ	PHIKZ131	PHIKZ131 - tail protein gp131	PHIKZ131	PHIKZ-STRUCT	NP_803697.1 phrog_13857 tail protein VOG9797	10.23	32.4611	6.92142
Q8SDE8	PHIKZ	PHIKZ014	PHIKZ014	PHIKZ014	PHIKZ	NP_803580.1 phrog_16056 unknown function VOG9777	10.84	26.0096	-34.0847
Q8SD38	PHIKZ	PHIKZ124	PHIKZ124	PHIKZ124	PHIKZ	NP_803690.1 phrog_15010 unknown function	10.97	-1.62805	9.98051
Q8SD61	PHIKZ	PHIKZ101	PHIKZ101	PHIKZ101	PHIKZ	NP_803667.1 phrog_3245 unknown function VOG3261	9.76	9.50983	-5.7109
Q8SD82	PHIKZ	PHIKZ080	PHIKZ080 - nvRNAP	PHIKZ080	PHIKZ-POL	NP_803646.1 phrog_2962 RNA polymerase beta subunit VOG0368	10.21	31.061	30.8756
Q8SD07	PHIKZ	PHIKZ155	PHIKZ155 - Ribonuclease H	PHIKZ155	PHIKZ	NP_803721.1 phrog_3265 ribonuclease VOG4806	10.09	-0.85974	25.1111
Q8SD67	PHIKZ	PHIKZ095	PHIKZ095	PHIKZ095	PHIKZ-STRUCT	NP_803661.1 phrog_6807 internal head protein	10.55	-0.56006	15.0115
Q8SCM6	PHIKZ	PHIKZ286	PHIKZ286 - ATPase	PHIKZ286	PHIKZ	NP_803852.1 phrog_7485 unknown function VOG6918	9.89	33.411	4.25756
Q8SCY2	PHIKZ	PHIKZ180	PHIKZ180 - nvRNAP	PHIKZ180	PHIKZ-POL	NP_803746.1 phrog_2986 RNA polymerase beta subunit VOG0362	10.23	31.2515	31.0288
Q8SD44	PHIKZ	PHIKZ118	PHIKZ118	PHIKZ118	PHIKZ	NP_803684.1 phrog_3213 DnaB-like replicative helicase VOG3262	10.29	9.78102	4.49513
Q8SD85	PHIKZ	PHIKZ077	PHIKZ077	PHIKZ077	PHIKZ	NP_803643.1 phrog_4585 unknown function VOG3251	10.7	23.918	2.60711
Q8SD94	PHIKZ	PHIKZ068	PHIKZ068 - nvRNAP	PHIKZ068	PHIKZ-POL	NP_803634.1 phrog_3209 unknown function VOG5609	10.51	31.1386	31.8241
Q8SD97	PHIKZ	PHIKZ065	PHIKZ065	PHIKZ065	PHIKZ	NP_803631.1 phrog_100 SbcD-like subunit of palindrome specific endonuclease VOG4575	9.99	3.6754	21.3223
Q8SCS7	PHIKZ	PHIKZ235	PHIKZ235 - Thymidylate synthase	PHIKZ235	PHIKZ	NP_803801.1 phrog_160 thymidylate synthase VOG0092	10.89	-5.76691	24.5729
Q8SD81	PHIKZ	PHIKZ081	PHIKZ081	PHIKZ081	PHIKZ-STRUCT	NP_803647.1 phrog_18270 virion structural protein VOG9786	10.37	1.144	-32.0752
Q8SDD6	PHIKZ	PHIKZ026	PHIKZ026	PHIKZ026	PHIKZ-STRUCT	NP_803592.1 phrog_3430 virion structural protein VOG3280	10.26	23.6261	14.9544
Q8SCX4	PHIKZ	PHIKZ188	PHIKZ188 - dTMP kinase	PHIKZ188	PHIKZ	NP_803754.1 phrog_16057 thymidylate kinase VOG3722	10.3	15.2781	-6.63833
Q8SD72	PHIKZ	PHIKZ090	PHIKZ090 - phage head protein	PHIKZ090	PHIKZ-STRUCT	NP_803656.1 phrog_3187 unknown function VOG3258	10.38	15.8059	-3.74292
Q8SD76	PHIKZ	PHIKZ086	PHIKZ086 - head assembly intermediate	PHIKZ086	PHIKZ-STRUCT	NP_803652.1 phrog_14440 virion structural protein VOG9789	10.26	24.1311	1.49502
Q8SCV4	PHIKZ	PHIKZ208	PHIKZ208 - ATPase	PHIKZ208	PHIKZ	NP_803774.1 phrog_14322 unknown function	10.37	31.326	-9.49478
Q8SCW1	PHIKZ	PHIKZ201	PHIKZ201	PHIKZ201	PHIKZ-STRUCT	NP_803767.1 phrog_11065 virion structural protein	9.61	22.2978	15.3578
Q8SD27	PHIKZ	PHIKZ135	PHIKZ135	PHIKZ135	PHIKZ-STRUCT	NP_803701.1 phrog_2163 virion structural protein VOG5384	10.13	63.0903	-7.16041
Q8SD69	PHIKZ	PHIKZ093	PHIKZ093 - structural protein	PHIKZ093	PHIKZ-STRUCT	NP_803659.1 phrog_6807 internal head protein	10.69	-1.05209	15.433
Q8SDD7	PHIKZ	PHIKZ025	PHIKZ025	PHIKZ025	PHIKZ	NP_803591.1 phrog_2 terminase large subunit VOG4544	9.22	24.4691	29.506
Q8SD92	PHIKZ	PHIKZ070	PHIKZ070	PHIKZ070	PHIKZ	NP_803636.1 phrog_3520 unknown function VOG3248	10.51	22.7163	-1.55283
Q8SD93	PHIKZ	PHIKZ069	PHIKZ069	PHIKZ069	PHIKZ	NP_803635.1 phrog_3141 unknown function VOG6456	10.62	44.6761	20.8998
Q8SD63	PHIKZ	PHIKZ099	PHIKZ099 - head protein	PHIKZ099	PHIKZ-STRUCT	NP_803665.1 phrog_3013 virion structural protein VOG3260	9.6	26.9857	-11.466
Q8SCK7	PHIKZ	PHIKZ305	PHIKZ305 - Ribonucleoside-diphosphate reductase	PHIKZ305	PHIKZ	NP_803871.1 phrog_86 ribonucleoside diphosphate reductase small subunit VOG4562	10.91	-13.2066	19.9189
Q8SD28	PHIKZ	PHIKZ134	PHIKZ134	PHIKZ134	PHIKZ-STRUCT	NP_803700.1 phrog_2163 virion structural protein VOG5384	9.94	31.6408	-8.72935
Q8SCS5	PHIKZ	PHIKZ237	PHIKZ237	PHIKZ237	PHIKZ	NP_803803.1 phrog_14344 nucleotidyltransferase VOG9821	10.39	-6.89875	5.08045
Q8SCY5	PHIKZ	PHIKZ177	PHIKZ177	PHIKZ177	PHIKZ	NP_803743.1 phrog_3841 unknown function VOG6917	10.12	6.99292	-10.6772
Q8SCZ9	PHIKZ	PHIKZ163	PHIKZ163 - structural protein	PHIKZ163	PHIKZ-STRUCT	NP_803729.1 phrog_8282 internal head protein VOG9810	9.9	22.2707	-0.90044
Q8SD78	PHIKZ	PHIKZ084	PHIKZ084	PHIKZ084	PHIKZ	NP_803650.1 phrog_2767 unknown function VOG3254	9.9	30.14	-16.6974
Q8SD79	PHIKZ	PHIKZ083	PHIKZ083	PHIKZ083	PHIKZ-STRUCT	NP_803649.1 phrog_16120 virion structural protein VOG9787	9.34	-14.3007	17.3464
Q8SCY0	PHIKZ	PHIKZ182	PHIKZ182	PHIKZ182	PHIKZ	NP_803748.1 phrog_3181 unknown function VOG5611	9.36	30.2102	-14.8228
Q8SD70	PHIKZ	PHIKZ092	PHIKZ092	PHIKZ092	PHIKZ-STRUCT	NP_803658.1 phrog_2497 internal head protein VOG9790	9.35	23.8154	-18.9678
Q8SDC6	PHIKZ	PHIKZ036	PHIKZ036	PHIKZ036	PHIKZ	NP_803602.1 phrog_25830 unknown function	10.57	-12.7781	19.6265
Q8SDD0	PHIKZ	PHIKZ032	PHIKZ032	PHIKZ032	PHIKZ	NP_803598.1 phrog_2921 unknown function VOG3281	9.91	13.0062	18.6081
Q8SCR9	PHIKZ	PHIKZ243	PHIKZ243	PHIKZ243	PHIKZ	NP_803809.1 phrog_23965 unknown function	9.93	11.3555	1.05194
Q8SD29	PHIKZ	PHIKZ133	PHIKZ133	PHIKZ133	PHIKZ-STRUCT	NP_803699.1 phrog_2163 virion structural protein VOG9799	9.53	34.5097	1.68051
Q8SD32	PHIKZ	PHIKZ130	PHIKZ130	PHIKZ130	PHIKZ	NP_803696.1 phrog_3337 unknown function VOG3269	9.64	21.2158	7.30438
Q8SD66	PHIKZ	PHIKZ096	PHIKZ096	PHIKZ096	PHIKZ-STRUCT	NP_803662.1 phrog_12254 internal head protein VOG9792	9.56	18.2101	-6.6457
Q8SD73	PHIKZ	PHIKZ089	PHIKZ089 - head protein	PHIKZ089	PHIKZ-STRUCT	NP_803655.1 phrog_3239 unknown function VOG3257	10.7	31.6122	-8.59374
Q8SDA7	PHIKZ	PHIKZ055	PHIKZ055 - nvRNAP beta´	PHIKZ055	PHIKZ-POL	NP_803621.1 phrog_2987 RNA polymerase beta subunit VOG0373	10.43	31.4297	31.075
Q8SDC4	PHIKZ	PHIKZ038	PHIKZ038	PHIKZ038	PHIKZ	NP_803604.1 phrog_15678 unknown function VOG9779	10.56	35.1689	10.2939
Q8SD89	PHIKZ	PHIKZ073	PHIKZ073 - DNA-directed RNA polymerase	PHIKZ073	PHIKZ-POL	NP_803639.1 phrog_23982 RNA polymerase	10.34	35.3381	20.2141
Q8SD95	PHIKZ	PHIKZ067	PHIKZ067	PHIKZ067	PHIKZ	NP_803633.1 phrog_3284 unknown function VOG6916	10.23	10.6154	30.9109
Q8SDA6	PHIKZ	PHIKZ056	PHIKZ056 - HNH nuclease	PHIKZ056	PHIKZ	NP_803622.1 phrog_59 HNH endonuclease VOG4543	9.86	41.5994	11.4786
Q8SDB9	PHIKZ	PHIKZ043	PHIKZ043	PHIKZ043	PHIKZ	NP_803609.1 phrog_14023 unknown function VOG9781	10.01	28.278	-14.601
Q8SDC5	PHIKZ	PHIKZ037	PHIKZ037 - Dip degradosome inhibitor	PHIKZ037	PHIKZ	NP_803603.1 phrog_23014 unknown function	10.35	15.4627	-1.47745
Q8SDD1	PHIKZ	PHIKZ031	PHIKZ031	PHIKZ031	PHIKZ	NP_803597.1 phrog_26476 unknown function	10.48	21.1753	38.4694
Q8SDD4	PHIKZ	PHIKZ028	PHIKZ028	PHIKZ028	PHIKZ	NP_803594.1 phrog_3227 unknown function VOG5708	10.05	0.56383	-2.20428
Q8SCL5	PHIKZ	PHIKZ297	PHIKZ297	PHIKZ297	PHIKZ	NP_803863.1 phrog_2586 unknown function VOG3726	10.07	45.6411	21.4154
Q8SCY8	PHIKZ	PHIKZ174	PHIKZ174	PHIKZ174	PHIKZ	NP_803740.1 phrog_5028 unknown function VOG6458	9.2	53.1267	-15.9654
Q8SCY9	PHIKZ	PHIKZ173	PHIKZ173	PHIKZ173	PHIKZ	NP_803739.1 phrog_26994 unknown function	10.41	28.0899	-8.98097
Q8SD23	PHIKZ	PHIKZ139	PHIKZ139	PHIKZ139	PHIKZ	NP_803705.1 phrog_3315 unknown function VOG3266	10.54	49.0497	-11.0804
Q8SD35	PHIKZ	PHIKZ127	PHIKZ127	PHIKZ127	PHIKZ-STRUCT	NP_803693.1 phrog_1037 virion structural protein VOG6457	9.34	-2.26981	-4.16156
Q8SD64	PHIKZ	PHIKZ098	PHIKZ098	PHIKZ098	PHIKZ	NP_803664.1 phrog_3289 unknown function VOG3259	9.21	24.4581	-15.4057
Q8SCM5	PHIKZ	PHIKZ287	PHIKZ287	PHIKZ287	PHIKZ	NP_803853.1 phrog_15052 unknown function VOG9829	10.79	3.6534	-3.58217
Q8SCM7	PHIKZ	PHIKZ285	PHIKZ285	PHIKZ285	PHIKZ	NP_803851.1 phrog_24803 unknown function	9.81	-17.004	21.3608
Q8SCN4	PHIKZ	PHIKZ278	PHIKZ278	PHIKZ278	PHIKZ	NP_803844.1 phrog_20433 unknown function	9.99	-24.6407	27.9096
Q8SCU3	PHIKZ	PHIKZ219	PHIKZ219	PHIKZ219	PHIKZ	NP_803785.1 phrog_25636 unknown function	10.04	26.8699	-8.53036
Q8SCU6	PHIKZ	PHIKZ216	PHIKZ216	PHIKZ216	PHIKZ	NP_803782.1 phrog_19881 unknown function	10.26	61.6801	-1.7677
Q8SCY3	PHIKZ	PHIKZ179	PHIKZ179	PHIKZ179	PHIKZ	NP_803745.1 phrog_59 HNH endonuclease VOG10904	9.07	34.291	1.99269
Q8SCZ1	PHIKZ	PHIKZ171	PHIKZ171	PHIKZ171	PHIKZ	NP_803737.1 phrog_4910 unknown function VOG7576	9.34	22.8894	-3.40413
Q8SD04	PHIKZ	PHIKZ158	PHIKZ158	PHIKZ158	PHIKZ	NP_803724.1 phrog_19525 unknown function	9.23	13.5125	-0.96127
Q8SD96	PHIKZ	PHIKZ066	PHIKZ066	PHIKZ066	PHIKZ	NP_803632.1 phrog_3229 unknown function VOG3247	9.56	-2.46227	6.89762
Q8SD99	PHIKZ	PHIKZ063	PHIKZ063	PHIKZ063	PHIKZ	NP_803629.1 phrog_16420 unknown function VOG9782	9.35	-24.9359	8.07845
Q8SDE6	PHIKZ	PHIKZ016	PHIKZ016	PHIKZ016	PHIKZ	NP_803582.1 phrog_21432 unknown function	10.34	7.14505	-16.306
Q8SCT0	PHIKZ	PHIKZ232	PHIKZ232	PHIKZ232	PHIKZ	NP_803798.1 phrog_25970 unknown function	9.87	15.6518	-3.99309
Q8SCV6	PHIKZ	PHIKZ206	PHIKZ206	PHIKZ206	PHIKZ	NP_803772.1 phrog_17909 unknown function	10.46	26.3542	-33.4999
Q8SCZ8	PHIKZ	PHIKZ164	PHIKZ164	PHIKZ164	PHIKZ	NP_803730.1 phrog_3216 baseplate assembly protein VOG5610	9.25	-22.4134	20.9435
Q8SD18	PHIKZ	PHIKZ144	PHIKZ144	PHIKZ144	PHIKZ	NP_803710.1 phrog_4067 transglycosylase VOG6193	8.55	-6.7635	-23.8113
Q8SDC3	PHIKZ	PHIKZ039	PHIKZ039 - Phage tubulin-like protein	PHIKZ039	PHIKZ	NP_803605.1 phrog_4733 tubulin PhuZ VOG6008	10.58	9.4768	-6.15581
Q8SCL8	PHIKZ	PHIKZ294	PHIKZ294	PHIKZ294	PHIKZ	NP_803860.1 phrog_23220 unknown function	9.97	14.6693	-1.69748
Q8SCM3	PHIKZ	PHIKZ289	PHIKZ289	PHIKZ289	PHIKZ	NP_803855.1 phrog_25842 unknown function	9.86	-0.26511	-8.1173
Q8SCM8	PHIKZ	PHIKZ284	PHIKZ284	PHIKZ284	PHIKZ	NP_803850.1 phrog_26331 unknown function	10.48	-22.8208	19.7366
Q8SCT4	PHIKZ	PHIKZ228	PHIKZ228	PHIKZ228	PHIKZ-STRUCT	NP_803794.1 phrog_24577 virion structural protein	10.56	0.38702	-23.0376
Q8SCV5	PHIKZ	PHIKZ207	PHIKZ207	PHIKZ207	PHIKZ	NP_803773.1 phrog_768 DprA-like DNA recombination-mediator protein VOG1369	9.41	26.0507	-15.0849
Q8SCY7	PHIKZ	PHIKZ175	PHIKZ175	PHIKZ175	PHIKZ	NP_803741.1 phrog_3014 head maturation protease VOG3275	9.2	-15.7134	-9.97906
Q8SD26	PHIKZ	PHIKZ136	PHIKZ136	PHIKZ136	PHIKZ	NP_803702.1 phrog_13209 unknown function VOG9800	9.36	-21.3654	0.36088
Q8SD40	PHIKZ	PHIKZ122	PHIKZ122	PHIKZ122	PHIKZ	NP_803688.1 phrog_15024 unknown function	9.14	30.9819	33.8339
Q8SD83	PHIKZ	PHIKZ079	PHIKZ079	PHIKZ079	PHIKZ	NP_803645.1 phrog_5038 unknown function VOG9785	9.93	30.9665	30.724
Q8SD84	PHIKZ	PHIKZ078	PHIKZ078	PHIKZ078	PHIKZ	NP_803644.1 phrog_14050 unknown function VOG9784	9.67	3.03529	-19.0071
Q8SDB0	PHIKZ	PHIKZ052	PHIKZ052	PHIKZ052	PHIKZ	NP_803618.1 phrog_3938 unknown function VOG6009	9.02	23.6554	-18.9575
Q8SDE7	PHIKZ	PHIKZ015	PHIKZ015	PHIKZ015	PHIKZ	NP_803581.1 phrog_24207 unknown function	9.84	23.3529	-3.42447
Q8SDF8	PHIKZ	PHIKZ004	PHIKZ004 - Dihydrofolate reductase	PHIKZ004	PHIKZ	NP_803570.1 phrog_316 dihydrofolate reductase VOG0496	9.39	-1.56186	-5.0736
Q8SDG0	PHIKZ	PHIKZ002	PHIKZ002 - ChmB	PHIKZ002	PHIKZ	NP_803568.1 phrog_16439 unknown function VOG9776	9.73	8.79803	0.89859
Q8SCN6	PHIKZ	PHIKZ276	PHIKZ276	PHIKZ276	PHIKZ	NP_803842.1 phrog_23730 unknown function	10.34	51.4533	5.06828
Q8SCX7	PHIKZ	PHIKZ185	PHIKZ185	PHIKZ185	PHIKZ	NP_803751.1 phrog_26267 unknown function	10.24	3.40678	-19.0324
Q8SD13	PHIKZ	PHIKZ149	PHIKZ149	PHIKZ149	PHIKZ	NP_803715.1 phrog_3233 RNA polymerase beta subunit VOG0364	9.43	27.142	30.4185
Q8SD19	PHIKZ	PHIKZ143	PHIKZ143	PHIKZ143	PHIKZ-STRUCT	NP_803709.1 phrog_2935 virion structural protein VOG9804	9.45	21.4873	4.32202
L7SZ42	PHIKZ	PHIKZ260.1	PHIKZ260.1	PHIKZ260.1	PHIKZ	YP_009639937.1	9.25	50.2615	10.2266
Q8SCV3	PHIKZ	PHIKZ209	PHIKZ209	PHIKZ209	PHIKZ	NP_803775.1 phrog_18482 unknown function	9.08	31.1095	-10.3674
Q8SD09	PHIKZ	PHIKZ153	PHIKZ153	PHIKZ153	PHIKZ	NP_803719.1 phrog_4682 unknown function VOG8502	9.1	2.85169	-14.8668
Q8SD24	PHIKZ	PHIKZ138	PHIKZ138	PHIKZ138	PHIKZ	NP_803704.1 phrog_14616 unknown function VOG9802	9.61	7.5896	-14.1826
Q8SDC8	PHIKZ	PHIKZ034	PHIKZ034	PHIKZ034	PHIKZ	NP_803600.1 phrog_16168 unknown function VOG9778	9.51	-28.0174	16.8571
Q8SDC9	PHIKZ	PHIKZ033	PHIKZ033	PHIKZ033	PHIKZ	NP_803599.1 phrog_26450 unknown function	9.76	28.1689	-9.09074
Q8SDE0	PHIKZ	PHIKZ022	PHIKZ022	PHIKZ022	PHIKZ	NP_803588.1 phrog_21532 unknown function	9.13	20.0528	-11.3573
Q8SCM0	PHIKZ	PHIKZ292	PHIKZ292	PHIKZ292	PHIKZ	NP_803858.1 phrog_25085 unknown function	10.45	23.5828	1.52021
Q8SCM1	PHIKZ	PHIKZ291	PHIKZ291	PHIKZ291	PHIKZ	NP_803857.1 phrog_24728 unknown function	9.43	27.2131	-10.7451
Q8SCP6	PHIKZ	PHIKZ266	PHIKZ266	PHIKZ266	PHIKZ	NP_803832.1 phrog_16574 unknown function	9.41	-6.91394	-16.2057
Q8SCQ2	PHIKZ	PHIKZ260	PHIKZ260	PHIKZ260	PHIKZ	NP_803826.1 phrog_174 dCMP deaminase VOG0050	9.57	51.4343	-9.02279
Q8SCR6	PHIKZ	PHIKZ246	PHIKZ246	PHIKZ246	PHIKZ	NP_803812.1 phrog_990 metal-dependent phosphohydrolase VOG0677	9.38	16.2961	-2.03934
Q8SCR8	PHIKZ	PHIKZ244	PHIKZ244	PHIKZ244	PHIKZ	NP_803810.1 phrog_15791 unknown function VOG9822	10.07	-20.5153	7.91543
Q8SDA1	PHIKZ	PHIKZ061	PHIKZ061	PHIKZ061	PHIKZ	NP_803627.1 phrog_25720 unknown function	10.12	-20.0437	-2.34822
Q8SDB1	PHIKZ	PHIKZ051	PHIKZ051	PHIKZ051	PHIKZ	NP_803617.1 phrog_22239 unknown function	9.14	2.51086	-21.738
Q8SDC0	PHIKZ	PHIKZ042	PHIKZ042	PHIKZ042	PHIKZ	NP_803608.1 phrog_3179 unknown function VOG3245	9.26	25.5881	-10.2783
Q8SDD2	PHIKZ	PHIKZ030	PHIKZ030 - structural protein	PHIKZ030	PHIKZ-STRUCT	NP_803596.1 phrog_3185 virion structural protein VOG3277	9.49	16.5181	-57.8454
Q8SCN0	PHIKZ	PHIKZ282	PHIKZ282	PHIKZ282	PHIKZ	NP_803848.1 phrog_13483 unknown function VOG9828	8.86	-3.1307	-13.8113
Q8SCR2	PHIKZ	PHIKZ250	PHIKZ250	PHIKZ250	PHIKZ	NP_803816.1 phrog_26931 unknown function	9.2	12.0457	0.82107
Q8SCR5	PHIKZ	PHIKZ247	PHIKZ247	PHIKZ247	PHIKZ	NP_803813.1 phrog_27482 unknown function	8.58	-21.4535	-16.4202
Q8SCU8	PHIKZ	PHIKZ214	PHIKZ214	PHIKZ214	PHIKZ	NP_803780.1 phrog_1663 dCTP deaminase VOG0085	9.96	9.20929	-1.94926
Q8SCV7	PHIKZ	PHIKZ205	PHIKZ205	PHIKZ205	PHIKZ	NP_803771.1 phrog_24055 unknown function	8.74	-17.5417	-14.9167
Q8SCZ2	PHIKZ	PHIKZ170	PHIKZ170	PHIKZ170	PHIKZ	NP_803736.1 phrog_14309 unknown function VOG9811	8.7	11.0684	-8.61006
Q8SCZ4	PHIKZ	PHIKZ168	PHIKZ168	PHIKZ168	PHIKZ	NP_803734.1 phrog_26781 unknown function	9.75	8.83172	3.25632
Q8SD57	PHIKZ	PHIKZ105	PHIKZ105	PHIKZ105	PHIKZ	NP_803671.1 singleton unknown function	8.75	34.2832	-34.4935
Q8SD74	PHIKZ	PHIKZ088	PHIKZ088	PHIKZ088	PHIKZ	NP_803654.1 phrog_3196 unknown function VOG3256	8.6	35.8968	-21.4606
Q8SD90	PHIKZ	PHIKZ072	PHIKZ072	PHIKZ072	PHIKZ	NP_803638.1 phrog_59 HNH endonuclease VOG4543	8.51	12.9686	-27.9282
Q8SDF7	PHIKZ	PHIKZ005	PHIKZ005	PHIKZ005	PHIKZ	NP_803571.1 phrog_7672 unknown function	8.97	33.2836	-10.0077
Q8SDF9	PHIKZ	PHIKZ003	PHIKZ003	PHIKZ003	PHIKZ	NP_803569.1 phrog_27208 unknown function	9.31	4.6524	-5.45836
L7SZ14	PHIKZ	PHIKZ107.1	PHIKZ107.1	PHIKZ107.1	PHIKZ	YP_009639907.1	8.81	10.87	-4.40235
Q8SCM9	PHIKZ	PHIKZ283	PHIKZ283	PHIKZ283	PHIKZ	NP_803849.1 phrog_25542 unknown function	9.48	26.697	-11.7405
Q8SCN1	PHIKZ	PHIKZ281	PHIKZ281	PHIKZ281	PHIKZ	NP_803847.1 phrog_26116 unknown function	9.95	-22.8229	-11.508
Q8SCQ8	PHIKZ	PHIKZ254	PHIKZ254	PHIKZ254	PHIKZ	NP_803820.1 phrog_23415 unknown function	8.75	-11.3052	-20.2535
Q8SCR3	PHIKZ	PHIKZ249	PHIKZ249	PHIKZ249	PHIKZ	NP_803815.1 phrog_22383 unknown function	9.02	-13.8471	58.7362
Q8SCW0	PHIKZ	PHIKZ202	PHIKZ202	PHIKZ202	PHIKZ-STRUCT	NP_803768.1 phrog_26200 virion structural protein	9.55	12.8425	18.7169
Q8SCW7	PHIKZ	PHIKZ195	PHIKZ195	PHIKZ195	PHIKZ	NP_803761.1 phrog_24360 unknown function	9.29	-3.35926	-23.9164
Q8SCX8	PHIKZ	PHIKZ184	PHIKZ184	PHIKZ184	PHIKZ	NP_803750.1 phrog_22140 unknown function	8.75	-1.56623	-29.0932
Q8SCX9	PHIKZ	PHIKZ183	PHIKZ183	PHIKZ183	PHIKZ	NP_803749.1 phrog_27341 unknown function VOG0172	9.25	-0.16859	20.9052
Q8SCZ0	PHIKZ	PHIKZ172	PHIKZ172	PHIKZ172	PHIKZ	NP_803738.1 phrog_14353 unknown function VOG9812	8.74	-1.98229	-10.3592
Q8SD30	PHIKZ	PHIKZ132	PHIKZ132	PHIKZ132	PHIKZ	NP_803698.1 phrog_11029 tail protein VOG9798	8.49	43.5761	32.824
Q8SD77	PHIKZ	PHIKZ085	PHIKZ085	PHIKZ085	PHIKZ-STRUCT	NP_803651.1 phrog_14569 virion structural protein VOG9788	8.71	-6.2806	-20.2154
Q8SDC2	PHIKZ	PHIKZ040	PHIKZ040	PHIKZ040	PHIKZ	NP_803606.1 phrog_5614 unknown function VOG3450	9.12	-3.92755	-12.824
L7SZ01	PHIKZ	PHIKZ041.2	PHIKZ041.2	PHIKZ041.2	PHIKZ	YP_009639892.1	9.39	4.03032	-6.46009
L7SZ37	PHIKZ	PHIKZ234.1	PHIKZ234.1	PHIKZ234.1	PHIKZ	YP_009639932.1	9.35	30.4511	-32.6809
L7T132	PHIKZ	PHIKZ041.1	PHIKZ041.1	PHIKZ041.1	PHIKZ	YP_009639891.1	9.07	28.435	-14.1276
Q8SCL4	PHIKZ	PHIKZ298	PHIKZ298	PHIKZ298	PHIKZ-STRUCT	NP_803864.1 phrog_19623 virion structural protein	9.12	-58.5947	18.7879
Q8SCL9	PHIKZ	PHIKZ293	PHIKZ293	PHIKZ293	PHIKZ	NP_803859.1 phrog_22132 unknown function	8.99	-3.23315	-6.3382
Q8SCM4	PHIKZ	PHIKZ288	PHIKZ288	PHIKZ288	PHIKZ	NP_803854.1 phrog_26330 unknown function	9.55	0.92297	-5.33384
Q8SCN5	PHIKZ	PHIKZ277	PHIKZ277	PHIKZ277	PHIKZ	NP_803843.1 phrog_25060 unknown function	8.92	1.14066	20.3938
Q8SCN7	PHIKZ	PHIKZ275	PHIKZ275	PHIKZ275	PHIKZ	NP_803841.1 phrog_25206 unknown function	9.26	21.1633	-20.2823
Q8SCP2	PHIKZ	PHIKZ270	PHIKZ270	PHIKZ270	PHIKZ	NP_803836.1 phrog_23839 unknown function	9.43	-16.5101	-5.56797
Q8SCR4	PHIKZ	PHIKZ248	PHIKZ248	PHIKZ248	PHIKZ	NP_803814.1 phrog_15284 unknown function VOG9823	8.78	5.03841	-25.2183
Q8SCR7	PHIKZ	PHIKZ245	PHIKZ245	PHIKZ245	PHIKZ	NP_803811.1 phrog_839 unknown function VOG0507	9.02	-26.3469	15.1737
Q8SCS0	PHIKZ	PHIKZ242	PHIKZ242	PHIKZ242	PHIKZ	NP_803808.1 phrog_25584 unknown function	9.36	31.7603	-17.3732
Q8SCS2	PHIKZ	PHIKZ240	PHIKZ240	PHIKZ240	PHIKZ	NP_803806.1 phrog_26745 unknown function	9.22	3.85392	-5.57933
Q8SCT7	PHIKZ	PHIKZ225	PHIKZ225	PHIKZ225	PHIKZ	NP_803791.1 phrog_34475 unknown function	8.87	29.3059	-32.8828
Q8SCU9	PHIKZ	PHIKZ213	PHIKZ213	PHIKZ213	PHIKZ	NP_803779.1 phrog_23643 unknown function	9.07	32.6591	-19.2315
Q8SCV1	PHIKZ	PHIKZ211	PHIKZ211	PHIKZ211	PHIKZ	NP_803777.1 phrog_22488 unknown function	8.6	-10.4285	-21.1996
Q8SCW2	PHIKZ	PHIKZ200	PHIKZ200	PHIKZ200	PHIKZ	NP_803766.1 phrog_14516 unknown function VOG9817	8.26	21.719	31.7923
Q8SCW3	PHIKZ	PHIKZ199	PHIKZ199	PHIKZ199	PHIKZ	NP_803765.1 phrog_2259 Rnase H VOG3723	7.83	0	0
Q8SCW8	PHIKZ	PHIKZ194	PHIKZ194	PHIKZ194	PHIKZ	NP_803760.1 phrog_21904 unknown function	9.7	-20.5817	-1.9214
Q8SCW9	PHIKZ	PHIKZ193	PHIKZ193	PHIKZ193	PHIKZ	NP_803759.1 phrog_27615 unknown function	8.46	-16.6666	-11.0264
Q8SCX3	PHIKZ	PHIKZ189	PHIKZ189	PHIKZ189	PHIKZ	NP_803755.1 phrog_16147 unknown function VOG9814	10.16	-3.57813	19.189
Q8SCY6	PHIKZ	PHIKZ176	PHIKZ176 - putative structural protein	PHIKZ176	PHIKZ-STRUCT	NP_803742.1 phrog_2926 virion structural protein VOG3274	9.43	31.1164	30.4935
Q8SD22	PHIKZ	PHIKZ140	PHIKZ140	PHIKZ140	PHIKZ	NP_803706.1 phrog_159 RuvC-like Holliday junction resolvase VOG3267	8.3	37.259	-44.5853
Q8SD37	PHIKZ	PHIKZ125	PHIKZ125	PHIKZ125	PHIKZ	NP_803691.1 phrog_14839 unknown function VOG9796	8.88	-2.29054	-10.0675
Q8SD43	PHIKZ	PHIKZ119	PHIKZ119	PHIKZ119	PHIKZ-STRUCT	NP_803685.1 phrog_14501 virion structural protein VOG9795	8.53	16.9291	-9.18504
Q8SD52	PHIKZ	PHIKZ110	PHIKZ110	PHIKZ110	PHIKZ	NP_803676.1 phrog_27917 unknown function	9.4	30.9367	-36.627
Q8SD53	PHIKZ	PHIKZ109	PHIKZ109	PHIKZ109	PHIKZ	NP_803675.1 phrog_24514 unknown function	9.02	15.4546	-4.54289
Q8SD98	PHIKZ	PHIKZ064	PHIKZ064	PHIKZ064	PHIKZ	NP_803630.1 phrog_5171 unknown function VOG9783	8.37	-8.01602	-37.3904
Q8SDA0	PHIKZ	PHIKZ062	PHIKZ062	PHIKZ062	PHIKZ	NP_803628.1 phrog_3294 unknown function VOG6915	8.35	-4.70178	-7.41191
Q8SDA5	PHIKZ	PHIKZ057	PHIKZ057	PHIKZ057	PHIKZ	NP_803623.1 phrog_26652 unknown function	8.6	-44.8182	5.49925
Q8SDD9	PHIKZ	PHIKZ023	PHIKZ023	PHIKZ023	PHIKZ	NP_803589.1 phrog_24036 unknown function	9.06	20.8316	-5.35337
Q8SDF4	PHIKZ	PHIKZ008	PHIKZ008	PHIKZ008	PHIKZ	NP_803574.1 phrog_38453 unknown function	8.75	-10.3855	-27.9281
Q8SDF5	PHIKZ	PHIKZ007	PHIKZ007	PHIKZ007	PHIKZ	NP_803573.1 phrog_20084 unknown function	9.16	-28.2005	4.23939
L7SZ16	PHIKZ	PHIKZ117.4	PHIKZ117.4	PHIKZ117.4	PHIKZ	YP_009639915.1	9.04	-24.6967	-13.136
L7SZ35	PHIKZ	PHIKZ246.1	PHIKZ246.1	PHIKZ246.1	PHIKZ	YP_009639935.1	8.57	-13.9049	-23.0276
Q8SCK8	PHIKZ	PHIKZ304	PHIKZ304	PHIKZ304	PHIKZ	NP_803870.1 phrog_15869 unknown function	9.02	2.08316	6.79029
Q8SCL3	PHIKZ	PHIKZ299	PHIKZ299	PHIKZ299	PHIKZ	NP_803865.1 phrog_34389 unknown function	9.34	24.9609	-37.4115
Q8SCN2	PHIKZ	PHIKZ280	PHIKZ280 - vRNAP beta´	PHIKZ280	PHIKZ-POL	NP_803846.1 phrog_27717 unknown function	9.47	-11.8511	-24.768
Q8SCN3	PHIKZ	PHIKZ279	PHIKZ279	PHIKZ279	PHIKZ	NP_803845.1 phrog_24987 unknown function	9.36	1.31599	0.61748
Q8SCN9	PHIKZ	PHIKZ273	PHIKZ273	PHIKZ273	PHIKZ	NP_803839.1 phrog_20779 unknown function	8.81	52.4547	15.2351
Q8SCP0	PHIKZ	PHIKZ272	PHIKZ272	PHIKZ272	PHIKZ	NP_803838.1 phrog_13862 endonuclease VOG9827	8.51	4.42473	33.8662
Q8SCP9	PHIKZ	PHIKZ263	PHIKZ263	PHIKZ263	PHIKZ	NP_803829.1 phrog_23998 unknown function	8.43	-18.8236	-46.4469
Q8SCQ3	PHIKZ	PHIKZ259	PHIKZ259	PHIKZ259	PHIKZ	NP_803825.1 phrog_26782 unknown function	8.84	49.0058	-10.2679
Q8SCS4	PHIKZ	PHIKZ238	PHIKZ238	PHIKZ238	PHIKZ	NP_803804.1 phrog_24158 unknown function	8.25	62.7958	-39.9738
Q8SCT1	PHIKZ	PHIKZ231	PHIKZ231	PHIKZ231	PHIKZ	NP_803797.1 phrog_26021 unknown function	8.32	16.0019	4.11904
Q8SCT5	PHIKZ	PHIKZ227	PHIKZ227	PHIKZ227	PHIKZ	NP_803793.1 phrog_23808 unknown function	8.92	40.2691	16.5172
Q8SCT8	PHIKZ	PHIKZ224	PHIKZ224	PHIKZ224	PHIKZ-STRUCT	NP_803790.1 phrog_15872 virion structural protein VOG9819	7.85	0	0
Q8SCU1	PHIKZ	PHIKZ221	PHIKZ221	PHIKZ221	PHIKZ	NP_803787.1 phrog_22857 unknown function	8	0	0
Q8SCU4	PHIKZ	PHIKZ218	PHIKZ218	PHIKZ218	PHIKZ	NP_803784.1 phrog_22378 unknown function	9.49	58.9067	8.67895
Q8SCW4	PHIKZ	PHIKZ198	PHIKZ198	PHIKZ198	PHIKZ	NP_803764.1 phrog_15009 unknown function VOG9816	8.24	-2.15442	2.54724
Q8SCW6	PHIKZ	PHIKZ196	PHIKZ196	PHIKZ196	PHIKZ	NP_803762.1 phrog_17880 unknown function	8.45	34.094	2.12953
Q8SCX1	PHIKZ	PHIKZ191	PHIKZ191	PHIKZ191	PHIKZ	NP_803757.1 phrog_25507 unknown function	8.59	-25.8449	17.426
Q8SCX5	PHIKZ	PHIKZ187	PHIKZ187	PHIKZ187	PHIKZ	NP_803753.1 phrog_23658 unknown function	8.79	-4.39301	-33.4185
Q8SCX6	PHIKZ	PHIKZ186	PHIKZ186	PHIKZ186	PHIKZ	NP_803752.1 phrog_16459 unknown function VOG9813	10.02	-23.3699	4.86883
Q8SD15	PHIKZ	PHIKZ147	PHIKZ147	PHIKZ147	PHIKZ	NP_803713.1 phrog_3328 unknown function VOG3273	9.13	26.8366	-14.8627
Q8SD60	PHIKZ	PHIKZ102	PHIKZ102	PHIKZ102	PHIKZ	NP_803668.1 phrog_14431 unknown function	8.52	20.0317	-6.96592
Q8SD71	PHIKZ	PHIKZ091	PHIKZ091	PHIKZ091	PHIKZ-STRUCT	NP_803657.1 phrog_8047 virion structural protein VOG7575	9.05	32.7837	-19.4363
Q8SDE1	PHIKZ	PHIKZ021	PHIKZ021	PHIKZ021	PHIKZ	NP_803587.1 phrog_21910 unknown function	9.85	-20.5259	-1.33822
Q8SDE2	PHIKZ	PHIKZ020	PHIKZ020	PHIKZ020	PHIKZ	NP_803586.1 phrog_24176 unknown function	9.13	42.5374	13.605
Q8SDE4	PHIKZ	PHIKZ018	PHIKZ018	PHIKZ018	PHIKZ	NP_803584.1 phrog_25238 unknown function	9.3	-23.9431	-12.7936
Q8SDE5	PHIKZ	PHIKZ017	PHIKZ017	PHIKZ017	PHIKZ	NP_803583.1 phrog_19033 unknown function	8.8	-6.90632	-38.1965
L7SZ11	PHIKZ	PHIKZ115.2	PHIKZ115.2	PHIKZ115.2	PHIKZ	YP_009639910.1	7.95	0	0
L7SZ21	PHIKZ	PHIKZ165.1	PHIKZ165.1	PHIKZ165.1	PHIKZ	YP_009639920.1	6.98	0	0
L7T0J3	PHIKZ	PHIKZ031.1	PHIKZ031.1	PHIKZ031.1	PHIKZ	YP_009639889.1	9.05	22.312	2.00738
L7T0M9	PHIKZ	PHIKZ283.1	PHIKZ283.1	PHIKZ283.1	PHIKZ	YP_009639939.1	9.98	-32.8272	-21.4653
L7T4A8	PHIKZ	PHIKZ185.1	PHIKZ185.1	PHIKZ185.1	PHIKZ	YP_009639923.1	8.15	29.0071	11.7725
L7T4B3	PHIKZ	PHIKZ230.1	PHIKZ230.1	PHIKZ230.1	PHIKZ	YP_009639928.1	8.79	-20.2813	13.8705
Q8SCP5	PHIKZ	PHIKZ267	PHIKZ267	PHIKZ267	PHIKZ	NP_803833.1 phrog_18760 unknown function	7.72	0	0
Q8SCP8	PHIKZ	PHIKZ264	PHIKZ264	PHIKZ264	PHIKZ	NP_803830.1 phrog_22981 unknown function	9.58	32.258	30.9854
Q8SCQ7	PHIKZ	PHIKZ255	PHIKZ255	PHIKZ255	PHIKZ	NP_803821.1 phrog_23294 unknown function	8.44	1.30775	-10.4596
Q8SCR1	PHIKZ	PHIKZ251	PHIKZ251	PHIKZ251	PHIKZ	NP_803817.1 phrog_22400 unknown function	8.83	-18.4481	-0.98756
Q8SCS6	PHIKZ	PHIKZ236	PHIKZ236	PHIKZ236	PHIKZ	NP_803802.1 phrog_30953 unknown function	8.91	-26.3106	-12.6166
Q8SCS9	PHIKZ	PHIKZ233	PHIKZ233	PHIKZ233	PHIKZ	NP_803799.1 phrog_23347 unknown function	8.13	-36.9834	31.1621
Q8SCU0	PHIKZ	PHIKZ222	PHIKZ222	PHIKZ222	PHIKZ	NP_803788.1 phrog_26266 unknown function	7.72	0	0
Q8SCX2	PHIKZ	PHIKZ190	PHIKZ190	PHIKZ190	PHIKZ	NP_803756.1 phrog_25338 unknown function	9.04	35.9397	-10.81
Q8SCZ3	PHIKZ	PHIKZ169	PHIKZ169	PHIKZ169	PHIKZ	NP_803735.1 phrog_5894 unknown function VOG8504	7.9	0	0
Q8SD03	PHIKZ	PHIKZ159	PHIKZ159	PHIKZ159	PHIKZ	NP_803725.1 phrog_20871 unknown function	8.15	-8.04996	-3.484
Q8SD11	PHIKZ	PHIKZ151	PHIKZ151	PHIKZ151	PHIKZ	NP_803717.1 phrog_2450 unknown function VOG0494	8.04	-3.89554	-12.2596
Q8SD25	PHIKZ	PHIKZ137	PHIKZ137	PHIKZ137	PHIKZ	NP_803703.1 phrog_2297 DNA endonuclease VOG9801	8.47	24.0572	-17.6419
Q8SD36	PHIKZ	PHIKZ126	PHIKZ126	PHIKZ126	PHIKZ-STRUCT	NP_803692.1 phrog_2935 virion structural protein	8	0	0
Q8SD54	PHIKZ	PHIKZ108	PHIKZ108	PHIKZ108	PHIKZ	NP_803674.1 phrog_24364 unknown function	8.98	25.1455	19.7266
Q8SD55	PHIKZ	PHIKZ107	PHIKZ107	PHIKZ107	PHIKZ	NP_803673.1 phrog_24035 unknown function	9.28	14.5389	0.25259
Q8SD59	PHIKZ	PHIKZ103	PHIKZ103	PHIKZ103	PHIKZ	NP_803669.1 phrog_25704 unknown function	8.92	19.8674	6.13089
Q8SDA3	PHIKZ	PHIKZ059	PHIKZ059	PHIKZ059	PHIKZ	NP_803625.1 phrog_3254 unknown function VOG3719	8.3	-13.9718	14.9379
Q8SDA4	PHIKZ	PHIKZ058	PHIKZ058	PHIKZ058	PHIKZ	NP_803624.1 phrog_26219 unknown function	8.91	-20.3547	-15.3131
Q8SDA9	PHIKZ	PHIKZ053	PHIKZ053	PHIKZ053	PHIKZ	NP_803619.1 phrog_24470 unknown function	8.08	-4.53945	-30.6412
Q8SDE9	PHIKZ	PHIKZ013	PHIKZ013	PHIKZ013	PHIKZ	NP_803579.1 phrog_24977 unknown function	8.21	-24.4926	-13.4856
Q8SDF0	PHIKZ	PHIKZ012	PHIKZ012	PHIKZ012	PHIKZ	NP_803578.1 phrog_27375 unknown function	8.09	-17.7004	1.67431
Q8SDF3	PHIKZ	PHIKZ009	PHIKZ009	PHIKZ009	PHIKZ	NP_803575.1 phrog_34630 unknown function	9.04	24.3138	31.7364
L7T0L0	PHIKZ	PHIKZ117.3	PHIKZ117.3	PHIKZ117.3	PHIKZ	YP_009639914.1	8.97	35.1147	0.40133
L7T490	PHIKZ	PHIKZ076.4	PHIKZ076.4	PHIKZ076.4	PHIKZ	YP_009639903.1	9.08	25.1283	37.4293
Q8SCL7	PHIKZ	PHIKZ295	PHIKZ295	PHIKZ295	PHIKZ	NP_803861.1 phrog_32537 unknown function	8.37	-44.3772	3.96941
Q8SCP7	PHIKZ	PHIKZ265	PHIKZ265	PHIKZ265	PHIKZ	NP_803831.1 phrog_14045 unknown function VOG9825	7.69	0	0
Q8SCQ0	PHIKZ	PHIKZ262	PHIKZ262	PHIKZ262	PHIKZ	NP_803828.1 phrog_23247 unknown function	8.61	35.0916	24.2614
Q8SCQ4	PHIKZ	PHIKZ258	PHIKZ258	PHIKZ258	PHIKZ	NP_803824.1 phrog_11061 unknown function VOG9824	7.74	0	0
Q8SCS1	PHIKZ	PHIKZ241	PHIKZ241	PHIKZ241	PHIKZ	NP_803807.1 phrog_22545 unknown function	8.84	6.01491	-0.89637
Q8SCS8	PHIKZ	PHIKZ234	PHIKZ234	PHIKZ234	PHIKZ	NP_803800.1 phrog_24022 unknown function	7.9	0	0
Q8SCT6	PHIKZ	PHIKZ226	PHIKZ226	PHIKZ226	PHIKZ	NP_803792.1 phrog_23067 unknown function	9.25	49.1347	35.5757
Q8SCT9	PHIKZ	PHIKZ223	PHIKZ223	PHIKZ223	PHIKZ	NP_803789.1 phrog_15139 unknown function VOG9818	7.85	0	0
Q8SCV0	PHIKZ	PHIKZ212	PHIKZ212	PHIKZ212	PHIKZ	NP_803778.1 phrog_19982 unknown function	7.44	0	0
Q8SCV8	PHIKZ	PHIKZ204	PHIKZ204	PHIKZ204	PHIKZ	NP_803770.1 phrog_23620 unknown function	7.67	0	0
Q8SCW5	PHIKZ	PHIKZ197	PHIKZ197	PHIKZ197	PHIKZ	NP_803763.1 phrog_2470 membrane protein VOG0158	8.45	-53.1959	18.1391
Q8SD14	PHIKZ	PHIKZ148	PHIKZ148	PHIKZ148	PHIKZ	NP_803714.1 phrog_16245 unknown function VOG9806	8.58	7.25714	26.0953
Q8SD20	PHIKZ	PHIKZ142	PHIKZ142	PHIKZ142	PHIKZ-STRUCT	NP_803708.1 phrog_14484 virion structural protein VOG9803	7.93	0	0
Q8SD21	PHIKZ	PHIKZ141	PHIKZ141	PHIKZ141	PHIKZ	NP_803707.1 phrog_7584 Rz-like spanin	8.15	23.4459	31.4044
Q8SD51	PHIKZ	PHIKZ111	PHIKZ111	PHIKZ111	PHIKZ	NP_803677.1 phrog_24332 unknown function	7.81	0	0
Q8SD58	PHIKZ	PHIKZ104	PHIKZ104	PHIKZ104	PHIKZ	NP_803670.1 phrog_335 phosphatase VOG1382	8	0	0
Q8SD62	PHIKZ	PHIKZ100	PHIKZ100	PHIKZ100	PHIKZ	NP_803666.1 phrog_5833 unknown function VOG9794	8.43	34.1983	-8.78038
Q8SDB4	PHIKZ	PHIKZ048	PHIKZ048	PHIKZ048	PHIKZ	NP_803614.1 phrog_26533 unknown function	8.11	-14.2344	-22.8682
Q8SDB8	PHIKZ	PHIKZ044	PHIKZ044	PHIKZ044	PHIKZ	NP_803610.1 phrog_23197 unknown function	8.34	-7.68808	-6.51808
Q8SDC7	PHIKZ	PHIKZ035	PHIKZ035	PHIKZ035	PHIKZ-STRUCT	NP_803601.1 phrog_25388 virion structural protein	7.9	0	0
Q8SDF2	PHIKZ	PHIKZ010	PHIKZ010	PHIKZ010	PHIKZ	NP_803576.1 phrog_26983 unknown function	7.94	0	0
Q8SDF6	PHIKZ	PHIKZ006	PHIKZ006	PHIKZ006	PHIKZ	NP_803572.1 phrog_18830 unknown function	7.91	0	0
L7SZ33	PHIKZ	PHIKZ218.1	PHIKZ218.1	PHIKZ218.1	PHIKZ	YP_009639927.1	7.66	0	0
L7SZ40	PHIKZ	PHIKZ286.1	PHIKZ286.1	PHIKZ286.1	PHIKZ	YP_009639940.1	7.64	0	0
L7T0M0	PHIKZ	PHIKZ230.2	PHIKZ230.2	PHIKZ230.2	PHIKZ	YP_009639929.1	7.31	0	0
L7T4C2	PHIKZ	PHIKZ293.1	PHIKZ293.1	PHIKZ293.1	PHIKZ	YP_009639943.1	9.12	6.87466	2.5279
Q8SCL0	PHIKZ	PHIKZ302	PHIKZ302	PHIKZ302	PHIKZ	NP_803868.1 phrog_22034 unknown function	7.32	0	0
Q8SCL2	PHIKZ	PHIKZ300	PHIKZ300	PHIKZ300	PHIKZ	NP_803866.1 phrog_21030 unknown function	8.54	39.7334	4.84537
Q8SCM2	PHIKZ	PHIKZ290	PHIKZ290	PHIKZ290	PHIKZ	NP_803856.1 phrog_21654 unknown function	7.67	0	0
Q8SCN8	PHIKZ	PHIKZ274	PHIKZ274	PHIKZ274	PHIKZ	NP_803840.1 phrog_18417 unknown function	7.72	0	0
Q8SCP1	PHIKZ	PHIKZ271	PHIKZ271	PHIKZ271	PHIKZ	NP_803837.1 phrog_24077 unknown function	8.27	15.7661	4.14678
Q8SCP4	PHIKZ	PHIKZ268	PHIKZ268	PHIKZ268	PHIKZ	NP_803834.1 phrog_16367 unknown function VOG9826	8.01	-7.26916	-20.8276
Q8SCQ5	PHIKZ	PHIKZ257	PHIKZ257	PHIKZ257	PHIKZ	NP_803823.1 phrog_27353 unknown function	6.46	0	0
Q8SCS3	PHIKZ	PHIKZ239	PHIKZ239	PHIKZ239	PHIKZ	NP_803805.1 singleton unknown function	8.4	-5.74439	3.04721
Q8SCU7	PHIKZ	PHIKZ215	PHIKZ215	PHIKZ215	PHIKZ	NP_803781.1 phrog_27101 unknown function	8.23	-29.0254	8.59991
Q8SD12	PHIKZ	PHIKZ150	PHIKZ150	PHIKZ150	PHIKZ	NP_803716.1 phrog_6181 unknown function VOG9807	6.51	0	0
Q8SD41	PHIKZ	PHIKZ121	PHIKZ121	PHIKZ121	PHIKZ	NP_803687.1 phrog_23099 unknown function	7.22	0	0
Q8SD50	PHIKZ	PHIKZ112	PHIKZ112	PHIKZ112	PHIKZ	NP_803678.1 phrog_26012 unknown function	7.87	0	0
Q8SDB7	PHIKZ	PHIKZ045	PHIKZ045	PHIKZ045	PHIKZ	NP_803611.1 phrog_25526 unknown function	8.4	5.33518	5.34646
Q8SDG1	PHIKZ	PHIKZ001	PHIKZ001	PHIKZ001	PHIKZ	NP_803567.1 phrog_419 unknown function VOG1183	6.98	0	0
L7SYY9	PHIKZ	PHIKZ033.1	PHIKZ033.1	PHIKZ033.1	PHIKZ	YP_009639890.1	6.94	0	0
L7SYZ5	PHIKZ	PHIKZ050.1	PHIKZ050.1	PHIKZ050.1	PHIKZ	YP_009639895.1	7.35	0	0
L7T0K4	PHIKZ	PHIKZ082.1	PHIKZ082.1	PHIKZ082.1	PHIKZ	YP_009639904.1	8.1	24.1394	43.5855
L7T0M4	PHIKZ	PHIKZ238.2	PHIKZ238.2	PHIKZ238.2	PHIKZ	YP_009639934.1	8.88	56.7057	-11.3481
L7T138	PHIKZ	PHIKZ056.1	PHIKZ056.1	PHIKZ056.1	PHIKZ	YP_009639896.1	9.01	25.3583	42.9511
L7T156	PHIKZ	PHIKZ141.1	PHIKZ141.1	PHIKZ141.1	PHIKZ	YP_009639916.1	7.86	0	0
L7T175	PHIKZ	PHIKZ287.1	PHIKZ287.1	PHIKZ287.1	PHIKZ	YP_009639941.1	6.59	0	0
L7T4B8	PHIKZ	PHIKZ267.1	PHIKZ267.1	PHIKZ267.1	PHIKZ	YP_009639938.1	7.8	0	0
Q8SCL1	PHIKZ	PHIKZ301	PHIKZ301	PHIKZ301	PHIKZ	NP_803867.1 phrog_33935 unknown function	7.83	0	0
Q8SCQ1	PHIKZ	PHIKZ261	PHIKZ261	PHIKZ261	PHIKZ	NP_803827.1 phrog_26933 unknown function	7.52	0	0
Q8SCR0	PHIKZ	PHIKZ252	PHIKZ252	PHIKZ252	PHIKZ	NP_803818.1 phrog_26535 unknown function	6.17	0	0
Q8SCV2	PHIKZ	PHIKZ210	PHIKZ210	PHIKZ210	PHIKZ	NP_803776.1 phrog_21763 unknown function	6.85	0	0
Q8SCZ6	PHIKZ	PHIKZ166	PHIKZ166	PHIKZ166	PHIKZ	NP_803732.1 phrog_25316 unknown function	8.1	-16.4486	-32.0025
Q8SD01	PHIKZ	PHIKZ161	PHIKZ161	PHIKZ161	PHIKZ	NP_803727.1 phrog_3241 unknown function VOG3270	7.47	0	0
Q8SD08	PHIKZ	PHIKZ154	PHIKZ154	PHIKZ154	PHIKZ	NP_803720.1 phrog_9853 unknown function VOG8503	7.11	0	0
Q8SD46	PHIKZ	PHIKZ116	PHIKZ116	PHIKZ116	PHIKZ	NP_803682.1 phrog_17965 unknown function	7.32	0	0
Q8SD56	PHIKZ	PHIKZ106	PHIKZ106	PHIKZ106	PHIKZ	NP_803672.1 phrog_27015 unknown function	8.25	-28.6922	-25.1566
Q8SDB3	PHIKZ	PHIKZ049	PHIKZ049	PHIKZ049	PHIKZ	NP_803615.1 phrog_3235 unknown function VOG5608	8.03	14.1023	-6.49295
Q8SDE3	PHIKZ	PHIKZ019	PHIKZ019	PHIKZ019	PHIKZ	NP_803585.1 phrog_19022 unknown function	8.59	52.0477	11.0871
Q9HW01	PAO1(PHIKZ)	PA4412	UDP-N-acetylglucosamine--N-acetylmuramyl-(pentapeptide) pyrophosphoryl-undecaprenol N-acetylglucosamine transferase	PA4412	PAO1	NP_253102.1 WP_003103107.1	9.52	19.4652	44.2107
Q9HWC9	PAO1(PHIKZ)	rpoC	DNA-directed RNA polymerase subunit beta	PA4269	POL	NP_252959.1 WP_003093745.1	11.87	47.8064	11.1732
Q51561	PAO1(PHIKZ)	rpoB	DNA-directed RNA polymerase subunit beta	PA4270	POL	NP_252960.1 WP_003114335.1	11.88	42.3747	12.3147
Q9HZE0	PAO1(PHIKZ)	gdhB	NAD-specific glutamate dehydrogenase	PA3068	PAO1	NP_251758.1 WP_003103491.1	10.82	17.2874	36.5191
Q9HXN2	PAO1(PHIKZ)	purL	Phosphoribosylformylglycinamidine synthase	PA3763	PAO1	NP_252452.1 WP_003113821.1	10.83	-2.52286	36.7758
Q9HXZ1	PAO1(PHIKZ)	dnaE	DNA polymerase III subunit alpha	PA3640	POL	NP_252330.1 WP_003098578.1	10.27	34.3213	2.00064
Q59637	PAO1(PHIKZ)	aceE	Pyruvate dehydrogenase E1 component	PA5015	PAO1	NP_253702.1 WP_003114556.1	11.56	32.2232	20.3794
Q9HZJ5	PAO1(PHIKZ)	topA	DNA topoisomerase 1	PA3011	PAO1	NP_251701.1 WP_003091201.1	10.67	40.4752	12.4398
Q9I179	PAO1(PHIKZ)	PA2402	Probable non-ribosomal peptide synthetase	PA2402	PAO1	NP_251092.1 WP_010895613.1	9.2	37.5176	18.9222
Q9I696	PAO1(PHIKZ)	chpA	Histidine kinase	PA0413	PAO1	NP_249104.1 WP_003114893.1	9.69	20.4894	7.03453
Q9HXR4	PAO1(PHIKZ)	PA3728	Uncharacterized protein	PA3728	PAO1	NP_252417.1 WP_003113834.1	9.7	50.6951	34.4337
Q9HVN5	PAO1(PHIKZ)	clpB	Chaperone protein ClpB	PA4542	PAO1	NP_253232.1 WP_003094682.1	10.71	-3.87432	10.4197
Q9HWD2	PAO1(PHIKZ)	fusA	Elongation factor G 1	PA4266	PAO1	NP_252956.1 WP_003093741.1	11.87	-4.95787	20.2239
Q9I5F6	PAO1(PHIKZ)	putA	Bifunctional protein PutA	PA0782	PAO1	NP_249473.1 WP_003114187.1	10.62	6.64241	31.5963
Q9I3D3	PAO1(PHIKZ)	sucA	Oxoglutarate dehydrogenase (succinyl-transferring)	PA1585	PAO1	NP_250276.1 WP_003087413.1	11.4	58.7637	5.73543
P38100	PAO1(PHIKZ)	carB	Carbamoyl-phosphate synthase large chain	PA4756	PAO1	NP_253444.1 WP_003095207.1	10.97	-3.27069	33.8584
Q9HYU6	PAO1(PHIKZ)	PA3297	Probable ATP-dependent helicase	PA3297	PAO1	NP_251987.1 WP_003105494.1	9.9	48.0415	15.0354
P30718	PAO1(PHIKZ)	groEL	Chaperonin GroEL	PA4385	PAO1	NP_253075.1 WP_003094059.1	12.02	49.3378	19.5099
Q9HT80	PAO1(PHIKZ)	polA	DNA polymerase I	PA5493	POL	NP_254180.1 WP_003114123.1	10.32	16.3025	18.9813
Q9HV55	PAO1(PHIKZ)	infB	Translation initiation factor IF-2	PA4744	PAO1	NP_253432.1 WP_003113908.1	11.27	23.1113	23.4199
Q9I157	PAO1(PHIKZ)	pvdL	PvdL	PA2424	PAO1	NP_251114.1 WP_003115540.1	8.96	28.8192	39.1775
Q9HUD5	PAO1(PHIKZ)	gltB	Glutamate synthase large chain	PA5036	PAO1	NP_253723.1 WP_003103700.1	9.85	12.0077	37.169
Q9HXH0	PAO1(PHIKZ)	valS	Valine--tRNA ligase	PA3834	PAO1	NP_252523.1 WP_003113794.1	10.81	-7.06368	29.3839
Q9HVA9	PAO1(PHIKZ)	PA4686	Uncharacterized protein	PA4686	PAO1	NP_253375.1 WP_003113519.1	10.46	20.9886	6.85413
Q9I2T9	PAO1(PHIKZ)	lon	Lon protease	PA1803	PAO1	NP_250494.1 WP_003087926.1	10.81	40.8625	12.5871
Q9I3C5	PAO1(PHIKZ)	htpG	Chaperone protein HtpG	PA1596	PAO1	NP_250287.1 WP_003087446.1	11.38	-5.73472	24.6722
Q9I4N8	PAO1(PHIKZ)	fgtA	Flagellar glycosyl transferase FgtA	PA1091	PAO1	NP_249782.1 WP_003112505.1	9.44	26.2441	37.1616
P48372	PAO1(PHIKZ)	gyrA	DNA gyrase subunit A	PA3168	PAO1	NP_251858.1 WP_003091448.1	10.88	-1.72221	34.4277
Q9HUM7	PAO1(PHIKZ)	rnr	Ribonuclease R	PA4937	PAO1	NP_253624.1 WP_003112282.1	10.35	58.592	5.44962
Q9I0A7	PAO1(PHIKZ)	PA2735	Site-specific DNA-methyltransferase (adenine-specific)	PA2735	PAO1	NP_251425.1 WP_003114406.1	10.54	33.7683	19.7935
Q9I4I1	PAO1(PHIKZ)	nrdA	Ribonucleoside-diphosphate reductase	PA1156	PAO1	NP_249847.1 WP_003082358.1	11.18	-5.66263	24.8705
Q9LCT3	PAO1(PHIKZ)	secA	Protein translocase subunit SecA	PA4403	PAO1	NP_253093.1 WP_003112752.1	10.72	20.4844	6.86197
Q9I2V5	PAO1(PHIKZ)	acnB	Aconitate hydratase B	PA1787	PAO1	NP_250478.1 WP_003087875.1	10.91	-12.7086	20.3453
Q9I2W9	PAO1(PHIKZ)	ppsA	Phosphoenolpyruvate synthase	PA1770	PAO1	NP_250461.1 WP_003098065.1	11	-2.00817	33.7511
Q9I553	PAO1(PHIKZ)	alaS	Alanine--tRNA ligase	PA0903	PAO1	NP_249594.1 WP_003112602.1	10.93	-2.60655	33.8612
Q9HV43	PAO1(PHIKZ)	dnaK	Chaperone protein DnaK	PA4761	PAO1	NP_253449.1 WP_003095212.1	10.88	2.10504	13.8115
Q9HVT2	PAO1(PHIKZ)	PA4489	Alpha-2-macroglobulin homolog	PA4489	PAO1	NP_253179.1 WP_003112866.1	9.62	11.0942	36.7792
Q9HZC5	PAO1(PHIKZ)	pepN	Aminopeptidase N	PA3083	PAO1	NP_251773.1 WP_003113940.1	10.39	-18.1612	25.434
Q9HTY8	PAO1(PHIKZ)	PA5201	S1 motif domain-containing protein	PA5201	PAO1	NP_253888.1 WP_003100071.1	10.66	8.52804	1.91949
Q9HZK3	PAO1(PHIKZ)	mfd	Transcription-repair-coupling factor	PA3002	PAO1	NP_251692.1 WP_003113980.1	9.73	20.3102	5.53226
Q9I742	PAO1(PHIKZ)	clpV1	AAA+ ATPase ClpV1	PA0090	PAO1	NP_248780.1 WP_003115056.1	10	27.9208	-14.6498
Q9HZ71	PAO1(PHIKZ)	rpsA	30S ribosomal protein S1	PA3162	30S	NP_251852.1 WP_003091442.1	11.83	54.0515	-4.26279
Q9I2Q2	PAO1(PHIKZ)	metH	Methionine synthase	PA1843	PAO1	NP_250534.1 WP_003113602.1	9.87	-7.30796	24.9339
Q9HV59	PAO1(PHIKZ)	pnp	Polyribonucleotide nucleotidyltransferase	PA4740	PAO1	NP_253428.1 WP_003095181.1	11.28	26.9496	27.4455
Q9I0B0	PAO1(PHIKZ)	PA2732	Type I site-specific deoxyribonuclease	PA2732	PAO1	NP_251422.1 WP_003114402.1	9.77	0.21946	34.2411
Q9I0L4	PAO1(PHIKZ)	idh	Isocitrate dehydrogenase [NADP]	PA2624	PAO1	NP_251314.1 WP_003113369.1	11.14	17.3699	36.8605
Q9HX33	PAO1(PHIKZ)	leuS	Leucine--tRNA ligase	PA3987	PAO1	NP_252676.1 WP_003100324.1	10.69	-15.3281	25.4865
Q9I099	PAO1(PHIKZ)	thrS	Threonine--tRNA ligase	PA2744	PAO1	NP_251434.1 WP_003090677.1	10.74	-4.40817	33.1725
Q9HZM8	PAO1(PHIKZ)	rne	Ribonuclease E	PA2976	PAO1	NP_251666.1 WP_010895645.1	11.18	52.7232	15.7105
Q9I0F4	PAO1(PHIKZ)	tse5	Toxin protein Tse5	PA2684	PAO1	NP_251374.1 WP_003115323.1	9.29	0.55024	35.6457
Q9I7C2	PAO1(PHIKZ)	gyrB	DNA gyrase subunit B	PA0004	PAO1	NP_064724.1 WP_003097268.1	10.56	23.6083	-2.67585
Q9HVM4	PAO1(PHIKZ)	ileS	Isoleucine--tRNA ligase	PA4560	PAO1	NP_253250.1 WP_003112822.1	10.63	-7.28689	29.2928
Q9HWV0	PAO1(PHIKZ)	PA4078	Probable nonribosomal peptide synthetase	PA4078	PAO1	NP_252767.1 WP_003113040.1	9.85	-11.3901	31.4238
Q9HY08	PAO1(PHIKZ)	mutS	DNA mismatch repair protein MutS	PA3620	PAO1	NP_252310.1 WP_003113873.1	10.1	39.9484	8.74869
Q9I5E4	PAO1(PHIKZ)	PA0794	Aconitate hydratase	PA0794	PAO1	NP_249485.1 WP_003115200.1	9.61	-18.5505	28.5274
Q9I5F9	PAO1(PHIKZ)	lon	Lon protease	PA0779	PAO1	NP_249470.1 WP_003101982.1	10.37	33.5473	18.2216
Q9HV36	PAO1(PHIKZ)	PA4772	Probable ferredoxin	PA4772	PAO1	NP_253460.1 WP_003123510.1	9.63	-11.103	19.1959
Q9HWG0	PAO1(PHIKZ)	uvrA	UvrABC system protein A	PA4234	PAO1	NP_252924.1 WP_003093663.1	10	16.0213	22.5406
Q9HXR3	PAO1(PHIKZ)	PA3729	Uncharacterized protein	PA3729	PAO1	NP_252418.1 WP_003113833.1	10.1	27.2627	-7.14966
Q9I244	PAO1(PHIKZ)	fusB	Elongation factor G 2	PA2071	PAO1	NP_250761.1 WP_003114863.1	9.53	-27.1756	17.7631
Q9I659	PAO1(PHIKZ)	PA0459	Probable ClpA/B protease ATP binding subunit	PA0459	PAO1	NP_249150.1 WP_010895510.1	9.71	29.8691	25.5252
Q9HXU0	PAO1(PHIKZ)	lysS	Lysine--tRNA ligase	PA3700	PAO1	NP_252390.1 WP_003113846.1	10.95	-15.5789	24.8366
Q9HYT6	PAO1(PHIKZ)	rapA	RNA polymerase-associated protein RapA	PA3308	POL	NP_251998.1 WP_003119658.1	10.41	39.5586	17.3713
Q9I3I4	PAO1(PHIKZ)	ligA	DNA ligase	PA1529	PAO1	NP_250220.1 WP_003114675.1	10.01	22.4416	2.27895
Q9I5U2	PAO1(PHIKZ)	lptD	LPS-assembly protein LptD	PA0595	PAO1	NP_249286.1 WP_003113209.1	9.79	24.2567	-14.8711
Q9I689	PAO1(PHIKZ)	rhlE	ATP-dependent RNA helicase RhlE	PA0428	PAO1	NP_249119.1 WP_003099895.1	10.75	53.0906	-16.2561
P26480	PAO1(PHIKZ)	rpoD	RNA polymerase sigma factor RpoD	PA0576	POL	NP_249267.1 WP_003085035.1	11.06	48.0773	11.1132
Q59638	PAO1(PHIKZ)	aceF	Dihydrolipoyllysine-residue acetyltransferase component of pyruvate dehydrogenase complex	PA5016	PAO1	NP_253703.1 WP_003115359.1	11.09	58.5922	-1.90348
Q9I0A4	PAO1(PHIKZ)	pheT	Phenylalanine--tRNA ligase beta subunit	PA2739	PAO1	NP_251429.1 WP_003114408.1	10.59	11.6067	39.4993
Q9I3F5	PAO1(PHIKZ)	acnA	Aconitate hydratase A	PA1562	PAO1	NP_250253.1 WP_003105996.1	10.15	-17.1778	24.9224
G3XCV2	PAO1(PHIKZ)	pchE	Pyochelin synthase PchE	PA4226	PAO1	NP_252916.1 WP_003148110.1	9.4	24.4041	12.274
Q51422	PAO1(PHIKZ)	aspS	Aspartate--tRNA(Asp/Asn) ligase	PA0963	PAO1	NP_249654.1 WP_003123218.1	10.93	-6.83552	29.6774
Q9HV64	PAO1(PHIKZ)	PA4735	Uncharacterized protein	PA4735	PAO1	NP_253423.1 WP_003113909.1	9.5	25.198	22.1158
Q9HYC7	PAO1(PHIKZ)	metG	Methionine--tRNA ligase	PA3482	PAO1	NP_252172.1 WP_003113898.1	10.53	-7.18169	28.1567
Q9I3D1	PAO1(PHIKZ)	lpdG	Dihydrolipoyl dehydrogenase	PA1587	PAO1	NP_250278.1 WP_003087422.1	11.39	60.5451	2.32778
Q9I4Q5	PAO1(PHIKZ)	PA1069	Uncharacterized protein	PA1069	PAO1	NP_249760.1 WP_003112509.1	10.01	-18.3316	24.9198
Q9I636	PAO1(PHIKZ)	glcB	Malate synthase G	PA0482	PAO1	NP_249173.1 WP_003113258.1	10.33	-18.2085	18.3272
Q9HUK1	PAO1(PHIKZ)	parC	DNA topoisomerase 4 subunit A	PA4964	PAO1	NP_253651.1 WP_003095687.1	10.12	19.7481	27.7275
Q9HVK8	PAO1(PHIKZ)	PA4576	Endopeptidase La	PA4576	PAO1	NP_253266.1 WP_003112820.1	10.19	22.178	38.913
Q9I0J6	PAO1(PHIKZ)	nuoG	NADH-quinone oxidoreductase subunit G	PA2642	PAO1	NP_251332.1 WP_003113377.1	10.26	26.9435	27.4279
P0DP44	PAO1(PHIKZ)	ppk	Polyphosphate kinase	PA5242	PAO1	NP_253929.1	9.95	8.99131	2.85166
Q9HTZ7	PAO1(PHIKZ)	pckA	Phosphoenolpyruvate carboxykinase (ATP)	PA5192	PAO1	NP_253879.1 WP_003100068.1	10.89	-7.10379	29.0519
Q9HU38	PAO1(PHIKZ)	PA5146	AsmA domain-containing protein	PA5146	PAO1	NP_253833.1 WP_003112620.1	9.83	9.63122	3.65386
Q9HVH0	PAO1(PHIKZ)	PA4621	Probable oxidoreductase	PA4621	PAO1	NP_253311.1 WP_003112791.1	9.92	19.3544	37.9054
Q9HY55	PAO1(PHIKZ)	fruI	Phosphoenolpyruvate--protein phosphotransferase	PA3562	PAO1	NP_252252.1 WP_003119534.1	9.56	27.7384	-15.3876
Q9HYY3	PAO1(PHIKZ)	prc	Periplasmic tail-specific protease	PA3257	PAO1	NP_251947.1 WP_003091593.1	9.71	-25.853	6.02295
Q9I0L8	PAO1(PHIKZ)	clpA	ATP-binding protease component ClpA	PA2620	PAO1	NP_251310.1 WP_003090432.1	9.98	22.793	2.23924
Q9I524	PAO1(PHIKZ)	relA	GTP pyrophosphokinase	PA0934	PAO1	NP_249625.1 WP_003086042.1	9.78	25.256	-11.799
Q9I765	PAO1(PHIKZ)	prlC	Oligopeptidase A	PA0067	PAO1	NP_248757.1 WP_003114658.1	10.26	-18.8749	18.3207
Q9HZG0	PAO1(PHIKZ)	rlmL	Ribosomal RNA large subunit methyltransferase K/L	PA3048	PAO1	NP_251738.1 WP_003113961.1	9.83	16.3868	21.0541
Q9HZJ2	PAO1(PHIKZ)	fadB	Fatty acid oxidation complex subunit alpha	PA3014	PAO1	NP_251704.1 WP_003091204.1	10.22	15.5379	36.8962
Q9I2Q7	PAO1(PHIKZ)	cysI	Sulfite reductase	PA1838	PAO1	NP_250529.1 WP_003098180.1	10.23	-17.279	24.7798
Q9I5Y8	PAO1(PHIKZ)	tktA	Transketolase	PA0548	PAO1	NP_249239.1 WP_003110216.1	10.83	-5.38739	33.6643
P34750	PAO1(PHIKZ)	pilQ	Fimbrial assembly protein PilQ	PA5040	PAO1	NP_253727.1 WP_003114575.1	9.67	0.23442	-7.89849
Q9HU67	PAO1(PHIKZ)	typA	50S ribosomal subunit assembly factor BipA	PA5117	50S	NP_253804.1 WP_003096009.1	10.83	-4.10062	10.3918
Q9HVJ1	PAO1(PHIKZ)	ettA	Energy-dependent translational throttle protein EttA	PA4595	PAO1	NP_253285.1 WP_003110721.1	10.77	26.7123	-7.4685
Q9HVM8	PAO1(PHIKZ)	pilY1	Type IV pilus biogenesis factor PilY1	PA4554	PAO1	NP_253244.1 WP_003115287.1	9.41	0.57154	36.7411
Q9HXM6	PAO1(PHIKZ)	guaA	GMP synthase [glutamine-hydrolyzing]	PA3769	PAO1	NP_252458.1 WP_003105901.1	10.75	-8.31749	27.1125
Q9I3D5	PAO1(PHIKZ)	sdhA	Succinate dehydrogenase flavoprotein subunit	PA1583	PAO1	NP_250274.1 WP_003087407.1	11.05	12.4138	24.4365
Q9I5U9	PAO1(PHIKZ)	PA0588	AAA_PrkA domain-containing protein	PA0588	PAO1	NP_249279.1 WP_003085078.1	10.17	15.7741	-3.32425
Q9I685	PAO1(PHIKZ)	ahcY	Adenosylhomocysteinase	PA0432	PAO1	NP_249123.1 WP_003099900.1	11.04	10.8759	38.8272
Q14T72	PAO1(PHIKZ)	fdnG	Formate dehydrogenase-O major subunit	PA4812	PAO1	WP_010895684.1 YP_003933614.1	9.36	29.2093	38.6578
Q9HY63	PAO1(PHIKZ)	arnA	Bifunctional polymyxin resistance protein ArnA	PA3554	PAO1	NP_252244.1 WP_003112879.1	9.77	18.2562	29.1351
Q9HZQ3	PAO1(PHIKZ)	cobN	Aerobic cobaltochelatase subunit CobN	PA2944	PAO1	NP_251634.1 WP_003113999.1	9.08	-9.937	37.7788
Q9I1A1	PAO1(PHIKZ)	PA2378	Probable aldehyde dehydrogenase	PA2378	PAO1	NP_251068.1 WP_003114512.1	9.79	-17.4308	24.7986
Q9I7B8	PAO1(PHIKZ)	glyS	Glycine--tRNA ligase beta subunit	PA0008	PAO1	NP_064728.1 WP_003114646.1	10.23	8.03718	27.1786
P09591	PAO1(PHIKZ)	tufA	Elongation factor Tu	PA4265 PA4277	PAO1	NP_252955.1 NP_252967.1 WP_003115146.1	12.04	-1.00724	15.3507
Q51382	PAO1(PHIKZ)	hscA	Chaperone protein HscA homolog	PA3810	PAO1	NP_252499.1 WP_003100622.1	10.08	4.06794	-3.98247
Q9HT18	PAO1(PHIKZ)	atpA	ATP synthase subunit alpha	PA5556	PAO1	NP_254243.1 WP_003097134.1	11.44	36	18.8175
Q9HT20	PAO1(PHIKZ)	atpD	ATP synthase subunit beta	PA5554	PAO1	NP_254241.1 WP_003097130.1	11.21	36.1882	18.8941
Q9HUV9	PAO1(PHIKZ)	purH	Bifunctional purine biosynthesis protein PurH	PA4854	PAO1	NP_253541.1 WP_003105151.1	10.59	-15.7824	27.4084
Q9HUY5	PAO1(PHIKZ)	mgtA	Magnesium-transporting ATPase P-type 1	PA4825	PAO1	NP_253512.1 WP_003112338.1	9.98	24.458	15.5023
Q9HXI1	PAO1(PHIKZ)	secD	Protein translocase subunit SecD	PA3821	PAO1	NP_252510.1 WP_003100609.1	10.22	39.2083	11.5098
Q9HXS8	PAO1(PHIKZ)	spdH	Spermidine dehydrogenase SpdH	PA3713	PAO1	NP_252402.1 WP_003113842.1	10.29	-18.4532	15.5693
Q9I0J9	PAO1(PHIKZ)	nuoC	NADH-quinone oxidoreductase subunit C/D	PA2639	PAO1	NP_251329.1 WP_003090458.1	10.28	25.1141	25.5815
Q9I120	PAO1(PHIKZ)	PA2462	Haemagg_act domain-containing protein	PA2462	PAO1	NP_251152.1 WP_010895621.1	9.43	-11.4363	27.9198
Q9I181	PAO1(PHIKZ)	pvdJ	PvdJ	PA2400	PAO1	NP_251090.2 WP_010895612.1	8.88	33.2257	4.09954
Q9I502	PAO1(PHIKZ)	proS	Proline--tRNA ligase	PA0956	PAO1	NP_249647.1 WP_003102377.1	10.71	-5.70883	24.87
G3XD04	PAO1(PHIKZ)	uvrD	DNA helicase	PA5443	PAO1	NP_254130.1 WP_003096872.1	9.89	20.9443	-0.97761
O50274	PAO1(PHIKZ)	cysNC	Bifunctional enzyme CysN/CysC	PA4442	PAO1	NP_253132.1 WP_003110029.1	10.14	-0.65717	36.1231
O52760	PAO1(PHIKZ)	rpoA	DNA-directed RNA polymerase subunit alpha	PA4238	POL	NP_252928.1 WP_003093675.1	11.27	42.6736	12.1384
Q9HUF4	PAO1(PHIKZ)	glnE	Bifunctional glutamine synthetase adenylyltransferase/adenylyl-removing enzyme	PA5014	PAO1	NP_253701.1 WP_003114555.1	9.27	28.0671	39.5806
Q9HV66	PAO1(PHIKZ)	acsA2	Acetyl-coenzyme A synthetase 2	PA4733	PAO1	NP_253421.1 WP_003113911.1	9.3	-27.6434	18.0556
Q9HV96	PAO1(PHIKZ)	PA4701	APH domain-containing protein	PA4701	PAO1	NP_253389.1 WP_003095088.1	10.27	-17.5419	10.8484
Q9HWG4	PAO1(PHIKZ)	pchF	Pyochelin synthase PchF	PA4225	PAO1	NP_252915.1 WP_003148107.1	9.04	19.7379	0.85791
Q9HXY4	PAO1(PHIKZ)	opr86	Outer membrane protein assembly factor BamA	PA3648	PAO1	NP_252338.1 WP_003092382.1	9.8	-34.1038	34.7172
Q9I137	PAO1(PHIKZ)	gcvP1	Glycine dehydrogenase (decarboxylating) 1	PA2445	PAO1	NP_251135.1 WP_003115850.1	9.8	9.66049	39.2002
Q9I3I6	PAO1(PHIKZ)	smc	Chromosome partition protein Smc	PA1527	PAO1	NP_250218.1 WP_003114676.1	9.4	32.3395	3.88419
G3XD94	PAO1(PHIKZ)	wbpA	UDP-N-acetyl-D-glucosamine 6-dehydrogenase	PA3159	PAO1	NP_251849.1 WP_003113429.1	10.59	-24.8926	27.764
O52762	PAO1(PHIKZ)	katA	Catalase	PA4236	PAO1	NP_252926.1 WP_003103909.1	10.24	12.0369	47.9474
P24474	PAO1(PHIKZ)	nirS	Nitrite reductase	PA0519	PAO1	NP_249210.1 WP_003111532.1	9.53	-28.4259	18.527
P53593	PAO1(PHIKZ)	sucC	Succinate--CoA ligase [ADP-forming] subunit beta	PA1588	PAO1	NP_250279.1 WP_003087425.1	11.4	-3.51384	32.6779
Q07806	PAO1(PHIKZ)	mrcA	Penicillin-binding protein 1A	PA5045	PAO1	NP_253732.1 WP_003114576.1	9.3	15.0726	21.7207
Q9HT76	PAO1(PHIKZ)	nrdJa	Vitamin B12-dependent ribonucleotide reductase	PA5497	PAO1	NP_254184.1 WP_010895708.1	9.45	-10.1163	24.2748
Q9HTQ8	PAO1(PHIKZ)	rep	ATP-dependent DNA helicase Rep	PA5296	PAO1	NP_253983.1 WP_003110454.1	9.46	8.99167	3.16684
Q9HXJ8	PAO1(PHIKZ)	der	GTPase Der	PA3799	PAO1	NP_252488.1 WP_003092786.1	10.14	43.4546	-8.56933
Q9HXM5	PAO1(PHIKZ)	guaB	Inosine-5-monophosphate dehydrogenase	PA3770	PAO1	NP_252459.1 WP_003092702.1	11.02	37.017	30.8103
Q9I1I5	PAO1(PHIKZ)	gcd	Glucose dehydrogenase	PA2290	PAO1	NP_250980.1 WP_003089344.1	9.89	15.1138	18.8616
Q9I271	PAO1(PHIKZ)	PA2044	Uncharacterized protein	PA2044	PAO1	NP_250734.1 WP_003114879.1	9.86	-24.8893	5.85054
Q9I2U2	PAO1(PHIKZ)	tig	Trigger factor	PA1800	PAO1	NP_250491.1 WP_003087920.1	10.98	1.82053	14.2002
Q9I558	PAO1(PHIKZ)	acsA1	Acetyl-coenzyme A synthetase 1	PA0887	PAO1	NP_249578.1 WP_003110260.1	9.81	-19.7339	15.0299
Q9I791	PAO1(PHIKZ)	PA0041	Probable hemagglutinin	PA0041	PAO1	NP_248731.1 WP_003147038.1	8.58	27.4841	-26.0731
Q9I7C5	PAO1(PHIKZ)	dnaA	Chromosomal replication initiator protein DnaA	PA0001	PAO1	NP_064721.1 WP_003109151.1	10.1	40.2963	12.2171
O68822	PAO1(PHIKZ)	pepA	Cytosol aminopeptidase	PA3831	PAO1	NP_252520.1 WP_003092867.1	10.39	36.3451	30.3083
P13981	PAO1(PHIKZ)	arcA	Arginine deiminase	PA5171	PAO1	NP_253858.1 WP_003111744.1	10.33	-2.04749	35.5939
P72174	PAO1(PHIKZ)	uvrB	UvrABC system protein B	PA3138	PAO1	NP_251828.1 WP_003104590.1	9.39	19.5619	-9.15575
Q9HT25	PAO1(PHIKZ)	glmS	Glutamine--fructose-6-phosphate aminotransferase [isomerizing]	PA5549	PAO1	NP_254236.1 WP_003114654.1	10.34	-7.05834	29.4557
Q9HTD1	PAO1(PHIKZ)	PA5435	Probable transcarboxylase subunit	PA5435	PAO1	NP_254122.1 WP_003105555.1	9.78	11.2634	39.7074
Q9HTM0	PAO1(PHIKZ)	spoT	Guanosine-3,5-bis(diphosphate) 3-diphosphatase	PA5338	PAO1	NP_254025.1 WP_003096603.1	9.61	24.4153	12.364
Q9HTU2	PAO1(PHIKZ)	PA5252	Probable ATP-binding component of ABC transporter	PA5252	PAO1	NP_253939.1 WP_003114037.1	9.7	17.3505	-6.6701
Q9HTV1	PAO1(PHIKZ)	rho	Transcription termination factor Rho	PA5239	PAO1	NP_253926.1 WP_003096334.1	10.5	-17.7381	7.90293
Q9HU15	PAO1(PHIKZ)	fabY	Beta-ketoacyl-[acyl-carrier-protein] synthase FabY	PA5174	PAO1	NP_253861.1 WP_003114068.1	10.56	-9.03	34.6459
Q9HUE7	PAO1(PHIKZ)	PA5022	Uncharacterized protein	PA5022	PAO1	NP_253709.1 WP_003103675.1	9.18	47.9949	11.6366
Q9HUN3	PAO1(PHIKZ)	dnaB	Replicative DNA helicase	PA4931	PAO1	NP_253618.1 WP_003112283.1	9.71	22.1753	-0.10685
Q9HV48	PAO1(PHIKZ)	ftsH	ATP-dependent zinc metalloprotease FtsH	PA4751	PAO1	NP_253439.1 WP_003095200.1	9.78	40.0564	9.706
Q9HVT7	PAO1(PHIKZ)	gatB	Aspartyl/glutamyl-tRNA(Asn/Gln) amidotransferase subunit B	PA4484	PAO1	NP_253174.1 WP_003112870.1	9.67	-18.4248	24.3409
Q9HW72	PAO1(PHIKZ)	pykA	Pyruvate kinase	PA4329	PAO1	NP_253019.1 WP_003093930.1	10.72	-2.40956	32.9783
Q9HWB6	PAO1(PHIKZ)	recB	RecBCD enzyme subunit RecB	PA4284	PAO1	NP_252974.1 WP_003115861.1	9.24	39.8084	25.4972
Q9HXI8	PAO1(PHIKZ)	iscS	Cysteine desulfurase IscS	PA3814	PAO1	NP_252503.1 WP_003092832.1	10.9	-14.2338	25.4
Q9HXK5	PAO1(PHIKZ)	leuA	2-isopropylmalate synthase	PA3792	PAO1	NP_252481.3 WP_003113805.1	9.78	-19.2522	29.3608
Q9HXV3	PAO1(PHIKZ)	ppc	Phosphoenolpyruvate carboxylase	PA3687	PAO1	NP_252377.1 WP_003113850.1	9.02	-11.2799	27.4252
Q9HXZ4	PAO1(PHIKZ)	pyrG	CTP synthase	PA3637	PAO1	NP_252327.1 WP_003092366.1	10.84	-8.25199	27.211
Q9HZP8	PAO1(PHIKZ)	fabV	Enoyl-[acyl-carrier-protein] reductase [NADH]	PA2950	PAO1	NP_251640.1 WP_003102929.1	10.62	-18.4746	2.90423
Q9I0L5	PAO1(PHIKZ)	icd	Isocitrate dehydrogenase [NADP]	PA2623	PAO1	NP_251313.1 WP_003090436.1	10.87	-17.9092	18.68
Q9I182	PAO1(PHIKZ)	pvdD	Pyoverdine synthetase D	PA2399	PAO1	NP_251089.1 WP_010895611.1	9.14	66.3825	5.21964
Q9I2U8	PAO1(PHIKZ)	glnS	Glutamine--tRNA ligase	PA1794	PAO1	NP_250485.1 WP_003113586.1	10.48	-18.5939	3.20098
Q9I6G0	PAO1(PHIKZ)	ilvA1	L-threonine dehydratase	PA0331	PAO1	NP_249022.1 WP_003110582.1	9.95	9.89802	38.5474
Q9I741	PAO1(PHIKZ)	vgrG1a	Type VI secretion system spike protein VgrG1a	PA0091	PAO1	NP_248781.1 WP_010895494.1	9.47	16.0264	39.4239
Q9I755	PAO1(PHIKZ)	tssM1	Type VI secretion system component TssM1	PA0077	PAO1	NP_248767.1 WP_010895493.1	9.23	23.5312	3.38663
P19572	PAO1(PHIKZ)	lysA	Diaminopimelate decarboxylase	PA5277	PAO1	NP_253964.1 WP_003114343.1	9.98	-11.241	19.6678
P22608	PAO1(PHIKZ)	pilB	Type IV pilus assembly ATPase PilB	PA4526	PAO1	NP_253216.1 WP_003112841.1	9.62	32.776	6.42577
P52111	PAO1(PHIKZ)	glpD	Glycerol-3-phosphate dehydrogenase	PA3584	PAO1	NP_252274.1 WP_003098460.1	10.12	-18.104	11.4935
P57112	PAO1(PHIKZ)	sthA	Soluble pyridine nucleotide transhydrogenase	PA2991	PAO1	NP_251681.1 WP_003091177.1	10.7	49.5652	19.5222
Q9HUX1	PAO1(PHIKZ)	speA	Biosynthetic arginine decarboxylase	PA4839	PAO1	NP_253526.1 WP_003095365.1	10.06	-6.13914	23.2921
Q9HW32	PAO1(PHIKZ)	icmP	Insulin-cleaving metalloproteinase outer membrane protein	PA4370	PAO1	NP_253060.1 WP_003112765.1	10.31	5.10399	9.16246
Q9HW93	PAO1(PHIKZ)	pctC	Methyl-accepting chemotaxis protein PctC	PA4307	PAO1	NP_252997.1 WP_003148124.1	9.85	-3.86138	24.4002
Q9HWD8	PAO1(PHIKZ)	rplB	50S ribosomal protein L2	PA4260	50S	NP_252950.1 WP_003103878.1	12.03	24.2755	-32.5163
Q9HXB0	PAO1(PHIKZ)	prfC	Peptide chain release factor 3	PA3903	PAO1	NP_252592.1 WP_003093004.1	10.18	-18.8894	7.75481
Q9HZI6	PAO1(PHIKZ)	PA3020	Probable soluble lytic transglycosylase	PA3020	PAO1	NP_251710.1 WP_003113975.1	9.31	6.20639	31.7888
Q9HZI7	PAO1(PHIKZ)	uup	ATP-binding protein Uup	PA3019	PAO1	NP_251709.1 WP_003113976.1	9.81	27.3359	-11.0337
Q9HZP5	PAO1(PHIKZ)	PA2953	Electron transfer flavoprotein-ubiquinone oxidoreductase	PA2953	PAO1	NP_251643.1 WP_003102932.1	9.82	-21.1971	8.28837
Q9I0K4	PAO1(PHIKZ)	PA2634	Isocitrate lyase	PA2634	PAO1	NP_251324.1 WP_003113373.1	10.4	19.2199	38.0515
Q9I1F5	PAO1(PHIKZ)	PA2323	Probable glyceraldehyde-3-phosphate dehydrogenase	PA2323	PAO1	NP_251013.1 WP_003115067.1	9.76	9.03971	1.34581
Q9I4Q6	PAO1(PHIKZ)	PA1068	Probable heat shock protein (Hsp90 family)	PA1068	PAO1	NP_249759.1 WP_010895539.1	9.49	31.2321	4.35948
O68282	PAO1(PHIKZ)	zwf	Glucose-6-phosphate 1-dehydrogenase	PA3183	PAO1	NP_251873.1 WP_003113442.1	10.03	1.12411	37.4852
P50987	PAO1(PHIKZ)	argH	Argininosuccinate lyase	PA5263	PAO1	NP_253950.1 WP_003114030.1	10.33	17.1512	36.3495
P72173	PAO1(PHIKZ)	aspC	Aspartate aminotransferase	PA3139	PAO1	NP_251829.1 WP_003104588.1	10.81	9.36731	-1.86052
Q51342	PAO1(PHIKZ)	purF	Amidophosphoribosyltransferase	PA3108	PAO1	NP_251798.1 WP_003091383.1	10.37	11.3071	38.5819
Q9HT09	PAO1(PHIKZ)	mnmG	tRNA uridine 5-carboxymethylaminomethyl modification enzyme MnmG	PA5565	PAO1	NP_254252.1 WP_003114649.1	9.8	-10.9864	19.0731
Q9HTJ1	PAO1(PHIKZ)	betB	NAD/NADP-dependent betaine aldehyde dehydrogenase	PA5373	PAO1	NP_254060.1 WP_003114436.1	10.12	12.9566	37.0813
Q9HW68	PAO1(PHIKZ)	PA4333	Fumarate hydratase class I	PA4333	PAO1	NP_253023.1 WP_003093938.1	10.16	-14.8105	23.1717
Q9HW91	PAO1(PHIKZ)	pctB	Methyl-accepting chemotaxis protein PctB	PA4310	PAO1	NP_253000.1 WP_003148126.1	9.49	-0.8678	25.2104
Q9HY84	PAO1(PHIKZ)	argG	Argininosuccinate synthase	PA3525	PAO1	NP_252215.1 WP_003092065.1	10.63	-7.12105	29.115
Q9HYU4	PAO1(PHIKZ)	fadD1	Long-chain-fatty-acid--CoA ligase	PA3299	PAO1	NP_251989.1 WP_003091643.1	10.13	-5.85734	12.1311
Q9I0M3	PAO1(PHIKZ)	ftsK	DNA translocase FtsK	PA2615	PAO1	NP_251305.1 WP_010895627.1	9.39	22.6878	-0.48716
Q9I0U4	PAO1(PHIKZ)	PA2540	Uncharacterized protein	PA2540	PAO1	NP_251230.1 WP_003113330.1	9.28	-16.9961	28.7473
Q9I440	PAO1(PHIKZ)	PA1304	Probable oligopeptidase	PA1304	PAO1	NP_249995.1 WP_003112365.1	9.48	-23.0705	17.4643
Q9I5U3	PAO1(PHIKZ)	surA	Chaperone SurA	PA0594	PAO1	NP_249285.1	9.34	0.50427	-29.9765
G3XD36	PAO1(PHIKZ)	ptsP	Phosphoenolpyruvate--protein phosphotransferase	PA0337	PAO1	NP_249028.1 WP_003084404.1	9.36	26.3147	-11.7694
O52759	PAO1(PHIKZ)	rpsD	30S ribosomal protein S4	PA4239	30S	NP_252929.1 WP_003093678.1	11.85	55.808	-2.55511
P20580	PAO1(PHIKZ)	trpE	Anthranilate synthase component 1	PA0609	PAO1	NP_249300.1 WP_003113204.1	9.7	-17.9741	12.4214
Q9HUD3	PAO1(PHIKZ)	PA5046	Malic enzyme	PA5046	PAO1	NP_253733.1 WP_003103278.1	10.39	-16.2183	20.9781
Q9HVZ9	PAO1(PHIKZ)	murD	UDP-N-acetylmuramoylalanine--D-glutamate ligase	PA4414	PAO1	NP_253104.1 WP_003103104.1	9.82	3.32025	-18.624
Q9HWB5	PAO1(PHIKZ)	recC	RecBCD enzyme subunit RecC	PA4285	PAO1	NP_252975.1 WP_010793829.1	8.81	32.5407	23.2144
Q9HZ55	PAO1(PHIKZ)	rluB	Ribosomal large subunit pseudouridine synthase B	PA3179	PAO1	NP_251869.1 WP_003113439.1	10.48	57.7591	-2.26784
Q9HZK4	PAO1(PHIKZ)	PA3001	Glyceraldehyde-3-phosphate dehydrogenase	PA3001	PAO1	NP_251691.1 WP_003119798.1	11.18	17.234	36.5179
Q9I2P9	PAO1(PHIKZ)	cti	Cis/trans isomerase	PA1846	PAO1	NP_250537.1 WP_003113604.1	9.03	-22.8273	24.6662
Q9I2T8	PAO1(PHIKZ)	ppiD	Peptidyl-prolyl cis-trans isomerase D	PA1805	PAO1	NP_250496.1 WP_003098131.1	9.24	4.96504	22.25
Q9I2U7	PAO1(PHIKZ)	cysS	Cysteine--tRNA ligase	PA1795	PAO1	NP_250486.1 WP_003113587.1	10.28	-23.0156	2.0678
Q9I4I2	PAO1(PHIKZ)	nrdB	Ribonucleoside-diphosphate reductase subunit beta	PA1155	PAO1	NP_249846.1 WP_003086547.1	10.58	-13.2433	19.6365
Q9I693	PAO1(PHIKZ)	bioA	Adenosylmethionine-8-amino-7-oxononanoate aminotransferase	PA0420	PAO1	NP_249111.1 WP_003106128.1	9.78	-22.913	26.2689
Q9I6C1	PAO1(PHIKZ)	ftsY	Signal recognition particle receptor FtsY	PA0373	PAO1	NP_249064.1 WP_003128930.1	9.81	3.50657	-18.6097
Q9I6Z2	PAO1(PHIKZ)	ahpF	Alkyl hydroperoxide reductase subunit F	PA0140	PAO1	NP_248830.1 WP_003111221.1	9.98	-16.4585	24.1514
Q9KGU7	PAO1(PHIKZ)	dxs	1-deoxy-D-xylulose-5-phosphate synthase	PA4044	PAO1	NP_252733.1 WP_003102816.1	10.06	-4.97867	33.289
Q9XCL6	PAO1(PHIKZ)	gltX	Glutamate--tRNA ligase	PA3134	PAO1	NP_251824.1 WP_003104596.1	9.93	-3.71168	31.5509
Q9ZN70	PAO1(PHIKZ)	ppx	Exopolyphosphatase	PA5241	PAO1	NP_253928.1 WP_003120380.1	9.57	-2.81297	16.1749
O69077	PAO1(PHIKZ)	lysC	Aspartokinase	PA0904	PAO1	NP_249595.1 WP_003085971.1	10.6	-21.3099	8.57156
O82851	PAO1(PHIKZ)	tsf	Elongation factor Ts	PA3655	PAO1	NP_252345.1 WP_003092393.1	11.36	-18.9898	2.00443
P29363	PAO1(PHIKZ)	thrC	Threonine synthase	PA3735	PAO1	NP_252424.1 WP_003113831.1	9.97	18.261	33.7906
P52002	PAO1(PHIKZ)	mexB	Multidrug resistance protein MexB	PA0426	PAO1	NP_249117.1 WP_003107312.1	9.68	35.4427	30.9529
Q59650	PAO1(PHIKZ)	murE	UDP-N-acetylmuramoyl-L-alanyl-D-glutamate--2,6-diaminopimelate ligase	PA4417	PAO1	NP_253107.1 WP_003112751.1	9.54	-20.6297	12.2973
Q9HU65	PAO1(PHIKZ)	glnA	Glutamine synthetase	PA5119	PAO1	NP_253806.1 WP_003096016.1	10.66	47.28	19.9799
Q9HUA5	PAO1(PHIKZ)	opgG	Glucans biosynthesis protein G	PA5078	PAO1	NP_253765.1 WP_003095915.1	10.28	20.2072	28.1985
Q9HUC5	PAO1(PHIKZ)	hslU	ATP-dependent protease ATPase subunit HslU	PA5054	PAO1	NP_253741.1 WP_003095854.1	10.32	3.39014	20.2523
Q9HUG0	PAO1(PHIKZ)	PA5005	Probable carbamoyl transferase	PA5005	PAO1	NP_253692.1 WP_003114551.1	10.34	32.1101	10.5883
Q9HUL8	PAO1(PHIKZ)	mutL	DNA mismatch repair protein MutL	PA4946	PAO1	NP_253633.1 WP_003106411.1	9.34	23.8826	-19.0819
Q9HUM6	PAO1(PHIKZ)	purA	Adenylosuccinate synthetase	PA4938	PAO1	NP_253625.1 WP_003095642.1	10.48	-16.5524	21.0892
Q9HV54	PAO1(PHIKZ)	nusA	Transcription termination/antitermination protein NusA	PA4745	PAO1	NP_253433.1 WP_003095192.1	10.77	-3.93098	18.9567
Q9HVW9	PAO1(PHIKZ)	hisD	Histidinol dehydrogenase	PA4448	PAO1	NP_253138.1 WP_003094326.1	10.06	-27.2615	9.17543
Q9HWE1	PAO1(PHIKZ)	rpsC	30S ribosomal protein S3	PA4257	30S	NP_252947.1 WP_003093727.1	11.74	57.5876	-2.21759
Q9HWR5	PAO1(PHIKZ)	PA4115	AMP nucleosidase	PA4115	PAO1	NP_252804.1 WP_003093432.1	9.33	10.95	36.7519
Q9HXJ5	PAO1(PHIKZ)	hisS	Histidine--tRNA ligase	PA3802	PAO1	NP_252491.1 WP_003092797.1	10.19	-10.691	24.0404
Q9HXP8	PAO1(PHIKZ)	ffh	Signal recognition particle protein	PA3746	PAO1	NP_252435.1 WP_003092645.1	10.02	19.7261	20.7185
Q9HYE0	PAO1(PHIKZ)	PA3466	Probable ATP-dependent RNA helicase	PA3466	PAO1	NP_252156.1 WP_003122185.1	9.89	53.3541	-3.19376
Q9I028	PAO1(PHIKZ)	PA2815	Acyl-coenzyme A dehydrogenase	PA2815	PAO1	NP_251505.1 WP_003108955.1	9.29	12.3324	37.2838
Q9I3D2	PAO1(PHIKZ)	sucB PE	Dihydrolipoyllysine-residue succinyltransferase component of 2-oxoglutarate dehydrogenase complex	PA1586	PAO1	NP_250277.1 WP_003114264.1	10.88	54.842	3.75839
Q9I5G8	PAO1(PHIKZ)	lepA	Elongation factor 4	PA0767	PAO1	NP_249458.1 WP_003085555.1	10.35	22.5534	1.98504
Q9I6E0	PAO1(PHIKZ)	ilvD	Dihydroxy-acid dehydratase	PA0353	PAO1	NP_249044.1 WP_003084436.1	9.78	-7.26102	36.1005
Q9I753	PAO1(PHIKZ)	tssK1	Type VI secretion system baseplate component TssK1	PA0079	PAO1	NP_248769.1 WP_003115052.1	9.63	31.2242	-9.78475
G3XD24	PAO1(PHIKZ)	pctA	Methyl-accepting chemotaxis protein PctA	PA4309	PAO1	NP_252999.1 WP_003148125.1	8.67	-5.79725	23.0505
G3XD31	PAO1(PHIKZ)	mrcB	Penicillin-binding protein 1B	PA4700	PAO1	NP_253388.1 WP_003100154.1	9.06	51.4344	5.04624
O82850	PAO1(PHIKZ)	rpsB	30S ribosomal protein S2	PA3656	30S	NP_252346.1 WP_003092394.1	11.42	57.5121	-2.40647
P47203	PAO1(PHIKZ)	ftsA	Cell division protein FtsA	PA4408	PAO1	NP_253098.1 WP_003094115.1	10.18	26.9325	-14.3411
Q9HU53	PAO1(PHIKZ)	gpmI	2,3-bisphosphoglycerate-independent phosphoglycerate mutase	PA5131	PAO1	NP_253818.1 WP_003114478.1	10.26	-18.4114	3.19689
Q9HUC8	PAO1(PHIKZ)	argS	Arginine--tRNA ligase	PA5051	PAO1	NP_253738.1 WP_003110892.1	10.44	-22.7033	7.48237
Q9HUJ8	PAO1(PHIKZ)	parE	DNA topoisomerase 4 subunit B	PA4967	PAO1	NP_253654.1 WP_003102062.1	9.85	26.4239	-7.11266
Q9HV72	PAO1(PHIKZ)	pcnB	Poly(A) polymerase I	PA4727	POL	NP_253415.1 WP_003095142.1	10.79	38.7959	5.34016
Q9HVF5	PAO1(PHIKZ)	PA4636	PlsC domain-containing protein	PA4636	PAO1	NP_253326.1 WP_003114706.1	9.59	8.31915	-5.88609
Q9HVT0	PAO1(PHIKZ)	PA4491	Uncharacterized protein	PA4491	PAO1	NP_253181.1 WP_003112864.1	9.36	20.5989	39.3489
Q9HVU9	PAO1(PHIKZ)	pmbA	PmbA protein	PA4472	PAO1	NP_253162.1 WP_003112740.1	9.63	-19.5117	26.9865
Q9HXJ4	PAO1(PHIKZ)	ispG	4-hydroxy-3-methylbut-2-en-1-yl diphosphate synthase (flavodoxin)	PA3803	PAO1	NP_252492.1 WP_003092800.1	9.76	-7.52041	18.5894
Q9I003	PAO1(PHIKZ)	deaD	ATP-dependent RNA helicase DeaD	PA2840	PAO1	NP_251530.1 WP_003119873.1	10.34	51.5536	5.7416
Q9I0I4	PAO1(PHIKZ)	tlpQ	Methyl-accepting chemotaxis protein TlpQ	PA2654	PAO1	NP_251344.1 WP_003113383.1	8.96	2.45609	22.7044
Q9I1K8	PAO1(PHIKZ)	PA2265	Gluconate dehydrogenase	PA2265	PAO1	NP_250955.1 WP_003110747.1	9.52	-5.40944	36.4813
Q9I246	PAO1(PHIKZ)	PA2069	Probable carbamoyl transferase	PA2069	PAO1	NP_250759.1 WP_003114865.1	9.72	-7.66021	34.6436
Q9I5Z0	PAO1(PHIKZ)	metK	S-adenosylmethionine synthase	PA0546	PAO1	NP_249237.1 WP_003084948.1	10.75	-0.53992	36.2218
Q9I612	PAO1(PHIKZ)	PA0506	Probable acyl-CoA dehydrogenase	PA0506	PAO1	NP_249197.1 WP_003084842.1	10.2	0.0408	35.5996
Q9I692	PAO1(PHIKZ)	PA0421	Amino_oxidase domain-containing protein	PA0421	PAO1	NP_249112.1 WP_003118815.1	9.53	-1.12097	5.19844
G3XCV0	PAO1(PHIKZ)	fleQ	Transcriptional regulator FleQ	PA1097	PAO1	NP_249788.1 WP_003086448.1	9.69	30.5012	-12.9603
P08308	PAO1(PHIKZ)	arcB	Ornithine carbamoyltransferase catabolic	PA5172	PAO1	NP_253859.1 WP_003100031.1	10.52	37.5099	31.0878
P14165	PAO1(PHIKZ)	gltA	Citrate synthase	PA1580	PAO1	NP_250271.1 WP_003087400.1	10.28	20.8103	36.5876
P26276	PAO1(PHIKZ)	algC	Phosphomannomutase/phosphoglucomutase	PA5322	PAO1	WP_003121305.1	10.04	-17.353	3.97993
P47204	PAO1(PHIKZ)	ftsZ	Cell division protein FtsZ	PA4407	PAO1	NP_253097.1 WP_003094113.1	10.03	27.5809	-8.72371
Q9HTC5	PAO1(PHIKZ)	PA5441	Uncharacterized protein	PA5441	PAO1	NP_254128.1 WP_003114102.1	9.13	-15.9658	17.1204
Q9HTP2	PAO1(PHIKZ)	PA5312	Probable aldehyde dehydrogenase	PA5312	PAO1	NP_253999.1 WP_003098285.1	10.1	15.5673	38.7905
Q9HTY6	PAO1(PHIKZ)	gshA	Glutamate--cysteine ligase	PA5203	PAO1	NP_253890.1 WP_003109990.1	9.79	39.1617	11.7391
Q9HU66	PAO1(PHIKZ)	thiI	tRNA sulfurtransferase	PA5118	PAO1	NP_253805.1 WP_003096011.1	9.81	-0.13148	35.8662
Q9HUC3	PAO1(PHIKZ)	phaF	Polyhydroxyalkanoate synthesis protein PhaF	PA5060	PAO1	NP_253747.1 WP_003146415.1	10.33	39.2143	-15.8329
Q9HUG9	PAO1(PHIKZ)	hldE	Bifunctional protein HldE	PA4996	PAO1	NP_253683.1 WP_003095747.1	10.13	-28.3357	27.2722
Q9HUV8	PAO1(PHIKZ)	purD	Phosphoribosylamine--glycine ligase	PA4855	PAO1	NP_253542.1 WP_003105150.1	9.95	-22.977	5.64568
Q9HVQ3	PAO1(PHIKZ)	speC	Ornithine decarboxylase	PA4519	PAO1	NP_253209.1 WP_003094617.1	10.26	-18.3977	10.2779
Q9HVU0	PAO1(PHIKZ)	mreB	Cell shape-determining protein MreB	PA4481	PAO1	NP_253171.1 WP_003094393.1	10.62	52.7624	15.8155
Q9HWD5	PAO1(PHIKZ)	rplC	50S ribosomal protein L3	PA4263	50S	NP_252953.1 WP_003103877.1	11.54	21.7855	-33.816
Q9HX91	PAO1(PHIKZ)	PA3922	Uncharacterized protein PA3922	PA3922	PAO1	NP_252611.1 WP_003103009.1	9.82	-21.154	13.2132
Q9HY13	PAO1(PHIKZ)	PA3613	XFP_N domain-containing protein	PA3613	PAO1	NP_252303.1 WP_003113876.1	9.26	1.30725	38.2801
Q9HYR8	PAO1(PHIKZ)	PA3327	Probable non-ribosomal peptide synthetase	PA3327	PAO1	NP_252017.1 WP_003113143.1	8.89	18.2147	30.8138
Q9HZC7	PAO1(PHIKZ)	PA3081	Uncharacterized protein	PA3081	PAO1	NP_251771.1 WP_003091320.1	9.7	12.1143	24.6478
Q9I1N4	PAO1(PHIKZ)	pslE	PslE	PA2235	PAO1	NP_250925.1 WP_003113719.1	9.28	26.6283	-8.56235
Q9I2T4	PAO1(PHIKZ)	PA1810	Probable binding protein component of ABC transporter	PA1810	PAO1	NP_250501.1 WP_003098136.1	9.16	-21.612	15.1748
Q9I3X2	PAO1(PHIKZ)	PA1372	DNA helicase	PA1372	PAO1	NP_250063.1 WP_003159898.1	9.67	31.4031	29.8356
Q9I5Q3	PAO1(PHIKZ)	tyrS2	Tyrosine--tRNA ligase 2	PA0668	PAO1	NP_249359.1 WP_003113167.1	10.26	-17.7366	12.2575
P37798	PAO1(PHIKZ)	accC	Biotin carboxylase	PA4848	PAO1	NP_253535.1 WP_003095391.1	10.74	12.5002	24.2074
Q51487	PAO1(PHIKZ)	oprM	Outer membrane protein OprM	PA0427	PAO1	NP_249118.1 WP_003084633.1	9.92	29.019	-13.8734
Q9HV50	PAO1(PHIKZ)	glmM	Phosphoglucosamine mutase	PA4749	PAO1	NP_253437.1 WP_003095196.1	10.12	4.21776	-5.66647
Q9HV78	PAO1(PHIKZ)	trmA	tRNA/tmRNA (uracil-C(5))-methyltransferase	PA4720	PAO1	NP_253408.1 WP_003113457.1	9.45	-19.0724	21.291
Q9HVA2	PAO1(PHIKZ)	ilvC	Ketol-acid reductoisomerase (NADP(+))	PA4694	PAO1	NP_253382.1 WP_003095066.1	10.8	37.4917	31.3053
Q9HX46	PAO1(PHIKZ)	amn	AMP nucleosidase	PA3970	PAO1	NP_252659.1 WP_003119204.1	9.56	11.6258	48.3911
Q9HXT3	PAO1(PHIKZ)	wspA	Probable chemotaxis transducer	PA3708	PAO1	NP_252397.1 WP_003113844.1	9.08	48.8402	-10.8556
Q9HYF4	PAO1(PHIKZ)	mqo1	Probable malate:quinone oxidoreductase 1	PA3452	PAO1	NP_252142.1 WP_003102300.1	10.29	3.55998	2.67291
Q9HYX7	PAO1(PHIKZ)	rdgC	Recombination-associated protein RdgC	PA3263	PAO1	NP_251953.1 WP_003115570.1	10.4	48.4075	8.98497
Q9HZ86	PAO1(PHIKZ)	wbpM	Nucleotide sugar epimerase/dehydratase WbpM	PA3141	PAO1	NP_251831.1 WP_010895647.1	9.19	14.8857	22.7181
Q9HZK6	PAO1(PHIKZ)	nqrA	Na(+)-translocating NADH-quinone reductase subunit A	PA2999	PAO1	NP_251689.1 WP_003113983.1	9.54	6.5839	31.5216
Q9HZU4	PAO1(PHIKZ)	cobJ	Precorrin-3 methylase CobJ	PA2903	PAO1	NP_251593.1 WP_003147855.1	9.19	-27.2193	9.18347
Q9I0K9	PAO1(PHIKZ)	purB	Adenylosuccinate lyase	PA2629	PAO1	NP_251319.1 WP_003113371.1	10.49	11.55	39.1601
Q9I1H5	PAO1(PHIKZ)	chiC	Chitinase	PA2300	PAO1	NP_250990.1 WP_003089363.1	9.82	-17.9379	10.9349
Q9I1L9	PAO1(PHIKZ)	lpdV	Dihydrolipoyl dehydrogenase	PA2250	PAO1	NP_250940.1 WP_003113729.1	9.85	-4.93451	24.9213
Q9I3I1	PAO1(PHIKZ)	dnaX	DNA polymerase III subunit gamma/tau	PA1532	POL	NP_250223.1 WP_003114673.1	9.48	34.151	-8.52217
Q9I5A5	PAO1(PHIKZ)	pta	Phosphate acetyltransferase	PA0835	PAO1	NP_249526.1 WP_003114221.1	9.22	18.1718	28.9786
Q9I5Y1	PAO1(PHIKZ)	fba	Fructose-bisphosphate aldolase	PA0555	PAO1	NP_249246.1 WP_003084964.1	10.3	-5.68733	33.9739
Q9I6M4	PAO1(PHIKZ)	davT	5-aminovalerate aminotransferase DavT	PA0266	PAO1	NP_248957.1 WP_003106268.1	10.74	1.27383	37.4815
Q9I7B0	PAO1(PHIKZ)	trkA	Trk system potassium uptake protein TrkA	PA0016	PAO1	NP_248706.1 WP_003107053.1	9.57	-16.2292	8.79119
G3XCT6	PAO1(PHIKZ)	PA1458	Histidine kinase	PA1458	PAO1	NP_250149.1 WP_003114282.1	9.69	24.5679	2.12687
P23189	PAO1(PHIKZ)	gor	Glutathione reductase	PA2025	PAO1	NP_250715.1 WP_003100366.1	9.8	-19.72	25.9433
P42806	PAO1(PHIKZ)	prfA	Peptide chain release factor 1	PA4665	PAO1	NP_253354.1 WP_003114692.1	9.51	3.1176	-18.9485
P48632	PAO1(PHIKZ)	fpvA	Ferripyoverdine receptor	PA2398	PAO1	NP_251088.1 WP_004349900.1	9.09	18.424	-15.3417
P72151	PAO1(PHIKZ)	fliC	B-type flagellin	PA1092	PAO1	NP_249783.1 WP_003112503.1	10.95	-1.98443	-9.99478
Q9HU83	PAO1(PHIKZ)	hutU	Urocanate hydratase	PA5100	PAO1	NP_253787.1 WP_010895695.1	9.72	-7.21581	36.1632
Q9HUA6	PAO1(PHIKZ)	opgH	Glucans biosynthesis glucosyltransferase H	PA5077	PAO1	NP_253764.1 WP_003103448.1	9.39	39.6674	8.09015
Q9HV67	PAO1(PHIKZ)	pgi	Glucose-6-phosphate isomerase	PA4732	PAO1	NP_253420.1 WP_003100194.1	9.87	43.3709	28.762
Q9HV73	PAO1(PHIKZ)	cbrB	Two-component response regulator CbrB	PA4726	PAO1	NP_253414.1 WP_003113914.1	9.54	7.68999	-13.7072
Q9HVF1	PAO1(PHIKZ)	mqo2	Probable malate:quinone oxidoreductase 2	PA4640	PAO1	NP_253330.1 WP_003099345.1	9.83	-19.8487	11.6167
Q9HVW7	PAO1(PHIKZ)	murA	UDP-N-acetylglucosamine 1-carboxyvinyltransferase	PA4450	PAO1	NP_253140.1 WP_003094332.1	10.47	-19.3707	3.09862
Q9HVX7	PAO1(PHIKZ)	zapE	Cell division protein ZapE	PA4438	PAO1	NP_253128.1 WP_003094297.1	9.9	27.3922	-9.76676
Q9HX66	PAO1(PHIKZ)	PA3950	Probable ATP-dependent RNA helicase	PA3950	PAO1	NP_252639.1 WP_003114319.1	9.03	57.3643	0.0177
Q9HXP3	PAO1(PHIKZ)	purT	Formate-dependent phosphoribosylglycinamide formyltransferase	PA3751	PAO1	NP_252440.1 WP_003092658.1	9.71	-26.7619	19.1394
Q9HXR7	PAO1(PHIKZ)	recJ	Single-stranded-DNA-specific exonuclease RecJ	PA3725	PAO1	NP_252414.1 WP_003100681.1	9.17	21.0062	29.7168
Q9HZB6	PAO1(PHIKZ)	fadH1	2,4-dienoyl-CoA reductase FadH1	PA3092	PAO1	NP_251782.1 WP_003113937.1	8.75	-7.9554	15.8084
Q9I0A8	PAO1(PHIKZ)	PA2734	Uncharacterized protein	PA2734	PAO1	NP_251424.1 WP_010895634.1	9.78	34.4136	18.9767
Q9I299	PAO1(PHIKZ)	liuD	Methylcrotonyl-CoA carboxylase alpha-subunit (Biotin-containing)	PA2012	PAO1	NP_250702.1 WP_003113506.1	9.41	47.88	20.0109
Q9I338	PAO1(PHIKZ)	PA1689	Sulfatase domain-containing protein	PA1689	PAO1	NP_250380.1 WP_003114620.1	9.3	22.8711	23.6782
Q9I3C0	PAO1(PHIKZ)	PA1601	Probable aldehyde dehydrogenase	PA1601	PAO1	NP_250292.1 WP_003114258.1	9.15	-11.5571	27.8713
Q9I4W2	PAO1(PHIKZ)	PA1011	Uncharacterized protein	PA1011	PAO1	NP_249702.1 WP_003086271.1	9.48	5.77815	12.0153
Q9I610	PAO1(PHIKZ)	PA0508	Probable acyl-CoA dehydrogenase	PA0508	PAO1	NP_249199.1 WP_003113245.1	9.55	-5.82065	35.312
E1JGJ8	PAO1(PHIKZ)	prfB	Peptide chain release factor 2	PA3701	PAO1	WP_010895661.1 YP_003933612.1	10.26	-11.7817	-15.5348
O30508	PAO1(PHIKZ)	aruC	Succinylornithine transaminase/acetylornithine aminotransferase	PA0895	PAO1	NP_249586.1 WP_003112608.1	9.51	-17.8388	20.6508
P50601	PAO1(PHIKZ)	tolB	Tol-Pal system protein TolB	PA0972	PAO1	NP_249663.1 WP_003112572.1	9.94	-4.23238	19.2355
Q00934	PAO1(PHIKZ)	pilR	Response regulator protein PilR	PA4547	PAO1	NP_253237.1 WP_003094694.1	9.19	19.3111	-15.5098
Q59653	PAO1(PHIKZ)	pyrB	Aspartate carbamoyltransferase	PA0402	PAO1	NP_249093.1 WP_003084569.1	9.92	37.4802	31.0942
Q9HTD0	PAO1(PHIKZ)	PA5436	Biotin carboxylase	PA5436	PAO1	NP_254123.1 WP_003096848.1	9.49	20.1123	27.4486
Q9HTQ0	PAO1(PHIKZ)	dadA1	D-amino acid dehydrogenase 1	PA5304	PAO1	NP_253991.1 WP_003098274.1	9.84	-3.25146	16.3852
Q9HTW6	PAO1(PHIKZ)	pepP	Aminopeptidase P	PA5224	PAO1	NP_253911.1 WP_003114045.1	9.98	-14.883	28.6894
Q9HUK6	PAO1(PHIKZ)	fimX	FimX	PA4959	PAO1	NP_253646.1 WP_003095680.1	9.46	21.0018	4.75839
Q9HUL7	PAO1(PHIKZ)	amiB	N-acetylmuramoyl-L-alanine amidase	PA4947	PAO1	NP_253634.1 WP_003123571.1	9.45	-16.7155	10.7984
Q9HUN6	PAO1(PHIKZ)	PA4928	UPF0313 protein PA4928	PA4928	PAO1	NP_253615.1 WP_003100007.1	9.37	13.3278	14.2828
Q9HVA0	PAO1(PHIKZ)	ilvI	Acetolactate synthase	PA4696	PAO1	NP_253384.1 WP_003095071.1	9.8	15.0784	12.8159
Q9HVC2	PAO1(PHIKZ)	ychF	Ribosome-binding ATPase YchF	PA4673	PAO1	NP_253362.1 WP_003099270.1	10.11	27.5047	-9.4037
Q9HVT8	PAO1(PHIKZ)	gatA	Glutamyl-tRNA(Gln) amidotransferase subunit A	PA4483	PAO1	NP_253173.1 WP_003112871.1	10.12	-3.65606	32.063
Q9HWC6	PAO1(PHIKZ)	rplA	50S ribosomal protein L1	PA4273	50S	NP_252963.1 WP_003093749.1	11.23	27.1568	-33.6083
Q9HX20	PAO1(PHIKZ)	proA	Gamma-glutamyl phosphate reductase	PA4007	PAO1	NP_252696.1 WP_003114089.1	9.72	8.94219	31.794
Q9HYF0	PAO1(PHIKZ)	mnmC	tRNA 5-methylaminomethyl-2-thiouridine biosynthesis bifunctional protein MnmC	PA3456	PAO1	NP_252146.1 WP_003114497.1	9.16	-2.83165	-4.38021
Q9I0I6	PAO1(PHIKZ)	ctpM	Methyl-accepting chemotaxis protein CtpM	PA2652	PAO1	NP_251342.1 WP_010895628.1	9.42	15.2698	19.0356
Q9I1N7	PAO1(PHIKZ)	pslB	Mannose-1-phosphate guanylyltransferase	PA2232	PAO1	NP_250922.1 WP_003113717.1	9.59	20.7354	39.0986
Q9I2S7	PAO1(PHIKZ)	ldcA	Lysine decarboxylase LdcA	PA1818	PAO1	NP_250509.1 WP_003113592.1	9.12	24.7806	27.0858
Q9I6A1	PAO1(PHIKZ)	PA0399	Cystathionine beta-synthase	PA0399	PAO1	NP_249090.1 WP_003100955.1	9.63	-2.78049	-4.48469
Q9I6H4	PAO1(PHIKZ)	PA0317	FAD-binding PCMH-type domain-containing protein	PA0317	PAO1	NP_249008.1 WP_003112948.1	10.18	-10.5009	25.2413
Q9I6H5	PAO1(PHIKZ)	serA	D-3-phosphoglycerate dehydrogenase	PA0316	PAO1	NP_249007.1 WP_003112947.1	10.62	-4.10929	34.4472
Q9I6K5	PAO1(PHIKZ)	PA0285	Uncharacterized protein	PA0285	PAO1	NP_248976.1 WP_003084250.1	8.84	38.4015	19.4118
Q9I737	PAO1(PHIKZ)	vgrG1b	Type VI secretion system spike protein VgrG1b	PA0095	PAO1	NP_248785.1 WP_003147059.1	8.7	21.7083	18.9817
P08280	PAO1(PHIKZ)	recA	Protein RecA	PA3617	PAO1	NP_252307.1 WP_003092260.1	10.5	15.4168	19.7579
P23747	PAO1(PHIKZ)	algB	Alginate biosynthesis transcriptional regulatory protein AlgB	PA5483	PAO1	NP_254170.1 WP_003102840.1	9.2	25.9431	-9.9965
P42512	PAO1(PHIKZ)	fptA	Fe(3+)-pyochelin receptor	PA4221	PAO1	NP_252911.1 WP_003111969.1	8.95	15.1841	-19.2191
P43336	PAO1(PHIKZ)	phhC	Aromatic-amino-acid aminotransferase	PA0870	PAO1	NP_249561.1 WP_003114240.1	9.36	-16.1614	18.9803
P55218	PAO1(PHIKZ)	metZ	O-succinylhomoserine sulfhydrylase	PA3107	PAO1	NP_251797.1 WP_003113933.1	10	1.29269	37.5717
Q51470	PAO1(PHIKZ)	miaB	tRNA-2-methylthio-N(6)-dimethylallyladenosine synthase	PA3980	PAO1	NP_252669.1 WP_003093158.1	9.78	9.07591	-6.24516
Q9HT12	PAO1(PHIKZ)	spoOJ	Probable chromosome-partitioning protein ParB	PA5562	PAO1	NP_254249.1 WP_003100240.1	9.52	31.1989	17.6275
Q9HTT8	PAO1(PHIKZ)	PA5257	HemY_N domain-containing protein	PA5257	PAO1	NP_253944.1 WP_003096390.1	9.41	14.5327	21.3866
Q9HTV3	PAO1(PHIKZ)	ubiD	3-octaprenyl-4-hydroxybenzoate carboxy-lyase	PA5237	PAO1	NP_253924.1 WP_003096332.1	9.37	12.2256	47.2084
Q9HU50	PAO1(PHIKZ)	PA5134	Probable carboxyl-terminal protease	PA5134	PAO1	NP_253821.1 WP_003096067.1	9.6	-15.8363	4.75119
Q9HUD4	PAO1(PHIKZ)	PA5037	SPOR domain-containing protein	PA5037	PAO1	NP_253724.1 WP_003148292.1	9.36	-5.449	12.882
Q9HUG1	PAO1(PHIKZ)	PA5004	Probable glycosyl transferase	PA5004	PAO1	NP_253691.1 WP_003109898.1	9.6	16.7672	3.77553
Q9HUG4	PAO1(PHIKZ)	PA5001	Uncharacterized protein	PA5001	PAO1	NP_253688.1 WP_003114548.1	9.49	53.7202	-4.69924
Q9HUH4	PAO1(PHIKZ)	PA4991	Probable FAD-dependent oxidoreductase PA4991	PA4991	PAO1	NP_253678.1 WP_003114540.1	9.51	-12.9473	-14.3567
Q9HUP4	PAO1(PHIKZ)	pncB1	Nicotinate phosphoribosyltransferase 1	PA4919	PAO1	NP_253606.1 WP_003099996.1	9.93	-10.143	36.9331
Q9HUW2	PAO1(PHIKZ)	PA4851	Znf/thioredoxin_put domain-containing protein	PA4851	PAO1	NP_253538.1 WP_003112325.1	8.86	-16.4554	39.0487
Q9HVI7	PAO1(PHIKZ)	glyA2	Serine hydroxymethyltransferase 3	PA4602	PAO1	NP_253292.1 WP_003112798.1	10.59	-14.8257	23.6249
Q9HVU5	PAO1(PHIKZ)	PA4476	Uncharacterized protein	PA4476	PAO1	NP_253166.1 WP_003112738.1	8.31	5.18773	34.6883
Q9HVZ7	PAO1(PHIKZ)	murF	UDP-N-acetylmuramoyl-tripeptide--D-alanyl-D-alanine ligase	PA4416	PAO1	NP_253106.1 WP_003103103.1	9.44	12.3417	21.7087
Q9HWI2	PAO1(PHIKZ)	PA4199	Probable acyl-CoA dehydrogenase	PA4199	PAO1	NP_252888.1 WP_003114720.1	9.31	-8.13874	23.3072
Q9HX44	PAO1(PHIKZ)	PA3972	Probable acyl-CoA dehydrogenase	PA3972	PAO1	NP_252661.1 WP_003114325.1	9.09	12.0826	47.6752
Q9HXW7	PAO1(PHIKZ)	plsB	Glycerol-3-phosphate acyltransferase	PA3673	PAO1	NP_252363.1 WP_003113856.1	9.24	30.0651	-15.0542
Q9HYN9	PAO1(PHIKZ)	dsdA	Probable D-serine dehydratase	PA3357	PAO1	NP_252047.1 WP_003113132.1	9.4	-15.7244	-6.79753
Q9HYZ3	PAO1(PHIKZ)	apeB	Probable M18 family aminopeptidase 2	PA3247	PAO1	NP_251937.1 WP_003114800.1	9.66	43.6019	27.5693
Q9HYZ6	PAO1(PHIKZ)	minD	Septum site-determining protein MinD	PA3244	PAO1	NP_251934.1 WP_003091579.1	10.43	-2.46266	-6.43465
Q9HZA7	PAO1(PHIKZ)	accD	Acetyl-coenzyme A carboxylase carboxyl transferase subunit beta	PA3112	PAO1	NP_251802.1 WP_003104199.1	9.94	-1.03774	19.6352
Q9I000	PAO1(PHIKZ)	PA2843	Phospho-2-dehydro-3-deoxyheptonate aldolase	PA2843	PAO1	NP_251533.1 WP_003104160.1	9.18	-10.8192	22.7064
Q9I0F3	PAO1(PHIKZ)	vgrG1c	Type VI secretion system spike protein VgrG1c	PA2685	PAO1	NP_251375.1 WP_003143801.1	8.54	17.108	35.706
Q9I1M0	PAO1(PHIKZ)	bkdB	Lipoamide acyltransferase component of branched-chain alpha-keto acid dehydrogenase complex	PA2249	PAO1	NP_250939.1 WP_003113728.1	9.95	51.6106	6.28894
Q9I2E0	PAO1(PHIKZ)	PA1964	Probable ATP-binding component of ABC transporter	PA1964	PAO1	NP_250654.1 WP_003088336.1	9.83	31.0075	34.3189
Q9I2U0	PAO1(PHIKZ)	clpX	ATP-dependent Clp protease ATP-binding subunit ClpX	PA1802	PAO1	NP_250493.1 WP_003087924.1	9.77	9.64286	-6.7896
Q9I3B2	PAO1(PHIKZ)	fabB	Beta-ketoacyl-ACP synthase I	PA1609	PAO1	NP_250300.1 WP_003114255.1	10.73	-17.6698	25.0921
Q9I4G6	PAO1(PHIKZ)	PA1171	Probable transglycolase	PA1171	PAO1	NP_249862.1 WP_003082409.1	9.55	-10.636	12.2043
Q9I4L1	PAO1(PHIKZ)	dgt	Probable deoxyguanosinetriphosphate triphosphohydrolase	PA1124	PAO1	NP_249815.1 WP_003112492.1	8.8	28.8472	39.746
Q9I5Y4	PAO1(PHIKZ)	pgk	Phosphoglycerate kinase	PA0552	PAO1	NP_249243.1 WP_003084960.1	10.03	-18.5555	2.28438
Q9I6D9	PAO1(PHIKZ)	PA0354	Uncharacterized protein	PA0354	PAO1	NP_249045.1 WP_003084438.1	9.79	46.5171	21.84
Q9I6M5	PAO1(PHIKZ)	davD	Glutarate-semialdehyde dehydrogenase	PA0265	PAO1	NP_248956.1 WP_003106269.1	9.63	0.44605	44.8535
Q9I748	PAO1(PHIKZ)	tssC1	Type VI secretion system sheath protein TssC1	PA0084	PAO1	NP_248774.1 WP_003111626.1	10.02	-1.12434	-1.37341
Q9I7C4	PAO1(PHIKZ)	dnaN	Beta sliding clamp	PA0002	PAO1	NP_064722.1 WP_003097262.1	10.6	-12.7682	19.4659
O50174	PAO1(PHIKZ)	astD	N-succinylglutamate 5-semialdehyde dehydrogenase	PA0898	PAO1	NP_249589.1 WP_010895527.1	9.36	-5.38464	36.8098
P11436	PAO1(PHIKZ)	amiE	Aliphatic amidase	PA3366	PAO1	NP_252056.1 WP_003113129.1	9.83	19.4254	37.8357
P13794	PAO1(PHIKZ)	oprF	Outer membrane porin F	PA1777	PAO1	NP_250468.1 WP_003087843.1	10.85	32.9587	-45.1093
P22567	PAO1(PHIKZ)	argA	Amino-acid acetyltransferase	PA5204	PAO1	NP_253891.1 WP_003096265.1	9.48	15.891	39.7534
P27726	PAO1(PHIKZ)	gap	Glyceraldehyde-3-phosphate dehydrogenase	PA3195	PAO1	NP_251885.1 WP_003114837.1	9.99	-7.38244	33.0561
P28810	PAO1(PHIKZ)	mmsA	Methylmalonate-semialdehyde dehydrogenase [acylating]	PA3570	PAO1	NP_252260.1 WP_003104350.1	9.86	10.4161	39.1169
P42257	PAO1(PHIKZ)	pilJ	Protein PilJ	PA0411	PAO1	NP_249102.1 WP_003100940.1	9.61	1.95977	23.4866
P43903	PAO1(PHIKZ)	qor	Quinone oxidoreductase	PA0023	PAO1	NP_248713.1 WP_003111202.1	9.31	-18.1479	20.1124
P80358	PAO1(PHIKZ)	aruG	Arginine N-succinyltransferase subunit beta	PA0897	PAO1	NP_249588.1 WP_003112607.1	9.48	-7.14527	36.4648
P96963	PAO1(PHIKZ)	radA	DNA repair protein RadA	PA4609	PAO1	NP_253299.1 WP_003094867.1	9.3	26.5639	29.437
Q51344	PAO1(PHIKZ)	asd	Aspartate-semialdehyde dehydrogenase	PA3117	PAO1	NP_251807.1 WP_003111187.1	10.08	-18.0493	20.0203
Q9HT19	PAO1(PHIKZ)	atpG	ATP synthase gamma chain	PA5555	PAO1	NP_254242.1 WP_003097132.1	10.52	36.055	18.8965
Q9HTC2	PAO1(PHIKZ)	PA5445	Probable coenzyme A transferase	PA5445	PAO1	NP_254132.1 WP_003096875.1	9.39	-25.6695	17.6567
Q9HTJ2	PAO1(PHIKZ)	betA	Oxygen-dependent choline dehydrogenase	PA5372	PAO1	NP_254059.1 WP_003104848.1	8.97	2.04744	27.8613
Q9HTY1	PAO1(PHIKZ)	PA5209	CYTH domain-containing protein	PA5209	PAO1	NP_253896.1 WP_003114052.1	9.53	31.3655	4.25055
Q9HU59	PAO1(PHIKZ)	ntrC	DNA-binding transcriptional regulator NtrC	PA5125	PAO1	NP_253812.1 WP_003104661.1	8.9	17.0583	52.2828
Q9HUB8	PAO1(PHIKZ)	ubiB	Probable protein kinase UbiB	PA5065	PAO1	NP_253752.1 WP_003095885.1	9.34	33.8022	6.02595
Q9HUK5	PAO1(PHIKZ)	PA4960	Phosphoserine phosphatase	PA4960	PAO1	NP_253647.1 WP_003121162.1	9.94	-1.89189	34.2249
Q9HV83	PAO1(PHIKZ)	PA4715	Probable aminotransferase	PA4715	PAO1	NP_253403.1 WP_003100170.1	9.49	-19.7492	20.1646
Q9HVA6	PAO1(PHIKZ)	PA4689	Uncharacterized protein	PA4689	PAO1	NP_253378.1 WP_003107435.1	8.8	37.7011	18.5374
Q9HWD1	PAO1(PHIKZ)	rpsG	30S ribosomal protein S7	PA4267	30S	NP_252957.1 WP_003093742.1	11.13	56.0286	-3.3223
Q9HWE7	PAO1(PHIKZ)	rplE	50S ribosomal protein L5	PA4251	50S	NP_252941.1 WP_003093703.1	11.37	28.7461	-33.1852
Q9HWX4	PAO1(PHIKZ)	ribB	3,4-dihydroxy-2-butanone 4-phosphate synthase	PA4054	PAO1	NP_252743.1 WP_003093313.1	9.61	-19.2656	7.42739
Q9HXF7	PAO1(PHIKZ)	PA3849	Nucleoid-associated protein PA3849	PA3849	PAO1	NP_252538.1 WP_003113787.1	9.33	-5.31066	20.0751
Q9HXI4	PAO1(PHIKZ)	suhB	Nus factor SuhB	PA3818	PAO1	NP_252507.1 WP_003092845.1	10.42	-4.95368	20.0688
Q9HYV7	PAO1(PHIKZ)	PA3286	Beta-ketodecanoyl-[acyl-carrier-protein] synthase	PA3286	PAO1	NP_251976.1 WP_003119670.1	10.33	-18.9144	18.5235
Q9I0A3	PAO1(PHIKZ)	pheS	Phenylalanine--tRNA ligase alpha subunit	PA2740	PAO1	NP_251430.1 WP_003114409.1	9.34	21.932	27.3057
Q9I0M6	PAO1(PHIKZ)	serS	Serine--tRNA ligase	PA2612	PAO1	NP_251302.1 WP_003097631.1	9.52	-31.0313	20.551
Q9I0V4	PAO1(PHIKZ)	PA2529	PmbA_TldD_C domain-containing protein	PA2529	PAO1	NP_251219.1 WP_003113321.1	9.08	-20.9033	28.0526
Q9I297	PAO1(PHIKZ)	liuB	Methylcrotonyl-CoA carboxylase beta-subunit	PA2014	PAO1	NP_250704.1 WP_003100387.1	9.45	48.9397	19.5759
Q9I2V1	PAO1(PHIKZ)	PA1791	PHB domain-containing protein	PA1791	PAO1	NP_250482.1 WP_003087885.1	9.35	33.7301	-9.70626
Q9I4N1	PAO1(PHIKZ)	fliI	Flagellum-specific ATP synthase	PA1104	PAO1	NP_249795.1 WP_003086458.1	8.73	-12.4968	11.4294
Q9I520	PAO1(PHIKZ)	PA0938	Uncharacterized protein	PA0938	PAO1	NP_249629.1 WP_003112588.1	9.44	17.1371	21.3668
Q9I583	PAO1(PHIKZ)	trhO	tRNA uridine(34) hydroxylase	PA0858	PAO1	NP_249549.1 WP_003085861.1	9.53	-6.81625	5.58169
Q9I5E3	PAO1(PHIKZ)	prpC	Citrate synthase	PA0795	PAO1	NP_249486.1 WP_003103050.1	9.99	-16.8807	18.3253
Q9I5E6	PAO1(PHIKZ)	prpD	2-methylcitrate dehydratase	PA0792	PAO1	NP_249483.1 WP_003103059.1	9.45	4.26178	51.7254
Q9I702	PAO1(PHIKZ)	bauC	Putative 3-oxopropanoate dehydrogenase	PA0130	PAO1	NP_248820.1 WP_003101230.1	9.34	0.58384	49.2353
G3XD09	PAO1(PHIKZ)	gltD	Glutamate synthase small chain	PA5035	PAO1	NP_253722.1 WP_003095829.1	9.08	2.7476	26.225
G3XD89	PAO1(PHIKZ)	oprC	Putative copper transport outer membrane porin OprC	PA3790	PAO1	NP_252479.1 WP_003119294.1	9.06	17.4115	51.9482
P07345	PAO1(PHIKZ)	trpB	Tryptophan synthase beta chain	PA0036	PAO1	NP_248726.1 WP_003097340.1	9.38	-21.9396	27.642
P29365	PAO1(PHIKZ)	hom	Homoserine dehydrogenase	PA3736	PAO1	NP_252425.1 WP_003109642.1	10.04	11.3712	39.3541
P47205	PAO1(PHIKZ)	lpxC	UDP-3-O-acyl-N-acetylglucosamine deacetylase	PA4406	PAO1	NP_253096.1 WP_003094111.1	10.41	17.1187	-6.46341
P49988	PAO1(PHIKZ)	rpoN	RNA polymerase sigma-54 factor	PA4462	POL	NP_253152.1 WP_003094357.1	9.44	32.8317	9.28573
Q51390	PAO1(PHIKZ)	glpK2	Glycerol kinase 2	PA3582	PAO1	NP_252272.1 WP_003113886.1	9.68	-14.6803	23.2187
Q9HT22	PAO1(PHIKZ)	glmU	Bifunctional protein GlmU	PA5552	PAO1	NP_254239.1 WP_003114651.1	9.64	-6.57681	32.3616
Q9HTD7	PAO1(PHIKZ)	aspA	Aspartate ammonia-lyase	PA5429	PAO1	NP_254116.1 WP_003096822.1	10.16	18.3593	33.5814
Q9HTP1	PAO1(PHIKZ)	PA5313	Probable pyridoxal-dependent aminotransferase	PA5313	PAO1	NP_254000.1 WP_010895702.1	9.52	7.7924	24.7526
Q9HU19	PAO1(PHIKZ)	dctD	C4-dicarboxylate transport transcriptional regulatory protein DctD	PA5166	PAO1	NP_253853.1 WP_003096187.1	9.17	27.7989	-23.4769
Q9HU24	PAO1(PHIKZ)	rmlB	dTDP-glucose 4,6-dehydratase	PA5161	PAO1	NP_253848.1 WP_003096179.1	9.49	-19.6011	17.711
Q9HU51	PAO1(PHIKZ)	PA5133	Peptidase_M23 domain-containing protein	PA5133	PAO1	NP_253820.1 WP_003123645.1	8.97	-16.5184	39.2202
Q9HUC0	PAO1(PHIKZ)	ubiE	Ubiquinone/menaquinone biosynthesis C-methyltransferase UbiE	PA5063	PAO1	NP_253750.1 WP_003103462.1	9.64	22.0645	-4.18611
Q9HUC9	PAO1(PHIKZ)	priA	Primosomal protein N	PA5050	PAO1	NP_253737.1 WP_003095847.1	8.88	29.5071	38.6445
Q9HUG8	PAO1(PHIKZ)	msbA	ATP-dependent lipid A-core flippase	PA4997	PAO1	NP_253684.1 WP_003114544.1	9.32	24.3445	24.1762
Q9HUL5	PAO1(PHIKZ)	nnrD	Bifunctional NAD(P)H-hydrate repair enzyme	PA4949	PAO1	NP_253636.1 WP_003148264.1	9.37	13.1165	37.1428
Q9HUU0	PAO1(PHIKZ)	PA4873	Probable heat-shock protein	PA4873	PAO1	NP_253560.1 WP_003099398.1	9.33	21.5526	-18.0019
Q9HV01	PAO1(PHIKZ)	selA	L-seryl-tRNA(Sec) selenium transferase	PA4808	PAO1	NP_253496.1 WP_003148232.1	9.23	47.3535	9.46687
Q9HV37	PAO1(PHIKZ)	lldD	L-lactate dehydrogenase	PA4771	PAO1	NP_253459.1 WP_003100494.1	9.52	24.41	15.3674
Q9HVK3	PAO1(PHIKZ)	rtcR	Transcriptional regulator RtcR	PA4581	PAO1	NP_253271.1 WP_003112813.1	8.59	34.0547	9.61079
Q9HVU4	PAO1(PHIKZ)	cafA	Cytoplasmic axial filament protein	PA4477	PAO1	NP_253167.1 WP_003094386.1	9.18	-10.5709	31.4653
Q9HW02	PAO1(PHIKZ)	murC	UDP-N-acetylmuramate--L-alanine ligase	PA4411	PAO1	NP_253101.1 WP_003094121.1	9.86	-15.2507	20.7878
Q9HWB8	PAO1(PHIKZ)	sbcC	Nuclease SbcCD subunit C	PA4282	PAO1	NP_252972.1 WP_003114994.1	9.14	-23.2921	28.7461
Q9HWD6	PAO1(PHIKZ)	rplD	50S ribosomal protein L4	PA4262	50S	NP_252952.1 WP_003093737.1	11.51	23.5611	-33.2361
Q9HXZ2	PAO1(PHIKZ)	accA	Acetyl-coenzyme A carboxylase carboxyl transferase subunit alpha	PA3639	PAO1	NP_252329.1 WP_003109333.1	9.89	-0.92816	10.0735
Q9HY41	PAO1(PHIKZ)	glpK1	Glycerol kinase 1	PA3579	PAO1	NP_252269.1 WP_003113887.1	9.52	-18.3567	14.47
Q9HYP7	PAO1(PHIKZ)	PA3349	Probable chemotaxis protein	PA3349	PAO1	NP_252039.1 WP_003098747.1	9.9	14.2952	0.23434
Q9HYQ1	PAO1(PHIKZ)	recQ	DNA helicase	PA3344	PAO1	NP_252034.1 WP_003091724.1	9.06	31.2961	17.806
Q9HYT1	PAO1(PHIKZ)	PA3313	PBPb domain-containing protein	PA3313	PAO1	NP_252003.1 WP_003119656.1	9.14	-21.6471	-16.6866
Q9HZ67	PAO1(PHIKZ)	pheA	Bifunctional chorismate mutase/prephenate dehydratase	PA3166	PAO1	NP_251856.1 WP_003091446.1	9.74	-9.73291	38.5766
Q9I0B5	PAO1(PHIKZ)	PA2727	Protein kinase domain-containing protein	PA2727	PAO1	0	9.5	63.4744	-5.93444
Q9I0L2	PAO1(PHIKZ)	mnmA	tRNA-specific 2-thiouridylase MnmA	PA2626	PAO1	NP_251316.1 WP_003131114.1	9.51	-2.58166	-4.71379
Q9I0T1	PAO1(PHIKZ)	PA2553	Probable acyl-CoA thiolase	PA2553	PAO1	NP_251243.1 WP_003108823.1	9.24	-2.76966	37.0521
Q9I2A8	PAO1(PHIKZ)	atoB	Acetyl-CoA acetyltransferase	PA2001	PAO1	NP_250691.1 WP_003113500.1	9.21	-7.52586	31.9068
Q9I2L7	PAO1(PHIKZ)	PA1880	Probable oxidoreductase	PA1880	PAO1	NP_250571.1 WP_003114948.1	8.76	3.94818	31.1326
Q9I544	PAO1(PHIKZ)	mgtE	Magnesium transporter MgtE	PA0913	PAO1	NP_249604.1 WP_003085996.1	9.2	32.9066	9.51002
Q9I576	PAO1(PHIKZ)	hpd	4-hydroxyphenylpyruvate dioxygenase	PA0865	PAO1	NP_249556.1 WP_003106569.1	9.27	-26.6861	-1.87547
Q9I602	PAO1(PHIKZ)	PA0534	DAO domain-containing protein	PA0534	PAO1	NP_249225.1 WP_003101571.1	9.02	-14.2282	11.5746
Q9I6J2	PAO1(PHIKZ)	spuC	Putrescine--pyruvate aminotransferase	PA0299	PAO1	NP_248990.1 WP_003084297.1	9.92	-16.1118	23.8585
Q9ZFK4	PAO1(PHIKZ)	kdsA	2-dehydro-3-deoxyphosphooctonate aldolase	PA3636	PAO1	NP_252326.1 WP_003092365.1	9.45	-6.99394	35.8706
G3XD74	PAO1(PHIKZ)	dacC	Serine-type D-Ala-D-Ala carboxypeptidase	PA3999	PAO1	NP_252688.1 WP_003093182.1	10.08	-17.3973	7.92009
O50177	PAO1(PHIKZ)	astE	Succinylglutamate desuccinylase	PA0901	PAO1	NP_249592.1 WP_003112605.1	9.11	-28.7165	-1.91843
O82853	PAO1(PHIKZ)	frr	Ribosome-recycling factor	PA3653	PAO1	NP_252343.1 WP_003092390.1	9.86	3.56637	-40.666
P15276	PAO1(PHIKZ)	algP	Transcriptional regulatory protein AlgP	PA5253	PAO1	NP_253940.1 WP_003115263.1	10.41	51.3413	-8.85991
P32722	PAO1(PHIKZ)	oprD	Porin D	PA0958	PAO1	NP_249649.1 WP_003112576.1	10.08	20.7384	-20.8799
P48247	PAO1(PHIKZ)	hemL	Glutamate-1-semialdehyde 2,1-aminomutase	PA3977	PAO1	NP_252666.1 WP_003093150.1	9.85	8.43001	0.47332
P77915	PAO1(PHIKZ)	hemN	Oxygen-independent coproporphyrinogen III oxidase	PA1546	PAO1	NP_250237.1 WP_003087267.1	9.31	-12.3749	32.5119
Q51363	PAO1(PHIKZ)	nadB	L-aspartate oxidase	PA0761	PAO1	NP_249452.1 WP_003114182.1	9.26	-22.3928	27.5732
Q51385	PAO1(PHIKZ)	rlmN	Dual-specificity RNA methyltransferase RlmN	PA3806	PAO1	NP_252495.1 WP_003092809.1	9.56	8.67012	-6.151
Q51567	PAO1(PHIKZ)	sucD	Succinate--CoA ligase [ADP-forming] subunit alpha	PA1589	PAO1	NP_250280.1 WP_003087428.1	10.94	-6.86252	31.6801
Q9HT06	PAO1(PHIKZ)	yidC	Membrane protein insertase YidC	PA5568	PAO1	NP_254255.1 WP_003114648.1	9.87	14.9334	21.5971
Q9HTM3	PAO1(PHIKZ)	PA5335	Uncharacterized protein	PA5335	PAO1	NP_254022.1 WP_003098315.1	9.62	-9.44716	35.2304
Q9HTN4	PAO1(PHIKZ)	coaC	Coenzyme A biosynthesis bifunctional protein CoaBC	PA5320	PAO1	NP_254007.1 WP_003114358.1	9.61	3.33198	37.6407
Q9HUB1	PAO1(PHIKZ)	mcpK	Methyl-accepting chemotaxis protein McpK	PA5072	PAO1	NP_253759.1 WP_003115040.1	8.38	4.04775	21.7308
Q9HUE4	PAO1(PHIKZ)	metY	Homocysteine synthase	PA5025	PAO1	NP_253712.1 WP_003114564.1	9.14	14.3701	40.3128
Q9HUJ2	PAO1(PHIKZ)	thiC	Phosphomethylpyrimidine synthase	PA4973	PAO1	NP_253660.1 WP_003095696.1	9.07	-0.29222	22.4867
Q9HUM3	PAO1(PHIKZ)	hflC	Protein HflC	PA4941	PAO1	NP_253628.1 WP_003106429.1	10.06	55.3583	-0.11334
Q9HVC0	PAO1(PHIKZ)	PA4675	Probable TonB-dependent receptor	PA4675	PAO1	NP_253364.1 WP_003113525.1	9.08	15.8737	-22.003
Q9HVC5	PAO1(PHIKZ)	prs	Ribose-phosphate pyrophosphokinase	PA4670	PAO1	NP_253359.1 WP_003099281.1	10.59	24.3518	11.6955
Q9HVK1	PAO1(PHIKZ)	PA4583	Uncharacterized protein	PA4583	PAO1	NP_253273.1 WP_003112811.1	8.97	46.6252	22.9377
Q9HVL8	PAO1(PHIKZ)	obg	GTPase Obg	PA4566	PAO1	NP_253256.1 WP_003094758.1	10.04	1.40721	-2.44168
Q9HVZ2	PAO1(PHIKZ)	PA4423	Uncharacterized protein	PA4423	PAO1	NP_253113.1 WP_003103096.1	9.05	9.47028	18.1341
Q9HW26	PAO1(PHIKZ)	pncB2	Nicotinate phosphoribosyltransferase 2	PA4376	PAO1	NP_253066.1 WP_003102657.1	9.16	-10.5417	34.8569
Q9HW30	PAO1(PHIKZ)	PA4372	Peptidase_M75 domain-containing protein	PA4372	PAO1	NP_253062.1 WP_003102644.1	9.43	0.196	3.57853
Q9HW87	PAO1(PHIKZ)	purU1	Formyltetrahydrofolate deformylase	PA4314	PAO1	NP_253004.1 WP_003101174.1	9.99	-19.0773	29.1796
Q9HWF0	PAO1(PHIKZ)	rplF	50S ribosomal protein L6	PA4248	50S	NP_252938.1 WP_003093699.1	11.47	25.8649	-32.9935
Q9HWT7	PAO1(PHIKZ)	hpaB	4-hydroxyphenylacetate 3-monooxygenase oxygenase component	PA4091	PAO1	NP_252780.1 WP_003104533.1	8.74	12.1826	47.4938
Q9HWX2	PAO1(PHIKZ)	ribD	Riboflavin biosynthesis protein RibD	PA4056	PAO1	NP_252745.1 WP_003113051.1	8.89	-25.6343	20.758
Q9HX38	PAO1(PHIKZ)	PA3981	PhoH domain-containing protein	PA3981	PAO1	NP_252670.1 WP_003093159.1	9.32	15.7904	23.4713
Q9HX67	PAO1(PHIKZ)	PA3949	Uncharacterized protein	PA3949	PAO1	NP_252638.1 WP_003119225.1	8.78	2.10134	22.9961
Q9HXF8	PAO1(PHIKZ)	PA3848	Uncharacterized protein	PA3848	PAO1	NP_252537.1 WP_003111143.1	8.92	19.5028	30.2906
Q9HXS5	PAO1(PHIKZ)	PA3716	Uncharacterized protein	PA3716	PAO1	NP_252405.1 WP_003113839.1	9.54	-2.41455	2.37002
Q9HXZ5	PAO1(PHIKZ)	eno	Enolase	PA3635	PAO1	NP_252325.1 WP_003092364.1	9.93	-21.851	14.61
Q9HY54	PAO1(PHIKZ)	fruR	Fructose transport system repressor FruR	PA3563	PAO1	NP_252253.1 WP_003104372.1	9.75	14.4049	19.3637
Q9HYL2	PAO1(PHIKZ)	nosZ	Nitrous-oxide reductase	PA3392	PAO1	NP_252082.1 WP_003098686.1	8.67	-10.2719	37.3825
Q9HZ65	PAO1(PHIKZ)	mtnA	Methylthioribose-1-phosphate isomerase	PA3169	PAO1	NP_251859.1 WP_003091449.1	9.83	-21.9031	5.89723
Q9HZ78	PAO1(PHIKZ)	wbpG	LPS biosynthesis protein WbpG	PA3150	PAO1	NP_251840.1 WP_003119728.1	9.58	27.1938	-11.418
Q9HZM9	PAO1(PHIKZ)	rluC	Ribosomal large subunit pseudouridine synthase C	PA2975	PAO1	NP_251665.1 WP_003104143.1	9.61	58.1874	5.71992
Q9HZP7	PAO1(PHIKZ)	etfA	Electron transfer flavoprotein subunit alpha	PA2951	PAO1	NP_251641.1 WP_003091099.1	10.67	-11.347	13.0082
Q9I067	PAO1(PHIKZ)	PA2776	DAO domain-containing protein	PA2776	PAO1	NP_251466.1 WP_003114430.1	9.6	-21.5234	12.1689
Q9I0D5	PAO1(PHIKZ)	PA2707	AAA domain-containing protein	PA2707	PAO1	NP_251397.1 WP_003090571.1	9.34	16.9407	-6.46972
Q9I0J7	PAO1(PHIKZ)	nuoF	NADH-quinone oxidoreductase subunit F	PA2641	PAO1	NP_251331.1 WP_003097674.1	9.02	26.7471	27.2004
Q9I0M7	PAO1(PHIKZ)	cysG	Siroheme synthase	PA2611	PAO1	NP_251301.1 WP_003113366.1	9.05	-8.19265	20.9798
Q9I1C6	PAO1(PHIKZ)	PA2352	Probable glycerophosphoryl diester phosphodiesterase	PA2352	PAO1	NP_251042.1 WP_003115005.1	8.44	-39.3524	-4.84286
Q9I235	PAO1(PHIKZ)	kynU	Kynureninase	PA2080	PAO1	NP_250770.1 WP_003114854.1	9.39	-7.98248	20.2099
Q9I2S3	PAO1(PHIKZ)	fimL	Scaffold protein FimL	PA1822	PAO1	NP_250513.1 WP_003098159.1	9.01	30.2554	-13.0574
Q9I402	PAO1(PHIKZ)	PA1342	L-glutamate/L-aspartate-binding protein	PA1342	PAO1	NP_250033.1 WP_003082770.1	9.54	-12.8041	-18.5067
Q9I4S9	PAO1(PHIKZ)	dinG	ATP-dependent DNA helicase DinG	PA1045	PAO1	NP_249736.1 WP_003112522.1	8.96	22.7473	-15.6903
Q9I541	PAO1(PHIKZ)	rimO	Ribosomal protein S12 methylthiotransferase RimO	PA0916	PAO1	NP_249607.1 WP_003086001.1	9.62	0.40409	-2.22326
Q9I663	PAO1(PHIKZ)	dbpA	RNA helicase DbpA	PA0455	PAO1	NP_249146.1 WP_003113273.1	9.17	-1.60965	-5.76084
Q9XCX8	PAO1(PHIKZ)	era	GTPase Era	PA0771	PAO1	NP_249462.1 WP_003085566.1	9.59	-12.8299	-14.4366
G3XD20	PAO1(PHIKZ)	mucD	Periplasmic serine endoprotease DegP-like	PA0766	PAO1	NP_249457.1 WP_003114183.1	9.36	3.29235	-23.5247
G3XD61	PAO1(PHIKZ)	wbpI	UDP-2,3-diacetamido-2,3-dideoxy-D-glucuronate 2-epimerase	PA3148	PAO1	NP_251838.1 WP_003113418.1	10.03	18.0908	12.9321
G3XDA5	PAO1(PHIKZ)	oprE	Anaerobically-induced outer membrane porin OprE	PA0291	PAO1	NP_248982.1 WP_003084265.1	10.2	31.3638	-17.2587
O86428	PAO1(PHIKZ)	ilvE	Branched-chain-amino-acid aminotransferase	PA5013	PAO1	NP_253700.1 WP_003095783.1	10.49	11.7204	38.9533
P28812	PAO1(PHIKZ)	PA3568	Uncharacterized protein PA3568	PA3568	PAO1	NP_252258.1 WP_003104354.1	8.6	-22.9586	24.4226
P31961	PAO1(PHIKZ)	edd	Phosphogluconate dehydratase	PA3194	PAO1	NP_251884.1 WP_003091478.1	8.99	-9.61517	33.5082
P33642	PAO1(PHIKZ)	thiO	Glycine oxidase	PA4548	PAO1	NP_253238.1 WP_010895678.1	9.36	-20.8251	-1.51436
P38103	PAO1(PHIKZ)	dapB	4-hydroxy-tetrahydrodipicolinate reductase	PA4759	PAO1	NP_253447.1 WP_003095210.1	10.38	-6.51986	23.9038
P72154	PAO1(PHIKZ)	truB	tRNA pseudouridine synthase B	PA4742	PAO1	NP_253430.1 WP_003100522.1	9.75	22.8709	-3.08946
Q9HU22	PAO1(PHIKZ)	rmlA	Glucose-1-phosphate thymidylyltransferase	PA5163	PAO1	NP_253850.1 WP_003105518.1	9.87	-13.0139	26.1069
Q9HU23	PAO1(PHIKZ)	rmlD	dTDP-4-dehydrorhamnose reductase	PA5162	PAO1	NP_253849.1 WP_003112614.1	9.69	-17.3027	40.955
Q9HU48	PAO1(PHIKZ)	PA5136	Uncharacterized protein	PA5136	PAO1	NP_253823.1 WP_010895696.1	8.85	9.21263	-0.33718
Q9HU73	PAO1(PHIKZ)	fbp	Fructose-1,6-bisphosphatase class 1	PA5110	PAO1	NP_253797.1 WP_003095990.1	9.82	-10.8385	23.8803
Q9HUM1	PAO1(PHIKZ)	hflX	GTPase HflX	PA4943	PAO1	NP_253630.1 WP_003113930.1	9.48	34.9357	19.0136
Q9HUU1	PAO1(PHIKZ)	PA4872	Oxaloacetate decarboxylase	PA4872	PAO1	NP_253559.1 WP_003121125.1	9.36	-7.30122	35.2689
Q9HV44	PAO1(PHIKZ)	dnaJ	Chaperone protein DnaJ	PA4760	PAO1	NP_253448.1 WP_003095211.1	9.15	13.2366	27.58
Q9HVB1	PAO1(PHIKZ)	PA4684	Uncharacterized protein	PA4684	PAO1	NP_253373.1 WP_003095037.1	9.54	21.3236	7.89664
Q9HVC4	PAO1(PHIKZ)	rplY	50S ribosomal protein L25	PA4671	50S	NP_253360.1 WP_003099279.1	10.93	28.1074	-33.416
Q9HVJ7	PAO1(PHIKZ)	gdhA	Glutamate dehydrogenase	PA4588	PAO1	NP_253278.1 WP_003094817.1	8.8	19.8445	43.9008
Q9HVL9	PAO1(PHIKZ)	proB	Glutamate 5-kinase	PA4565	PAO1	NP_253255.1 WP_003094756.1	9.73	9.01113	2.38541
Q9HWC7	PAO1(PHIKZ)	rplJ	50S ribosomal protein L10	PA4272	50S	NP_252962.1 WP_003093748.1	11.23	26.0425	-35.6266
Q9HWE5	PAO1(PHIKZ)	rplN	50S ribosomal protein L14	PA4253	50S	NP_252943.1 WP_003093714.1	11.5	24.7085	-32.9571
Q9HWQ8	PAO1(PHIKZ)	hpcC	5-carboxy-2-hydroxymuconate semialdehyde dehydrogenase	PA4123	PAO1	NP_252812.1 WP_003110130.1	8.71	14.0238	40.4224
Q9HX89	PAO1(PHIKZ)	PA3924	Probable medium-chain acyl-CoA ligase	PA3924	PAO1	NP_252613.1 WP_003103012.1	8.94	-18.7577	30.7007
Q9HXH8	PAO1(PHIKZ)	queA	S-adenosylmethionine:tRNA ribosyltransferase-isomerase	PA3824	PAO1	NP_252513.1 WP_003113798.1	9.54	-2.39967	-6.13566
Q9HXH9	PAO1(PHIKZ)	tgt	Queuine tRNA-ribosyltransferase	PA3823	PAO1	NP_252512.1 WP_003100607.1	9.22	-22.7988	25.3647
Q9HXL8	PAO1(PHIKZ)	xseA	Exodeoxyribonuclease 7 large subunit	PA3777	PAO1	NP_252466.1 WP_003113813.1	8.99	9.21887	31.3099
Q9HY65	PAO1(PHIKZ)	arnB	UDP-4-amino-4-deoxy-L-arabinose--oxoglutarate aminotransferase	PA3552	PAO1	NP_252242.1 WP_003112882.1	9.4	-18.8116	14.538
Q9HYK7	PAO1(PHIKZ)	fpr	Ferredoxin--NADP(+) reductase	PA3397	PAO1	NP_252087.1 WP_003091832.1	10.04	-22.8118	-2.75483
Q9HYU3	PAO1(PHIKZ)	fadD2	Long-chain-fatty-acid--CoA ligase	PA3300	PAO1	NP_251990.1 WP_003091644.1	8.51	-13.9554	11.8071
Q9HYX8	PAO1(PHIKZ)	PA3262	Peptidyl-prolyl cis-trans isomerase	PA3262	PAO1	NP_251952.1 WP_003091600.1	10.21	5.00955	6.27327
Q9HZ68	PAO1(PHIKZ)	hisC2	Histidinol-phosphate aminotransferase 2	PA3165	PAO1	NP_251855.1 WP_003115433.1	9.15	8.17366	3.8937
Q9HZ76	PAO1(PHIKZ)	wbpE	UDP-2-acetamido-2-deoxy-3-oxo-D-glucuronate aminotransferase	PA3155	PAO1	NP_251845.1 WP_003113425.1	9.97	8.36751	1.20965
Q9HZP6	PAO1(PHIKZ)	etfB	Electron transfer flavoprotein subunit beta	PA2952	PAO1	NP_251642.1 WP_003091107.1	10.65	-19.776	4.07278
Q9I015	PAO1(PHIKZ)	PA2828	Probable aminotransferase	PA2828	PAO1	NP_251518.1 WP_003090913.1	9.71	-14.6223	25.52
Q9I047	PAO1(PHIKZ)	tal	Transaldolase	PA2796	PAO1	NP_251486.1 WP_003090868.1	9.78	-11.3013	13.215
Q9I0H8	PAO1(PHIKZ)	PA2660	Uncharacterized protein	PA2660	PAO1	NP_251350.1 WP_003113385.1	9.08	53.3709	15.8692
Q9I1M2	PAO1(PHIKZ)	bkdA1	2-oxoisovalerate dehydrogenase subunit alpha	PA2247	PAO1	NP_250937.1 WP_003111886.1	9.57	31.3943	18.2194
Q9I2H8	PAO1(PHIKZ)	PA1926	YcaO domain-containing protein	PA1926	PAO1	NP_250616.1 WP_003121999.1	9.03	24.8244	-15.7758
Q9I2R2	PAO1(PHIKZ)	PA1833	Probable oxidoreductase	PA1833	PAO1	NP_250524.1 WP_003087998.1	9.53	-19.59	7.39219
Q9I2Y7	PAO1(PHIKZ)	PA1750	Phospho-2-dehydro-3-deoxyheptonate aldolase	PA1750	PAO1	NP_250441.1 WP_003109525.1	9.86	-20.0126	20.1013
Q9I300	PAO1(PHIKZ)	PA1737	3-hydroxyacyl-CoA dehydrogenase	PA1737	PAO1	NP_250428.1 WP_003100703.1	8.53	8.69222	40.0793
Q9I382	PAO1(PHIKZ)	selU	tRNA 2-selenouridine synthase	PA1643	PAO1	NP_250334.1 WP_003087548.1	9.23	-10.2982	24.2149
Q9I3A8	PAO1(PHIKZ)	gpsA	Glycerol-3-phosphate dehydrogenase [NAD(P)+]	PA1614	PAO1	NP_250305.1 WP_003109958.1	9.49	-5.29549	11.3534
Q9I4G3	PAO1(PHIKZ)	napA	Periplasmic nitrate reductase	PA1174	PAO1	NP_249865.1 WP_010895543.1	8.49	-19.2586	31.1845
Q9I4W0	PAO1(PHIKZ)	purC	Phosphoribosylaminoimidazole-succinocarboxamide synthase	PA1013	PAO1	NP_249704.1 WP_003108622.1	9.92	2.14784	-4.87712
Q9I513	PAO1(PHIKZ)	purM	Phosphoribosylformylglycinamidine cyclo-ligase	PA0945	PAO1	NP_249636.1 WP_003112583.1	9.65	9.65162	-5.86049
Q9I525	PAO1(PHIKZ)	rlmD	23S rRNA (uracil(1939)-C(5))-methyltransferase RlmD	PA0933	PAO1	NP_249624.1 WP_003102417.1	9.07	-0.28759	21.5026
Q9I6B4	PAO1(PHIKZ)	thiG	Thiazole synthase	PA0381	PAO1	NP_249072.1 WP_003084517.1	9.43	-15.193	17.2032
G3XD13	PAO1(PHIKZ)	PA0902	Beta_elim_lyase domain-containing protein	PA0902	PAO1	NP_249593.1 WP_003112603.1	9.52	-7.27293	35.0618
P11724	PAO1(PHIKZ)	argF	Ornithine carbamoyltransferase anabolic	PA3537	PAO1	NP_252227.1 WP_003092090.1	9.57	-18.5338	24.1895
P13982	PAO1(PHIKZ)	arcC	Carbamate kinase	PA5173	PAO1	NP_253860.1 WP_003100033.1	9.36	3.70084	-19.053
P33641	PAO1(PHIKZ)	bamD	Outer membrane protein assembly factor BamD	PA4545	PAO1	NP_253235.1 WP_003102590.1	9.33	16.312	27.1049
P42807	PAO1(PHIKZ)	hemA	Glutamyl-tRNA reductase	PA4666	PAO1	NP_253355.1 WP_003095001.1	9.34	22.5309	-2.45618
P42810	PAO1(PHIKZ)	PA4667	TPR repeat-containing protein PA4667	PA4667	PAO1	NP_253356.1 WP_004352693.1	8.8	3.37873	24.2675
Q51465	PAO1(PHIKZ)	fliM	Flagellar motor switch protein FliM	PA1443	PAO1	NP_250134.1 WP_003083045.1	9.16	27.735	-14.4543
Q51551	PAO1(PHIKZ)	pyrC	Dihydroorotase-like protein	PA0401	PAO1	NP_249092.1 WP_003114891.1	9.42	37.3867	31.5708
Q59643	PAO1(PHIKZ)	hemB	Delta-aminolevulinic acid dehydratase	PA5243	PAO1	NP_253930.1 WP_003096352.1	10.27	25.8478	37.1004
Q9HT07	PAO1(PHIKZ)	mnmE	tRNA modification GTPase MnmE	PA5567	PAO1	NP_254254.1 WP_003100248.1	9.23	-20.6295	15.0409
Q9HTC6	PAO1(PHIKZ)	PA5440	Probable peptidase	PA5440	PAO1	NP_254127.1 WP_003105560.1	8.91	-22.93	26.4375
Q9HTQ2	PAO1(PHIKZ)	dadX	Alanine racemase catabolic	PA5302	PAO1	NP_253989.1 WP_003114351.1	9.39	-31.9473	18.5916
Q9HU43	PAO1(PHIKZ)	hisA P	1-(5-phosphoribosyl)-5-[(5-phosphoribosylamino)methylideneamino] imidazole-4-carboxamide isomerase	PA5141	PAO1	NP_253828.1 WP_003106336.1	9.31	0.00571	-8.07589
Q9HUA7	PAO1(PHIKZ)	PA5076	Probable binding protein component of ABC transporter	PA5076	PAO1	NP_253763.1 WP_003095910.1	9.69	-18.4282	19.8367
Q9HUW8	PAO1(PHIKZ)	PA4842	Uncharacterized protein	PA4842	PAO1	NP_253529.1 WP_003106226.1	9.42	1.61903	23.8805
Q9HVL6	PAO1(PHIKZ)	rplU	50S ribosomal protein L21	PA4568	50S	NP_253258.1 WP_003094761.1	11.59	24.4125	-32.8357
Q9HVV7	PAO1(PHIKZ)	lptA	Lipopolysaccharide export system protein LptA	PA4460	PAO1	NP_253150.1 WP_003120916.1	9.57	-1.66935	-30.0499
Q9HVW0	PAO1(PHIKZ)	kdsD	Arabinose 5-phosphate isomerase KdsD	PA4457	PAO1	NP_253147.1 WP_003134758.1	9.6	-22.9309	27.4596
Q9HWF2	PAO1(PHIKZ)	rpsE	30S ribosomal protein S5	PA4246	30S	NP_252936.1 WP_003093697.1	11.2	55.6924	-2.79767
Q9HWG3	PAO1(PHIKZ)	pchD	Pyochelin synthase PchD	PA4228	PAO1	NP_252918.1 WP_003114688.1	8.7	-43.9246	3.30404
Q9HWJ1	PAO1(PHIKZ)	pqsL	Probable FAD-dependent monooxygenase	PA4190	PAO1	NP_252879.1 WP_003101379.1	8.65	50.6754	23.9485
Q9HX25	PAO1(PHIKZ)	lipA	Lipoyl synthase	PA3996	PAO1	NP_252685.1 WP_003119196.1	8.88	-6.80649	-30.051
Q9HXB7	PAO1(PHIKZ)	PA3896	Probable 2-hydroxyacid dehydrogenase	PA3896	PAO1	NP_252585.1 WP_003104226.1	8.67	-48.1581	-8.99421
Q9HXY0	PAO1(PHIKZ)	PA3659	Probable aminotransferase	PA3659	PAO1	NP_252349.1 WP_003092403.1	9.51	-7.31234	20.1628
Q9HY12	PAO1(PHIKZ)	PA3614	Uncharacterized protein	PA3614	PAO1	NP_252304.1 WP_003113875.1	9	20.1056	19.2942
Q9HY24	PAO1(PHIKZ)	PA3602	Glu_synthase domain-containing protein	PA3602	PAO1	NP_252292.1 WP_003092223.1	8.8	8.68385	39.9773
Q9HY50	PAO1(PHIKZ)	PA3567	Zinc-type alcohol dehydrogenase-like protein	PA3567	PAO1	NP_252257.1 WP_003104356.1	9.11	-7.91758	16.4425
Q9HZ66	PAO1(PHIKZ)	serC	Phosphoserine aminotransferase	PA3167	PAO1	NP_251857.1 WP_003106701.1	9.58	-20.8391	6.51351
Q9HZL1	PAO1(PHIKZ)	nqrF	Na(+)-translocating NADH-quinone reductase subunit F	PA2994	PAO1	NP_251684.1 WP_003113984.1	9.39	-7.07548	28.6848
Q9I031	PAO1(PHIKZ)	PA2812	Probable ATP-binding component of ABC transporter	PA2812	PAO1	NP_251502.1 WP_003090885.1	8.99	2.5006	-21.9085
Q9I0D3	PAO1(PHIKZ)	cysK	Cysteine synthase	PA2709	PAO1	NP_251399.1 WP_003090573.1	9.57	-29.756	15.09
Q9I1I4 Q51485	PAO1(PHIKZ)	oprB	Porin B	PA2291 PA3186	PAO1	0	9.02
Q9I291	PAO1(PHIKZ)	galU	UTP--glucose-1-phosphate uridylyltransferase	PA2023	PAO1	NP_250713.1 WP_003088639.1	9.38	-7.61774	-22.6643
Q9I296	PAO1(PHIKZ)	liuA	Putative isovaleryl-CoA dehydrogenase	PA2015	PAO1	NP_250705.1 WP_003100385.1	9.34	9.75042	37.712
Q9I2B2	PAO1(PHIKZ)	PA1997	Probable AMP-binding enzyme	PA1997	PAO1	NP_250687.1 WP_003113499.1	8.47	-27.9569	18.0773
Q9I2F8	PAO1(PHIKZ)	rbsB	D-ribose/D-allose-binding protein	PA1946	PAO1	NP_250636.1 WP_003113485.1	8.44	-18.9987	-19.3861
Q9I2U6	PAO1(PHIKZ)	folD	Bifunctional protein FolD	PA1796	PAO1	NP_250487.1 WP_003087898.1	10	5.88146	16.5521
Q9I2X0	PAO1(PHIKZ)	PA1769	Putative phosphoenolpyruvate synthase regulatory protein	PA1769	PAO1	NP_250460.1 WP_003120310.1	9.28	-22.1049	0.14252
Q9I311	PAO1(PHIKZ)	bglX	Periplasmic beta-glucosidase	PA1726	PAO1	NP_250417.1 WP_003113557.1	8.33	-9.66376	38.724
Q9I3F6	PAO1(PHIKZ)	aer	Methyl-accepting chemotaxis protein Aer	PA1561	PAO1	NP_250252.1 WP_003087330.1	9.05	22.3762	24.9213
Q9I407	PAO1(PHIKZ)	ansB	Glutaminase-asparaginase	PA1337	PAO1	NP_250028.1 WP_003104093.1	9.63	-23.0638	31.2084
Q9I418	PAO1(PHIKZ)	ilvA2	L-threonine dehydratase	PA1326	PAO1	NP_250017.1 WP_003082739.1	8.38	-37.03	31.7418
Q9I526	PAO1(PHIKZ)	cysM	Cysteine synthase B	PA0932	PAO1	NP_249623.1 WP_003102419.1	9.47	-28.5046	18.2546
Q9I5G7	PAO1(PHIKZ)	lepB	Signal peptidase I	PA0768	PAO1	NP_249459.1 WP_003101969.1	9.39	-15.1111	15.4482
Q9I5T5	PAO1(PHIKZ)	potA	Spermidine/putrescine import ATP-binding protein PotA	PA0603	PAO1	NP_249294.1 WP_003085109.1	9.43	52.5191	15.9989
Q9I5V0	PAO1(PHIKZ)	PA0587	UPF0229 protein PA0587	PA0587	PAO1	NP_249278.1 WP_003099579.1	8.97	-1.79035	5.07651
Q9I680	PAO1(PHIKZ)	codA	Cytosine deaminase	PA0437	PAO1	NP_249128.1 WP_003084657.1	9.39	22.9604	35.7229
Q9I6X0	PAO1(PHIKZ)	opdC	Histidine porin OpdC	PA0162	PAO1	NP_248852.1 WP_003112647.1	9.42	17.4318	-18.9479
Q9I754	PAO1(PHIKZ)	PA0078	OmpA-like domain-containing protein	PA0078	PAO1	NP_248768.1 WP_003115051.1	8.83	3.08302	23.7235
Q9I758	PAO1(PHIKZ)	ppkA	Non-specific serine/threonine protein kinase	PA0074	PAO1	NP_248764.1 WP_003147051.1	8.53	22.2356	-20.5921
G3XCU6	PAO1(PHIKZ)	cysB	Transcriptional regulator CysB	PA1754	PAO1	NP_250445.1 WP_003087775.1	9.74	31.1949	24.1252
G3XD28	PAO1(PHIKZ)	pilM	Type IV pilus inner membrane component PilM	PA5044	PAO1	NP_253731.1 WP_003110888.1	9.47	23.0839	1.21122
G3XD47	PAO1(PHIKZ)	aotJ	L-arginine-binding protein	PA0888	PAO1	NP_249579.1 WP_003085932.1	9.63	-2.59192	-29.8495
G3XD76	PAO1(PHIKZ)	dapD	2,3,4,5-tetrahydropyridine-2,6-dicarboxylate N-succinyltransferase	PA3666	PAO1	NP_252356.1 WP_003113860.1	10.19	10.4769	38.6458
O87016	PAO1(PHIKZ)	truA	tRNA pseudouridine synthase A	PA3114	PAO1	NP_251804.1 WP_003091390.1	9.03	-21.6143	14.5228
P20577	PAO1(PHIKZ)	trpC	Indole-3-glycerol phosphate synthase	PA0651	PAO1	NP_249342.1 WP_003113174.1	9.25	12.4126	-12.0089
P21175	PAO1(PHIKZ)	braC	Leucine- isoleucine- valine- threonine- and alanine-binding protein	PA1074	PAO1	NP_249765.1 WP_003082136.1	9.21	-29.0964	-2.63661
P24559	PAO1(PHIKZ)	pilT	Type IV pilus retractation ATPase PilT	PA0395	PAO1	NP_249086.1 WP_003084552.1	9	26.1349	29.7009
P34002	PAO1(PHIKZ)	aroB	3-dehydroquinate synthase	PA5038	PAO1	NP_253725.1 WP_003114574.1	9.25	-10.5121	24.261
P43898	PAO1(PHIKZ)	hemF	Oxygen-dependent coproporphyrinogen-III oxidase	PA0024	PAO1	NP_248714.1 WP_003097311.1	9.22	-30.716	17.2154
P52477	PAO1(PHIKZ)	mexA	Multidrug resistance protein MexA	PA0425	PAO1	NP_249116.1 WP_003118819.1	10.07	6.99569	9.59424
P72170	PAO1(PHIKZ)	pyrC	Dihydroorotase	PA3527	PAO1	NP_252217.1 WP_003112889.1	8.82	-25.6837	12.5503
Q9HT68	PAO1(PHIKZ)	PA5505	Probable TonB-dependent receptor	PA5505	PAO1	NP_254192.1 WP_003099728.1	8.56	-2.93279	-36.6781
Q9HT70	PAO1(PHIKZ)	metN2	Methionine import ATP-binding protein MetN 2	PA5503	PAO1	NP_254190.1 WP_003097002.1	9.1	-3.41225	3.6209
Q9HTL3	PAO1(PHIKZ)	recG	ATP-dependent DNA helicase RecG	PA5345	PAO1	NP_254032.1 WP_003096624.1	8.76	18.3271	0.76772
Q9HTP5	PAO1(PHIKZ)	PA5309	Probable oxidoreductase	PA5309	PAO1	NP_253996.1 WP_003114353.1	8.95	-21.4518	7.08751
Q9HTW9	PAO1(PHIKZ)	PA5221	Probable FAD-dependent monooxygenase	PA5221	PAO1	NP_253908.1 WP_003115267.1	8.82	-21.6046	12.026
Q9HUF5	PAO1(PHIKZ)	waaC	Heptosyltransferase I	PA5011	PAO1	NP_253698.1 WP_003095779.1	9	2.84331	-3.08616
Q9HUF6	PAO1(PHIKZ)	waaG	UDP-glucose:(Heptosyl) LPS alpha 1,3-glucosyltransferase WaaG	PA5010	PAO1	NP_253697.1 WP_003114554.1	9.3	-18.5395	12.2041
Q9HUG5	PAO1(PHIKZ)	wapR	Alpha-1,3-rhamnosyltransferase WapR	PA5000	PAO1	NP_253687.1 WP_003114547.1	9.07	18.8229	-9.43991
Q9HUK4	PAO1(PHIKZ)	PA4961	Uncharacterized protein	PA4961	PAO1	NP_253648.1 WP_003102052.1	9.16	13.4485	27.5202
Q9HUM2	PAO1(PHIKZ)	hflK	Protein HflK	PA4942	PAO1	NP_253629.1 WP_003106427.1	9.06	53.5672	-9.10975
Q9HUM5	PAO1(PHIKZ)	hisZ	ATP phosphoribosyltransferase regulatory subunit	PA4939	PAO1	NP_253626.1 WP_003095644.1	9.29	21.6884	27.2521
Q9HV34	PAO1(PHIKZ)	speE2	Polyamine aminopropyltransferase 2	PA4774	PAO1	NP_253462.1 WP_003121084.1	9.69	-37.3672	40.1081
Q9HV69	PAO1(PHIKZ)	panC	Pantothenate synthetase	PA4730	PAO1	NP_253418.1 WP_003109313.1	9.46	-17.828	10.974
Q9HVL5	PAO1(PHIKZ)	ispB	Octaprenyl-diphosphate synthase	PA4569	PAO1	NP_253259.1 WP_003094763.1	9.91	15.636	-3.36964
Q9HVM3	PAO1(PHIKZ)	ribF	Riboflavin biosynthesis protein	PA4561	PAO1	NP_253251.1 WP_003102619.1	9.42	-20.7779	-2.11213
Q9HVM7	PAO1(PHIKZ)	ispH	4-hydroxy-3-methylbut-2-enyl diphosphate reductase	PA4557	PAO1	NP_253247.1 WP_003112824.1	9.15	-14.731	-9.04704
Q9HVN9	PAO1(PHIKZ)	ndh	NADH dehydrogenase	PA4538	PAO1	NP_253228.1 WP_003112837.1	9.06	24.9748	-17.3304
Q9HVS5	PAO1(PHIKZ)	PA4496	Probable binding protein component of ABC transporter	PA4496	PAO1	NP_253186.1 WP_003112863.1	8.28	-46.1406	0.2907
Q9HVU7	PAO1(PHIKZ)	PA4474	Uncharacterized protein	PA4474	PAO1	NP_253164.1 WP_003098866.1	8.98	-8.31503	20.9773
Q9HVZ5	PAO1(PHIKZ)	rsmH	Ribosomal RNA small subunit methyltransferase H	PA4420	PAO1	NP_253110.1 WP_003110151.1	9.37	4.09953	-5.96147
Q9HW04	PAO1(PHIKZ)	argJ	Arginine biosynthesis bifunctional protein ArgJ	PA4402	PAO1	NP_253092.1 WP_003110156.1	9.67	-10.7853	12.3367
Q9HWF1	PAO1(PHIKZ)	rplR	50S ribosomal protein L18	PA4247	50S	NP_252937.1 WP_003093698.1	11.61	20.1948	-34.3313
Q9HWW0	PAO1(PHIKZ)	PA4068	Probable epimerase	PA4068	PAO1	NP_252757.1 WP_003093339.1	8.95	-8.18589	18.9683
Q9HX05 Q9I2C4	PAO1(PHIKZ)	PA4022	NAD+ dependent aldehyde dehydro	0	PAO1	0	9.25
Q9HX32	PAO1(PHIKZ)	lptE	LPS-assembly lipoprotein LptE	PA3988	PAO1	NP_252677.1 WP_003100322.1	9.8	7.95509	3.05316
Q9HXJ7	PAO1(PHIKZ)	bamB	Outer membrane protein assembly factor BamB	PA3800	PAO1	NP_252489.1 WP_003092789.1	9.5	23.5734	16.5448
Q9HXT7	PAO1(PHIKZ)	wspE	Histidine kinase	PA3704	PAO1	NP_252393.1 WP_003103736.1	8.27	62.7725	-7.44308
Q9HXV4	PAO1(PHIKZ)	adk	Adenylate kinase	PA3686	PAO1	NP_252376.1 WP_003092485.1	9.01	-2.7009	-29.8039
Q9HY19	PAO1(PHIKZ)	potA2	Spermidine/putrescine import ATP-binding protein PotA 2	PA3607	PAO1	NP_252297.1 WP_003119359.1	9.17	21.2416	8.68831
Q9HYF1	PAO1(PHIKZ)	PA3455	Polyphosphate:AMP phosphotransferase	PA3455	PAO1	NP_252145.1 WP_003091935.1	8.54	-3.18953	2.84917
Q9HYY4	PAO1(PHIKZ)	PA3256	Probable oxidoreductase	PA3256	PAO1	NP_251946.1 WP_003114796.1	8.94	-15.7464	14.6912
Q9HZ15	PAO1(PHIKZ)	PA3225	Probable transcriptional regulator	PA3225	PAO1	NP_251915.1 WP_003091534.1	9.12	46.5852	1.41933
Q9HZA3	PAO1(PHIKZ)	leuC	3-isopropylmalate dehydratase large subunit	PA3121	PAO1	NP_251811.1 WP_003091399.1	9.04	-7.4883	3.24596
Q9HZF8	PAO1(PHIKZ)	pyrD	Dihydroorotate dehydrogenase (quinone)	PA3050	PAO1	NP_251740.1 WP_003103236.1	9.52	-5.12907	20.3648
Q9HZJ3	PAO1(PHIKZ)	fadA	3-ketoacyl-CoA thiolase	PA3013	PAO1	NP_251703.1 WP_003113978.1	9.54	13.1576	37.1804
Q9I083	PAO1(PHIKZ)	PA2760	Probable outer membrane protein	PA2760	PAO1	NP_251450.1 WP_003099122.1	10.04	31.4839	-16.6918
Q9I0P5	PAO1(PHIKZ)	PA2592	Putrescine/agmatine-binding protein	PA2592	PAO1	NP_251282.1 WP_003090368.1	8.79	-19.0684	-1.52444
Q9I119	PAO1(PHIKZ)	PA2463	POTRA domain-containing protein	PA2463	PAO1	NP_251153.1 WP_003115686.1	8.7	12.9592	-27.9179
Q9I1H3	PAO1(PHIKZ)	ambE	AMB antimetabolite synthase AmbE	PA2302	PAO1	NP_250992.1 WP_010895606.1	8.07	34.3436	49.0524
Q9I2R3	PAO1(PHIKZ)	PA1832	Probable protease	PA1832	PAO1	NP_250523.1 WP_003087997.1	9.18	41.7886	5.41981
Q9I2Y1	PAO1(PHIKZ)	pabB	Aminodeoxychorismate synthase	PA1758	PAO1	NP_250449.1 WP_009314634.1	8.79	-4.3007	16.6144
Q9I3L8	PAO1(PHIKZ)	PA1494	Uncharacterized protein	PA1494	PAO1	NP_250185.1 WP_003114297.1	9.13	5.75778	12.1821
Q9I451	PAO1(PHIKZ)	PA1293	Str_synth domain-containing protein	PA1293	PAO1	NP_249984.1 WP_003112360.1	9.2	-13.5902	19.2008
Q9I456	PAO1(PHIKZ)	PA1288	Probable outer membrane protein	PA1288	PAO1	NP_249979.1 WP_003082638.1	9.44	38.3478	-17.7581
Q9I4E6	PAO1(PHIKZ)	ttcA	tRNA-cytidine(32) 2-sulfurtransferase	PA1192	PAO1	NP_249883.1 WP_003082462.1	9.31	31.7838	-17.4501
Q9I5I2	PAO1(PHIKZ)	PA0747	Probable aldehyde dehydrogenase	PA0747	PAO1	NP_249438.1 WP_003114170.1	8.68	20.6276	39.6615
Q9I5U1	PAO1(PHIKZ)	amgK	N-acetylmuramate/N-acetylglucosamine kinase	PA0596	PAO1	NP_249287.1 WP_003113208.1	9.19	-25.1758	-11.4283
Q9I611	PAO1(PHIKZ)	PA0507	Probable acyl-CoA dehydrogenase	PA0507	PAO1	NP_249198.1 WP_003103343.1	8.54	-10.1538	36.7181
Q9I649	PAO1(PHIKZ)	PA0469	Uncharacterized protein	PA0469	PAO1	NP_249160.1 WP_003099950.1	9.42	-14.699	28.4079
Q9I671	PAO1(PHIKZ)	gcdH	Glutaryl-CoA dehydrogenase	PA0447	PAO1	NP_249138.1 WP_003084682.1	9.7	-10.5836	27.3518
Q9I687	PAO1(PHIKZ)	metF	Methylenetetrahydrofolate reductase	PA0430	PAO1	NP_249121.1 WP_003118821.1	9.32	-22.5174	25.3475
Q9I6C8	PAO1(PHIKZ)	calB	Probable coniferyl aldehyde dehydrogenase	PA0366	PAO1	NP_249057.1 WP_003102868.1	8.77	63.496	-7.73141
Q9I7A9	PAO1(PHIKZ)	rsmB	Ribosomal RNA small subunit methyltransferase B	PA0017	PAO1	NP_248707.1 WP_003114643.1	8.71	-3.54417	23.7069
Q9I7C3	PAO1(PHIKZ)	recF	DNA replication and repair protein RecF	PA0003	PAO1	NP_064723.1 WP_003097265.1	8.58	16.3308	-21.7205
Q9KGU6	PAO1(PHIKZ)	dxr	1-deoxy-D-xylulose 5-phosphate reductoisomerase	PA3650	PAO1	NP_252340.1 WP_003113864.1	8.94	-7.75923	20.9935
Q9Z9H0	PAO1(PHIKZ)	glnD	Bifunctional uridylyltransferase/uridylyl-removing enzyme	PA3658	PAO1	NP_252348.1 WP_003113862.1	8.55	19.0713	1.16352
G3XCY2	PAO1(PHIKZ)	wzz	O-antigen chain length regulator	PA3160	PAO1	NP_251850.1 WP_003113430.1	9.09	33.454	6.39783
G3XDA2	PAO1(PHIKZ)	fabF1	3-oxoacyl-[acyl-carrier-protein] synthase 2	PA2965	PAO1	NP_251655.1 WP_003104132.1	10.24	-8.4087	26.9778
G3XDB0	PAO1(PHIKZ)	crc	Exodeoxyribonuclease III	PA5332	PAO1	NP_254019.1 WP_003098313.1	9.81	-4.32105	22.2234
O30506	PAO1(PHIKZ)	aotP	Arginine/ornithine transport ATP-binding protein AotP	PA0892	PAO1	NP_249583.1 WP_003085940.1	9.27	24.4385	20.5474
O82852	PAO1(PHIKZ)	pyrH	Uridylate kinase	PA3654	PAO1	NP_252344.1 WP_003092391.1	10	-6.57299	32.8567
P30819	PAO1(PHIKZ)	nadC	Nicotinate-nucleotide pyrophosphorylase [carboxylating]	PA4524	PAO1	NP_253214.1 WP_003104915.1	8.66	-26.2235	5.57182
P33640	PAO1(PHIKZ)	rluD	Ribosomal large subunit pseudouridine synthase D	PA4544	PAO1	NP_253234.1 WP_003094686.1	9.63	8.97665	2.26642
P38108	PAO1(PHIKZ)	mucB	Sigma factor AlgU regulatory protein MucB	PA0764	PAO1	NP_249455.1 WP_003101960.1	8.54	-22.4095	-54.3097
Q51366	PAO1(PHIKZ)	gmd	GDP-mannose 4,6-dehydratase	PA5453	PAO1	NP_254140.1 WP_003096890.1	9.08	-15.7465	18.504
Q51426	PAO1(PHIKZ)	ruvB	Holliday junction ATP-dependent DNA helicase RuvB	PA0967	PAO1	NP_249658.1 WP_003086123.1	9.12	18.1195	-19.0404
Q60169	PAO1(PHIKZ)	hemC	Porphobilinogen deaminase	PA5260	PAO1	NP_253947.1 WP_003114031.1	8.89	-8.97288	-21.0299
Q9HTC7	PAO1(PHIKZ)	zwf	Glucose-6-phosphate 1-dehydrogenase	PA5439	PAO1	NP_254126.1 WP_003096859.1	8.91	-22.6861	13.614
Q9HTE2	PAO1(PHIKZ)	PA5422	Putative glucose-6-phosphate 1-epimerase	PA5422	PAO1	NP_254109.1 WP_010895705.1	9.06	-31.17	-2.82463
Q9HTF0	PAO1(PHIKZ)	PA5414	Uncharacterized protein	PA5414	PAO1	NP_254101.1 WP_003114452.1	9.38	31.6352	40.99
Q9HTF1	PAO1(PHIKZ)	ltaE	Low specificity L-threonine aldolase	PA5413	PAO1	NP_254100.1 WP_003105702.1	9.81	-16.5426	27.8319
Q9HTY9	PAO1(PHIKZ)	amgR	AmgR	PA5200	PAO1	NP_253887.1 WP_003096259.1	9.39	44.6545	1.2117
Q9HUK7	PAO1(PHIKZ)	fimW	Cyclic-di-GMP receptor FimW	PA4958	PAO1	NP_253645.1 WP_003113922.1	9	20.2943	-20.6877
Q9HUL3	PAO1(PHIKZ)	rsgA	Small ribosomal subunit biogenesis GTPase RsgA	PA4952	PAO1	NP_253639.1 WP_003113927.1	9.23	59.0187	-1.60268
Q9HUM9	PAO1(PHIKZ)	rpsF	30S ribosomal protein S6	PA4935	30S	NP_253622.1 WP_003095636.1	10.2	57.5793	0.01742
Q9HUN4	PAO1(PHIKZ)	alr	Alanine racemase biosynthetic	PA4930	PAO1	NP_253617.1 WP_003112284.1	9.42	-17.4635	18.3464
Q9HVA8	PAO1(PHIKZ)	hitA	Ferric iron-binding periplasmic protein HitA	PA4687	PAO1	NP_253376.1 WP_003095046.1	8.85	-21.5949	-16.6567
Q9HVE6	PAO1(PHIKZ)	upp	Uracil phosphoribosyltransferase	PA4646	PAO1	NP_253335.1 WP_003094968.1	9.75	-18.3313	26.5699
Q9HVE7	PAO1(PHIKZ)	PA4645	Probable purine/pyrimidine phosphoribosyl transferase	PA4645	PAO1	NP_253334.1 WP_003099341.1	9.84	-25.8811	5.87574
Q9HVH3	PAO1(PHIKZ)	PA4618	Uncharacterized protein	PA4618	PAO1	NP_253308.1 WP_003104873.1	8.93	-29.4957	15.3785
Q9HVI5	PAO1(PHIKZ)	PA4604	CobW C-terminal domain-containing protein	PA4604	PAO1	NP_253294.1 WP_003094852.1	8.79	-16.5307	-20.835
Q9HW15	PAO1(PHIKZ)	speA	Probable short-chain dehydrogenase	PA4389	PAO1	NP_253079.1 WP_003094072.1	9.81	-18.6461	3.67646
Q9HWB7	PAO1(PHIKZ)	recD	RecBCD enzyme subunit RecD	PA4283	PAO1	NP_252973.1 WP_003114993.1	8.41	15.8597	26.1629
Q9HWC4	PAO1(PHIKZ)	nusG	Transcription termination/antitermination protein NusG	PA4275	PAO1	NP_252965.1 WP_003108028.1	10.03	-2.25451	-29.0079
Q9HWE0	PAO1(PHIKZ)	rplV	50S ribosomal protein L22	PA4258	50S	NP_252948.1 WP_003103908.1	11.45	25.0395	-33.2492
Q9HWF7	PAO1(PHIKZ)	rpsM	30S ribosomal protein S13	PA4241	30S	NP_252931.1 WP_003093692.1	11.51	56.1466	-1.21429
Q9HWK1	PAO1(PHIKZ)	PA4180	Probable acetolactate synthase large subunit	PA4180	PAO1	NP_252869.1 WP_003101357.1	9.01	-12.3627	23.5589
Q9HX07	PAO1(PHIKZ)	mpl	UDP-N-acetylmuramate--L-alanyl-gamma-D-glutamyl-meso-2,6-diaminoheptandioate ligase	PA4020	PAO1	NP_252709.1 WP_003093229.1	8.68	-25.7874	12.5754
Q9HX17	PAO1(PHIKZ)	PA4010	Putative 3-methyladenine DNA glycosylase	PA4010	PAO1	NP_252699.1 WP_003148099.1	9.23	14.1795	15.2238
Q9HX55	PAO1(PHIKZ)	PA3961	Probable ATP-dependent helicase	PA3961	PAO1	NP_252650.1 WP_003114322.1	8.31	-6.52596	-10.5146
Q9HXB2	PAO1(PHIKZ)	fecA	Fe(III) dicitrate transport protein FecA	PA3901	PAO1	NP_252590.1 WP_003113763.1	8.65	12.9496	-27.8994
Q9HXY1	PAO1(PHIKZ)	map	Methionine aminopeptidase	PA3657	PAO1	NP_252347.1 WP_003092395.1	9.24	-29.2514	-1.54877
Q9HY11	PAO1(PHIKZ)	PA3615	AMP nucleosidase	PA3615	PAO1	NP_252305.1 WP_003092255.1	9.12	-16.0733	17.4109
Q9HY81	PAO1(PHIKZ)	PA3529	Alkyl hydroperoxide reductase C	PA3529	PAO1	NP_252219.1 WP_003092073.1	10.43	-4.10477	22.6479
Q9HZC0	PAO1(PHIKZ)	nadK	NAD kinase	PA3088	PAO1	NP_251778.1 WP_003091343.1	9.32	-19.2154	26.717
Q9HZC6	PAO1(PHIKZ)	gbt	Glycine betaine transmethylase	PA3082	PAO1	NP_251772.1 WP_003104994.1	8.95	17.7754	-18.6591
Q9HZI0	PAO1(PHIKZ)	PA3026	FAD-binding PCMH-type domain-containing protein	PA3026	PAO1	NP_251716.1 WP_003113971.1	8.76	28.9575	-0.9392
Q9HZQ2	PAO1(PHIKZ)	cobW	Protein CobW	PA2945	PAO1	NP_251635.1 WP_010895644.1	9.04	18.7888	-8.51165
Q9HZU2	PAO1(PHIKZ)	cobH	Precorrin-8X methylmutase	PA2905	PAO1	NP_251595.1 WP_003107929.1	9.01	16.715	-7.51102
Q9HZZ0	PAO1(PHIKZ)	PA2854	YkuD domain-containing protein	PA2854	PAO1	NP_251544.1 WP_003090946.1	9.53	-22.4447	10.1853
Q9I012	PAO1(PHIKZ)	PA2831	Uncharacterized protein	PA2831	PAO1	NP_251521.1 WP_003114765.1	8.99	-29.0416	-1.07305
Q9I020	PAO1(PHIKZ)	PA2823	DUF815 domain-containing protein	PA2823	PAO1	NP_251513.1 WP_003098802.1	9.45	6.75131	29.0179
Q9I0A0	PAO1(PHIKZ)	infC	Translation initiation factor IF-3	PA2743	PAO1	NP_251433.1 WP_003119938.1	9.88	61.8895	-0.53912
Q9I0B4	PAO1(PHIKZ)	PA2728	AAA_12 domain-containing protein	PA2728	PAO1	0	8.4	17.0242	-20.3049
Q9I0Z1	PAO1(PHIKZ)	PA2491	Probable oxidoreductase	PA2491	PAO1	NP_251181.1 WP_003113302.1	9.09	-28.832	1.34776
Q9I1S0	PAO1(PHIKZ)	PA2197	PKS_ER domain-containing protein	PA2197	PAO1	NP_250887.1 WP_003113689.1	9.33	-20.8409	9.32475
Q9I2G0	PAO1(PHIKZ)	PA1944	ATP-grasp domain-containing protein	PA1944	PAO1	NP_250634.1 WP_003088294.1	8.43	5.32411	31.5392
Q9I2R7	PAO1(PHIKZ)	PA1828	Probable short-chain dehydrogenase	PA1828	PAO1	NP_250519.1 WP_003087987.1	9.39	-15.8026	27.8282
Q9I2X1	PAO1(PHIKZ)	PA1768	Zn_protease domain-containing protein	PA1768	PAO1	NP_250459.1 WP_003087811.1	9.25	-0.83456	-29.0885
Q9I2X2	PAO1(PHIKZ)	PA1767	Uncharacterized protein	PA1767	PAO1	NP_250458.1 WP_003087809.1	9.48	22.3741	26.3407
Q9I417	PAO1(PHIKZ)	PA1327	Serine protease	PA1327	PAO1	NP_250018.1 WP_010895550.1	8.26	11.2896	48.8318
Q9I450	PAO1(PHIKZ)	rnd	Ribonuclease D	PA1294	PAO1	NP_249985.1 WP_010895548.1	8.25	-26.4039	-3.90968
Q9I473	PAO1(PHIKZ)	PA1271	Probable tonB-dependent receptor	PA1271	PAO1	NP_249962.1 WP_003112350.1	8.72	-3.60096	2.00621
Q9I4L9	PAO1(PHIKZ)	PA1116	Uncharacterized protein	PA1116	PAO1	NP_249807.1 WP_003082250.1	9.13	5.80543	12.1487
Q9I4R3	PAO1(PHIKZ)	PA1061	PALP domain-containing protein	PA1061	PAO1	NP_249752.1 WP_003112514.1	9.01	15.8345	39.7759
Q9I4W9	PAO1(PHIKZ)	nadA	Quinolinate synthase	PA1004	PAO1	NP_249695.1 WP_003112547.1	9.45	-2.6236	-7.08105
Q9I515	PAO1(PHIKZ)	PA0943	Uncharacterized protein	PA0943	PAO1	NP_249634.1 WP_003086061.1	9.7	-7.26835	-20.9031
Q9I5I4	PAO1(PHIKZ)	PA0745	Probable enoyl-CoA hydratase/isomerase	PA0745	PAO1	NP_249436.1 WP_003085498.1	8.82	1.04224	38.4314
Q9I5T4	PAO1(PHIKZ)	PA0604	Probable binding protein component of ABC transporter	PA0604	PAO1	NP_249295.1 WP_003099539.1	9.41	-22.7179	-2.72792
Q9I5X7	PAO1(PHIKZ)	PA0559	Uncharacterized protein	PA0559	PAO1	NP_249250.1 WP_003113227.1	8.91	-17.7196	4.75545
Q9I618	PAO1(PHIKZ)	bioB	Biotin synthase	PA0500	PAO1	NP_249191.1 WP_003103330.1	9	-10.8131	15.2635
Q9I688	PAO1(PHIKZ)	PA0429	Uncharacterized protein	PA0429	PAO1	NP_249120.1 WP_003114898.1	9.34	1.18651	16.2357
Q9I6A0	PAO1(PHIKZ)	PA0400	Probable cystathionine gamma-lyase	PA0400	PAO1	NP_249091.1 WP_003100953.1	9.6	-9.94712	36.6519
Q9I6C3	PAO1(PHIKZ)	PA0371	Uncharacterized protein	PA0371	PAO1	NP_249062.1 WP_003112971.1	8.58	-8.14381	23.2187
Q9I6J0	PAO1(PHIKZ)	spuE	Spermidine-binding periplasmic protein SpuE	PA0301	PAO1	NP_248992.1 WP_003084301.1	8.86	-29.0776	0.85284
Q9I6X5	PAO1(PHIKZ)	PA0157	Probable Resistance-Nodulation-Cell Division (RND) efflux membrane fusion protein	PA0157	PAO1	NP_248847.1 WP_003083872.1	9	-10.0208	-11.3371
Q9I744	PAO1(PHIKZ)	tssF1	Type VI secretion system component TssF1	PA0088	PAO1	NP_248778.1 WP_003115055.1	8.78	30.817	34.1737
Q9I792	PAO1(PHIKZ)	PA0040	POTRA domain-containing protein	PA0040	PAO1	NP_248730.1 WP_003147036.1	7.55	0	0
Q9I7B7	PAO1(PHIKZ)	glyQ	Glycine--tRNA ligase alpha subunit	PA0009	PAO1	NP_064729.1 WP_003097276.1	10.1	-5.3806	33.4993
G3XD23	PAO1(PHIKZ)	wbpB	UDP-N-acetyl-2-amino-2-deoxy-D-glucuronate oxidase	PA3158	PAO1	NP_251848.1 WP_003113428.1	9.73	23.0178	21.8825
G3XD39	PAO1(PHIKZ)	PA0622	Probable bacteriophage protein	PA0622	PAO1	NP_249313.1 WP_003113197.1	8.59	-26.985	-0.56108
O05927	PAO1(PHIKZ)	cysH	Adenosine 5-phosphosulfate reductase	PA1756	PAO1	NP_250447.1 WP_010895583.1	8.87	-26.5058	28.7633
O50175	PAO1(PHIKZ)	astB	N-succinylarginine dihydrolase	PA0899	PAO1	NP_249590.1 WP_003085956.1	8.75	-30.2618	20.9433
O54438	PAO1(PHIKZ)	fabG	3-oxoacyl-[acyl-carrier-protein] reductase FabG	PA2967	PAO1	NP_251657.1 WP_003091137.1	10.42	9.76924	4.69046
P37452	PAO1(PHIKZ)	lexA	LexA repressor	PA3007	PAO1	NP_251697.1 WP_003091196.1	8.99	-3.56488	16.4127
P55222	PAO1(PHIKZ)	vfr	cAMP-activated global transcriptional regulator Vfr	PA0652	PAO1	NP_249343.1 WP_003085214.1	9.89	15.9106	-1.0242
Q51547	PAO1(PHIKZ)	phoU	Phosphate-specific transport system accessory protein PhoU homolog	PA5365	PAO1	NP_254052.1 WP_003096661.1	8.99	8.7555	-6.34471
Q59654	PAO1(PHIKZ)	pyrF	Orotidine 5-phosphate decarboxylase	PA2876	PAO1	NP_251566.1 WP_003090975.1	9.14	-17.3225	16.2702
Q9HT67	PAO1(PHIKZ)	PA5506	HTH rpiR-type domain-containing protein	PA5506	PAO1	NP_254193.1 WP_003099726.1	8.88	45.5613	21.391
Q9HTD8	PAO1(PHIKZ)	PA5428	Probable transcriptional regulator	PA5428	PAO1	NP_254115.1 WP_003096819.1	8.65	16.4559	-16.778
Q9HTK9	PAO1(PHIKZ)	alkT	Rubredoxin-NAD(+) reductase	PA5349	PAO1	NP_254036.1 WP_003114369.1	8.79	8.06345	-7.53138
Q9HTY0	PAO1(PHIKZ)	PA5210	Probable secretion pathway ATPase	PA5210	PAO1	NP_253897.1 WP_003096276.1	8.63	17.4154	-18.8514
Q9HTZ6	PAO1(PHIKZ)	hslO	33 kDa chaperonin	PA5193	PAO1	NP_253880.1 WP_003096245.1	8.96	-22.7751	-0.22507
Q9HU08	PAO1(PHIKZ)	PA5181	Probable oxidoreductase	PA5181	PAO1	NP_253868.1 WP_003114064.1	8.07	-28.3286	27.1851
Q9HU18	PAO1(PHIKZ)	dctP	C4-dicarboxylate-binding periplasmic protein DctP	PA5167	PAO1	NP_253854.1 WP_003105525.1	9.41	49.6417	21.5928
Q9HUE9	PAO1(PHIKZ)	PA5020	Probable acyl-CoA dehydrogenase	PA5020	PAO1	NP_253707.1 WP_003114561.1	8.23	-25.3418	51.8446
Q9HUF9	PAO1(PHIKZ)	PA5006	Uncharacterized protein	PA5006	PAO1	NP_253693.1 WP_003114552.1	8.76	37.479	17.74
Q9HUL0	PAO1(PHIKZ)	PA4955	HDOD domain-containing protein	PA4955	PAO1	NP_253642.1 WP_003113926.1	8.32	-0.41423	1.40501
Q9HUP3	PAO1(PHIKZ)	nadE	NH(3)-dependent NAD(+) synthetase	PA4920	PAO1	NP_253607.1 WP_003099998.1	9.31	-23.7434	7.80518
Q9HUV7	PAO1(PHIKZ)	retS	Histidine kinase	PA4856	PAO1	NP_253543.1 WP_003112323.1	8.45	7.88893	32.3613
Q9HVH6	PAO1(PHIKZ)	PA4615	Ferredoxin--NADP(+) reductase	PA4615	PAO1	NP_253305.1 WP_003110878.1	9.21	-13.2049	-15.0095
Q9HVV3	PAO1(PHIKZ)	PA4465	Nucleotide-binding protein PA4465	PA4465	PAO1	NP_253155.1 WP_003094361.1	8.95	-23.1379	26.9712
Q9HVW4	PAO1(PHIKZ)	PA4453	Uncharacterized protein	PA4453	PAO1	NP_253143.1 WP_003094337.1	9.05	-1.00523	-30.1884
Q9HVW8	PAO1(PHIKZ)	hisG	ATP phosphoribosyltransferase	PA4449	PAO1	NP_253139.1 WP_003098837.1	9.88	21.8535	27.0474
Q9HVX0	PAO1(PHIKZ)	hisC1	Histidinol-phosphate aminotransferase 1	PA4447	PAO1	NP_253137.1 WP_003098833.1	9.35	-7.58859	24.8441
Q9HVX6	PAO1(PHIKZ)	trpS	Tryptophan--tRNA ligase	PA4439	PAO1	NP_253129.1 WP_003112748.1	9.85	-7.57596	19.5214
Q9HVY1	PAO1(PHIKZ)	PA4434	Probable oxidoreductase	PA4434	PAO1	NP_253124.1 WP_003094166.1	9.04	-23.584	18.1649
Q9HW11	PAO1(PHIKZ)	PA4395	UPF0234 protein PA4395	PA4395	PAO1	NP_253085.1 WP_003106526.1	9.18	3.1327	-38.999
Q9HW49	PAO1(PHIKZ)	PA4352	Uncharacterized protein	PA4352	PAO1	NP_253042.1 WP_003093974.1	9.12	9.98946	-6.72414
Q9HWC5	PAO1(PHIKZ)	rplK	50S ribosomal protein L11	PA4274	50S	NP_252964.1 WP_003093751.1	10.88	21.8082	-33.8861
Q9HWD0	PAO1(PHIKZ)	rpsL	30S ribosomal protein S12	PA4268	30S	NP_252958.1 WP_003093744.1	11.43	56.2726	-0.97093
Q9HWF5	PAO1(PHIKZ)	secY	Protein translocase subunit SecY	PA4243	PAO1	NP_252933.1 WP_003093694.1	9.82	13.421	24.986
Q9HWH4	PAO1(PHIKZ)	mexI	Probable Resistance-Nodulation-Cell Division (RND) efflux transporter	PA4207	PAO1	NP_252896.1 WP_003114727.1	8.11	-12.0467	58.521
Q9HWH5	PAO1(PHIKZ)	mexH	Probable Resistance-Nodulation-Cell Division (RND) efflux membrane fusion protein	PA4206	PAO1	NP_252895.1 WP_003104731.1	9.26	39.9776	25.4351
Q9HXB8	PAO1(PHIKZ)	PA3895	Probable transcriptional regulator	PA3895	PAO1	NP_252584.1 WP_003092994.1	9.04	42.4103	12.733
Q9HXE5	PAO1(PHIKZ)	rhlB	ATP-dependent RNA helicase RhlB	PA3861	PAO1	NP_252550.3 WP_003119269.1	9.47	36.6957	26.5022
Q9HXE8	PAO1(PHIKZ)	PA3858	Probable amino acid-binding protein	PA3858	PAO1	NP_252547.1 WP_003119272.1	8.53	-22.268	16.3863
Q9HXI5	PAO1(PHIKZ)	trmJ	tRNA (cytidine/uridine-2-O-)-methyltransferase TrmJ	PA3817	PAO1	NP_252506.1 WP_003113799.1	9.3	-25.6039	2.7683
Q9HXI6	PAO1(PHIKZ)	cysE	Serine O-acetyltransferase	PA3816	PAO1	NP_252505.1 WP_003100615.1	9.11	-1.23405	22.0968
Q9HXM7	PAO1(PHIKZ)	PA3768	Probable metallo-oxidoreductase	PA3768	PAO1	NP_252457.1 WP_003119305.1	8.45	-45.2514	22.5601
Q9HXQ2	PAO1(PHIKZ)	rplS	50S ribosomal protein L19	PA3742	50S	NP_252431.1 WP_003092637.1	11.36	24.8964	-33.299
Q9HXU8	PAO1(PHIKZ)	lptF	Lipotoxon F LptF	PA3692	PAO1	NP_252382.1 WP_003092499.1	9.47	3.12474	5.92374
Q9HY04	PAO1(PHIKZ)	truD	tRNA pseudouridine synthase D	PA3626	PAO1	NP_252316.1 WP_003113870.1	8.75	-2.24122	14.1633
Q9HYC8	PAO1(PHIKZ)	PA3481	Iron-sulfur cluster carrier protein	PA3481	PAO1	NP_252171.1 WP_003092020.1	9.54	26.1574	-15.1294
Q9HYD5	PAO1(PHIKZ)	maeA	NAD-dependent malic enzyme	PA3471	PAO1	NP_252161.1 WP_003103761.1	9.22	1.65876	44.2919
Q9HYT5	PAO1(PHIKZ)	PA3309	Usp domain-containing protein	PA3309	PAO1	NP_251999.1 WP_003091672.1	9.52	-16.5437	4.06807
Q9HZG1	PAO1(PHIKZ)	PA3047	Probable D-alanyl-D-alanine carboxypeptidase	PA3047	PAO1	NP_251737.1 WP_003091272.1	9.22	54.3266	-4.65007
Q9HZM5	PAO1(PHIKZ)	kdsB	3-deoxy-manno-octulosonate cytidylyltransferase	PA2979	PAO1	NP_251669.1 WP_003106922.1	9.34	-12.2937	10.0103
Q9HZM7	PAO1(PHIKZ)	murB	UDP-N-acetylenolpyruvoylglucosamine reductase	PA2977	PAO1	NP_251667.1 WP_003106928.1	8.88	-12.9974	-14.8192
Q9HZT6	PAO1(PHIKZ)	PA2911	Probable TonB-dependent receptor	PA2911	PAO1	NP_251601.1 WP_003114020.1	8.69	12.9686	-27.9282
Q9I045	PAO1(PHIKZ)	PA2798	Probable two-component response regulator	PA2798	PAO1	NP_251488.1 WP_003114778.1	8.91	-5.00711	5.56977
Q9I078	PAO1(PHIKZ)	PA2765	Uncharacterized protein	PA2765	PAO1	NP_251455.1 WP_003119903.1	8.81	-26.6511	26.4163
Q9I0Q7	PAO1(PHIKZ)	kynA	Tryptophan 2,3-dioxygenase	PA2579	PAO1	NP_251269.1 WP_003120044.1	9.32	-19.1711	29.0065
Q9I0V3	PAO1(PHIKZ)	PA2530	PmbA_TldD_C domain-containing protein	PA2530	PAO1	NP_251220.1 WP_003113322.1	9.02	-22.4911	27.6236
Q9I1F6	PAO1(PHIKZ)	gntR	HTH-type transcriptional regulator GntR	PA2320	PAO1	NP_251010.1 WP_003107131.1	9.15	45.3072	21.4432
Q9I2S4	PAO1(PHIKZ)	PA1821	Probable enoyl-CoA hydratase/isomerase	PA1821	PAO1	NP_250512.1 WP_003087972.1	9.41	9.52925	38.6892
Q9I2T7	PAO1(PHIKZ)	PA1807	Probable ATP-binding component of ABC transporter	PA1807	PAO1	NP_250498.1 WP_003087940.1	8.54	18.1195	-14.9383
Q9I2V3	PAO1(PHIKZ)	PA1789	Usp domain-containing protein	PA1789	PAO1	NP_250480.1 WP_003087881.1	9	-16.089	-10.6118
Q9I2Y2	PAO1(PHIKZ)	thrH	Phosphoserine phosphatase ThrH	PA1757	PAO1	NP_250448.1 WP_003098078.1	9.4	-22.1742	25.342
Q9I3F4	PAO1(PHIKZ)	rlmM	Ribosomal RNA large subunit methyltransferase M	PA1563	PAO1	NP_250254.1 WP_003087345.1	8.91	-16.1156	-6.4298
Q9I3J3	PAO1(PHIKZ)	PA1520	Probable transcriptional regulator	PA1520	PAO1	NP_250211.1 WP_003083340.1	9.76	48.5038	10.4815
Q9I3L9	PAO1(PHIKZ)	cysP	Thiosulfate-binding protein	PA1493	PAO1	NP_250184.1 WP_003087175.1	8.88	-20.7357	-16.259
Q9I3M9	PAO1(PHIKZ)	cycH	Cytochrome c-type biogenesis protein CycH	PA1483	PAO1	NP_250174.1 WP_003083145.1	8.68	15.9385	29.8142
Q9I3W9	PAO1(PHIKZ)	pdxB	Erythronate-4-phosphate dehydrogenase	PA1375	PAO1	NP_250066.1 WP_003112396.1	9.04	-17.7635	18.6223
Q9I4F9	PAO1(PHIKZ)	phoP	Two-component response regulator PhoP	PA1179	PAO1	NP_249870.1 WP_003082436.1	8.67	-11.3373	-20.6746
Q9I4H3	PAO1(PHIKZ)	PA1164	ThiF domain-containing protein	PA1164	PAO1	NP_249855.1 WP_003112469.1	9.14	-10.6996	34.5144
Q9I4H5	PAO1(PHIKZ)	dapE	Succinyl-diaminopimelate desuccinylase	PA1162	PAO1	NP_249853.1 WP_003082377.1	9.07	-25.5527	12.8348
Q9I4V8	PAO1(PHIKZ)	PA1015	Probable transcriptional regulator	PA1015	PAO1	NP_249706.1 WP_003112543.1	8.8	-2.33546	6.60916
Q9I4V9	PAO1(PHIKZ)	PA1014	Probable glycosyl transferase	PA1014	PAO1	NP_249705.1 WP_003140646.1	9.02	18.7726	-19.4949
Q9I522	PAO1(PHIKZ)	lpxO2	Lipopolysaccharide biosynthetic protein LpxO2	PA0936	PAO1	NP_249627.1 WP_003086047.1	8.91	17.6655	0.96777
Q9I5D9	PAO1(PHIKZ)	PA0799	Probable helicase	PA0799	PAO1	NP_249490.1 WP_003118645.1	8.61	16.3468	-21.6868
Q9I5E2	PAO1(PHIKZ)	prpB	2-methylisocitrate lyase	PA0796	PAO1	NP_249487.1 WP_003103044.1	9.27	-10.1645	33.4839
Q9I5Q4	PAO1(PHIKZ)	PA0667	LysM domain-containing protein	PA0667	PAO1	NP_249358.1 WP_003129241.1	8.77	46.7057	23.0419
Q9I5T3	PAO1(PHIKZ)	PA0605	Probable permease of ABC transporter	PA0605	PAO1	NP_249296.1 WP_003113206.1	8.65	20.6943	28.2858
Q9I690	PAO1(PHIKZ)	PA0423	UPF0312 protein PA0423	PA0423	PAO1	NP_249114.1 WP_003084626.1	9.5	-19.5372	2.34809
Q9I6I9	PAO1(PHIKZ)	spuF	Spermidine/putrescine import ATP-binding protein PotA	PA0302	PAO1	NP_248993.1 WP_003084303.1	9.09	27.2753	30.2512
Q9I6Z3	PAO1(PHIKZ)	ahpC	Alkyl hydroperoxide reductase C	PA0139	PAO1	NP_248829.1 WP_003083828.1	10.4	-21.4019	8.20591
Q9I761	PAO1(PHIKZ)	PA0071	FGE-sulfatase domain-containing protein	PA0071	PAO1	NP_248761.1 WP_003106615.1	8.48	-12.3675	22.6886
Q9I762	PAO1(PHIKZ)	PA0070	Gly-zipper_Omp domain-containing protein	PA0070	PAO1	NP_248760.1 WP_003106614.1	10.22	1.68256	14.3407
Q9X6P4	PAO1(PHIKZ)	lpxA	Acyl-[acyl-carrier-protein]--UDP-N-acetylglucosamine O-acyltransferase	PA3644	PAO1	NP_252334.1 WP_003092373.1	9.88	-0.20399	34.5192
Q9X6R0	PAO1(PHIKZ)	speE1	Polyamine aminopropyltransferase 1	PA1687	PAO1	NP_250378.1 WP_003114619.1	10.13	-21.9611	14.5552
Q9X6V6	PAO1(PHIKZ)	rlpA	Endolytic peptidoglycan transglycosylase RlpA	PA4000	PAO1	NP_252689.1 WP_003100310.1	8.78	0.85743	5.33869
Q9ZFE4	PAO1(PHIKZ)	fabI	Enoyl-[acyl-carrier-protein] reductase [NADH] FabI	PA1806	PAO1	NP_250497.1 WP_003087936.1	9.35	-5.25876	36.9648
G3XCU2	PAO1(PHIKZ)	argR	HTH-type transcriptional regulator ArgR	PA0893	PAO1	NP_249584.1 WP_003085944.1	8.61	-0.81943	26.0556
G3XCV7	PAO1(PHIKZ)	pbpA	Peptidoglycan D,D-transpeptidase MrdA	PA4003	PAO1	NP_252692.1 WP_003093191.1	8.3	40.2615	19.3842
G3XCW2	PAO1(PHIKZ)	PA2018	Efflux pump membrane transporter	PA2018	PAO1	NP_250708.1 WP_003113508.1	8.16	28.2511	38.5472
G3XCZ6	PAO1(PHIKZ)	fabD	Malonyl CoA-acyl carrier protein transacylase	PA2968	PAO1	NP_251658.1 WP_003147872.1	9.19	-21.981	0.68896
G3XD02	PAO1(PHIKZ)	pstC	Membrane protein component of ABC phosphate transporter	PA5368	PAO1	NP_254055.1 WP_010895703.1	8.39	-2.20031	37.8584
G3XD11	PAO1(PHIKZ)	oprH	PhoP/Q and low Mg2+ inducible outer membrane protein H1	PA1178	PAO1	NP_249869.1 WP_003082431.1	10.11	36.5243	-21.9333
G3XD85	PAO1(PHIKZ)	wbpH	Probable glycosyltransferase WbpH	PA3149	PAO1	NP_251839.1 WP_003115615.1	9.01	7.28463	9.90591
O52761	PAO1(PHIKZ)	rplQ	50S ribosomal protein L17	PA4237	50S	NP_252927.1 WP_003093672.1	10.72	28.8341	-33.1763
O87125	PAO1(PHIKZ)	cheB1	Protein-glutamate methylesterase/protein-glutamine glutaminase 1	PA1459	PAO1	NP_250150.1 WP_010895569.1	9.11	-1.18349	-4.63136
P20574	PAO1(PHIKZ)	trpD	Anthranilate phosphoribosyltransferase	PA0650	PAO1	NP_249341.1 WP_003085203.1	9.17	-25.8052	11.7386
P35818	PAO1(PHIKZ)	xcpQ	Secretin XcpQ	PA3105	PAO1	NP_251795.1 WP_003113934.1	9.16	25.2658	25.5746
P38098	PAO1(PHIKZ)	carA	Carbamoyl-phosphate synthase small chain	PA4758	PAO1	NP_253446.1 WP_003095209.1	9.65	-6.87289	39.7711
P50587	PAO1(PHIKZ)	pyrE	Orotate phosphoribosyltransferase	PA5331	PAO1	NP_254018.1 WP_003096586.1	9.5	2.16392	-0.25991
P80357	PAO1(PHIKZ)	astA	Arginine N-succinyltransferase subunit alpha	PA0896	PAO1	NP_249587.1 WP_003085950.1	9.36	-11.4231	34.2959
Q51434	PAO1(PHIKZ)	cheZ	Protein phosphatase CheZ	PA1457	PAO1	NP_250148.1	8.41	-8.96764	-29.1042
Q51546	PAO1(PHIKZ)	pstB	Phosphate import ATP-binding protein PstB	PA5366	PAO1	NP_254053.1 WP_003096663.1	8.87	17.7741	12.8862
Q51564	PAO1(PHIKZ)	dapF	Diaminopimelate epimerase	PA5278	PAO1	NP_253965.1 WP_003114344.1	8.97	-23.6968	27.5248
Q9HT84	PAO1(PHIKZ)	dgcP	Diguanylate cyclase DgcP	PA5487	PAO1	NP_254174.1 WP_003114121.1	7.94	0	0
Q9HT86	PAO1(PHIKZ)	ampDh2	AmpDh2	PA5485	PAO1	NP_254172.1 WP_003096970.1	8.66	62.7958	-39.9738
Q9HT87	PAO1(PHIKZ)	PA5484	Histidine kinase	PA5484	PAO1	NP_254171.1 WP_003114120.1	8.16	-8.50912	21.4838
Q9HTL5	PAO1(PHIKZ)	PA5343	Epimerase domain-containing protein	PA5343	PAO1	NP_254030.1 WP_003096618.1	8.87	-14.7966	-19.2529
Q9HTM2	PAO1(PHIKZ)	gmk	Guanylate kinase	PA5336	PAO1	NP_254023.1 WP_003098317.1	8.92	-23.8174	2.01092
Q9HTN7	PAO1(PHIKZ)	PA5317	Probable binding protein component of ABC dipeptide transporter	PA5317	PAO1	NP_254004.1 WP_003098288.1	8.3	-27.5472	17.0098
Q9HTX3	PAO1(PHIKZ)	PA5217	Probable binding protein component of ABC iron transporter PA5217	PA5217	PAO1	NP_253904.1 WP_003096289.1	9.21	-28.7723	-1.87637
Q9HTX7	PAO1(PHIKZ)	gcvP2	Glycine dehydrogenase (decarboxylating) 2	PA5213	PAO1	NP_253900.1 WP_003114051.1	8.17	13.3099	38.6682
Q9HUH7	PAO1(PHIKZ)	waaA	3-deoxy-D-manno-octulosonic acid transferase	PA4988	PAO1	NP_253675.1 WP_003114538.1	8.55	-23.5081	5.62775
Q9HUJ9	PAO1(PHIKZ)	PA4966	Phytase-like domain-containing protein	PA4966	PAO1	NP_253653.1 WP_003095689.1	8.55	-28.2073	3.0626
Q9HUS3	PAO1(PHIKZ)	desT	DesT	PA4890	PAO1	NP_253577.1 WP_003107570.1	9.38	-11.382	30.2127
Q9HUW1	PAO1(PHIKZ)	dusB	tRNA-dihydrouridine synthase B	PA4852	PAO1	NP_253539.1 WP_003095402.1	8.44	-16.7785	-6.24482
Q9HV22	PAO1(PHIKZ)	PA4786	Probable short-chain dehydrogenase	PA4786	PAO1	NP_253474.1 WP_003112919.1	8.82	25.5411	22.1368
Q9HV40	PAO1(PHIKZ)	smpB	SsrA-binding protein	PA4768	PAO1	NP_253456.1 WP_003100496.1	9.8	32.8013	3.72565
Q9HVB0	PAO1(PHIKZ)	PA4685	Uncharacterized protein	PA4685	PAO1	NP_253374.1 WP_003095041.1	8.46	-21.3389	-0.92631
Q9HVF2	PAO1(PHIKZ)	PA4639	Uncharacterized protein	PA4639	PAO1	NP_253329.1 WP_003094953.1	9.73	6.85753	9.6697
Q9HVS1	PAO1(PHIKZ)	PA4500	Dipeptide-binding protein	PA4500	PAO1	NP_253190.1 WP_003112861.1	7.91	0	0
Q9HVS6	PAO1(PHIKZ)	PA4495	Uncharacterized protein	PA4495	PAO1	NP_253185.1 WP_003094423.1	9.23	-11.5717	33.3414
Q9HVV6	PAO1(PHIKZ)	PA4461	Lipopolysaccharide export system ATP-binding protein LptB	PA4461	PAO1	NP_253151.1 WP_003094355.1	9.52	1.09152	19.5837
Q9HVY2	PAO1(PHIKZ)	rplM	50S ribosomal protein L13	PA4433	50S	NP_253123.1 WP_003094164.1	11.03	26.1555	-35.8902
Q9HW85	PAO1(PHIKZ)	sbcB	Exodeoxyribonuclease I	PA4316	PAO1	NP_253006.1 WP_003123272.1	8.27	-28.212	14.9028
Q9HWC0	PAO1(PHIKZ)	birA	Bifunctional ligase/repressor BirA	PA4280	PAO1	NP_252970.1 WP_003115072.1	8.95	1.12337	21.2537
Q9HWE6	PAO1(PHIKZ)	rplX	50S ribosomal protein L24	PA4252	50S	NP_252942.1 WP_003093711.1	10.33	28.3263	-33.0093
Q9HWP3	PAO1(PHIKZ)	tyrS1	Tyrosine--tRNA ligase 1	PA4138	PAO1	NP_252827.1 WP_003113003.1	8.57	26.1679	-20.7031
Q9HX51	PAO1(PHIKZ)	PA3965	Probable transcriptional regulator	PA3965	PAO1	NP_252654.1 WP_003119210.1	8.91	-46.248	10.836
Q9HXE1	PAO1(PHIKZ)	PA3865	Probable amino acid binding protein	PA3865	PAO1	NP_252554.1 WP_003113778.1	8.72	0.80824	-32.7408
Q9HXJ2	PAO1(PHIKZ)	pilF	Type IV pilus assembly protein PilF	PA3805	PAO1	NP_252494.1 WP_003113801.1	9.37	0.9681	5.34738
Q9HXJ9	PAO1(PHIKZ)	PA3798	Probable aminotransferase	PA3798	PAO1	NP_252487.1 WP_003106648.1	8.85	-26.6269	26.2897
Q9HXN1	PAO1(PHIKZ)	mltF	Membrane-bound lytic murein transglycosylase F	PA3764	PAO1	NP_252453.1 WP_003104806.1	8.73	-9.62357	-6.08701
Q9HXR1	PAO1(PHIKZ)	PA3731	Uncharacterized protein	PA3731	PAO1	NP_252420.1 WP_003092609.1	8.48	4.78763	-57.512
Q9HXY5	PAO1(PHIKZ)	PA3647	Skp-like protein	PA3647	PAO1	NP_252337.1 WP_003098586.1	9.15	3.47664	-40.3287
Q9HY01	PAO1(PHIKZ)	adhC	S-(hydroxymethyl)glutathione dehydrogenase	PA3629	PAO1	NP_252319.1 WP_003092351.1	10.01	-18.2745	13.5879
Q9HYH8	PAO1(PHIKZ)	PA3427	Probable short-chain dehydrogenase	PA3427	PAO1	NP_252117.1 WP_003111019.1	9.22	6.64764	50.3417
Q9HYV8	PAO1(PHIKZ)	PA3285	Probable sigma-70 factor ECF subfamily	PA3285	PAO1	NP_251975.1 WP_003091628.1	8.56	1.18947	16.3194
Q9HZ80	PAO1(PHIKZ)	wbpJ	Probable glycosyl transferase WbpJ	PA3147	PAO1	NP_251837.1 WP_003119729.1	9.08	-1.91705	-7.19947
Q9HZA8	PAO1(PHIKZ)	folC	Dihydrofolate synthase/folylpolyglutamate synthase	PA3111	PAO1	NP_251801.1 WP_003115014.1	8.86	-16.7882	-6.71865
Q9HZC4	PAO1(PHIKZ)	PA3084	Uncharacterized protein	PA3084	PAO1	NP_251774.1 WP_003104990.1	8.72	4.05547	-20.906
Q9HZG5	PAO1(PHIKZ)	dgt2	Deoxyguanosinetriphosphate triphosphohydrolase-like protein	PA3043	PAO1	NP_251733.1 WP_003091265.1	8.57	27.6765	46.8945
Q9HZI4	PAO1(PHIKZ)	PA3022	MOSC domain-containing protein	PA3022	PAO1	NP_251712.1 WP_003113973.1	8.29	-46.1778	0.92185
Q9HZL6	PAO1(PHIKZ)	PA2988	Uncharacterized protein	PA2988	PAO1	NP_251678.1 WP_003091170.1	8.88	11.3447	2.86045
Q9HZN1	PAO1(PHIKZ)	PA2973	Probable peptidase	PA2973	PAO1	NP_251663.1 WP_003091146.1	9.69	39.5262	7.90686
Q9HZX5	PAO1(PHIKZ)	PA2871	Uncharacterized protein	PA2871	PAO1	NP_251561.1 WP_003090970.1	9.19	-22.463	9.87972
Q9I048	PAO1(PHIKZ)	dusA	tRNA-dihydrouridine(20/20a) synthase	PA2795	PAO1	NP_251485.1 WP_003104050.1	8.68	-22.2088	-12.4283
Q9I073	PAO1(PHIKZ)	PA2770	Uncharacterized isomerase PA2770	PA2770	PAO1	NP_251460.1 WP_003114424.1	9.54	-18.3493	10.344
Q9I0M2	PAO1(PHIKZ)	trxB1	Thioredoxin reductase	PA2616	PAO1	NP_251306.1 WP_003097640.1	10.03	-25.6329	16.9751
Q9I0M4	PAO1(PHIKZ)	lolA	Outer-membrane lipoprotein carrier protein	PA2614	PAO1	NP_251304.1 WP_003090414.1	8.86	-12.1219	-17.8334
Q9I0M5	PAO1(PHIKZ)	PA2613	Replication-associated recombination protein A	PA2613	PAO1	NP_251303.1 WP_003097632.1	8.94	63.2775	-5.97661
Q9I0Q1	PAO1(PHIKZ)	uvrC	UvrABC system protein C	PA2585	PAO1	NP_251275.1 WP_003113354.1	8.69	32.1512	46.8421
Q9I0S7	PAO1(PHIKZ)	PA2557	Probable AMP-binding enzyme	PA2557	PAO1	NP_251247.1 WP_003113337.1	7.9	0	0
Q9I138 Q9HTE9	PAO1(PHIKZ)	glyA2 glyA1	Serine hydroxymethyltransferase	PA2444 PA5415	PAO1	0	8.52
Q9I1E8	PAO1(PHIKZ)	PA2330	Acyl-CoA_dh_N domain-containing protein	PA2330	PAO1	NP_251020.1 WP_003117847.1	8.81	-2.57944	4.50436
Q9I1I6	PAO1(PHIKZ)	PA2289	Uncharacterized protein	PA2289	PAO1	NP_250979.1 WP_003113760.1	8.98	55.9698	-1.23143
Q9I2A2	PAO1(PHIKZ)	fahA	Fumarylacetoacetase	PA2008	PAO1	NP_250698.1 WP_003100400.1	9.15	-10.205	24.9428
Q9I2X3	PAO1(PHIKZ)	PA1766	ATP-grasp domain-containing protein	PA1766	PAO1	NP_250457.1 WP_003087807.1	8.97	18.7787	30.0506
Q9I3W8	PAO1(PHIKZ)	aceK	Isocitrate dehydrogenase kinase/phosphatase	PA1376	PAO1	NP_250067.1 WP_003112397.1	8.5	18.5506	-15.573
Q9I4D1	PAO1(PHIKZ)	kefB	Glutathione-regulated potassium-efflux system protein KefB	PA1207	PAO1	NP_249898.1 WP_003112454.1	8.69	18.8059	27.5047
Q9I4K8	PAO1(PHIKZ)	PA1127	Probable oxidoreductase	PA1127	PAO1	NP_249818.1 WP_003082273.1	8.58	-37.1366	0.92446
Q9I4S8	PAO1(PHIKZ)	PA1046	Uncharacterized protein	PA1046	PAO1	NP_249737.1 WP_010895537.1	8.12	-47.311	11.131
Q9I4V1	PAO1(PHIKZ)	PA1023	Probable short-chain dehydrogenase	PA1023	PAO1	NP_249714.1 WP_003086302.1	8.67	-11.298	35.5163
Q9I569	PAO1(PHIKZ)	PA0876	Probable transcriptional regulator	PA0876	PAO1	NP_249567.1 WP_003105984.1	8.9	42.4822	13.4803
Q9I589	PAO1(PHIKZ)	cbpD	Chitin-binding protein CbpD	PA0852	PAO1	NP_249543.1 WP_003114231.1	8.68	-28.4621	2.00385
Q9I5A0	PAO1(PHIKZ)	PA0840	Probable oxidoreductase	PA0840	PAO1	NP_249531.1 WP_003085824.1	8.46	-2.6662	16.0347
Q9I5A4	PAO1(PHIKZ)	ackA	Acetate kinase	PA0836	PAO1	NP_249527.1 WP_003085814.1	8.68	-46.3261	22.5485
Q9I5A7	PAO1(PHIKZ)	PA0833	OmpA-like domain-containing protein	PA0833	PAO1	NP_249524.1 WP_003085808.1	9.39	28.4982	33.2339
Q9I5I3	PAO1(PHIKZ)	PA0746	Probable acyl-CoA dehydrogenase	PA0746	PAO1	NP_249437.1 WP_003085499.1	8.7	-18.4977	30.7941
Q9I5I5	PAO1(PHIKZ)	PA0744	Probable enoyl-CoA hydratase/isomerase	PA0744	PAO1	NP_249435.1 WP_003114169.1	8.43	-29.7038	20.437
Q9I5M1	PAO1(PHIKZ)	migA	Alpha-1,6-rhamnosyltransferase MigA	PA0705	PAO1	NP_249396.1 WP_003112710.1	9.22	28.084	-30.512
Q9I5Q9	PAO1(PHIKZ)	argC	N-acetyl-gamma-glutamyl-phosphate reductase	PA0662	PAO1	NP_249353.1 WP_003113169.1	9.36	-9.57292	33.5441
Q9I5U5	PAO1(PHIKZ)	rsmA	Ribosomal RNA small subunit methyltransferase A	PA0592	PAO1	NP_249283.1 WP_003113212.1	9.45	12.3856	45.1891
Q9I5U7	PAO1(PHIKZ)	apaH	Bis(5-nucleosyl)-tetraphosphatase symmetrical	PA0590	PAO1	NP_249281.1 WP_003113213.1	8.36	-30.7752	-3.58759
Q9I632	PAO1(PHIKZ)	srkA	Stress response kinase A	PA0486	PAO1	NP_249177.1 WP_003113256.1	8.25	-7.18052	-4.05266
Q9I6B9	PAO1(PHIKZ)	ftsX	Cell division protein FtsX	PA0375	PAO1	NP_249066.1 WP_003084508.1	8.98	20.313	27.354
Q9I6J8	PAO1(PHIKZ)	aguB	N-carbamoylputrescine amidohydrolase	PA0293	PAO1	NP_248984.1 WP_003111119.1	9.05	10.368	49.537
Q9I6X4	PAO1(PHIKZ)	PA0158	Probable Resistance-Nodulation-Cell Division (RND) efflux transporter	PA0158	PAO1	NP_248848.1 WP_003102199.1	9.77	32.3645	-11.4022
Q9I757	PAO1(PHIKZ)	pppA	PppA	PA0075	PAO1	NP_248765.1 WP_003106965.1	8.88	-2.52425	-12.7585
Q9I781	PAO1(PHIKZ)	phzH	Potential phenazine-modifying enzyme	PA0051	PAO1	NP_248741.1 WP_003114665.1	8.27	-2.07749	6.09759
Q9I7A7	PAO1(PHIKZ)	PA0020	LysM domain-containing protein	PA0020	PAO1	NP_248710.1 WP_003097294.1	8.78	-12.0711	-19.886
Q9XCX9	PAO1(PHIKZ)	rnc	Ribonuclease 3	PA0770	PAO1	NP_249461.1 WP_003085565.1	9.11	-23.5129	17.9151
Q9ZI86	PAO1(PHIKZ)	lnt	Apolipoprotein N-acyltransferase	PA3984	PAO1	NP_252673.1 WP_003118259.1	9.08	-49.8975	-14.8917
G3XCY5	PAO1(PHIKZ)	pvdN	PvdN	PA2394	PAO1	NP_251084.1 WP_003114503.1	8.4	-46.0135	22.3679
G3XD21	PAO1(PHIKZ)	PA2019	Resistance-Nodulation-Cell Division (RND) multidrug efflux membrane fusion protein	PA2019	PAO1	NP_250709.1 WP_003113509.1	8.72	-3.32971	-9.8867
G3XD66	PAO1(PHIKZ)	narX	Sensor protein	PA3878	PAO1	NP_252567.1 WP_003105296.1	8.27	5.31266	34.8069
G3XD72	PAO1(PHIKZ)	PA1464	Probable purine-binding chemotaxis protein	PA1464	PAO1	NP_250155.1 WP_003083098.1	9.53	-10.1692	-21.32
G3XD97	PAO1(PHIKZ)	ptxS	Transcriptional regulator PtxS	PA2259	PAO1	NP_250949.1 WP_003113738.1	8.5	5.04871	22.9726
O68281	PAO1(PHIKZ)	hexR	HTH-type transcriptional regulator HexR	PA3184	PAO1	NP_251874.1 WP_003091466.1	9.03	19.9677	29.3397
P40947	PAO1(PHIKZ)	ssb	Single-stranded DNA-binding protein	PA4232	PAO1	NP_252922.1 WP_003114685.1	10.25	15.1512	18.3241
P57714	PAO1(PHIKZ)	metXS	Homoserine O-succinyltransferase	PA0390	PAO1	NP_249081.1 WP_003084535.1	9.15	-14.9392	23.103
P72158	PAO1(PHIKZ)	purK	N5-carboxyaminoimidazole ribonucleotide synthase	PA5425	PAO1	NP_254112.1 WP_003096798.1	9.37	-23.0529	30.9231
Q51375	PAO1(PHIKZ)	leuB	3-isopropylmalate dehydrogenase	PA3118	PAO1	NP_251808.1 WP_003091395.1	9.2	-7.08925	40.9832
Q51404	PAO1(PHIKZ)	fumC2	Fumarate hydratase class II 2	PA4470	PAO1	NP_253160.1 WP_003112741.1	8.67	24.8493	26.9171
Q51463	PAO1(PHIKZ)	fliF	Flagellar M-ring protein	PA1101	PAO1	NP_249792.1 WP_003109118.1	8.07	2.15545	25.3579
Q9HT10	PAO1(PHIKZ)	rsmG	Ribosomal RNA small subunit methyltransferase G	PA5564	PAO1	NP_254251.1 WP_003100242.1	8.69	-24.5195	-13.6388
Q9HT50	PAO1(PHIKZ)	PA5523	Probable aminotransferase	PA5523	PAO1	NP_254210.1 WP_004347154.1	8.77	-10.8583	22.5723
Q9HTA6	PAO1(PHIKZ)	PA5464	DUF4105 domain-containing protein	PA5464	PAO1	NP_254151.1 WP_003114114.1	8.72	32.1801	40.297
Q9HTL4	PAO1(PHIKZ)	oxyR	OxyR	PA5344	PAO1	NP_254031.1 WP_003096622.1	8.44	22.2706	-20.5964
Q9HTP6	PAO1(PHIKZ)	lrp	Leucine-responsive regulatory protein	PA5308	PAO1	NP_253995.1 WP_003096535.1	9.11	6.36182	-6.46974
Q9HTR3	PAO1(PHIKZ)	PA5291	Probable choline transporter	PA5291	PAO1	NP_253978.1 WP_003096496.1	8.74	1.41257	34.6315
Q9HTZ0	PAO1(PHIKZ)	amgS	Histidine kinase	PA5199	PAO1	NP_253886.1 WP_003096258.1	8.1	2.92116	32.2705
Q9HU13	PAO1(PHIKZ)	PA5176	Nudix hydrolase domain-containing protein	PA5176	PAO1	NP_253863.1 WP_003114066.1	9.16	-22.3881	-0.32126
Q9HUA3	PAO1(PHIKZ)	PA5080	Proline iminopeptidase	PA5080	PAO1	NP_253767.1 WP_003095918.1	8.8	-30.211	18.1264
Q9HUF7	PAO1(PHIKZ)	rfaP	Lipopolysaccharide core heptose(I) kinase RfaP	PA5009	PAO1	NP_253696.1 WP_003114553.1	8.87	19.748	13.0628
Q9HUG7	PAO1(PHIKZ)	PA4998	Uncharacterized protein	PA4998	PAO1	NP_253685.1 WP_003114545.1	9.12	2.76836	-3.20594
Q9HUK2	PAO1(PHIKZ)	PA4963	ABC_trans_aux domain-containing protein	PA4963	PAO1	NP_253650.1 WP_003113920.1	8.84	5.46115	6.83026
Q9HUK8	PAO1(PHIKZ)	psd	Phosphatidylserine decarboxylase proenzyme	PA4957	PAO1	NP_253644.1 WP_003113924.1	9.29	-1.55298	15.5678
Q9HUN2	PAO1(PHIKZ)	rplI	50S ribosomal protein L9	PA4932	50S	NP_253619.1 WP_003095627.1	10.37	26.993	-33.5776
Q9HUQ6	PAO1(PHIKZ)	PA4907	Probable short-chain dehydrogenase	PA4907	PAO1	NP_253594.1 WP_003095557.1	9.15	-7.61682	39.2375
Q9HV46	PAO1(PHIKZ)	greA	Transcription elongation factor GreA	PA4755	PAO1	NP_253443.1 WP_003095206.1	8.96	3.26637	-25.0183
Q9HV49	PAO1(PHIKZ)	folP	Dihydropteroate synthase	PA4750	PAO1	NP_253438.1 WP_003113907.1	8.79	-3.42097	21.6275
Q9HV76	PAO1(PHIKZ)	PA4722	Aminotransferase	PA4722	PAO1	NP_253410.1 WP_003113459.1	9.03	19.4733	-0.72466
Q9HVH5	PAO1(PHIKZ)	PA4616	Probable c4-dicarboxylate-binding protein	PA4616	PAO1	NP_253306.1 WP_003112794.1	8.86	-3.13289	-13.7008
Q9HVT3	PAO1(PHIKZ)	PA4488	Uncharacterized protein	PA4488	PAO1	NP_253178.1 WP_003455629.1	9.85	20.4602	-33.8413
Q9HVW3	PAO1(PHIKZ)	PA4454	MlaD domain-containing protein	PA4454	PAO1	NP_253144.1 WP_003094339.1	9.6	26.947	27.5866
Q9HVY3	PAO1(PHIKZ)	rpsI	30S ribosomal protein S9	PA4432	30S	NP_253122.1 WP_003098810.1	11.26	56.3594	-0.86033
Q9HW10	PAO1(PHIKZ)	PA4396	Probable two-component response regulator	PA4396	PAO1	NP_253086.1 WP_003106524.1	8.48	17.6512	-19.9906
Q9HW86	PAO1(PHIKZ)	mvaT	MvaT	PA4315	PAO1	NP_253005.1 WP_003093888.1	10.18	47.1015	18.6347
Q9HW92	PAO1(PHIKZ)	PA4308	AAA domain-containing protein	PA4308	PAO1	NP_252998.1 WP_003114975.1	8.31	-23.7855	-35.2326
Q9HWA8	PAO1(PHIKZ)	PA4292	Phosphate transporter	PA4292	PAO1	NP_252982.1 WP_003093821.1	9.15	16.9421	21.1687
Q9HWE2	PAO1(PHIKZ)	rplP	50S ribosomal protein L16	PA4256	50S	NP_252946.1 WP_003093723.1	11.15	28.5057	-33.6735
Q9HWF8	PAO1(PHIKZ)	rpsK	30S ribosomal protein S11	PA4240	30S	NP_252930.1 WP_003093689.1	11.22	55.7506	-1.33307
Q9HWH9	PAO1(PHIKZ)	nmoA	Nitronate monooxygenase	PA4202	PAO1	NP_252891.1 WP_003114723.1	8.43	-12.4464	11.0941
Q9HWV9	PAO1(PHIKZ)	PA4069	dTDP-4-dehydrorhamnose reductase	PA4069	PAO1	NP_252758.1 WP_003113045.1	8.77	-9.77269	6.55186
Q9HWW7	PAO1(PHIKZ)	PA4061	Probable thioredoxin	PA4061	PAO1	NP_252750.1 WP_003105274.1	8.15	3.20918	15.9829
Q9HWX6	PAO1(PHIKZ)	nusB	Transcription antitermination protein NusB	PA4052	PAO1	NP_252741.1 WP_003093308.1	9.26	-0.67616	-35.9738
Q9HWY1	PAO1(PHIKZ)	ribA	GTP cyclohydrolase-2	PA4047	PAO1	NP_252736.1 WP_003110510.1	9.32	-47.1219	-8.84954
Q9HX24	PAO1(PHIKZ)	sltB1	Soluble lytic transglycosylase B	PA4001	PAO1	NP_252690.1 WP_003132500.1	8.68	-25.9337	2.76983
Q9HX36	PAO1(PHIKZ)	PA3983	Uncharacterized protein	PA3983	PAO1	NP_252672.1 WP_003093161.1	9.1	0.93365	-5.3947
Q9HX74	PAO1(PHIKZ)	tesB	Acyl-CoA thioesterase II	PA3942	PAO1	NP_252631.1 WP_003093084.1	8.72	-15.6012	28.1611
Q9HXE3	PAO1(PHIKZ)	dauA	FAD-dependent catabolic D-arginine dehydrogenase DauA	PA3863	PAO1	NP_252552.1 WP_003113780.1	8.82	-19.0945	-1.65964
Q9HXI2	PAO1(PHIKZ)	secF	Protein translocase subunit SecF	PA3820	PAO1	NP_252509.1 WP_003100612.1	9.43	16.5599	19.2471
Q9HXK8	PAO1(PHIKZ)	PA3787	Uncharacterized protein	PA3787	PAO1	NP_252476.1 WP_003092745.1	8.51	-26.6331	-1.63102
Q9HXQ9	PAO1(PHIKZ)	PA3733	Uncharacterized protein	PA3733	PAO1	NP_252422.1 WP_003129868.1	8.33	-45.8085	22.4555
Q9HXU3	PAO1(PHIKZ)	PA3697	Uncharacterized protein	PA3697	PAO1	NP_252387.1 WP_003092515.1	8.45	45.4766	13.101
Q9HXY3	PAO1(PHIKZ)	PA3649	Putative zinc metalloprotease PA3649	PA3649	PAO1	NP_252339.1 WP_003098594.1	8.5	-0.50995	21.9741
Q9HXY6	PAO1(PHIKZ)	lpxD	UDP-3-O-acylglucosamine N-acyltransferase	PA3646	PAO1	NP_252336.1 WP_003098585.1	9.43	-20.6968	20.1926
Q9HXY7	PAO1(PHIKZ)	fabZ	3-hydroxyacyl-[acyl-carrier-protein] dehydratase FabZ	PA3645	PAO1	NP_252335.1 WP_003092375.1	9.95	44.3264	21.7603
Q9HXY8	PAO1(PHIKZ)	lpxB	Lipid-A-disaccharide synthase	PA3643	PAO1	NP_252333.1 WP_003113865.1	8.96	23.8906	-1.58321
Q9HY16	PAO1(PHIKZ)	potD	Putrescine/cadaverine-binding protein	PA3610	PAO1	NP_252300.1 WP_003113877.1	8.32	-36.4376	-19.0319
Q9HY73	PAO1(PHIKZ)	PA3538	Probable ATP-binding component of ABC transporter	PA3538	PAO1	NP_252228.1 WP_003092092.1	8.82	32.5152	6.15995
Q9HYC6	PAO1(PHIKZ)	PA3483	Uncharacterized protein	PA3483	PAO1	NP_252173.1 WP_003113899.1	8.82	34.6166	17.8954
Q9HYP3	PAO1(PHIKZ)	PA3353	Uncharacterized protein	PA3353	PAO1	NP_252043.1 WP_003119635.1	8.06	-11.8768	-39.0742
Q9HZF6	PAO1(PHIKZ)	PA3052	Uncharacterized protein	PA3052	PAO1	NP_251742.1 WP_003122457.1	8.2	4.36725	-57.5137
Q9HZK8	PAO1(PHIKZ)	nqrC	Na(+)-translocating NADH-quinone reductase subunit C	PA2997	PAO1	NP_251687.1 WP_003105182.1	9.1	11.7046	24.9443
Q9I0A2	PAO1(PHIKZ)	rplT	50S ribosomal protein L20	PA2741	50S	NP_251431.1 WP_003099086.1	11.3	24.5854	-31.9438
Q9I0B7	PAO1(PHIKZ)	PA2725	Probable chaperone	PA2725	PAO1	NP_251415.1 WP_010895630.1	8.55	17.4142	-20.6439
Q9I0D7	PAO1(PHIKZ)	PA2705	Uncharacterized protein	PA2705	PAO1	NP_251395.1 WP_003101527.1	8.49	28.1363	-23.5422
Q9I0J4	PAO1(PHIKZ)	nuoI	NADH-quinone oxidoreductase subunit I	PA2644	PAO1	NP_251334.1 WP_003090467.1	9.42	33.8933	18.8114
Q9I0L1	PAO1(PHIKZ)	hflD	High frequency lysogenization protein HflD homolog	PA2627	PAO1	NP_251317.1 WP_003090440.1	8.6	30.966	-14.1497
Q9I0T0	PAO1(PHIKZ)	PA2554	Probable short-chain dehydrogenase	PA2554	PAO1	NP_251244.1 WP_003102518.1	8.73	-10.9824	31.615
Q9I0T9	PAO1(PHIKZ)	xthA	Exodeoxyribonuclease III	PA2545	PAO1	NP_251235.1 WP_003104469.1	8.23	-31.225	2.68721
Q9I0V5	PAO1(PHIKZ)	PA2528	Probable Resistance-Nodulation-Cell Division (RND) efflux membrane fusion protein	PA2528	PAO1	NP_251218.1 WP_003113320.1	8.16	2.86472	26.4728
Q9I2U4	PAO1(PHIKZ)	parS	Histidine kinase	PA1798	PAO1	NP_250489.1 WP_003113589.1	7.99	0	0
Q9I321	PAO1(PHIKZ)	exsD	Transcriptional antiactivator ExsD	PA1714	PAO1	NP_250405.1 WP_003100755.1	9.13	20.4722	0.01129
Q9I371	PAO1(PHIKZ)	PA1654	Probable aminotransferase	PA1654	PAO1	NP_250345.1 WP_003114606.1	8.91	21.4276	-5.47981
Q9I383	PAO1(PHIKZ)	selD	Selenide water dikinase	PA1642	PAO1	NP_250333.1 WP_003087546.1	8.78	-28.8327	17.7283
Q9I386	PAO1(PHIKZ)	PA1639	Uncharacterized protein	PA1639	PAO1	NP_250330.1 WP_003097837.1	8.33	-11.6189	-22.5032
Q9I3D4	PAO1(PHIKZ)	sdhB	Succinate dehydrogenase (B subunit)	PA1584	PAO1	NP_250275.1 WP_003087410.1	9.12	24.1345	23.3826
Q9I3I5	PAO1(PHIKZ)	zipA	Cell division protein ZipA	PA1528	PAO1	NP_250219.1 WP_003083352.1	8.96	4.73953	-15.3937
Q9I3P9	PAO1(PHIKZ)	flhA	Flagellar biosynthesis protein FlhA	PA1452	PAO1	NP_250143.1 WP_003083059.1	8.03	15.3881	2.12536
Q9I3T7	PAO1(PHIKZ)	PA1407	Methyltrans_SAM domain-containing protein	PA1407	PAO1	NP_250098.1 WP_003112422.1	8.58	-3.36863	-9.84662
Q9I400	PAO1(PHIKZ)	PA1344	Probable short-chain dehydrogenase	PA1344	PAO1	NP_250035.1 WP_003082773.1	9.38	-15.9632	27.9751
Q9I472	PAO1(PHIKZ)	cobO	Corrinoid adenosyltransferase	PA1272	PAO1	NP_249963.1 WP_003086769.1	8.92	-32.337	-21.7662
Q9I4B6	PAO1(PHIKZ)	PA1222	Membrane-bound lytic murein transglycosylase A	PA1222	PAO1	NP_249913.1 WP_003082509.1	8.68	-8.90343	75.0767
Q9I4N3	PAO1(PHIKZ)	fleR	Response regulator protein FleR	PA1099	PAO1	NP_249790.1 WP_003082202.1	8.3	30.9177	-44.4148
Q9I4X1	PAO1(PHIKZ)	pqsC	2-heptyl-4(1H)-quinolone synthase subunit PqsC	PA0998	PAO1	NP_249689.1 WP_003108612.1	9.16	-8.45351	18.6546
Q9I5H0	PAO1(PHIKZ)	PA0759	Uncharacterized protein	PA0759	PAO1	NP_249450.1 WP_003114180.1	8.78	-16.4218	-9.53534
Q9I5L3	PAO1(PHIKZ)	PA0715	Reverse transcriptase domain-containing protein	PA0715	PAO1	NP_249406.1 WP_003112701.1	8.53	24.1686	-29.851
Q9I5Y5	PAO1(PHIKZ)	epd	D-erythrose 4-phosphate dehydrogenase	PA0551	PAO1	NP_249242.1 WP_003084958.1	8.66	-13.9167	35.5901
Q9I5Z9	PAO1(PHIKZ)	PA0537	Uncharacterized protein	PA0537	PAO1	NP_249228.1 WP_003084923.1	9.26	59.5964	9.0957
Q9I603	PAO1(PHIKZ)	PA0533	Probable transcriptional regulator	PA0533	PAO1	NP_249224.1 WP_003084906.1	8.5	-11.9759	26.4985
Q9I697	PAO1(PHIKZ)	gshB	Glutathione synthetase	PA0407	PAO1	NP_249098.1 WP_003100943.1	8.61	-10.7677	34.8096
Q9I6C0	PAO1(PHIKZ)	ftsE	Cell division ATP-binding protein FtsE	PA0374	PAO1	NP_249065.1 WP_003084505.1	9.16	27.2524	-25.9448
Q9I6J3	PAO1(PHIKZ)	spuB	Probable glutamine synthetase	PA0298	PAO1	NP_248989.1 WP_003084290.1	8.49	15.0059	-18.7549
Q9I6L0	PAO1(PHIKZ)	cysA	Sulfate/thiosulfate import ATP-binding protein CysA	PA0280	PAO1	NP_248971.1 WP_003084237.1	8.81	4.4629	33.8214
Q9I6X7	PAO1(PHIKZ)	pcaR	Transcriptional regulator PcaR	PA0155	PAO1	NP_248845.1 WP_003083866.1	8.96	-6.49753	4.62313
Q9X4G0	PAO1(PHIKZ)	hmgA	Homogentisate 1,2-dioxygenase	PA2009	PAO1	NP_250699.1 WP_003100397.1	8.69	20.6952	43.295
G3XCV5	PAO1(PHIKZ)	phaC1	Poly(3-hydroxyalkanoic acid) synthase 1	PA5056	PAO1	NP_253743.1 WP_003095864.1	8.85	-8.2114	-1.51196
G3XCX1	PAO1(PHIKZ)	narG	Nitrate reductase (quinone)	PA3875	PAO1	NP_252564.1 WP_003105302.1	8.5	46.4294	-0.50025
G3XCX3	PAO1(PHIKZ)	pilU	Type IV pilus ATPase PilU	PA0396	PAO1	NP_249087.1 WP_003100959.1	8.98	23.1572	-0.63797
G3XD64	PAO1(PHIKZ)	fleN	Antiactivator FleN	PA1454	PAO1	NP_250145.1 WP_003083064.1	9.27	22.8649	-15.9
G3XDA8	PAO1(PHIKZ)	pstS	Phosphate-binding protein PstS	PA5369	PAO1	NP_254056.1 WP_003096673.1	8.68	-28.6132	-2.13789
O33877	PAO1(PHIKZ)	fabA	3-hydroxydecanoyl-[acyl-carrier-protein] dehydratase	PA1610	PAO1	NP_250301.1 WP_003087475.1	10.19	-20.4619	-1.34197
O50273	PAO1(PHIKZ)	cysD	Sulfate adenylyltransferase subunit 2	PA4443	PAO1	NP_253133.1 WP_003094311.1	9.19	-5.61306	41.8974
O87131	PAO1(PHIKZ)	cheR1	Chemotaxis protein methyltransferase 1	PA3348	PAO1	NP_252038.1 WP_003091728.1	9.13	19.5877	-6.92065
P23926	PAO1(PHIKZ)	anr	Transcriptional activator protein anr	PA1544	PAO1	NP_250235.1 WP_003087262.1	9.3	18.2519	-6.54905
P26275	PAO1(PHIKZ)	algR	Positive alginate biosynthesis regulatory protein	PA5261	PAO1	NP_253948.1 WP_003096397.1	9.49	47.879	10.4764
P57668	PAO1(PHIKZ)	tpx	Thiol peroxidase	PA2532	PAO1	NP_251222.1 WP_003089950.1	8.91	-37.109	-6.80419
P72161	PAO1(PHIKZ)	pbpG	D-alanyl-D-alanine endopeptidase	PA0869	PAO1	NP_249560.1 WP_003114239.1	8.71	16.3232	27.1792
Q51391	PAO1(PHIKZ)	glpR	Glycerol-3-phosphate regulon repressor	PA3583	PAO1	NP_252273.1 WP_003092173.1	8.95	-28.7613	-28.0981
Q59636	PAO1(PHIKZ)	ndk	Nucleoside diphosphate kinase	PA3807	PAO1	NP_252496.1 WP_003092811.1	10.62	-22.7193	5.78827
Q9HT32	PAO1(PHIKZ)	PA5542	Beta-lactamase domain-containing protein	PA5542	PAO1	NP_254229.1 WP_003114146.1	8.43	-30.9737	2.65462
Q9HT52	PAO1(PHIKZ)	PA5521	Probable short-chain dehydrogenase	PA5521	PAO1	NP_254208.1 WP_003097046.1	8.84	-15.3382	28.0922
Q9HTC8	PAO1(PHIKZ)	PA5438	Probable transcriptional regulator	PA5438	PAO1	NP_254125.1 WP_003096857.1	9.06	22.9173	-3.44901
Q9HTD9	PAO1(PHIKZ)	adhA	Alcohol dehydrogenase	PA5427	PAO1	NP_254114.1 WP_003096816.1	8.89	-6.04645	35.1782
Q9HTJ8	PAO1(PHIKZ)	PA5362	Uncharacterized protein	PA5362	PAO1	NP_254049.1 WP_003114376.1	8.65	14.8285	0.55624
Q9HTQ3	PAO1(PHIKZ)	PA5301	Probable transcriptional regulator	PA5301	PAO1	NP_253988.1 WP_003096513.1	9.02	39.8373	13.6686
Q9HTQ6	PAO1(PHIKZ)	xpt	Xanthine phosphoribosyltransferase	PA5298	PAO1	NP_253985.1 WP_003110452.1	9.8	4.16725	-18.7832
Q9HTR6	PAO1(PHIKZ)	glnK	Nitrogen regulatory protein P-II 2	PA5288	PAO1	NP_253975.1 WP_003096476.1	9.17	-37.1188	-9.01724
Q9HTV6	PAO1(PHIKZ)	PA5234	Probable oxidoreductase	PA5234	PAO1	NP_253921.1 WP_003114042.1	8.59	-22.9174	13.753
Q9HTX5	PAO1(PHIKZ)	gcvT	Aminomethyltransferase	PA5215	PAO1	NP_253902.1 WP_003114049.1	8.8	-27.8444	2.07319
Q9HU21	PAO1(PHIKZ)	rmlC	dTDP-4-dehydrorhamnose 3,5-epimerase	PA5164	PAO1	NP_253851.1 WP_003096184.1	9.3	-25.8419	3.02714
Q9HU41	PAO1(PHIKZ)	hisB	Imidazoleglycerol-phosphate dehydratase	PA5143	PAO1	NP_253830.1 WP_003096088.1	8.85	40.7869	31.7588
Q9HU78	PAO1(PHIKZ)	hutC	Histidine utilization repressor	PA5105	PAO1	NP_253792.1 WP_003095970.1	8.94	-8.95824	17.8951
Q9HUF0	PAO1(PHIKZ)	rlmJ	Ribosomal RNA large subunit methyltransferase J	PA5019	PAO1	NP_253706.1 WP_003114560.1	8.5	-11.6999	-25.0413
Q9HUG3	PAO1(PHIKZ)	PA5002	N-acetylglucosaminylphosphatidylinositol deacetylase	PA5002	PAO1	NP_253689.1 WP_003114549.1	8.53	29.5362	32.9247
Q9HUH3	PAO1(PHIKZ)	PA4992	Aldo_ket_red domain-containing protein	PA4992	PAO1	NP_253679.1 WP_003114541.1	8.88	10.9112	-35.6368
Q9HUJ3	PAO1(PHIKZ)	PA4972	Uncharacterized protein	PA4972	PAO1	NP_253659.1 WP_003102069.1	8.68	25.233	-6.22147
Q9HUK9	PAO1(PHIKZ)	rhdA	Thiosulfate sulfurtransferase	PA4956	PAO1	NP_253643.1 WP_003113925.1	8.04	-39.2131	-6.18842
Q9HUL4	PAO1(PHIKZ)	queG	Epoxyqueuosine reductase	PA4950	PAO1	NP_253637.1 WP_003110324.1	8.02	-34.1912	-0.88213
Q9HUN0	PAO1(PHIKZ)	rpsR	30S ribosomal protein S18	PA4934	30S	NP_253621.1 WP_003095634.1	11.15	55.6373	-2.85807
Q9HUW7	PAO1(PHIKZ)	PA4843	Probable two-component response regulator	PA4843	PAO1	NP_253530.1 WP_003106227.1	8.36	16.8551	-18.8236
Q9HV02	PAO1(PHIKZ)	selB	Selenocysteine-specific elongation factor	PA4807	PAO1	NP_253495.1 WP_003102294.1	7.92	0	0
Q9HV42	PAO1(PHIKZ)	grpE	Protein GrpE	PA4762	PAO1	NP_253450.1 WP_003095213.1	9.03	2.55717	17.0014
Q9HVB9	PAO1(PHIKZ)	PA4676	Carbonic anhydrase	PA4676	PAO1	NP_253365.1 WP_003095021.1	9.02	-19.5354	27.8045
Q9HVI3	PAO1(PHIKZ)	PA4606	Uncharacterized protein	PA4606	PAO1	NP_253296.1 WP_003094859.1	8.88	-0.62622	25.1871
Q9HVJ9	PAO1(PHIKZ)	rtcA	RNA 3-terminal phosphate cyclase	PA4585	PAO1	NP_253275.1 WP_003112809.1	8.59	52.8596	17.6256
Q9HVK2	PAO1(PHIKZ)	PA4582	PHB domain-containing protein	PA4582	PAO1	NP_253272.1 WP_003112812.1	8.32	34.694	49.0291
Q9HVU1	PAO1(PHIKZ)	mreC	Cell shape-determining protein MreC	PA4480	PAO1	NP_253170.1 WP_003123307.1	8.65	-10.5885	-19.3171
Q9HVU8	PAO1(PHIKZ)	PA4473	UPF0307 protein PA4473	PA4473	PAO1	NP_253163.1 WP_003094378.1	8.75	0.53772	-27.8637
Q9HVV8	PAO1(PHIKZ)	lptC	Lipopolysaccharide export system protein LptC	PA4459	PAO1	NP_253149.1 WP_003094353.1	8.78	33.801	18.4145
Q9HVV9	PAO1(PHIKZ)	PA4458	3-deoxy-D-manno-octulosonate 8-phosphate phosphatase KdsC	PA4458	PAO1	NP_253148.1 WP_003112742.1	9.4	-19.1955	14.8043
Q9HW06	PAO1(PHIKZ)	PA4400	Probable pyrophosphohydrolase	PA4400	PAO1	NP_253090.1 WP_003112754.1	8.47	-14.9496	-9.14248
Q9HW40	PAO1(PHIKZ)	PA4361	Probable oxidoreductase	PA4361	PAO1	NP_253051.1 WP_003103823.1	8.57	13.5513	13.7392
Q9HW45	PAO1(PHIKZ)	xenB	Xenobiotic reductase	PA4356	PAO1	NP_253046.1 WP_003103810.1	8.84	-29.1022	1.28298
Q9HWD4	PAO1(PHIKZ)	rpsJ	30S ribosomal protein S10	PA4264	30S	NP_252954.1 WP_003103876.1	10.3	54.3325	-3.32685
Q9HWD7	PAO1(PHIKZ)	rplW	50S ribosomal protein L23	PA4261	50S	NP_252951.1 WP_003093736.1	11	22.9126	-38.523
Q9HWE4	PAO1(PHIKZ)	rpsQ	30S ribosomal protein S17	PA4254	30S	NP_252944.1 WP_003093717.1	10.98	55.4708	-2.29411
Q9HWF4	PAO1(PHIKZ)	rplO	50S ribosomal protein L15	PA4244	50S	NP_252934.1 WP_003093695.1	11.14	21.9213	-34.2059
Q9HWL8	PAO1(PHIKZ)	PA4163	Uncharacterized protein	PA4163	PAO1	NP_252852.1 WP_003101313.1	8.01	-46.3577	3.49668
Q9HWX1	PAO1(PHIKZ)	nrdR	Transcriptional repressor NrdR	PA4057	PAO1	NP_252746.1 WP_003107181.1	8.54	-0.31233	-35.238
Q9HWX3	PAO1(PHIKZ)	ribC	Riboflavin synthase alpha chain	PA4055	PAO1	NP_252744.1 WP_003093316.1	9.1	-29.4737	27.0231
Q9HX28	PAO1(PHIKZ)	PA3992	Uncharacterized protein	PA3992	PAO1	NP_252681.1 WP_003114332.1	9.05	62.2373	-3.67945
Q9HXD3	PAO1(PHIKZ)	narL	Two-component response regulator NarL	PA3879	PAO1	NP_252568.1 WP_003092968.1	8.15	1.02446	-34.5934
Q9HXG4	PAO1(PHIKZ)	rlmF	Ribosomal RNA large subunit methyltransferase F	PA3840	PAO1	NP_252529.1 WP_003092887.1	8.4	22.5107	-16.1383
Q9HXG8	PAO1(PHIKZ)	PA3836	Uncharacterized protein	PA3836	PAO1	NP_252525.1 WP_003092876.1	8.28	-14.7492	-22.7409
Q9HXH4	PAO1(PHIKZ)	PA3828	Lipopolysaccharide export system permease protein LptF	PA3828	PAO1	NP_252517.1 WP_003092864.1	9.07	31.4166	24.295
Q9HXJ3	PAO1(PHIKZ)	PA3804	HTH cro/C1-type domain-containing protein	PA3804	PAO1	NP_252493.1 WP_003115257.1	9.06	-4.29128	16.7177
Q9HXU4	PAO1(PHIKZ)	PA3696	Uncharacterized protein	PA3696	PAO1	NP_252386.1 WP_003113847.1	8.65	-11.3254	29.9888
Q9HXZ3	PAO1(PHIKZ)	tilS	tRNA(Ile)-lysidine synthase	PA3638	PAO1	NP_252328.1 WP_003113867.1	8.18	18.2698	-15.9739
Q9HY64	PAO1(PHIKZ)	arnC	Undecaprenyl-phosphate 4-deoxy-4-formamido-L-arabinose transferase	PA3553	PAO1	NP_252243.1 WP_003112880.1	8.75	27.8713	-13.3122
Q9HY72	PAO1(PHIKZ)	PA3539	UPF0246 protein PA3539	PA3539	PAO1	NP_252229.1 WP_003092094.1	8.86	9.22099	-7.89878
Q9HYD8	PAO1(PHIKZ)	PA3468	Uncharacterized protein	PA3468	PAO1	NP_252158.1 WP_003103754.1	8.97	32.3349	20.6029
Q9HYP6	PAO1(PHIKZ)	PA3350	Flagella basal body P-ring formation protein FlgA	PA3350	PAO1	NP_252040.1 WP_003098745.1	8.75	-17.2373	-15.0374
Q9HZ46	PAO1(PHIKZ)	glk	Glucokinase	PA3193	PAO1	NP_251883.1 WP_003114838.1	8.79	-22.8559	17.3049
Q9HZ90	PAO1(PHIKZ)	PA3135	Probable transcriptional regulator	PA3135	PAO1	NP_251825.1 WP_003091419.1	8.15	39.0387	19.6738
Q9HZC1	PAO1(PHIKZ)	PA3087	Metallophos domain-containing protein	PA3087	PAO1	NP_251777.1 WP_003091336.1	8.33	-14.3888	10.7813
Q9HZL4	PAO1(PHIKZ)	PA2990	Probable phosphodiesterase	PA2990	PAO1	NP_251680.1 WP_003113986.1	8.77	26.1183	-35.7954
Q9HZN6	PAO1(PHIKZ)	pabC	4-amino-4-deoxychorismate lyase	PA2964	PAO1	NP_251654.1 WP_003113994.1	8.56	-8.08672	15.8201
Q9HZS7	PAO1(PHIKZ)	PA2920	Probable chemotaxis transducer	PA2920	PAO1	NP_251610.1 WP_003114016.1	7.97	0	0
Q9HZV8	PAO1(PHIKZ)	atuD	Putative citronellyl-CoA dehydrogenase involved in catabolism of citronellol	PA2889	PAO1	NP_251579.1 WP_003101733.1	8.2	-14.3495	14.9075
Q9HZZ2	PAO1(PHIKZ)	efp	Elongation factor P	PA2851	PAO1	NP_251541.1 WP_003090942.1	9.82	-1.51927	-30.0171
Q9I0E3	PAO1(PHIKZ)	PA2699	Amidohydro_3 domain-containing protein	PA2699	PAO1	NP_251389.1 WP_003114380.1	7.89	0	0
Q9I0Q0	PAO1(PHIKZ)	pqsH	2-heptyl-3-hydroxy-4(1H)-quinolone synthase	PA2587	PAO1	NP_251277.1 WP_003090354.1	8.69	-8.49204	9.65109
Q9I0T3	PAO1(PHIKZ)	PA2551	Probable transcriptional regulator	PA2551	PAO1	NP_251241.1 WP_003090000.1	8.88	39.0501	10.5972
Q9I174	PAO1(PHIKZ)	PA2407	Probable adhesion protein	PA2407	PAO1	NP_251097.1 WP_003113055.1	8.85	13.4332	44.9465
Q9I1H0	PAO1(PHIKZ)	ambB	AMB antimetabolite synthase AmbB	PA2305	PAO1	NP_250995.1 WP_003113094.1	8.26	46.6672	-5.71255
Q9I1L6	PAO1(PHIKZ)	ansA	L-asparaginase I	PA2253	PAO1	NP_250943.1 WP_003113732.1	8.22	-24.9162	39.7748
Q9I298	PAO1(PHIKZ)	liuC	Putative 3-methylglutaconyl-CoA hydratase	PA2013	PAO1	NP_250703.1 WP_003088598.1	9	-28.4568	18.5909
Q9I2F4	PAO1(PHIKZ)	rbsK	Ribokinase	PA1950	PAO1	NP_250640.1 WP_003113483.1	9.68	9.03825	31.5604
Q9I2U9	PAO1(PHIKZ)	ppiB	Peptidyl-prolyl cis-trans isomerase	PA1793	PAO1	NP_250484.1 WP_003087890.1	9.23	-14.9267	-21.2576
Q9I2W8	PAO1(PHIKZ)	estX	EstX	PA1771	PAO1	NP_250462.1 WP_003113577.1	8.09	17.0236	-20.3066
Q9I398	PAO1(PHIKZ)	PA1624	Uncharacterized protein PA1624	PA1624	PAO1	NP_250315.1 WP_003097863.1	8.12	-14.8106	-9.91338
Q9I3G6	PAO1(PHIKZ)	PA1551	Probable ferredoxin	PA1551	PAO1	NP_250242.1 WP_003087288.1	8.9	24.5324	12.8335
Q9I3W1	PAO1(PHIKZ)	PA1383	Uncharacterized protein	PA1383	PAO1	NP_250074.1 WP_010895559.1	8.23	-12.2774	10.8787
Q9I3X1	PAO1(PHIKZ)	fabF2	3-oxoacyl-[acyl-carrier-protein] synthase 2	PA1373	PAO1	NP_250064.1 WP_010895556.1	8.82	-2.07268	23.814
Q9I405	PAO1(PHIKZ)	PA1339	Amino acid ABC transporter ATP binding protein	PA1339	PAO1	NP_250030.1 WP_003082761.1	9.42	3.74777	-17.7706
Q9I426	PAO1(PHIKZ)	cyoB	Cytochrome bo(3) ubiquinol oxidase subunit 1	PA1318	PAO1	NP_250009.1 WP_003112371.1	9.12	17.0682	23.8915
Q9I471	PAO1(PHIKZ)	cobB	Hydrogenobyrinate a,c-diamide synthase	PA1273	PAO1	NP_249964.1 WP_003082590.1	8.43	26.6643	-21.0503
Q9I4Z7	PAO1(PHIKZ)	PA0962	Probable dna-binding stress protein	PA0962	PAO1	NP_249653.1 WP_003086103.1	9.14	-5.28315	12.8351
Q9I511	PAO1(PHIKZ)	PA0947	Bac_DnaA domain-containing protein	PA0947	PAO1	NP_249638.1 WP_003102398.1	9.19	6.49853	-6.52333
Q9I537	PAO1(PHIKZ)	PA0920	Phosphatidylglycerol lysyltransferase	PA0920	PAO1	NP_249611.1 WP_003112595.1	8.18	31.4729	7.88726
Q9I538	PAO1(PHIKZ)	PA0919	VirJ domain-containing protein	PA0919	PAO1	NP_249610.1 WP_003112596.1	8.3	5.37752	24.8534
Q9I5G4	PAO1(PHIKZ)	cmoB	tRNA U34 carboxymethyltransferase	PA0774	PAO1	NP_249465.1 WP_003114185.1	8.48	22.4634	-13.6655
Q9I5V1	PAO1(PHIKZ)	PA0586	Uncharacterized protein	PA0586	PAO1	NP_249277.1 WP_003099581.1	8.6	6.65874	-4.03377
Q9I5V7	PAO1(PHIKZ)	tsaD	tRNA N6-adenosine threonylcarbamoyltransferase	PA0580	PAO1	NP_249271.1 WP_003109020.1	9.15	35.1778	33.7755
Q9I669	PAO1(PHIKZ)	PA0449	HotDog ACOT-type domain-containing protein	PA0449	PAO1	NP_249140.1 WP_003121770.1	9.58	-15.0972	18.7893
Q9I6F6	PAO1(PHIKZ)	PA0335	Histidinol-phosphatase	PA0335	PAO1	NP_249026.1 WP_003110585.1	8.42	-16.0524	-10.2721
Q9I6J1	PAO1(PHIKZ)	spuD	Putrescine-binding periplasmic protein SpuD	PA0300	PAO1	NP_248991.1 WP_003084299.1	9.11	-7.66629	-22.8026
Q9I6W1	PAO1(PHIKZ)	PA0171	Uncharacterized protein	PA0171	PAO1	NP_248861.1 WP_003083916.1	8.56	-6.54855	-10.4573
Q9I706	PAO1(PHIKZ)	PA0126	Uncharacterized protein	PA0126	PAO1	NP_248816.1 WP_003101226.1	9.12	4.96701	5.96909
Q9I730	PAO1(PHIKZ)	PA0102	Carbonic anhydrase	PA0102	PAO1	NP_248792.1 WP_003115027.1	8.93	-24.788	7.86449
Q9I747	PAO1(PHIKZ)	hcp1	Protein hcp1	PA0085	PAO1	NP_248775.1 WP_003083670.1	10.02	-18.3383	24.8949
Q9I777	PAO1(PHIKZ)	PA0055	Uncharacterized protein	PA0055	PAO1	NP_248745.1 WP_003083593.1	8.3	-42.1911	-0.69911
G3XCV6	PAO1(PHIKZ)	cmpX	Conserved cytoplasmic membrane protein CmpX protein	PA1775	PAO1	NP_250466.1 WP_003087830.1	9.28	39.9417	12.9857
G3XD14	PAO1(PHIKZ)	dksA	RNA polymerase-binding transcription factor DksA	PA4723	POL	NP_253411.1 WP_003095122.1	9.34	3.13042	-38.378
G3XD46	PAO1(PHIKZ)	ftsI	Peptidoglycan D,D-transpeptidase FtsI	PA4418	PAO1	NP_253108.1 WP_003094139.1	8.51	34.7111	17.5698
O33407	PAO1(PHIKZ)	estA	Esterase EstA	PA5112	PAO1	NP_253799.1 WP_003115524.1	8.23	15.6458	-22.7666
P07344	PAO1(PHIKZ)	trpA	Tryptophan synthase alpha chain	PA0035	PAO1	NP_248725.1 WP_003115801.1	8.77	-16.703	-6.00363
P25084	PAO1(PHIKZ)	lasR	Transcriptional activator protein LasR	PA1430	PAO1	NP_250121.1 WP_003082999.1	8.4	42.2202	30.9092
P27017	PAO1(PHIKZ)	amiC	Aliphatic amidase expression-regulating protein	PA3364	PAO1	NP_252054.1 WP_003091751.1	8.41	-42.5809	-2.2484
P29364	PAO1(PHIKZ)	thrB	Homoserine kinase	PA5495	PAO1	NP_254182.1 WP_003114124.1	8.48	-24.0012	-27.5035
P33663	PAO1(PHIKZ)	PA4543	Purine nucleoside phosphorylase PA4543	PA4543	PAO1	NP_253233.1 WP_003112833.1	8.87	-13.076	-17.5488
P33883	PAO1(PHIKZ)	lasI	Acyl-homoserine-lactone synthase	PA1432	PAO1	NP_250123.1 WP_003083017.1	9.21	27.5935	-13.0343
P42812	PAO1(PHIKZ)	lolB	Outer-membrane lipoprotein LolB	PA4668	PAO1	NP_253357.1 WP_003095005.1	8.44	1.60966	5.69996
P57109	PAO1(PHIKZ)	maiA	Maleylacetoacetate isomerase	PA2007	PAO1	NP_250697.1 WP_003113505.1	8.84	-29.4486	7.61375
P72138	PAO1(PHIKZ)	hisH2	Imidazole glycerol phosphate synthase subunit HisH 2	PA3152	PAO1	NP_251842.1 WP_003113422.1	8.44	-27.3406	4.27534
P95458	PAO1(PHIKZ)	hemE	Uroporphyrinogen decarboxylase	PA5034	PAO1	NP_253721.1 WP_003114569.1	8.72	-25.7698	12.1217
Q03456	PAO1(PHIKZ)	fur	Ferric uptake regulation protein	PA4764	PAO1	NP_253452.1 WP_003095216.1	9.52	10.8425	24.5414
Q06198	PAO1(PHIKZ)	algU	RNA polymerase sigma-H factor	PA0762	POL	NP_249453.1 WP_003085543.1	8.42	-6.15191	-20.2829
Q9HT16	PAO1(PHIKZ)	atpF	ATP synthase subunit b	PA5558	PAO1	NP_254245.1 WP_003100235.1	9.54	48.7821	16.7301
Q9HT17	PAO1(PHIKZ)	atpH	ATP synthase subunit delta	PA5557	PAO1	NP_254244.1 WP_003097135.1	8.5	45.1507	28.5122
Q9HT54	PAO1(PHIKZ)	PA5519	HotDog ACOT-type domain-containing protein	PA5519	PAO1	NP_254206.1 WP_003121395.1	9.12	-26.6717	28.8592
Q9HTL9	PAO1(PHIKZ)	PA5339	Uncharacterized protein	PA5339	PAO1	NP_254026.1 WP_003096609.1	8.74	-41.9989	-1.26285
Q9HTN2	PAO1(PHIKZ)	argB	Acetylglutamate kinase	PA5323	PAO1	NP_254010.1 WP_003096572.1	9.12	0.5668	1.45758
Q9HTN8	PAO1(PHIKZ)	rpmB	50S ribosomal protein L28	PA5316	50S	NP_254003.1 WP_003096556.1	11.16	22.5496	-38.3527
Q9HTV5	PAO1(PHIKZ)	glpT	Glycerol-3-phosphate transporter	PA5235	PAO1	NP_253922.1 WP_003096330.1	8.7	22.2693	24.9202
Q9HU37	PAO1(PHIKZ)	mutY	Adenine DNA glycosylase	PA5147	PAO1	NP_253834.1 WP_003110600.1	8.57	38.8693	5.53608
Q9HU42	PAO1(PHIKZ)	hisH1	Imidazole glycerol phosphate synthase subunit HisH 1	PA5142	PAO1	NP_253829.1 WP_003121251.1	8.38	-31.02	2.7308
Q9HU45	PAO1(PHIKZ)	PA5139	PBPb domain-containing protein	PA5139	PAO1	NP_253826.1 WP_003106332.1	8.46	-35.6807	-22.1551
Q9HU56	PAO1(PHIKZ)	secB	Protein-export protein SecB	PA5128	PAO1	NP_253815.1 WP_003096050.1	9.84	15.371	-2.60798
Q9HUA8	PAO1(PHIKZ)	PA5075	Probable permease of ABC transporter	PA5075	PAO1	NP_253762.1 WP_003103450.1	8.49	17.3308	18.4657
Q9HUC6	PAO1(PHIKZ)	hslV	ATP-dependent protease subunit HslV	PA5053	PAO1	NP_253740.1 WP_003095852.1	9.87	0.67354	37.0782
Q9HUD2	PAO1(PHIKZ)	PA5047	Peptidase_M48 domain-containing protein	PA5047	PAO1	NP_253734.1 WP_003095844.1	8.05	-25.0365	38.7154
Q9HUF2	PAO1(PHIKZ)	PA5017	Uncharacterized protein	PA5017	PAO1	NP_253704.1 WP_003114559.1	7.97	0	0
Q9HUG2	PAO1(PHIKZ)	PA5003	Uncharacterized protein	PA5003	PAO1	NP_253690.1 WP_003114550.1	8.74	48.4044	6.34935
Q9HUR4	PAO1(PHIKZ)	PA4899	Probable aldehyde dehydrogenase	PA4899	PAO1	NP_253586.1 WP_003107137.1	8.08	10.435	49.599
Q9HV41	PAO1(PHIKZ)	recN	DNA repair protein RecN	PA4763	PAO1	NP_253451.1 WP_003113905.1	8.32	14.4006	-6.52204
Q9HV51	PAO1(PHIKZ)	tpiA	Triosephosphate isomerase	PA4748	PAO1	NP_253436.1 WP_003100513.1	9.04	-22.509	21.0382
Q9HV89	PAO1(PHIKZ)	PA4709	Probable hemin degrading factor	PA4709	PAO1	NP_253397.1 WP_003113452.1	8.61	-12.8485	-18.0742
Q9HVA1	PAO1(PHIKZ)	ilvH	Acetolactate synthase small subunit	PA4695	PAO1	NP_253383.1 WP_003095069.1	9.79	26.5986	15.9086
Q9HVD5	PAO1(PHIKZ)	PA4657	Renalase	PA4657	PAO1	NP_253346.1 WP_003114698.1	8.46	-24.6757	1.80784
Q9HVD6	PAO1(PHIKZ)	PA4656	Uncharacterized protein	PA4656	PAO1	NP_253345.1 WP_003114699.1	8.03	-3.08882	-24.5165
Q9HVD7	PAO1(PHIKZ)	hemH	Ferrochelatase	PA4655	PAO1	NP_253344.1 WP_003099324.1	8.62	-16.1638	40.3502
Q9HVF9	PAO1(PHIKZ)	PA4632	Peptidase_M48 domain-containing protein	PA4632	PAO1	NP_253322.1 WP_003099360.1	9.19	2.96668	5.78336
Q9HVM0	PAO1(PHIKZ)	PA4564	Uncharacterized protein	PA4564	PAO1	NP_253254.1 WP_003094746.1	8.87	-23.1169	-0.4473
Q9HVS8	PAO1(PHIKZ)	roxR	RoxR	PA4493	PAO1	NP_253183.1 WP_003106283.1	9.13	0.75526	-31.9704
Q9HVW1	PAO1(PHIKZ)	PA4456	Probable ATP-binding component of ABC transporter	PA4456	PAO1	NP_253146.1 WP_003094343.1	8.64	15.0319	41.5785
Q9HVY5	PAO1(PHIKZ)	PA4430	Cytochrome b	PA4430	PAO1	NP_253120.1 WP_003094159.1	9.29	13.4606	18.4657
Q9HVY7	PAO1(PHIKZ)	sspA	Stringent starvation protein A	PA4428	PAO1	NP_253118.1 WP_003094155.1	8.94	-23.7148	1.95042
Q9HVZ3	PAO1(PHIKZ)	rsmI	Ribosomal RNA small subunit methyltransferase I	PA4422	PAO1	NP_253112.1 WP_003120901.1	8.59	23.7957	-4.92341
Q9HW79	PAO1(PHIKZ)	PA4322	AAA domain-containing protein	PA4322	PAO1	NP_253012.1 WP_003112780.1	8.79	16.7335	-0.64869
Q9HWC1	PAO1(PHIKZ)	coaX	Type III pantothenate kinase	PA4279	PAO1	NP_252969.1 WP_003093768.1	8.71	-7.78653	12.9595
Q9HWD9	PAO1(PHIKZ)	rpsS	30S ribosomal protein S19	PA4259	30S	NP_252949.1 WP_003093734.1	10.41	55.9325	-3.44836
Q9HWE9	PAO1(PHIKZ)	rpsH	30S ribosomal protein S8	PA4249	30S	NP_252939.1 WP_003093700.1	10.22	54.5886	-3.01934
Q9HWG9	PAO1(PHIKZ)	phzS	5-methylphenazine-1-carboxylate 1-monooxygenase	PA4217	PAO1	NP_252907.1 WP_003115086.1	8.12	-47.1972	3.30489
Q9HWQ1	PAO1(PHIKZ)	PA4130	Probable sulfite or nitrite reductase	PA4130	PAO1	NP_252819.1 WP_003113006.1	7.88	0	0
Q9HWX5	PAO1(PHIKZ)	ribH	6,7-dimethyl-8-ribityllumazine synthase	PA4053	PAO1	NP_252742.1 WP_003093311.1	10.39	58.3999	7.80932
Q9HWZ2	PAO1(PHIKZ)	PA4035	FecR domain-containing protein	PA4035	PAO1	NP_252724.1 WP_003110517.1	7.38	0	0
Q9HWZ5	PAO1(PHIKZ)	PA4032	Probable two-component response regulator	PA4032	PAO1	NP_252721.1 WP_003093250.1	8.05	-9.13282	-29.5432
Q9HX12	PAO1(PHIKZ)	PA4015	MaoC-like domain-containing protein	PA4015	PAO1	NP_252704.1 WP_003093220.1	8.47	-40.3301	-2.92524
Q9HXJ6	PAO1(PHIKZ)	PA3801	Ancillary SecYEG translocon subunit	PA3801	PAO1	NP_252490.1 WP_003106650.1	8.95	2.83726	26.485
Q9HXQ1	PAO1(PHIKZ)	trmD	tRNA (guanine-N(1)-)-methyltransferase	PA3743	PAO1	NP_252432.1 WP_003119312.1	8.3	-34.487	-2.92678
Q9HXV0	PAO1(PHIKZ)	PA3690	Probable metal-transporting P-type ATPase	PA3690	PAO1	NP_252380.1 WP_010895660.1	8.21	-22.8428	28.3972
Q9HY39	PAO1(PHIKZ)	metR	HTH-type transcriptional regulator MetR	PA3587	PAO1	NP_252277.1 WP_003092181.1	8.29	-6.66756	-0.20846
Q9HY56	PAO1(PHIKZ)	fruK	Phosphofructokinase	PA3561	PAO1	NP_252251.1 WP_003112874.1	8.59	14.5036	-2.47522
Q9HYG8	PAO1(PHIKZ)	folE1	GTP cyclohydrolase 1 1	PA3438	PAO1	NP_252128.1 WP_003091896.1	8.95	11.7058	29.5601
Q9HYI8	PAO1(PHIKZ)	pdhA	Pyruvate dehydrogenase E1 component subunit alpha	PA3417	PAO1	NP_252107.1 WP_003114486.1	8.27	-11.6576	36.5847
Q9HYR6	PAO1(PHIKZ)	PA3329	Condensation domain-containing protein	PA3329	PAO1	NP_252019.1 WP_003119646.1	8.12	-29.0926	-2.89382
Q9HYY5	PAO1(PHIKZ)	PA3255	Uncharacterized protein	PA3255	PAO1	NP_251945.1 WP_003122231.1	8.92	17.2055	-8.76615
Q9HYZ7	PAO1(PHIKZ)	minC	Probable septum site-determining protein MinC	PA3243	PAO1	NP_251933.1 WP_003114802.1	8.77	-15.405	-6.57236
Q9HYZ8	PAO1(PHIKZ)	lpxL	Lipid A biosynthesis lauroyltransferase	PA3242	PAO1	NP_251932.1 WP_003114803.1	8.56	4.54738	2.97621
Q9HZ48	PAO1(PHIKZ)	PA3190	Probable binding protein component of ABC sugar transporter	PA3190	PAO1	NP_251880.1 WP_003091472.1	7.77	0	0
Q9HZ51	PAO1(PHIKZ)	PA3187	Probable ATP-binding component of ABC transporter	PA3187	PAO1	NP_251877.1 WP_003114840.1	8.28	22.0253	-13.9579
Q9HZ61	PAO1(PHIKZ)	PA3173	Probable short-chain dehydrogenase	PA3173	PAO1	NP_251863.1 WP_003113436.1	9.28	22.0607	-0.08268
Q9HZ70	PAO1(PHIKZ)	cmk	Cytidylate kinase	PA3163	PAO1	NP_251853.1 WP_003106707.1	8.13	-36.8665	-24.896
Q9HZ98	PAO1(PHIKZ)	ibpA	Heat-shock protein IbpA	PA3126	PAO1	NP_251816.1 WP_003091405.1	8.92	31.4926	-8.04868
Q9HZB5	PAO1(PHIKZ)	PA3093	CN hydrolase domain-containing protein	PA3093	PAO1	NP_251783.1 WP_003113936.1	8.17	8.51555	18.073
Q9HZH7	PAO1(PHIKZ)	moaB2	Molybdenum cofactor biosynthesis protein B	PA3029	PAO1	NP_251719.1 WP_003091240.1	9.22	-10.9235	31.6176
Q9HZH8	PAO1(PHIKZ)	moeA2	Molybdopterin molybdenumtransferase	PA3028	PAO1	NP_251718.1 WP_003113969.1	8.75	-17.3344	18.7453
Q9HZK0	PAO1(PHIKZ)	nagZ	Beta-hexosaminidase	PA3005	PAO1	NP_251695.1 WP_003118092.1	8.44	-28.4908	16.7788
Q9HZL8	PAO1(PHIKZ)	PA2986	Uncharacterized protein	PA2986	PAO1	NP_251676.1 WP_003119805.1	8.51	9.62154	1.44816
Q9HZN7	PAO1(PHIKZ)	mltG	Endolytic murein transglycosylase	PA2963	PAO1	NP_251653.1 WP_003104128.1	8.36	10.5487	24.4764
Q9HZU7	PAO1(PHIKZ)	PA2900	Probable outer membrane protein	PA2900	PAO1	NP_251590.1 WP_003091007.1	8.84	23.8057	4.63535
Q9I0B2	PAO1(PHIKZ)	PA2730	Uncharacterized protein	PA2730	PAO1	NP_251420.1 WP_003114400.1	8.58	19.6781	31.627
Q9I0F1	PAO1(PHIKZ)	PA2691	Pyr_redox_2 domain-containing protein	PA2691	PAO1	NP_251381.1 WP_003101497.1	8.26	47.8587	21.7938
Q9I0K0	PAO1(PHIKZ)	nuoB	NADH-quinone oxidoreductase subunit B	PA2638	PAO1	NP_251328.1 WP_003090455.1	8.63	24.3921	29.7748
Q9I0K5	PAO1(PHIKZ)	PA2633	Secretin_N domain-containing protein	PA2633	PAO1	NP_251323.1 WP_003090446.1	7.77	0	0
Q9I0M1	PAO1(PHIKZ)	aat	Leucyl/phenylalanyl-tRNA--protein transferase	PA2617	PAO1	NP_251307.1 WP_003113368.1	8.36	-18.6932	24.526
Q9I0R1	PAO1(PHIKZ)	PA2575	Nitroreductase domain-containing protein	PA2575	PAO1	NP_251265.1 WP_003113348.1	9.04	-27.8088	3.78153
Q9I0T2	PAO1(PHIKZ)	PA2552	Probable acyl-CoA dehydrogenase	PA2552	PAO1	NP_251242.1 WP_003090001.1	8.58	-2.24515	37.6732
Q9I133	PAO1(PHIKZ)	PA2449	Probable transcriptional regulator	PA2449	PAO1	NP_251139.1 WP_003105794.1	8.34	23.2458	-21.1038
Q9I140	PAO1(PHIKZ)	gcvT2	Aminomethyltransferase	PA2442	PAO1	NP_251132.1 WP_003113083.1	8.38	-44.2059	3.89691
Q9I191	PAO1(PHIKZ)	pvdR	PvdR	PA2389	PAO1	NP_251079.1 WP_003114507.1	8.2	-2.31433	2.07474
Q9I1E6	PAO1(PHIKZ)	PA2332	Probable transcriptional regulator	PA2332	PAO1	NP_251022.1 WP_003089436.1	8.74	30.4523	25.1372
Q9I1F8	PAO1(PHIKZ)	PA2317	Probable oxidoreductase	PA2317	PAO1	NP_251007.1 WP_003089406.1	9.44	-7.1835	4.75145
Q9I1Z6	PAO1(PHIKZ)	PA2119	Alcohol dehydrogenase (Zn-dependent)	PA2119	PAO1	NP_250809.1 WP_003113628.1	8.31	-11.6731	34.3724
Q9I2F5	PAO1(PHIKZ)	rbsR	Ribose operon repressor RbsR	PA1949	PAO1	NP_250639.1 WP_003119158.1	8.5	-5.57447	35.2512
Q9I2H4	PAO1(PHIKZ)	PA1930	Probable chemotaxis transducer	PA1930	PAO1	NP_250620.1 WP_003114922.1	8	0	0
Q9I348	PAO1(PHIKZ)	PA1677	Isochorismatase domain-containing protein	PA1677	PAO1	NP_250368.1 WP_003103179.1	8.87	-28.6861	14.505
Q9I3C4	PAO1(PHIKZ)	PA1597	DLH domain-containing protein	PA1597	PAO1	NP_250288.1 WP_003114260.1	8.15	-31.9146	18.8451
Q9I3K3	PAO1(PHIKZ)	PA1509	Uncharacterized protein	PA1509	PAO1	NP_250200.1 WP_010895573.1	8.06	-46.0628	-0.17291
Q9I3Q5	PAO1(PHIKZ)	PA1442	Flagellar protein FliL	PA1442	PAO1	NP_250133.1 WP_003083042.1	8.59	-5.83687	-19.4142
Q9I427	PAO1(PHIKZ)	cyoA	Cytochrome bo(3) ubiquinol oxidase subunit 2	PA1317	PAO1	NP_250008.1 WP_003082702.1	9.17	18.0266	28.7229
Q9I495	PAO1(PHIKZ)	PA1243	Histidine kinase	PA1243	PAO1	NP_249934.1 WP_003114970.1	8.4	18.2951	-20.9936
Q9I4B3	PAO1(PHIKZ)	PA1225	Probable NAD(P)H dehydrogenase	PA1225	PAO1	NP_249916.1 WP_003082512.1	8.68	-13.8736	9.75949
Q9I4C2	PAO1(PHIKZ)	PA1216	Methyltransf_25 domain-containing protein	PA1216	PAO1	NP_249907.1 WP_003112447.1	8.41	-44.3747	5.02892
Q9I4D2	PAO1(PHIKZ)	PA1206	Uncharacterized protein	PA1206	PAO1	NP_249897.1 WP_003082488.1	8.35	-20.4048	-34.2165
Q9I4H6	PAO1(PHIKZ)	rrmA	rRNA methyltransferase	PA1161	PAO1	NP_249852.1 WP_003112471.1	8.35	6.94296	15.6096
Q9I4M5	PAO1(PHIKZ)	PA1110	S4 domain-containing protein	PA1110	PAO1	NP_249801.1 WP_003112501.1	8.34	2.09105	25.4089
Q9I4U2	PAO1(PHIKZ)	quiP	Acyl-homoserine lactone acylase QuiP	PA1032	PAO1	NP_249723.1 WP_003112526.1	7.93	0	0
Q9I4U3	PAO1(PHIKZ)	rmuC	DNA recombination protein RmuC homolog	PA1031	PAO1	NP_249722.1 WP_010895536.1	7.83	0	0
Q9I4Z4	PAO1(PHIKZ)	pal	Peptidoglycan-associated lipoprotein	PA0973	PAO1	NP_249664.1 WP_003111417.1	10.87	2.30331	5.99075
Q9I500	PAO1(PHIKZ)	PA0959	HIT domain-containing protein	PA0959	PAO1	NP_249650.1 WP_003123219.1	8.37	-39.6959	-3.52995
Q9I530	PAO1(PHIKZ)	ldhA	D-lactate dehydrogenase (Fermentative)	PA0927	PAO1	NP_249618.1 WP_003112591.1	8.34	-17.5562	-5.46579
Q9I587	PAO1(PHIKZ)	fumC1	Fumarate hydratase class II 1	PA0854	PAO1	NP_249545.1 WP_003085854.1	8.43	17.9666	34.0938
Q9I593	PAO1(PHIKZ)	PA0848	Alkyl hydroperoxide reductase C	PA0848	PAO1	NP_249539.1 WP_003085842.1	8.99	-10.9826	33.8319
Q9I5E5	PAO1(PHIKZ)	PA0793	Uncharacterized protein	PA0793	PAO1	NP_249484.1 WP_003114192.1	8.57	-3.82215	22.5968
Q9I5F5	PAO1(PHIKZ)	putP	Sodium/proline symporter	PA0783	PAO1	NP_249474.1 WP_003103073.1	9.29	34.2966	17.7901
Q9I5G3	PAO1(PHIKZ)	cmoA	Carboxy-S-adenosyl-L-methionine synthase	PA0775	PAO1	NP_249466.1 WP_003123029.1	9.03	17.28	-8.68996
Q9I5R3	PAO1(PHIKZ)	PA0658	Probable short-chain dehydrogenase	PA0658	PAO1	NP_249349.1 WP_003113172.1	8.55	24.3295	-17.4061
Q9I5R7	PAO1(PHIKZ)	speD	S-adenosylmethionine decarboxylase proenzyme	PA0654	PAO1	NP_249345.1 WP_003101641.1	9.12	-42.8655	21.1108
Q9I5W4	PAO1(PHIKZ)	impA	Immunomodulating metalloprotease	PA0572	PAO1	NP_249263.1 WP_003142775.1	7.88	0	0
Q9I615	PAO1(PHIKZ)	bioC	Malonyl-[acyl-carrier protein] O-methyltransferase	PA0503	PAO1	NP_249194.1 WP_003113247.1	8.52	21.6326	-11.0414
Q9I631	PAO1(PHIKZ)	PA0487	Probable molybdenum transport regulator	PA0487	PAO1	NP_249178.1 WP_003084796.1	9.76	16.0358	-21.9119
Q9I672	PAO1(PHIKZ)	PA0446	Uncharacterized protein	PA0446	PAO1	NP_249137.1 WP_003084679.1	8.04	-44.5583	26.6958
Q9I6C2	PAO1(PHIKZ)	PA0372	Probable zinc protease	PA0372	PAO1	NP_249063.1 WP_010895504.1	8.02	2.10565	27.782
Q9I6F1	PAO1(PHIKZ)	thyA	Thymidylate synthase	PA0342	PAO1	NP_249033.1 WP_003110588.1	9.03	-10.5501	6.71739
Q9I6J5	PAO1(PHIKZ)	spuI	Probable glutamine synthetase	PA0296	PAO1	NP_248987.1 WP_003112937.1	9.08	14.9864	-6.5726
Q9I6Q8	PAO1(PHIKZ)	pcaB	3-carboxy-cis,cis-muconate cycloisomerase	PA0230	PAO1	NP_248921.1 WP_003112675.1	8.21	-4.80907	49.8408
Q9I6V6	PAO1(PHIKZ)	mcpB	Methyl-accepting chemotaxis protein McpB	PA0176	PAO1	NP_248866.1 WP_003112650.1	8.24	-3.32518	3.38771
Q9I6X6	PAO1(PHIKZ)	PA0156	Probable Resistance-Nodulation-Cell Division (RND) efflux membrane fusion protein	PA0156	PAO1	NP_248846.1 WP_003118583.1	7.84	0	0
Q9I6Z1	PAO1(PHIKZ)	ppk2	GDP-polyphosphate phosphotransferase	PA0141	PAO1	NP_248831.1 WP_003112634.1	8.64	41.1269	17.0757
Q9I6Z9	PAO1(PHIKZ)	bauR	HTH-type transcriptional activator BauR	PA0133	PAO1	NP_248823.1 WP_003083805.1	8.33	46.7873	20.5245
Q9I717	PAO1(PHIKZ)	PA0115	N-acetyltransferase domain-containing protein	PA0115	PAO1	NP_248805.1 WP_003083750.1	8.53	-26.5567	-1.69405
Q9I732	PAO1(PHIKZ)	tsi7	Immune protein Tsi7	PA0100	PAO1	NP_248790.1 WP_003115069.1	8.86	-22.4394	9.99824
Q9I787	PAO1(PHIKZ)	PA0045	Curli production assembly/transport component CsgG	PA0045	PAO1	NP_248735.1 WP_003111706.1	9.11	21.944	3.50266
Q9I7B5	PAO1(PHIKZ)	PA0011	Probable 2-OH-lauroyltransferase	PA0011	PAO1	NP_248701.1 WP_003097282.1	8.79	26.534	-13.5911
G3XCT5	PAO1(PHIKZ)	pilK	Protein-glutamate O-methyltransferase	PA0412	PAO1	NP_249103.1 WP_003100938.1	8.09	-8.49499	-1.88254
G3XCX0	PAO1(PHIKZ)	PA3789	PepSY domain-containing protein	PA3789	PAO1	NP_252478.1 WP_003113806.1	8.25	1.09504	19.6646
G3XCZ4	PAO1(PHIKZ)	PA0891	Uncharacterized protein	PA0891	PAO1	NP_249582.1 WP_003112610.1	8.7	-5.15095	41.9649
G3XD30	PAO1(PHIKZ)	pilN	Type IV pilus inner membrane component PilN	PA5043	PAO1	NP_253730.1 WP_003095839.1	8.65	21.2229	2.72548
G3XD35	PAO1(PHIKZ)	waaF	Heptosyltransferase II	PA5012	PAO1	NP_253699.1 WP_003109905.1	8.51	37.49	16.8017
G3XD40	PAO1(PHIKZ)	PA3925	Probable acyl-CoA thiolase	PA3925	PAO1	NP_252614.1 WP_003103022.1	8.16	0.25562	38.7104
G3XD48	PAO1(PHIKZ)	PA5008	Uncharacterized protein	PA5008	PAO1	NP_253695.1 WP_003095773.1	8.07	52.7422	-5.60898
G3XD52	PAO1(PHIKZ)	PA3302	MaoC-like domain-containing protein	PA3302	PAO1	NP_251992.1 WP_003091647.1	8.56	-42.2231	-1.73418
G3XD54	PAO1(PHIKZ)	dnaQ	DNA polymerase III subunit epsilon	PA1816	POL	NP_250507.1 WP_003087958.1	8.55	14.0929	0.50243
G3XD98	PAO1(PHIKZ)	gacS	Histidine kinase	PA0928	PAO1	NP_249619.1 WP_003102426.1	7.83	0	0
G3XDA3	PAO1(PHIKZ)	ctpH	Methyl-accepting chemotaxis protein CtpH	PA2561	PAO1	NP_251251.1 WP_010895626.1	7.58	0	0
G3XDA4	PAO1(PHIKZ)	PA0653	Uncharacterized protein	PA0653	PAO1	NP_249344.1 WP_003085219.1	9.24	-23.2011	7.56511
P05384	PAO1(PHIKZ)	hupB	DNA-binding protein HU-beta	PA1804	PAO1	NP_250495.1 WP_003087931.1	10.88	43.2493	11.9329
P14756	PAO1(PHIKZ)	lasB	Elastase	PA3724	PAO1	NP_252413.1 WP_003113835.1	8.16	-32.2254	17.9475
P26993	PAO1(PHIKZ)	exsA	HTH-type transcriptional regulator ExsA	PA1713	PAO1	NP_250404.1 WP_003120334.1	8.87	16.885	-13.1044
P29248	PAO1(PHIKZ)	fliA	RNA polymerase sigma factor FliA	PA1455	POL	NP_250146.1 WP_003083070.1	9.52	22.6375	-38.0874
P30720	PAO1(PHIKZ)	groES	Co-chaperonin GroES	PA4386	PAO1	NP_253076.1 WP_003094064.1	9.94	2.57404	17.0292
P50597	PAO1(PHIKZ)	rph	Ribonuclease PH	PA5334	PAO1	NP_254021.1 WP_003096595.1	9.73	-6.34963	40.1333
P50598	PAO1(PHIKZ)	tolQ	Tol-Pal system protein TolQ	PA0969	PAO1	NP_249660.1 WP_003086125.1	9.44	-2.84032	26.7369
P50600	PAO1(PHIKZ)	tolA	Tol-Pal system protein TolA	PA0971	PAO1	NP_249662.1 WP_003112574.1	9.08	25.0552	21.9789
P72139	PAO1(PHIKZ)	hisF2	Putative imidazole glycerol phosphate synthase subunit hisF2	PA3151	PAO1	NP_251841.1 WP_003113421.1	9.03	18.1972	-6.77973
Q00512	PAO1(PHIKZ)	xcpR	Type II secretion system protein E	PA3103	PAO1	NP_251793.1 WP_003091377.1	8.1	18.232	52.1458
Q01609	PAO1(PHIKZ)	PA2218	Uncharacterized protein PA2218	PA2218	PAO1	NP_250908.1	7.77	0	0
Q04633	PAO1(PHIKZ)	apt	Adenine phosphoribosyltransferase	PA1543	PAO1	NP_250234.1 WP_003087259.1	8.94	-15.5328	17.0744
Q14T74	PAO1(PHIKZ)	pntAA	Putative NAD(P) transhydrogenase subunit alpha part 1	PA0195	PAO1	NP_248885.1 WP_003112662.1	8.18	-35.2655	28.5313
Q51464	PAO1(PHIKZ)	fliG	Flagellar motor switch protein FliG	PA1102	PAO1	NP_249793.1 WP_003082212.1	7.83	0	0
Q9HT05	PAO1(PHIKZ)	rnpA	Ribonuclease P protein component	PA5569	PAO1	NP_254256.1 WP_003100251.1	9.08	24.8449	36.5514
Q9HT66	PAO1(PHIKZ)	PA5507	Isochorismatase domain-containing protein	PA5507	PAO1	NP_254194.1 WP_003099724.1	8.56	-30.0592	20.554
Q9HT91	PAO1(PHIKZ)	gltP	Probable proton/glutamate-aspartate symporter	PA5479	PAO1	NP_254166.1 WP_003096956.1	9.27	19.8443	20.4732
Q9HTC9	PAO1(PHIKZ)	PA5437	Probable transcriptional regulator	PA5437	PAO1	NP_254124.1 WP_003121355.1	8.6	-13.9171	33.2691
Q9HTL8	PAO1(PHIKZ)	PA5340	Uncharacterized protein	PA5340	PAO1	NP_254027.1 WP_003114366.1	8.61	35.0446	48.0245
Q9HTU6	PAO1(PHIKZ)	PA5248	Cytochrome c domain-containing protein	PA5248	PAO1	NP_253935.1 WP_003115264.1	8.79	-49.1758	-23.4
Q9HTU9	PAO1(PHIKZ)	PA5245	Glyoxalase	PA5245	PAO1	NP_253932.1 WP_003099212.1	8.74	-23.5703	-11.447
Q9HTW7	PAO1(PHIKZ)	ubiH	UbiH protein	PA5223	PAO1	NP_253910.1 WP_003099190.1	8.6	18.0722	-20.6921
Q9HU12	PAO1(PHIKZ)	PA5177	Probable hydrolase	PA5177	PAO1	NP_253864.1 WP_003114065.1	8.01	-11.5376	-22.6356
Q9HU31	PAO1(PHIKZ)	P	Amino acid (Lysine/arginine/ornithine/histidine/octopine) ABC transporter periplasmic binding protein	PA5153	PAO1	NP_253840.1 WP_003096156.1	8.23	-14.0239	-22.425
Q9HU44	PAO1(PHIKZ)	hisF1	Imidazole glycerol phosphate synthase subunit hisF1	PA5140	PAO1	NP_253827.1 WP_003106334.1	7.95	0	0
Q9HU46	PAO1(PHIKZ)	PA5138	PBPb domain-containing protein	PA5138	PAO1	NP_253825.1 WP_003106330.1	7.77	0	0
Q9HU85	PAO1(PHIKZ)	hutH	Histidine ammonia-lyase	PA5098	PAO1	NP_253785.1 WP_003114461.1	8.14	7.65552	38.6914
Q9HUB7	PAO1(PHIKZ)	hisI	Phosphoribosyl-AMP cyclohydrolase	PA5066	PAO1	NP_253753.1 WP_003095888.1	8.72	-46.9046	4.74516
Q9HUI9	PAO1(PHIKZ)	aruH	Arginine--pyruvate transaminase AruH	PA4976	PAO1	NP_253663.1 WP_003102073.1	8.27	-28.6575	18.2156
Q9HUJ4	PAO1(PHIKZ)	aspP	ADP-ribose pyrophosphatase	PA4971	PAO1	NP_253658.1 WP_003095694.1	8.99	-26.9814	5.08753
Q9HUM8	PAO1(PHIKZ)	rlmB	23S rRNA (guanosine-2-O-)-methyltransferase RlmB	PA4936	PAO1	NP_253623.1 WP_003095638.1	8.43	-0.04568	2.3706
Q9HUP7	PAO1(PHIKZ)	PA4916	Nudix hydrolase domain-containing protein	PA4916	PAO1	NP_253603.1 WP_003112292.1	8.8	-15.5713	15.3558
Q9HUS4	PAO1(PHIKZ)	PA4889	Probable oxidoreductase	PA4889	PAO1	NP_253576.1 WP_003112305.1	8.68	53.6653	15.5449
Q9HUW5	PAO1(PHIKZ)	dsbD1	Thiol:disulfide interchange protein DsbD 1	PA4845	PAO1	NP_253532.1 WP_003112327.1	8.51	11.7773	16.638
Q9HV18	PAO1(PHIKZ)	cmoM	tRNA 5-carboxymethoxyuridine methyltransferase	PA4790	PAO1	NP_253478.1 WP_003111303.1	8.24	-0.08586	1.69051
Q9HV23	PAO1(PHIKZ)	PA4785	Probable acyl-CoA thiolase	PA4785	PAO1	NP_253473.1 WP_003102247.1	8.53	-30.4317	-7.4813
Q9HV38	PAO1(PHIKZ)	lldP	L-lactate permease	PA4770	PAO1	NP_253458.1 WP_003113903.1	8.64	1.62266	34.5243
Q9HV56	PAO1(PHIKZ)	rbfA	Ribosome-binding factor A	PA4743	PAO1	NP_253431.1 WP_003095188.1	9.5	-22.9173	21.5698
Q9HV77	PAO1(PHIKZ)	sfsA	Sugar fermentation stimulation protein homolog	PA4721	PAO1	NP_253409.1 WP_003113458.1	8.36	-16.1291	4.4371
Q9HVC9	PAO1(PHIKZ)	moeB	Molybdopterin biosynthesis MoeB protein	PA4663	PAO1	NP_253352.1 WP_003114696.1	8.66	22.5721	-15.5232
Q9HVF8	PAO1(PHIKZ)	PA4633	Probable chemotaxis transducer	PA4633	PAO1	NP_253323.1 WP_003099358.1	8.25	-32.1592	37.2169
Q9HVH4	PAO1(PHIKZ)	rlmG	Ribosomal RNA large subunit methyltransferase G	PA4617	PAO1	NP_253307.1 WP_003112793.1	9.78	40.6509	-31.1305
Q9HVL7	PAO1(PHIKZ)	rpmA	50S ribosomal protein L27	PA4567	50S	NP_253257.1 WP_003094760.1	11.24	25.3944	-32.8859
Q9HVQ8	PAO1(PHIKZ)	PA4513	Probable oxidoreductase	PA4513	PAO1	NP_253203.1 WP_003112851.1	7.77	0	0
Q9HVS3	PAO1(PHIKZ)	PA4498	Probable metallopeptidase	PA4498	PAO1	NP_253188.1 WP_003107426.1	7.71	0	0
Q9HVX1	PAO1(PHIKZ)	algW	Probable periplasmic serine endoprotease DegP-like	PA4446	PAO1	NP_253136.1 WP_003098831.1	8.35	15.8221	26.0012
Q9HW12	PAO1(PHIKZ)	PA4394	Uncharacterized protein	PA4394	PAO1	NP_253084.1 WP_010895674.1	9.24	20.5277	19.1087
Q9HW31	PAO1(PHIKZ)	PA4371	Cytochrome c domain-containing protein	PA4371	PAO1	NP_253061.1 WP_010895673.1	8.25	62.1634	-4.9635
Q9HW61	PAO1(PHIKZ)	PA4340	YceI domain-containing protein	PA4340	PAO1	NP_253030.1 WP_003112773.1	8.76	-2.69293	-28.6526
Q9HWC8	PAO1(PHIKZ)	rplL	50S ribosomal protein L7/L12	PA4271	50S	NP_252961.1 WP_003093747.1	10.19	21.1995	-33.3374
Q9HWE8	PAO1(PHIKZ)	rpsN	30S ribosomal protein S14	PA4250	30S	NP_252940.1 WP_003093701.1	10.86	56.3643	-3.52495
Q9HWF9	PAO1(PHIKZ)	bfr	Bacterioferritin	PA4235	PAO1	NP_252925.1 WP_003093668.1	8.63	57.7262	-5.42715
Q9HWH2	PAO1(PHIKZ)	phzM	Phenazine-1-carboxylate N-methyltransferase	PA4209	PAO1	NP_252898.1 WP_003093617.1	8.24	-6.94487	-16.3207
Q9HWW1	PAO1(PHIKZ)	oprG	Outer membrane protein OprG	PA4067	PAO1	NP_252756.1 WP_003093337.1	9.24	32.5177	-42.3965
Q9HWX0	PAO1(PHIKZ)	PA4058	Uncharacterized protein	PA4058	PAO1	WP_003113050.1	8.41	5.22977	7.14059
Q9HWX9	PAO1(PHIKZ)	PA4049	PBPb domain-containing protein	PA4049	PAO1	NP_252738.1 WP_003102821.1	7.87	0	0
Q9HX01	PAO1(PHIKZ)	PA4026	Probable acetyltransferase	PA4026	PAO1	NP_252715.1 WP_003093235.1	8.68	-37.8086	-0.22623
Q9HX58	PAO1(PHIKZ)	PA3958	Endo/exonuclease/phosphatase domain-containing protein	PA3958	PAO1	NP_252647.1 WP_003106827.1	8.11	-10.7707	15.3506
Q9HXC1	PAO1(PHIKZ)	PA3892	Biotin_lipoyl_2 domain-containing protein	PA3892	PAO1	NP_252581.1 WP_003113767.1	8.46	-19.5916	28.2006
Q9HXC6	PAO1(PHIKZ)	PA3886	Uncharacterized protein	PA3886	PAO1	NP_252575.1 WP_003113770.1	8.57	-27.7485	1.99783
Q9HXR6	PAO1(PHIKZ)	PA3726	Uncharacterized protein	PA3726	PAO1	NP_252415.1 WP_003092594.1	9.27	-12.5293	-15.1424
Q9HXT9	PAO1(PHIKZ)	wspR	Probable two-component response regulator	PA3702	PAO1	NP_252391.1 WP_003103734.1	8.2	21.0177	-20.5936
Q9HXX9	PAO1(PHIKZ)	PA3660	Probable sodium/hydrogen antiporter	PA3660	PAO1	NP_252350.1 WP_010895659.1	8.44	1.79631	34.4528
Q9HXY2	PAO1(PHIKZ)	uppS	Ditrans,polycis-undecaprenyl-diphosphate synthase ((2E,6E)-farnesyl-diphosphate specific)	PA3652	PAO1	NP_252342.1 WP_003113863.1	8.68	-14.1904	-14.7415
Q9HY22	PAO1(PHIKZ)	erdR	Response regulator ErdR	PA3604	PAO1	NP_252294.1 WP_003092229.1	8.22	-0.97409	-13.0117
Q9HY58	PAO1(PHIKZ)	PA3559	UDP-glucose 6-dehydrogenase	PA3559	PAO1	NP_252249.1 WP_003112875.1	8.2	15.186	-19.2209
Q9HY79	PAO1(PHIKZ)	bfrB	Bacterioferritin	PA3531	PAO1	NP_252221.1 WP_003092078.1	9.46	59.5332	2.55625
Q9HYC5	PAO1(PHIKZ)	tse3	Peptidoglycan muramidase Tse3	PA3484	PAO1	NP_252174.1 WP_003092026.1	7.99	0	0
Q9HYP0	PAO1(PHIKZ)	PA3356	Gln-synt_C domain-containing protein	PA3356	PAO1	NP_252046.1 WP_010895657.1	8.38	41.0414	32.1195
Q9HYX3	PAO1(PHIKZ)	PA3268	Probable TonB-dependent receptor	PA3268	PAO1	NP_251958.1 WP_003115567.1	8.12	62.7958	-39.9738
Q9HYZ0	PAO1(PHIKZ)	PA3250	Uncharacterized protein	PA3250	PAO1	NP_251940.1 WP_003091586.1	7.91	0	0
Q9HZ52	PAO1(PHIKZ)	PA3185	Putative glucose-6-phosphate 1-epimerase	PA3185	PAO1	NP_251875.1 WP_003113443.1	8.53	8.83656	33.8056
Q9HZ95	PAO1(PHIKZ)	dusC	tRNA-dihydrouridine(16) synthase	PA3129	PAO1	NP_251819.1 WP_003104220.1	8.34	-11.8447	27.0218
Q9HZC9	PAO1(PHIKZ)	PA3079	SSD domain-containing protein	PA3079	PAO1	NP_251769.1 WP_003115638.1	7.85	0	0
Q9HZL2	PAO1(PHIKZ)	PA2993	FAD:protein FMN transferase	PA2993	PAO1	NP_251683.1 WP_003113985.1	8.44	-19.8772	-28.8345
Q9HZM1	PAO1(PHIKZ)	PA2983	Probable tolQ-type transport protein	PA2983	PAO1	NP_251673.1 WP_003091163.1	8.92	-0.44568	27.2491
Q9HZP0	PAO1(PHIKZ)	PA2958	Aminotran_5 domain-containing protein	PA2958	PAO1	NP_251648.1 WP_003113995.1	7.97	0	0
Q9HZP1	PAO1(PHIKZ)	PA2957	Probable transcriptional regulator	PA2957	PAO1	NP_251647.1 WP_003091114.1	9.44	3.49747	20.9717
Q9HZU3	PAO1(PHIKZ)	cobI	Precorrin-2 C(20)-methyltransferase	PA2904	PAO1	NP_251594.1 WP_003091011.1	8.36	-8.28834	-6.2105
Q9HZV0	PAO1(PHIKZ)	PA2897	Probable transcriptional regulator	PA2897	PAO1	NP_251587.1 WP_003091003.1	8.41	46.01	21.3869
Q9HZY5	PAO1(PHIKZ)	greB	Transcription elongation factor GreB	PA2859	PAO1	NP_251549.1 WP_003090951.1	8.65	44.4723	30.0261
Q9I013	PAO1(PHIKZ)	htpX	Protease HtpX	PA2830	PAO1	NP_251520.1 WP_003090915.1	8.87	-3.84862	16.1403
Q9I088	PAO1(PHIKZ)	eco	Ecotin	PA2755	PAO1	NP_251445.1 WP_003114416.1	8.69	-17.3045	-15.0291
Q9I0B1	PAO1(PHIKZ)	PA2731	Uncharacterized protein	PA2731	PAO1	0	8.72	-8.41365	39.0919
Q9I0B3	PAO1(PHIKZ)	PA2729	Uncharacterized protein	PA2729	PAO1	NP_251419.1 WP_003114398.1	8.84	-20.5443	26.2989
Q9I0K8	PAO1(PHIKZ)	PA2630	JmjC domain-containing protein	PA2630	PAO1	NP_251320.1 WP_003097663.1	8.72	-35.389	-17.3063
Q9I0U2	PAO1(PHIKZ)	PA2542	Uncharacterized protein	PA2542	PAO1	NP_251232.1 WP_003113331.1	8.17	-14.059	6.78695
Q9I0U7	PAO1(PHIKZ)	PA2537	Probable acyltransferase	PA2537	PAO1	NP_251227.1 WP_003113327.1	8.59	26.1938	-17.876
Q9I0V6	PAO1(PHIKZ)	PA2527	Probable Resistance-Nodulation-Cell Division (RND) efflux transporter	PA2527	PAO1	NP_251217.1 WP_003089920.1	7.52	0	0
Q9I134	PAO1(PHIKZ)	PA2448	Amidohydro_3 domain-containing protein	PA2448	PAO1	NP_251138.1 WP_003113542.1	7.82	0	0
Q9I1L7	PAO1(PHIKZ)	PA2252	Probable AGCS sodium/alanine/glycine symporter	PA2252	PAO1	NP_250942.1 WP_003113731.1	9.3	23.0135	14.3546
Q9I1M1	PAO1(PHIKZ)	bkdA2	2-oxoisovalerate dehydrogenase subunit beta	PA2248	PAO1	NP_250938.1 WP_003089248.1	8.7	27.1957	17.3068
Q9I1R6	PAO1(PHIKZ)	PA2201	DUF1911 domain-containing protein	PA2201	PAO1	NP_250891.1 WP_003113693.1	7.53	0	0
Q9I1R8	PAO1(PHIKZ)	PA2199	Probable dehydrogenase	PA2199	PAO1	NP_250889.1 WP_003113691.1	8.85	0.23685	34.1392
Q9I1Z8	PAO1(PHIKZ)	PA2117	Uncharacterized protein	PA2117	PAO1	NP_250807.1 WP_003113626.1	7.8	0	0
Q9I273	PAO1(PHIKZ)	sstT	Serine/threonine transporter SstT	PA2042	PAO1	NP_250732.1 WP_003114881.1	8.42	19.4389	26.7008
Q9I275	PAO1(PHIKZ)	PA2040	Probable glutamine synthetase	PA2040	PAO1	NP_250730.1 WP_003147522.1	7.97	0	0
Q9I283	PAO1(PHIKZ)	PA2032	Probable transcriptional regulator	PA2032	PAO1	NP_250722.1 WP_003088661.1	8.24	11.5488	30.4747
Q9I2N2	PAO1(PHIKZ)	modA	Tungstate/molybdate/chromate-binding protein ModA	PA1863	PAO1	NP_250554.1 WP_003113613.1	8.01	-46.0497	0.64818
Q9I2N8	PAO1(PHIKZ)	PA1857	Uncharacterized protein	PA1857	PAO1	NP_250548.1 WP_003098208.1	8.52	-4.85789	16.7458
Q9I2P2	PAO1(PHIKZ)	PA1853	Probable transcriptional regulator	PA1853	PAO1	NP_250544.1 WP_003098205.1	7.83	0	0
Q9I2T3	PAO1(PHIKZ)	PA1811	Probable solute-binding protein	PA1811	PAO1	NP_250502.1 WP_003113590.1	7.9	0	0
Q9I314	PAO1(PHIKZ)	pscJ	Lipoprotein	PA1723	PAO1	NP_250414.1 WP_003120329.1	8.38	42.2677	30.3426
Q9I340	PAO1(PHIKZ)	mtnC	Enolase-phosphatase E1	PA1685	PAO1	NP_250376.1 WP_003147428.1	8.62	-13.712	-14.959
Q9I341	PAO1(PHIKZ)	mtnD	Acireductone dioxygenase	PA1684	PAO1	NP_250375.1 WP_003087656.1	8.69	-23.1049	4.41596
Q9I344	PAO1(PHIKZ)	aroC	Chorismate synthase	PA1681	PAO1	NP_250372.1 WP_003087653.1	8.13	-54.5547	21.5321
Q9I351	PAO1(PHIKZ)	folE2	GTP cyclohydrolase 1 2	PA1674	PAO1	NP_250365.1 WP_003087639.1	9.54	12.3427	39.9656
Q9I3D8	PAO1(PHIKZ)	PA1579	Uncharacterized protein PA1579	PA1579	PAO1	NP_250270.1 WP_003104390.1	9.26	19.0319	14.5108
Q9I3E1	PAO1(PHIKZ)	PA1576	Probable 3-hydroxyisobutyrate dehydrogenase	PA1576	PAO1	NP_250267.1 WP_003104396.1	8.26	-20.3277	29.5458
Q9I3G5	PAO1(PHIKZ)	ccoP1	Cbb3-type cytochrome c oxidase subunit	PA1552	PAO1	NP_250243.1 WP_003087292.1	8.47	38.3521	0.38467
Q9I3J2	PAO1(PHIKZ)	PA1521	Guanine deaminase	PA1521	PAO1	NP_250212.1 WP_003114680.1	8.27	7.59837	22.1562
Q9I3J6	PAO1(PHIKZ)	PA1517	NodB homology domain-containing protein	PA1517	PAO1	NP_250208.1 WP_003083336.1	8.14	-27.1954	28.9706
Q9I4D6	PAO1(PHIKZ)	PA1202	Probable hydrolase	PA1202	PAO1	NP_249893.1 WP_003082476.1	8.39	8.04122	38.7432
Q9I4F5	PAO1(PHIKZ)	dctA2	C4-dicarboxylate transport protein 2	PA1183	PAO1	NP_249874.1 WP_003082442.1	9.3	33.5114	9.57638
Q9I4I0	PAO1(PHIKZ)	PA1157	Probable two-component response regulator	PA1157	PAO1	NP_249848.1 WP_003082360.1	8.29	-7.96585	-33.708
Q9I4Z3	PAO1(PHIKZ)	queE	7-carboxy-7-deazaguanine synthase	PA0975	PAO1	NP_249666.1 WP_003120697.1	7.91	0	0
Q9I503	PAO1(PHIKZ)	PA0955	Uncharacterized protein	PA0955	PAO1	NP_249646.1 WP_003102379.1	8.75	25.6692	-12.4725
Q9I523	PAO1(PHIKZ)	PA0935	Uncharacterized protein	PA0935	PAO1	NP_249626.1 WP_003112589.1	8.28	-49.0969	-7.50893
Q9I572	PAO1(PHIKZ)	phhR	HTH-type transcriptional regulatory protein TyrR	PA0873	PAO1	NP_249564.1 WP_003114242.1	8.44	36.9809	26.482
Q9I574	PAO1(PHIKZ)	mliC	Membrane-bound lysozyme inhibitor of C-type lysozyme	PA0867	PAO1	NP_249558.1 WP_003085889.1	9.58	-3.53453	1.21775
Q9I5Q8	PAO1(PHIKZ)	PA0663	Uncharacterized protein	PA0663	PAO1	NP_249354.1 WP_003085249.1	7.79	0	0
Q9I5V3	PAO1(PHIKZ)	cca	Multifunctional CCA protein	PA0584	PAO1	NP_249275.1 WP_003113214.1	7.79	0	0
Q9I5V8	PAO1(PHIKZ)	rpsU	30S ribosomal protein S21	PA0579	30S	NP_249270.1 WP_003085057.1	11.34	55.5369	-2.97662
Q9I5W2	PAO1(PHIKZ)	PA0574	Fido domain-containing protein	PA0574	PAO1	NP_249265.1 WP_003113218.1	8.27	48.5245	35.2717
Q9I5Y7	PAO1(PHIKZ)	PA0549	Uncharacterized protein	PA0549	PAO1	NP_249240.1 WP_003101600.1	7.75	0	0
Q9I6D1	PAO1(PHIKZ)	coaD	Phosphopantetheine adenylyltransferase	PA0363	PAO1	NP_249054.1 WP_003084466.1	8.33	-51.3015	18.3034
Q9I6D7	PAO1(PHIKZ)	PA0356	HDOD domain-containing protein	PA0356	PAO1	NP_249047.1 WP_003118789.1	8.1	13.4372	-18.2641
Q9I6G1	PAO1(PHIKZ)	rpiA	Ribose-5-phosphate isomerase A	PA0330	PAO1	NP_249021.1 WP_003084386.1	8.14	-35.2282	-0.45091
Q9I6Q2	PAO1(PHIKZ)	PA0236	Probable transcriptional regulator	PA0236	PAO1	NP_248927.1 WP_003101874.1	8.72	4.61607	34.1358
Q9I6R3	PAO1(PHIKZ)	PA0225	Probable transcriptional regulator	PA0225	PAO1	NP_248916.1 WP_003112674.1	8.39	15.884	29.7952
Q9I710	PAO1(PHIKZ)	PA0122	Uncharacterized protein	PA0122	PAO1	NP_248812.1 WP_003101225.1	9.33	-12.4477	-18.0477
Q9I739	PAO1(PHIKZ)	tse6	NAD(P)(+) glycohydrolase toxin Tse6	PA0093	PAO1	NP_248783.1 WP_003115074.1	8.28	19.9994	43.7607
Q9I7A8	PAO1(PHIKZ)	def	Peptide deformylase	PA0019	PAO1	NP_248709.1 WP_003107059.1	8.96	-11.3196	-24.106
Q9K3C5	PAO1(PHIKZ)	fliD	B-type flagellar hook-associated protein 2	PA1094	PAO1	NP_249785.1 WP_003082190.1	7.63	0	0
Q9L7T2	PAO1(PHIKZ)	mutM	Formamidopyrimidine-DNA glycosylase	PA0357	PAO1	NP_249048.1 WP_003102876.1	8.48	23.0032	-17.272
Q9LCT6	PAO1(PHIKZ)	ddlB	D-alanine--D-alanine ligase B	PA4410	PAO1	NP_253100.1 WP_003103113.1	8.44	-30.1685	-7.28263
G3XCU9	PAO1(PHIKZ)	PA2020	Probable transcriptional regulator	PA2020	PAO1	NP_250710.1 WP_003088626.1	8.4	-12.1832	5.49396
G3XCV4 Q820A5	PAO1(PHIKZ)	phzG1	Probable pyridoxamine	0	PAO1	0	8.14
G3XCX7	PAO1(PHIKZ)	pilP	Type IV pilus inner membrane component PilP	PA5041	PAO1	NP_253728.1 WP_003095836.1	8.62	-1.92343	5.58893
G3XD73	PAO1(PHIKZ)	motC	MotC	PA1460	PAO1	NP_250151.1 WP_003083089.1	9.17	37.5007	-7.27422
P04739	PAO1(PHIKZ)	pilA	Type IV major pilin protein PilA	PA4525	PAO1	NP_253215.1 WP_003112842.1	10.37	9.88434	11.5927
P0C2B2	PAO1(PHIKZ)	dsbA	Thiol:disulfide interchange protein DsbA	PA5489	PAO1	NP_254176.1 WP_003096976.1	8.32	-4.34078	-29.9396
P21630	PAO1(PHIKZ)	braG	High-affinity branched-chain amino acid transport ATP-binding protein BraG	PA1070	PAO1	NP_249761.1 WP_003086389.1	8.15	-5.97468	8.17538
P22609	PAO1(PHIKZ)	pilC	Type IV pilus assembly protein PilC	PA4527	PAO1	WP_003148138.1	8.51	16.5251	20.8975
P43335	PAO1(PHIKZ)	phhB	Pterin-4-alpha-carbinolamine dehydratase	PA0871	PAO1	NP_249562.1 WP_003085898.1	9.24	-20.9356	-16.4619
P45684	PAO1(PHIKZ)	rpoS	RNA polymerase sigma factor RpoS	PA3622	POL	NP_252312.1 WP_003113871.1	8.3	42.7702	23.6425
P53641	PAO1(PHIKZ)	sodB	Superoxide dismutase [Fe]	PA4366	PAO1	NP_253056.1 WP_003094005.1	9.37	-51.7432	6.48024
P95454	PAO1(PHIKZ)	rlmE	Ribosomal RNA large subunit methyltransferase E	PA4752	PAO1	NP_253440.1 WP_003095202.1	8.47	5.35186	-12.8602
Q06553	PAO1(PHIKZ)	prtR	HTH-type transcriptional regulator PrtR	PA0611	PAO1	NP_249302.1 WP_003113202.1	8.73	2.71593	25.5339
Q06579	PAO1(PHIKZ)	imm2	Pyocin-S2 immunity protein	PA1151	PAO1	NP_249842.1 WP_003112475.1	8.08	0.35098	-32.034
Q51373	PAO1(PHIKZ)	gacA	Response regulator GacA	PA2586	PAO1	NP_251276.1 WP_003090351.1	8.09	-3.23163	-9.29403
Q51383	PAO1(PHIKZ)	fdx	2Fe-2S ferredoxin	PA3809	PAO1	NP_252498.1 WP_003092818.1	7.6	0	0
Q59641	PAO1(PHIKZ)	ppiA	Peptidyl-prolyl cis-trans isomerase A	PA3227	PAO1	NP_251917.1 WP_003114812.1	8.4	-46.1752	0.70885
Q9HT14	PAO1(PHIKZ)	atpB	ATP synthase subunit a	PA5560	PAO1	NP_254247.1 WP_003100237.1	9.76	3.11641	31.5037
Q9HT43	PAO1(PHIKZ)	PA5530	Probable MFS dicarboxylate transporter	PA5530	PAO1	NP_254217.1 WP_003097074.1	9.05	15.8524	18.9954
Q9HTB5	PAO1(PHIKZ)	PA5455	Uncharacterized protein	PA5455	PAO1	NP_254142.1 WP_003114108.1	7.82	0	0
Q9HTF2	PAO1(PHIKZ)	PA5412	Uncharacterized protein	PA5412	PAO1	NP_254099.1 WP_010895704.1	7.5	0	0
Q9HU02	PAO1(PHIKZ)	PA5187	Probable acyl-CoA dehydrogenase	PA5187	PAO1	NP_253874.1 WP_003114060.1	7.3	0	0
Q9HU32	PAO1(PHIKZ)	PA5152	Probable ATP-binding component of ABC transporter	PA5152	PAO1	NP_253839.1 WP_003096153.1	8.12	46.0559	26.3664
Q9HU34	PAO1(PHIKZ)	PA5150	Probable short-chain dehydrogenase	PA5150	PAO1	NP_253837.1 WP_003096148.1	8.65	-30.6292	14.3313
Q9HU54	PAO1(PHIKZ)	PA5130	Rhodanese domain-containing protein	PA5130	PAO1	NP_253817.1 WP_003096058.1	9.23	5.18308	31.4236
Q9HU72	PAO1(PHIKZ)	gloA	Lactoylglutathione lyase	PA5111	PAO1	NP_253798.1 WP_003101793.1	9.02	-44.9216	6.40393
Q9HU77	PAO1(PHIKZ)	PA5106	Amidohydro-rel domain-containing protein	PA5106	PAO1	NP_253793.1 WP_003114467.1	7.95	0	0
Q9HU79	PAO1(PHIKZ)	PA5104	Uncharacterized protein	PA5104	PAO1	NP_253791.1 WP_003114466.1	7.95	0	0
Q9HU91	PAO1(PHIKZ)	hutI	Imidazolonepropionase	PA5092	PAO1	NP_253779.1 WP_003114456.1	8	0	0
Q9HUB9	PAO1(PHIKZ)	ubiJ	Ubiquinone biosynthesis accessory factor UbiJ	PA5064	PAO1	NP_253751.1 WP_003115043.1	8.26	-3.68312	-13.2761
Q9HUC2	PAO1(PHIKZ)	PA5061	Uncharacterized protein	PA5061	PAO1	NP_253748.1 WP_003103463.1	9.11	4.17492	2.55497
Q9HUJ1	PAO1(PHIKZ)	PA4974	Probable outer membrane protein	PA4974	PAO1	NP_253661.1 WP_003095699.1	7.91	0	0
Q9HUL6	PAO1(PHIKZ)	PA4948	tRNA threonylcarbamoyladenosine biosynthesis protein TsaE	PA4948	PAO1	NP_253635.1 WP_003106408.1	8.46	-14.7494	10.5543
Q9HUM0	PAO1(PHIKZ)	hfq	RNA-binding protein Hfq	PA4944	PAO1	NP_253631.1 WP_003095657.1	9.22	34.4185	19.3569
Q9HUT7	PAO1(PHIKZ)	osmE	Osmotically inducible lipoprotein OsmE	PA4876	PAO1	NP_253563.1 WP_003095488.1	8.75	46.5552	-0.50758
Q9HUY1	PAO1(PHIKZ)	lpd3	Dihydrolipoyl dehydrogenase 3	PA4829	PAO1	NP_253516.1 WP_003095344.1	7.67	0	0
Q9HV70	PAO1(PHIKZ)	panB2	3-methyl-2-oxobutanoate hydroxymethyltransferase 2	PA4729	PAO1	NP_253417.1 WP_003113913.1	9.14	19.6335	38.7661
Q9HV93	PAO1(PHIKZ)	cbpA	cAMP-binding protein A	PA4704	PAO1	NP_253392.1 WP_003095096.1	7.89	0	0
Q9HVD1	PAO1(PHIKZ)	pagL	Lipid A deacylase PagL	PA4661	PAO1	NP_253350.1 WP_003099307.1	9.04	9.55043	-3.14954
Q9HVI8	PAO1(PHIKZ)	morA	Motility regulator	PA4601	PAO1	NP_253291.1 WP_003112799.1	8.11	41.4987	32.1041
Q9HVM1	PAO1(PHIKZ)	rpsT	30S ribosomal protein S20	PA4563	30S	NP_253253.1 WP_003094744.1	10.33	61.7873	-0.17803
Q9HVM9	PAO1(PHIKZ)	pilX	Type 4 fimbrial biogenesis protein PilX	PA4553	PAO1	NP_253243.1 WP_003112826.1	8.4	22.7218	38.8293
Q9HVQ9	PAO1(PHIKZ)	lpxO1	Lipopolysaccharide biosynthetic protein LpxO1	PA4512	PAO1	NP_253202.1 WP_003094463.1	8.78	7.6486	0.69328
Q9HVU3	PAO1(PHIKZ)	PA4478	dTTP/UTP pyrophosphatase	PA4478	PAO1	NP_253168.1 WP_003112737.1	8.2	-14.7673	-6.0556
Q9HVW2	PAO1(PHIKZ)	PA4455	Intermembrane phospholipid transport system permease protein MlaE	PA4455	PAO1	NP_253145.1 WP_003094341.1	8.59	21.5646	39.2208
Q9HVX2	PAO1(PHIKZ)	PA4445	GTP cyclohydrolase 1 type 2 homolog	PA4445	PAO1	NP_253135.1 WP_003094318.1	8.16	8.51589	39.8005
Q9HVX4	PAO1(PHIKZ)	PA4441	Uncharacterized protein	PA4441	PAO1	NP_253131.1 WP_003094304.1	8.37	6.56472	22.0391
Q9HVY9	PAO1(PHIKZ)	PA4426	Uncharacterized protein	PA4426	PAO1	NP_253116.1 WP_003094151.1	9.41	-0.23511	5.27828
Q9HW14	PAO1(PHIKZ)	PA4390	Uncharacterized protein	PA4390	PAO1	NP_253080.1 WP_003120892.1	8.54	62.7958	-39.9738
Q9HW29	PAO1(PHIKZ)	PA4373	Uncharacterized protein	PA4373	PAO1	NP_253063.1 WP_003102648.1	8.27	-10.0054	-7.36483
Q9HW35	PAO1(PHIKZ)	bifA	BifA	PA4367	PAO1	NP_253057.1 WP_003094007.1	7.89	0	0
Q9HWB4	PAO1(PHIKZ)	PA4286	BPL/LPL catalytic domain-containing protein	PA4286	PAO1	NP_252976.1 WP_003110110.1	7.34	0	0
Q9HWG5	PAO1(PHIKZ)	pchG	Pyochelin biosynthetic protein PchG	PA4224	PAO1	NP_252914.1 WP_003115080.1	7.81	0	0
Q9HWG7	PAO1(PHIKZ)	PA4222	Probable ATP-binding component of ABC transporter	PA4222	PAO1	NP_252912.1 WP_003115082.1	7.71	0	0
Q9HWH3	PAO1(PHIKZ)	opmD	Probable outer membrane protein	PA4208	PAO1	NP_252897.1 WP_003104727.1	8	0	0
Q9HWI0	PAO1(PHIKZ)	ddlA	D-alanine--D-alanine ligase A	PA4201	PAO1	NP_252890.1 WP_003114722.1	8.33	-14.9999	14.8215
Q9HWL1	PAO1(PHIKZ)	PA4170	Pyr_redox_2 domain-containing protein	PA4170	PAO1	NP_252859.1 WP_003118999.1	7.9	0	0
Q9HWZ6	PAO1(PHIKZ)	ppa	Inorganic pyrophosphatase	PA4031	PAO1	NP_252720.1 WP_003093248.1	8.84	-27.0565	28.7437
Q9HX76	PAO1(PHIKZ)	PA3940	Probable DNA binding protein	PA3940	PAO1	NP_252629.1 WP_003093079.1	9.6	46.2606	21.5893
Q9HXC4	PAO1(PHIKZ)	PA3889	Glycine-betaine-binding protein	PA3889	PAO1	NP_252578.1 WP_003113769.1	7.6	0	0
Q9HXG0	PAO1(PHIKZ)	PA3846	Isochorismatase domain-containing protein	PA3846	PAO1	NP_252535.1 WP_003100571.1	8.27	-22.8396	17.3105
Q9HXI3	PAO1(PHIKZ)	PA3819	Rick_17kDa_Anti domain-containing protein	PA3819	PAO1	NP_252508.1 WP_003092848.1	8.33	5.30251	-57.9433
Q9HXN5	PAO1(PHIKZ)	PA3760	Phosphoenolpyruvate--protein phosphotransferase	PA3760	PAO1	NP_252449.1 WP_010895663.1	7.46	0	0
Q9HXP9	PAO1(PHIKZ)	rpsP	30S ribosomal protein S16	PA3745	30S	NP_252434.1 WP_003092643.1	10.56	54.298	-3.25187
Q9HXU2	PAO1(PHIKZ)	PA3698	Uncharacterized protein	PA3698	PAO1	NP_252388.1 WP_003103725.1	7.78	0	0
Q9HXV5	PAO1(PHIKZ)	PA3685	tRNA threonylcarbamoyladenosine biosynthesis protein TsaB	PA3685	PAO1	NP_252375.1 WP_003113851.1	8.87	20.0615	-9.43318
Q9HXW6	PAO1(PHIKZ)	PA3674	Uncharacterized protein	PA3674	PAO1	NP_252364.1 WP_003098642.1	9.36	2.19917	6.02102
Q9HXZ0	PAO1(PHIKZ)	PA3641	Probable amino acid permease	PA3641	PAO1	NP_252331.1 WP_003092370.1	9.46	20.4518	6.90404
Q9HY02	PAO1(PHIKZ)	PA3628	S-formylglutathione hydrolase	PA3628	PAO1	NP_252318.1 WP_003113869.1	8.01	-57.1933	0.64866
Q9HY28	PAO1(PHIKZ)	PA3598	CN hydrolase domain-containing protein	PA3598	PAO1	NP_252288.1 WP_003092205.1	7.93	0	0
Q9HY42	PAO1(PHIKZ)	PA3578	Uncharacterized isomerase PA3578	PA3578	PAO1	NP_252268.1 WP_003092159.1	8.39	-25.4244	5.63822
Q9HY46	PAO1(PHIKZ)	nalD	NalD	PA3574	PAO1	NP_252264.1 WP_003092152.1	8.81	-49.4324	18.4117
Q9HY85	PAO1(PHIKZ)	gloA1	Lactoylglutathione lyase	PA3524	PAO1	NP_252214.1 WP_003112890.1	8.91	-26.3644	-2.66721
Q9HYC9	PAO1(PHIKZ)	dcd	dCTP deaminase	PA3480	PAO1	NP_252170.1 WP_003092017.1	9.52	-22.5281	7.49559
Q9HYE7	PAO1(PHIKZ)	PA3459	Probable glutamine amidotransferase	PA3459	PAO1	NP_252149.1 WP_003106635.1	7.81	0	0
Q9HYK2	PAO1(PHIKZ)	PA3402	HlyD_D23 domain-containing protein	PA3402	PAO1	NP_252092.1 WP_003091837.1	9.4	12.4625	-27.0565
Q9HYQ4	PAO1(PHIKZ)	PA3341	Probable transcriptional regulator	PA3341	PAO1	NP_252031.1 WP_003113137.1	8.37	15.0757	60.4644
Q9HYS7	PAO1(PHIKZ)	PA3317	Uncharacterized protein	PA3317	PAO1	NP_252007.1 WP_003113151.1	7.82	0	0
Q9HYT0	PAO1(PHIKZ)	phnC1	Phosphonates import ATP-binding protein PhnC 1	PA3314	PAO1	NP_252004.1 WP_003113154.1	7.89	0	0
Q9HYT4	PAO1(PHIKZ)	PA3310	Uncharacterized protein	PA3310	PAO1	NP_252000.1 WP_003091675.1	8.44	-23.9041	6.17128
Q9HYZ4	PAO1(PHIKZ)	rluA	Pseudouridine synthase RluA	PA3246	PAO1	NP_251936.1 WP_003114801.1	8.9	-60.2573	19.525
Q9HZ12	PAO1(PHIKZ)	PA3228	Probable ATP-binding/permease fusion ABC transporter	PA3228	PAO1	NP_251918.1 WP_003109184.1	7.76	0	0
Q9HZ43	PAO1(PHIKZ)	PA3197	Uncharacterized protein	PA3197	PAO1	NP_251887.1 WP_003114835.1	7.89	0	0
Q9HZA2	PAO1(PHIKZ)	PA3122	Probable transcriptional regulator	PA3122	PAO1	NP_251812.1 WP_003091401.1	7.88	0	0
Q9HZF5	PAO1(PHIKZ)	PA3053	Probable hydrolytic enzyme	PA3053	PAO1	NP_251743.1 WP_003113959.1	7.95	0	0
Q9HZK1	PAO1(PHIKZ)	PA3004	S-methyl-5-thioinosine phosphorylase	PA3004	PAO1	NP_251694.1 WP_003091193.1	8.52	-7.52506	36.3605
Q9HZX0	PAO1(PHIKZ)	PA2877	Probable transcriptional regulator	PA2877	PAO1	NP_251567.1 WP_003101696.1	7.92	0	0
Q9I002	PAO1(PHIKZ)	PA2841	Probable enoyl-CoA hydratase/isomerase	PA2841	PAO1	NP_251531.1 WP_003104155.1	8.24	-24.3259	40.6057
Q9I023	PAO1(PHIKZ)	PA2820	Uncharacterized protein	PA2820	PAO1	NP_251510.1 WP_003114771.1	8.08	-12.5406	23.3576
Q9I0E7	PAO1(PHIKZ)	PA2695	Uncharacterized protein	PA2695	PAO1	NP_251385.1 WP_003122578.1	7.75	0	0
Q9I0H2	PAO1(PHIKZ)	PA2666	6-carboxy-5,6,7,8-tetrahydropterin synthase	PA2666	PAO1	NP_251356.1 WP_003090505.1	8.48	-49.3103	15.3141
Q9I0L3	PAO1(PHIKZ)	nudJ	Phosphatase NudJ	PA2625	PAO1	NP_251315.1 WP_003097654.1	9.85	29.1055	-32.9813
Q9I0P9	PAO1(PHIKZ)	PA2588	Probable transcriptional regulator	PA2588	PAO1	NP_251278.1 WP_003097554.1	8.29	43.0166	13.6332
Q9I0Q4	PAO1(PHIKZ)	PA2582	ProQ domain-containing protein	PA2582	PAO1	NP_251272.1 WP_003099002.1	8.55	36.3015	10.4975
Q9I0X8	PAO1(PHIKZ)	PA2504	Uncharacterized protein	PA2504	PAO1	NP_251194.1 WP_003089860.1	8.31	-45.142	25.4543
Q9I1C5	PAO1(PHIKZ)	PA2353	Uncharacterized protein	PA2353	PAO1	NP_251043.1 WP_003111446.1	7.92	0	0
Q9I1D4	PAO1(PHIKZ)	mtlZ	Fructokinase	PA2344	PAO1	NP_251034.1 WP_003115002.1	8.19	-13.2567	12.2398
Q9I1H4	PAO1(PHIKZ)	PA2301	tRNA_edit domain-containing protein	PA2301	PAO1	NP_250991.1 WP_003089366.1	8.43	16.9737	-21.1017
Q9I1N2	PAO1(PHIKZ)	pslG	PslG	PA2237	PAO1	NP_250927.1 WP_003089230.1	7.47	0	0
Q9I1Z9	PAO1(PHIKZ)	PA2116	Putative hydro-lyase PA2116	PA2116	PAO1	NP_250806.1 WP_003113625.1	8.25	-52.029	23.9911
Q9I2A0	PAO1(PHIKZ)	liuE	3-hydroxy-3-isohexenylglutaryl-CoA/hydroxy-methylglutaryl-CoA lyase	PA2011	PAO1	NP_250701.1 WP_003088593.1	8.04	-31.2172	18.3386
Q9I2B0	PAO1(PHIKZ)	dhcA	3-oxoadipate CoA-transferase	PA1999	PAO1	NP_250689.1 WP_003088566.1	8.95	-25.8066	20.4786
Q9I2B5	PAO1(PHIKZ)	PA1994	Uncharacterized protein	PA1994	PAO1	NP_250684.1 WP_003088555.1	7.74	0	0
Q9I2G1	PAO1(PHIKZ)	PA1943	N-acetyltransferase domain-containing protein	PA1943	PAO1	NP_250633.1 WP_003113487.1	8.5	59.9569	8.80174
Q9I2N5	PAO1(PHIKZ)	PA1860	Uncharacterized protein	PA1860	PAO1	NP_250551.1 WP_003113611.1	8.21	-17.5497	4.6471
Q9I2V0	PAO1(PHIKZ)	lpxH	UDP-2,3-diacylglucosamine hydrolase	PA1792	PAO1	NP_250483.1 WP_003113585.1	8.34	-27.9116	3.78985
Q9I2V2	PAO1(PHIKZ)	PA1790	Uncharacterized protein	PA1790	PAO1	NP_250481.1 WP_003122839.1	8.77	11.5664	16.8862
Q9I347	PAO1(PHIKZ)	prmB	50S ribosomal protein L3 glutamine methyltransferase	PA1678	50S	NP_250369.1 WP_003087648.1	9.24	21.68	8.07603
Q9I377	PAO1(PHIKZ)	PA1648	Probable oxidoreductase	PA1648	PAO1	NP_250339.1 WP_003097826.1	8.04	-49.9727	-2.48096
Q9I3A4	PAO1(PHIKZ)	PA1618	Putative esterase PA1618	PA1618	PAO1	NP_250309.1 WP_003087490.1	8.84	-21.2739	13.7741
Q9I3B3	PAO1(PHIKZ)	PA1608	Probable chemotaxis transducer	PA1608	PAO1	NP_250299.1 WP_003109962.1	7.67	0	0
Q9I3D0	PAO1(PHIKZ)	PA1591	Uncharacterized protein	PA1591	PAO1	NP_250282.1 WP_003106486.1	8.12	11.805	30.1437
Q9I3F2	PAO1(PHIKZ)	PA1565	Probable oxidoreductase	PA1565	PAO1	NP_250256.1 WP_003114273.1	8.43	24.9864	-37.5853
Q9I3G4	PAO1(PHIKZ)	ccoO1	Cytochrome c oxidase cbb3-type CcoO subunit	PA1553	PAO1	NP_250244.1 WP_003087303.1	9.26	41.9078	12.6906
Q9I3G7	PAO1(PHIKZ)	PA1550	Uncharacterized protein	PA1550	PAO1	NP_250241.1 WP_003114667.1	8.58	17.4434	21.5132
Q9I3H8	PAO1(PHIKZ)	PA1535	Probable acyl-CoA dehydrogenase	PA1535	PAO1	NP_250226.1 WP_003103930.1	8.27	22.8574	33.0309
Q9I3M2	PAO1(PHIKZ)	PA1490	Probable transcriptional regulator	PA1490	PAO1	NP_250181.1 WP_003083169.1	8.18	25.2268	22.1207
Q9I3N2	PAO1(PHIKZ)	ccmF	Cytochrome c-type biogenesis protein CcmF	PA1480	PAO1	NP_250171.1 WP_003114291.1	8.8	20.9197	18.7078
Q9I3T9	PAO1(PHIKZ)	PA1405	DNA helicase	PA1405	PAO1	NP_250096.1 WP_010895565.1	8.11	42.8121	-7.76655
Q9I414	PAO1(PHIKZ)	PA1330	Probable short-chain dehydrogenase	PA1330	PAO1	NP_250021.1 WP_003112376.1	8.22	-36.9988	19.7672
Q9I475	PAO1(PHIKZ)	PA1269	Probable transcriptional regulator	PA1269	PAO1	NP_249960.1 WP_003114953.1	8.12	60.6809	-0.2222
Q9I4D7	PAO1(PHIKZ)	PA1201	Probable transcriptional regulator	PA1201	PAO1	NP_249892.1 WP_003082475.1	8.26	33.5257	39.8478
Q9I4F8	PAO1(PHIKZ)	phoQ	Two-component sensor PhoQ	PA1180	PAO1	NP_249871.1 WP_003082438.1	8.3	19.4512	20.7686
Q9I4J5	PAO1(PHIKZ)	PA1140	Uncharacterized protein	PA1140	PAO1	NP_249831.1 WP_003086528.1	8.84	10.8348	49.4281
Q9I4N9	PAO1(PHIKZ)	PA1090	NTP_transf_3 domain-containing protein	PA1090	PAO1	NP_249781.1 WP_003082180.1	8.17	5.52834	16.8252
Q9I4P5	PAO1(PHIKZ)	flgI	Flagellar P-ring protein	PA1084	PAO1	NP_249775.1 WP_003082169.1	7.9	0	0
Q9I4S1	PAO1(PHIKZ)	PA1053	Rick_17kDa_Anti domain-containing protein	PA1053	PAO1	NP_249744.1 WP_003082056.1	10.17	33.6875	-8.36959
Q9I4T1	PAO1(PHIKZ)	PA1043	Uncharacterized protein	PA1043	PAO1	NP_249734.1 WP_003112523.1	8.35	-10.4157	-35.931
Q9I4W3	PAO1(PHIKZ)	dapA	4-hydroxy-tetrahydrodipicolinate synthase	PA1010	PAO1	NP_249701.1 WP_003086270.1	8.31	-24.9721	7.78665
Q9I4W5	PAO1(PHIKZ)	bcp	Thioredoxin peroxidase	PA1008	PAO1	NP_249699.1 WP_003086262.1	8.19	-10.0998	-24.3392
Q9I4Z2	PAO1(PHIKZ)	queC	7-cyano-7-deazaguanine synthase	PA0976	PAO1	NP_249667.1 WP_003111415.1	8.69	-12.3242	12.4454
Q9I514	PAO1(PHIKZ)	purN	Phosphoribosylglycinamide formyltransferase	PA0944	PAO1	NP_249635.1 WP_003112584.1	8.33	1.05665	-30.8659
Q9I521	PAO1(PHIKZ)	PA0937	Uncharacterized protein	PA0937	PAO1	NP_249628.1 WP_003086049.1	9	3.57471	-25.7375
Q9I588	PAO1(PHIKZ)	PA0853	Probable oxidoreductase	PA0853	PAO1	NP_249544.1 WP_003114232.1	8.16	-31.2487	13.1515
Q9I592	PAO1(PHIKZ)	trxB2	Thioredoxin reductase	PA0849	PAO1	NP_249540.1 WP_003114229.1	8.4	-43.2464	-2.31939
Q9I5A6	PAO1(PHIKZ)	PA0834	PlsC domain-containing protein	PA0834	PAO1	NP_249525.1 WP_003085811.1	8.51	28.9884	33.1323
Q9I5G5	PAO1(PHIKZ)	pdxJ	Pyridoxine 5-phosphate synthase	PA0773	PAO1	NP_249464.1 WP_003101974.1	8.47	19.7577	29.7241
Q9I5R1	PAO1(PHIKZ)	PA0660	NMO domain-containing protein	PA0660	PAO1	NP_249351.1 WP_003085244.1	8.13	-32.0387	21.6351
Q9I5R2	PAO1(PHIKZ)	PA0659	Uncharacterized protein	PA0659	PAO1	NP_249350.1 WP_003113171.1	9.06	-0.90391	22.0836
Q9I5R4	PAO1(PHIKZ)	PA0657	Probable ATPase	PA0657	PAO1	NP_249348.1 WP_003113173.1	7.89	0	0
Q9I5V9	PAO1(PHIKZ)	PA0578	Uncharacterized protein	PA0578	PAO1	NP_249269.1 WP_003085042.1	7.81	0	0
Q9I5X2	PAO1(PHIKZ)	PA0564	Probable transcriptional regulator	PA0564	PAO1	NP_249255.1 WP_003113225.1	7.57	0	0
Q9I5X8	PAO1(PHIKZ)	PA0558	Methyltransf_11 domain-containing protein	PA0558	PAO1	NP_249249.1 WP_003084969.1	8.04	62.7958	-39.9738
Q9I5Y9	PAO1(PHIKZ)	PA0547	Probable transcriptional regulator	PA0547	PAO1	NP_249238.1 WP_003113231.1	7.98	0	0
Q9I5Z5	PAO1(PHIKZ)	PA0541	Uncharacterized protein	PA0541	PAO1	NP_249232.1 WP_003110213.1	8.85	3.78358	8.82025
Q9I645	PAO1(PHIKZ)	PA0473	Probable glutathione S-transferase	PA0473	PAO1	NP_249164.1 WP_003113262.1	7.97	0	0
Q9I656	PAO1(PHIKZ)	PA0462	Zn_protease domain-containing protein	PA0462	PAO1	0	7.65	0	0
Q9I6A7	PAO1(PHIKZ)	PA0388	DUF4426 domain-containing protein	PA0388	PAO1	NP_249079.1 WP_003100965.1	8.56	-11.4838	-25.0745
Q9I6B3	PAO1(PHIKZ)	trmB	tRNA (guanine-N(7)-)-methyltransferase	PA0382	PAO1	NP_249073.1 WP_003100969.1	8.56	5.65578	-1.39796
Q9I6H7	PAO1(PHIKZ)	PA0314	L-cysteine transporter of ABC system FliY	PA0314	PAO1	NP_249005.1 WP_003112946.1	8.07	-4.28877	-30.0324
Q9I6J9	PAO1(PHIKZ)	aguA	Agmatine deiminase	PA0292	PAO1	NP_248983.1 WP_003104504.1	8.18	-10.1695	35.5965
Q9I6L3	PAO1(PHIKZ)	PA0277	Peptidase_M48 domain-containing protein	PA0277	PAO1	NP_248968.1 WP_003112931.1	9.43	5.2116	9.16152
Q9I6P5	PAO1(PHIKZ)	PA0243	Probable transcriptional regulator	PA0243	PAO1	NP_248934.1 WP_003101858.1	8.45	43.8358	13.989
Q9I6Q5	PAO1(PHIKZ)	PA0233	Probable transcriptional regulator	PA0233	PAO1	NP_248924.1 WP_003084073.1	7.69	0	0
Q9I6V0	PAO1(PHIKZ)	PA0182	Probable short-chain dehydrogenase	PA0182	PAO1	NP_248872.1 WP_003106691.1	8.35	-28.2465	4.86801
Q9I6W3	PAO1(PHIKZ)	PA0169	GGDEF domain-containing protein	PA0169	PAO1	NP_248859.1 WP_003118588.1	9.13	3.5194	32.8879
Q9I749	PAO1(PHIKZ)	tssB1	Type VI secretion system sheath protein TssB1	PA0083	PAO1	NP_248773.1 WP_003083666.1	8.01	-16.2502	-9.933
Q9I773	PAO1(PHIKZ)	osmC	Osmotically inducible protein OsmC	PA0059	PAO1	NP_248749.1 WP_003118563.1	8.57	-38.3669	-8.09698
Q9I788	PAO1(PHIKZ)	exoT	Exoenzyme T	PA0044	PAO1	NP_248734.1 WP_003114583.1	9.44	14.0431	60.0826
Q9X4P2	PAO1(PHIKZ)	rppH	RNA pyrophosphohydrolase	PA0336	PAO1	NP_249027.1 WP_003084400.1	8.39	8.49545	33.9072
G3XCY6	PAO1(PHIKZ)	gltR	Transcriptional regulatory protein GltR	PA3192	PAO1	NP_251882.1 WP_003091475.1	7.86	0	0
G3XCY8	PAO1(PHIKZ)	PA4514	Probable outer membrane receptor for iron transport	PA4514	PAO1	NP_253204.1 WP_003112850.1	8.23	63.4413	4.43058
G3XCZ9	PAO1(PHIKZ)	phaC2	Poly(3-hydroxyalkanoic acid) synthase 2	PA5058	PAO1	NP_253745.1 WP_003115652.1	7.56	0	0
G3XD25	PAO1(PHIKZ)	mexC	Resistance-Nodulation-Cell Division (RND) multidrug efflux membrane fusion protein MexC	PA4599	PAO1	NP_253289.1 WP_003116286.1	8.87	-8.67222	26.7732
G3XD90	PAO1(PHIKZ)	motD	MotD	PA1461	PAO1	NP_250152.1 WP_003083090.1	8.46	31.9597	20.0351
G3XDA1	PAO1(PHIKZ)	exoS	Secreted exoenzyme S	PA3841	PAO1	NP_252530.1 WP_003113791.1	6.67	0	0
G3XDB2	PAO1(PHIKZ)	cpoB	Cell division coordinator CpoB	PA0974	PAO1	NP_249665.1 WP_003120698.1	7.99	0	0
O68283	PAO1(PHIKZ)	eda	2-dehydro-3-deoxy-phosphogluconate aldolase	PA3181	PAO1	NP_251871.1 WP_003113440.1	7.55	0	0
O68562	PAO1(PHIKZ)	bamE	Outer membrane protein assembly factor BamE	PA4765	PAO1	NP_253453.1 WP_003113904.1	8.93	30.7572	32.1273
P09785	PAO1(PHIKZ)	phnA	Anthranilate synthase component 1 pyocyanine specific	PA1001	PAO1	NP_249692.1 WP_010895533.1	8.01	15.2407	12.7069
P11221	PAO1(PHIKZ)	oprI	Major outer membrane lipoprotein	PA2853	PAO1	NP_251543.1 WP_003090944.1	11.45	38.2201	-3.84284
P20582	PAO1(PHIKZ)	pqsD	Anthraniloyl-CoA anthraniloyltransferase	PA0999	PAO1	NP_249690.1 WP_003112550.1	7.62	0	0
P37799	PAO1(PHIKZ)	accB	Biotin carboxyl carrier protein of acetyl-CoA carboxylase	PA4847	PAO1	NP_253534.1 WP_003110495.1	9.15	-10.9696	14.8741
P45683	PAO1(PHIKZ)	pcm	Protein-L-isoaspartate O-methyltransferase	PA3624	PAO1	NP_252314.1 WP_003098558.1	8.02	12.9497	-27.8994
P57698	PAO1(PHIKZ)	kdpB	Potassium-transporting ATPase ATP-binding subunit	PA1634	PAO1	NP_250325.1 WP_003097844.1	7.54	0	0
P57708	PAO1(PHIKZ)	ispF	2-C-methyl-D-erythritol 2,4-cyclodiphosphate synthase	PA3627	PAO1	NP_252317.1 WP_003098560.1	8.42	4.9817	-10.0862
P72157	PAO1(PHIKZ)	purE	N5-carboxyaminoimidazole ribonucleotide mutase	PA5426	PAO1	NP_254113.1 WP_003106314.1	8.26	-9.90946	38.7674
Q51423	PAO1(PHIKZ)	pmpR	Transcriptional regulatory protein PmpR	PA0964	PAO1	NP_249655.1 WP_003086107.1	9.49	-3.66607	-34.9781
Q51508	PAO1(PHIKZ)	pchA	Salicylate biosynthesis isochorismate synthase	PA4231	PAO1	NP_252921.1 WP_003114686.1	7.6	0	0
Q51576	PAO1(PHIKZ)	PA3106	Uncharacterized oxidoreductase PA3106	PA3106	PAO1	NP_251796.1 WP_003103539.1	8.32	9.13353	38.9123
Q9HT24	PAO1(PHIKZ)	glmR	GlmR transcriptional regulator	PA5550	PAO1	NP_254237.1 WP_003114653.1	7.79	0	0
Q9HT45	PAO1(PHIKZ)	PA5528	Tim44 domain-containing protein	PA5528	PAO1	NP_254215.1 WP_003099685.1	8.43	19.1217	8.79242
Q9HT62	PAO1(PHIKZ)	mifR	MifR	PA5511	PAO1	NP_254198.1 WP_003099712.1	7.87	0	0
Q9HT71	PAO1(PHIKZ)	PA5502	Uncharacterized protein	PA5502	PAO1	NP_254189.1 WP_003142141.1	8.38	3.72364	8.78789
Q9HT75	PAO1(PHIKZ)	PA5498	High-affinity zinc uptake system protein ZnuA	PA5498	PAO1	NP_254185.1 WP_003114126.1	7.68	0	0
Q9HT77	PAO1(PHIKZ)	nrdJb	NrdJb	PA5496	PAO1	NP_254183.1 WP_003096987.1	8.41	5.28826	22.4347
Q9HT81	PAO1(PHIKZ)	engB	Probable GTP-binding protein EngB	PA5492	PAO1	NP_254179.1 WP_003096980.1	8.33	16.3339	-16.778
Q9HTB6	PAO1(PHIKZ)	rmd	GDP-6-deoxy-D-mannose reductase	PA5454	PAO1	NP_254141.1 WP_003114107.1	7.83	0	0
Q9HTI8	PAO1(PHIKZ)	PA5376	Probable ATP-binding component of ABC transporter	PA5376	PAO1	NP_254063.1 WP_003096690.1	8.15	43.5812	32.8152
Q9HTJ3	PAO1(PHIKZ)	PA5371	HotDog ACOT-type domain-containing protein	PA5371	PAO1	NP_254058.1 WP_003096677.1	8.84	-16.1978	25.5493
Q9HTJ5	PAO1(PHIKZ)	pstA	Phosphate transport system permease protein PstA	PA5367	PAO1	NP_254054.1 WP_003114377.1	7.98	0	0
Q9HTK0	PAO1(PHIKZ)	ubiA	4-hydroxybenzoate octaprenyltransferase	PA5358	PAO1	NP_254045.1 WP_003104612.1	8	0	0
Q9HTQ4	PAO1(PHIKZ)	cycB	Cytochrome c5	PA5300	PAO1	NP_253987.1 WP_003098270.1	8.49	-12.0321	-18.8008
Q9HTS1	PAO1(PHIKZ)	PA5283	Probable transcriptional regulator	PA5283	PAO1	NP_253970.1 WP_003098233.1	8.49	28.1372	-30.4944
Q9HTS8	PAO1(PHIKZ)	cyaA	Adenylate cyclase	PA5272	PAO1	NP_253959.1 WP_003114341.1	7.79	0	0
Q9HTV9	PAO1(PHIKZ)	PA5231	Probable ATP-binding/permease fusion ABC transporter	PA5231	PAO1	NP_253918.1 WP_003114043.1	7.35	0	0
Q9HU01	PAO1(PHIKZ)	PA5188	Probable 3-hydroxyacyl-CoA dehydrogenase	PA5188	PAO1	NP_253875.1 WP_003114059.1	7.84	0	0
Q9HU11	PAO1(PHIKZ)	PA5178	Uncharacterized protein	PA5178	PAO1	NP_253865.1 WP_003096210.1	7.96	0	0
Q9HU60	PAO1(PHIKZ)	ntrB	Histidine kinase	PA5124	PAO1	NP_253811.1 WP_003096033.1	8.09	17.4153	-20.6447
Q9HU71	PAO1(PHIKZ)	PA5113	Uncharacterized protein	PA5113	PAO1	NP_253800.1 WP_003114469.1	7.58	0	0
Q9HUB3	PAO1(PHIKZ)	tatC	Sec-independent protein translocase protein TatC	PA5070	PAO1	NP_253757.1 WP_003115041.1	8.17	-7.33461	19.2223
Q9HUD0	PAO1(PHIKZ)	rpmE	50S ribosomal protein L31	PA5049	50S	NP_253736.1 WP_003095846.1	9.4	24.4962	-31.1455
Q9HUL1	PAO1(PHIKZ)	motA	Chemotaxis protein MotA	PA4954	PAO1	NP_253641.1 WP_003102044.1	8.2	2.58213	31.6344
Q9HUL9	PAO1(PHIKZ)	miaA	tRNA dimethylallyltransferase	PA4945	PAO1	NP_253632.1 WP_003113929.1	7.88	0	0
Q9HUP5	PAO1(PHIKZ)	PA4918	Isochorismatase domain-containing protein	PA4918	PAO1	NP_253605.1 WP_003112290.1	7.75	0	0
Q9HUU5	PAO1(PHIKZ)	ureC	Urease subunit alpha	PA4868	PAO1	NP_253555.1 WP_003099392.1	7.68	0	0
Q9HUW3	PAO1(PHIKZ)	prmA	Ribosomal protein L11 methyltransferase	PA4850	PAO1	NP_253537.1 WP_003112237.1	8.17	27.813	-36.056
Q9HUY3	PAO1(PHIKZ)	PA4827	Arylamine N-acetyltransferase	PA4827	PAO1	NP_253514.1 WP_003112337.1	8.42	-21.1242	0.7772
Q9HV31	PAO1(PHIKZ)	pmrB	Sensor protein kinase PmrB	PA4777	PAO1	NP_253465.1 WP_003112923.1	7.98	0	0
Q9HV52	PAO1(PHIKZ)	secG	Protein-export membrane protein SecG	PA4747	PAO1	NP_253435.1 WP_003095194.1	8.83	20.1948	21.8742
Q9HV58	PAO1(PHIKZ)	rpsO	30S ribosomal protein S15	PA4741	30S	NP_253429.1 WP_003095184.1	10.17	57.7626	-5.09787
Q9HV88	PAO1(PHIKZ)	phuR	Heme/hemoglobin uptake outer membrane receptor PhuR	PA4710	PAO1	NP_253398.1 WP_003113453.1	7.55	0	0
Q9HVD3	PAO1(PHIKZ)	PA4659	Probable transcriptional regulator	PA4659	PAO1	NP_253348.1 WP_003094990.1	7.93	0	0
Q9HVG3	PAO1(PHIKZ)	lysP	Lysine-specific permease	PA4628	PAO1	NP_253318.1 WP_003114709.1	8.75	34.7229	16.578
Q9HVH7	PAO1(PHIKZ)	mscL	Large-conductance mechanosensitive channel	PA4614	PAO1	NP_253304.1 WP_003104883.1	9.36	7.75877	24.717
Q9HVQ7	PAO1(PHIKZ)	piuC	PKHD-type hydroxylase PiuC	PA4515	PAO1	NP_253205.1 WP_003112849.1	7.88	0	0
Q9HVY4	PAO1(PHIKZ)	PA4431	Ubiquinol-cytochrome c reductase iron-sulfur subunit	PA4431	PAO1	NP_253121.1 WP_003100631.1	8.57	-43.7994	2.65519
Q9HVY6	PAO1(PHIKZ)	PA4429	Probable cytochrome c1	PA4429	PAO1	NP_253119.1 WP_003094157.1	10.1	27.8659	45.0456
Q9HVZ0	PAO1(PHIKZ)	gmhA	Phosphoheptose isomerase	PA4425	PAO1	NP_253115.1 WP_003094149.1	8.83	-21.257	26.8554
Q9HW08	PAO1(PHIKZ)	PA4398	Histidine kinase	PA4398	PAO1	NP_253088.1 WP_003106517.1	8	0	0
Q9HW17	PAO1(PHIKZ)	PA4387	Uncharacterized protein	PA4387	PAO1	NP_253077.1 WP_003094066.1	8.63	2.31265	25.3113
Q9HWE3	PAO1(PHIKZ)	rpmC	50S ribosomal protein L29	PA4255	50S	NP_252945.1 WP_003093720.1	9.83	25.0573	-31.6161
Q9HWK2	PAO1(PHIKZ)	PA4179	Probable porin	PA4179	PAO1	NP_252868.1 WP_003101355.1	8.01	62.7958	-39.9738
Q9HWK5	PAO1(PHIKZ)	ppiC2	Peptidyl-prolyl cis-trans isomerase C2	PA4176	PAO1	NP_252865.1 WP_003101349.1	8.07	-4.17949	-34.4843
Q9HWQ0	PAO1(PHIKZ)	PA4131	Probable iron-sulfur protein	PA4131	PAO1	NP_252820.1 WP_010895670.1	8.37	31.5346	46.992
Q9HWV5	PAO1(PHIKZ)	PA4073	Probable aldehyde dehydrogenase	PA4073	PAO1	NP_252762.1 WP_003113043.1	9.36	59.4418	2.33458
Q9HX22	PAO1(PHIKZ)	rsfS	Ribosomal silencing factor RsfS	PA4005	PAO1	NP_252694.1 WP_003100305.1	8.08	34.2784	-34.3094
Q9HX26	PAO1(PHIKZ)	PA3995	Probable transcriptional regulator	PA3995	PAO1	NP_252684.1 WP_003119197.1	7.98	0	0
Q9HX42	PAO1(PHIKZ)	ladS	Histidine kinase	PA3974	PAO1	NP_252663.1 WP_003114327.1	7.64	0	0
Q9HX94	PAO1(PHIKZ)	PA3919	PINc domain-containing protein	PA3919	PAO1	NP_252608.1 WP_003093038.1	8.02	28.8518	11.6043
Q9HXI9	PAO1(PHIKZ)	iscU	Iron-sulfur cluster assembly scaffold protein IscU	PA3813	PAO1	NP_252502.1 WP_003092829.1	8.1	-21.3423	-9.506
Q9HXK2	PAO1(PHIKZ)	PA3795	Probable oxidoreductase	PA3795	PAO1	NP_252484.1 WP_003107361.1	8.19	-28.4405	-18.2047
Q9HXP6	PAO1(PHIKZ)	PA3748	Uncharacterized protein	PA3748	PAO1	NP_252437.1 WP_003111904.1	8.45	6.62312	40.2088
Q9HXQ0	PAO1(PHIKZ)	rimM	Ribosome maturation factor RimM	PA3744	PAO1	NP_252433.1 WP_003113830.1	9.13	45.0886	1.44584
Q9HXQ3	PAO1(PHIKZ)	PA3741	HotDog ACOT-type domain-containing protein	PA3741	PAO1	NP_252430.1 WP_003092635.1	8.76	-19.7217	17.4306
Q9HXS9	PAO1(PHIKZ)	PA3712	Uncharacterized protein	PA3712	PAO1	NP_252401.1 WP_003106298.1	7.62	0	0
Q9HXU1	PAO1(PHIKZ)	PA3699	Probable transcriptional regulator	PA3699	PAO1	NP_252389.1 WP_003092520.1	8.44	47.3873	9.08659
Q9HXW8	PAO1(PHIKZ)	PA3672	Probable ATP-binding component of ABC transporter	PA3672	PAO1	NP_252362.1 WP_003113857.1	8.03	36.3439	26.5028
Q9HY10	PAO1(PHIKZ)	PA3618	CinA domain-containing protein	PA3618	PAO1	NP_252308.1 WP_003092262.1	8.08	-51.2935	17.7084
Q9HY15	PAO1(PHIKZ)	PA3611	Uncharacterized protein	PA3611	PAO1	NP_252301.1 WP_003092248.1	8.75	-9.06667	-29.1747
Q9HY57	PAO1(PHIKZ)	fruA	Phosphotransferase system transporter fructose-specific IIBC component FruA	PA3560	PAO1	NP_252250.1 WP_003107161.1	8.44	27.2477	24.1432
Q9HYG6	PAO1(PHIKZ)	PA3440	DUF1244 domain-containing protein	PA3440	PAO1	NP_252130.1 WP_003091898.1	8.1	-32.971	-21.759
Q9HYG7	PAO1(PHIKZ)	folX	D-erythro-7,8-dihydroneopterin triphosphate epimerase	PA3439	PAO1	NP_252129.1 WP_003091897.1	8.79	-26.7086	19.3887
Q9HYQ6	PAO1(PHIKZ)	plpD	Patatin-like protein PlpD	PA3339	PAO1	NP_252029.1 WP_003113139.1	8.92	25.8143	-18.2673
Q9HYR9	PAO1(PHIKZ)	clpP2	ATP-dependent Clp protease proteolytic subunit 2	PA3326	PAO1	NP_252016.1 WP_003091706.1	8.53	14.0925	30.529
Q9HYS4	PAO1(PHIKZ)	PA3321	Probable transcriptional regulator	PA3321	PAO1	NP_252011.1 WP_003113148.1	7.51	0	0
Q9HYZ5	PAO1(PHIKZ)	minE	Cell division topological specificity factor	PA3245	PAO1	NP_251935.1 WP_003091581.1	8.33	-15.1463	-21.0814
Q9HZ26	PAO1(PHIKZ)	PA3214	ABC_trans_aux domain-containing protein	PA3214	PAO1	NP_251904.1 WP_003109195.1	8.18	-2.32853	1.89657
Q9HZ62	PAO1(PHIKZ)	mupP	N-acetylmuramic acid 6-phosphate phosphatase	PA3172	PAO1	NP_251862.1 WP_010895650.1	8.04	-44.1314	4.92711
Q9HZ63	PAO1(PHIKZ)	ubiG	Ubiquinone biosynthesis O-methyltransferase	PA3171	PAO1	NP_251861.1 WP_003113434.1	8.24	-14.3924	-8.89398
Q9HZ64	PAO1(PHIKZ)	PA3170	Amidohydro-rel domain-containing protein	PA3170	PAO1	NP_251860.1 WP_003113433.1	7.98	0	0
Q9HZ81	PAO1(PHIKZ)	wbpK	Probable NAD-dependent epimerase/dehydratase WbpK	PA3146	PAO1	NP_251836.1 WP_003124383.1	8.78	24.4826	-17.1526
Q9HZ96	PAO1(PHIKZ)	PA3128	Probable short-chain dehydrogenase	PA3128	PAO1	NP_251818.1 WP_003115022.1	7.31	0	0
Q9HZF2	PAO1(PHIKZ)	PA3056	HTH cro/C1-type domain-containing protein	PA3056	PAO1	NP_251746.1 WP_003143634.1	7.78	0	0
Q9HZI5	PAO1(PHIKZ)	PA3021	LprI domain-containing protein	PA3021	PAO1	NP_251711.1 WP_003113974.1	7.98	0	0
Q9HZN9	PAO1(PHIKZ)	PA2959	Uncharacterized protein	PA2959	PAO1	NP_251649.1 WP_003091117.1	8.14	-25.8247	17.5902
Q9HZS0	PAO1(PHIKZ)	PA2927	Uncharacterized protein	PA2927	PAO1	NP_251617.1 WP_003114010.1	9.75	8.04227	24.7926
Q9HZT4	PAO1(PHIKZ)	PA2913	Fe/B12 periplasmic-binding domain-containing protein	PA2913	PAO1	NP_251603.1 WP_003101423.1	7.51	0	0
Q9HZU0	PAO1(PHIKZ)	cobL	Precorrin-6Y C(5,15)-methyltransferase [decarboxylating]	PA2907	PAO1	NP_251597.1 WP_003114023.1	7.79	0	0
Q9HZX9	PAO1(PHIKZ)	PA2867	Probable chemotaxis transducer	PA2867	PAO1	NP_251557.1 WP_003110283.1	7.24	0	0
Q9I041	PAO1(PHIKZ)	PA2802	Probable transcriptional regulator	PA2802	PAO1	NP_251492.1 WP_003104061.1	7.83	0	0
Q9I0H1	PAO1(PHIKZ)	PA2667	Uncharacterized protein	PA2667	PAO1	NP_251357.1 WP_003090506.1	8.9	46.7063	19.7864
Q9I0N6	PAO1(PHIKZ)	PA2601	Probable transcriptional regulator	PA2601	PAO1	NP_251291.1 WP_003113363.1	7.73	0	0
Q9I0V8	PAO1(PHIKZ)	PA2525	Probable outer membrane protein	PA2525	PAO1	NP_251215.1 WP_003089909.1	7.77	0	0
Q9I0Z9	PAO1(PHIKZ)	PA2483	Bac_luciferase domain-containing protein	PA2483	PAO1	NP_251173.1 WP_003113297.1	8.76	-10.5419	20.1551
Q9I132	PAO1(PHIKZ)	PA2450	Uncharacterized protein	PA2450	PAO1	NP_251140.1 WP_003113541.1	7.63	0	0
Q9I139	PAO1(PHIKZ)	sdaA	L-serine dehydratase	PA2443	PAO1	NP_251133.1 WP_003113084.1	7.69	0	0
Q9I183	PAO1(PHIKZ)	pvdE	Pyoverdine biosynthesis protein PvdE	PA2397	PAO1	NP_251087.1 WP_003103601.1	7.75	0	0
[truncated: 865 more rows]
