# Supplementary material for: Phage proteins target and co-opt host ribosomes immediately upon infection
Source: Nat Microbiol. 2024 Mar 4;9(3):787–800. doi: 10.1038/s41564-024-01616-x (PMC10914614; doi:10.1038/s41564-024-01616-x)
Supplement: Supplementary file 7 — Statistical source data. [file 41564_2024_1616_MOESM7_ESM.xlsx]

## Sheet: Fig. 3a
	0 min repl1	2 min repl1	4 min repl1	6 min repl1	8 min repl1	10 min repl1	0 min repl2	2 min repl2	4 min repl2	6 min repl2	8 min repl2	10 min repl2
NC_002516.2	481332	467584	441898	423798	377972	370229	485651	480450	411238	421782	393288	380773
NC_004629.1	161.292	56425.8	115398	163688	221628	245300	135.322	52195.3	117072	146603	197087	221627

## Sheet: Fig. 3b
Sequence name	Source	Feature	Start	End	Score	Strand	Frame	Attributes	r1PAO1_PHIKZ_minus2mintrimmed	r1PAO1_PHIKZ_2mintrimmed	r1PAO1_PHIKZ_4mintrimmed	r1PAO1_PHIKZ_6mintrimmed	r1PAO1_PHIKZ_8mintrimmed	r1PAO1_PHIKZ_10mintrimmed	r2PAO1_PHIKZ_minus2mintrimmed	r2PAO1_PHIKZ_2mintrimmed	r2PAO1_PHIKZ_4mintrimmed	r2PAO1_PHIKZ_6mintrimmed	r2PAO1_PHIKZ_8mintrimmed	r2PAO1_PHIKZ_10mintrimmed
NC_004629.1	RefSeq	CDS	164	553	.	+	0	ID=cds-NP_803567.1;Parent=gene-PHIKZ001;Dbxref=Genbank:NP_803567.1,GeneID:1258277;Name=NP_803567.1;experiment=RNA sequence analysis;gbkey=CDS;locus_tag=PHIKZ001;product=PHIKZ001;protein_id=NP_803567.1;transl_table=11	0.2	9.3	14.3	14.3	14.3	19.7	0.2	5.5	14.3	15.4	17.4	17.1
NC_004629.1	RefSeq	CDS	517	1101	.	+	0	ID=cds-NP_803568.1;Parent=gene-PHIKZ002;Dbxref=Genbank:NP_803568.1,GeneID:1258261;Name=NP_803568.1;experiment=RNA sequence analysis;gbkey=CDS;locus_tag=PHIKZ002;product=PHIKZ002;protein_id=NP_803568.1;transl_table=11	0.3	6.8	11	16.3	17	19.7	0	3.4	13.2	11.4	17.7	15.7
NC_004629.1	RefSeq	CDS	1076	1582	.	+	0	ID=cds-NP_803569.1;Parent=gene-PHIKZ003;Dbxref=Genbank:NP_803569.1,GeneID:1258273;Name=NP_803569.1;experiment=RNA sequence analysis;gbkey=CDS;locus_tag=PHIKZ003;product=PHIKZ003;protein_id=NP_803569.1;transl_table=11	0.2	4.5	12.6	23.8	22.5	24.3	0	4	20.2	16.9	19.6	29.4
NC_004629.1	RefSeq	CDS	1582	2103	.	+	0	ID=cds-NP_803570.1;Parent=gene-PHIKZ004;Dbxref=Genbank:NP_803570.1,GeneID:1258469;Name=NP_803570.1;experiment=RNA sequence analysis;gbkey=CDS;locus_tag=PHIKZ004;product=PHIKZ004;protein_id=NP_803570.1;transl_table=11	0.3	2.9	9.1	16.6	18.2	17.4	0.3	4.3	13	13.8	17.9	14.7
NC_004629.1	RefSeq	CDS	2220	2624	.	+	0	ID=cds-NP_803571.1;Parent=gene-PHIKZ005;Dbxref=Genbank:NP_803571.1,GeneID:1258424;Name=NP_803571.1;experiment=RNA sequence analysis;gbkey=CDS;locus_tag=PHIKZ005;product=PHIKZ005;protein_id=NP_803571.1;transl_table=11	0	757.2	1409.4	1731.6	2143.9	2331.9	0.2	667.6	1460.2	1666.5	2070.7	2088.3
NC_004629.1	RefSeq	CDS	2719	3234	.	+	0	ID=cds-NP_803572.1;Parent=gene-PHIKZ006;Dbxref=Genbank:NP_803572.1,GeneID:1258260;Name=NP_803572.1;experiment=RNA sequence analysis;gbkey=CDS;locus_tag=PHIKZ006;product=PHIKZ006;protein_id=NP_803572.1;transl_table=11	0.7	489.7	1016.1	1351.6	1546.7	1706.3	0.3	473.8	1116.5	1131	1445.3	1471.5
NC_004629.1	RefSeq	CDS	3252	3488	.	+	0	ID=cds-NP_803573.1;Parent=gene-PHIKZ007;Dbxref=Genbank:NP_803573.1,GeneID:1258425;Name=NP_803573.1;experiment=RNA sequence analysis;gbkey=CDS;locus_tag=PHIKZ007;product=PHIKZ007;protein_id=NP_803573.1;transl_table=11	1.5	1237.9	2596.6	3288.4	4050.2	4273.5	0.7	1123.8	2397.3	3190	3880.8	4044.3
NC_004629.1	RefSeq	CDS	3491	3703	.	+	0	ID=cds-NP_803574.1;Parent=gene-PHIKZ008;Dbxref=Genbank:NP_803574.1,GeneID:1258423;Name=NP_803574.1;experiment=RNA sequence analysis;gbkey=CDS;locus_tag=PHIKZ008;product=PHIKZ008;protein_id=NP_803574.1;transl_table=11	0	791.1	1625.6	2152.1	2586.2	2772.3	0.4	754	1512.6	1863	2431.3	2564.3
NC_004629.1	RefSeq	CDS	3946	4137	.	+	0	ID=cds-NP_803575.2;Parent=gene-PHIKZ_p01;Dbxref=Genbank:NP_803575.2,GeneID:1258390;Name=NP_803575.2;experiment=RNA sequence analysis;gbkey=CDS;locus_tag=PHIKZ_p01;product=PHIKZ009;protein_id=NP_803575.2;transl_table=11	0	1035	1883.6	2233.8	2715	2947.1	0.8	1044.2	1769.1	2024.2	2487.5	2624.5
NC_004629.1	RefSeq	CDS	4219	4479	.	+	0	ID=cds-NP_803576.1;Parent=gene-PHIKZ010;Dbxref=Genbank:NP_803576.1,GeneID:1258340;Name=NP_803576.1;experiment=RNA sequence analysis;gbkey=CDS;locus_tag=PHIKZ010;product=PHIKZ010;protein_id=NP_803576.1;transl_table=11	0	1436.8	2769	3347.2	4124.9	4445	0	1382.8	2810.6	3070.1	3656.7	3863.2
NC_004629.1	RefSeq	CDS	4570	4719	.	+	0	ID=cds-YP_009639884.1;Parent=gene-PHIKZ_p02;Dbxref=Genbank:YP_009639884.1,GeneID:40340282;Name=YP_009639884.1;experiment=RNA sequence analysis;gbkey=CDS;locus_tag=PHIKZ_p02;product=PHIKZ010.1;protein_id=YP_009639884.1;transl_table=11	0	2361.3	4495.1	5218.3	6671.7	7311.5	0.5	2231.3	4861.5	5247.5	6439.5	6909.3
NC_004629.1	RefSeq	CDS	4730	5071	.	+	0	ID=cds-NP_803577.1;Parent=gene-PHIKZ011;Dbxref=Genbank:NP_803577.1,GeneID:1258301;Name=NP_803577.1;experiment=RNA sequence analysis;gbkey=CDS;locus_tag=PHIKZ011;product=PHIKZ011;protein_id=NP_803577.1;transl_table=11	0.5	807.5	1511.7	1848	2073.9	2262	0.7	770.6	1287.8	1664.4	1989.5	2190.2
NC_004629.1	RefSeq	CDS	5077	5475	.	+	0	ID=cds-NP_803578.1;Parent=gene-PHIKZ012;Dbxref=Genbank:NP_803578.1,GeneID:1258295;Name=NP_803578.1;experiment=RNA sequence analysis;gbkey=CDS;locus_tag=PHIKZ012;product=PHIKZ012;protein_id=NP_803578.1;transl_table=11	0.9	1016.3	1945.7	2407.8	2871.4	3019.1	0.2	990	1778.5	2061.8	2543.5	2827.9
NC_004629.1	RefSeq	CDS	5649	6056	.	+	0	ID=cds-NP_803579.1;Parent=gene-PHIKZ013;Dbxref=Genbank:NP_803579.1,GeneID:1258226;Name=NP_803579.1;experiment=RNA sequence analysis;gbkey=CDS;locus_tag=PHIKZ013;product=PHIKZ013;protein_id=NP_803579.1;transl_table=11	0.6	860.5	1447.6	1698.1	1927	2031.1	0	847.3	1641.1	1454.3	1617	1799.7
NC_004629.1	RefSeq	CDS	6206	7318	.	+	0	ID=cds-NP_803580.1;Parent=gene-PHIKZ014;Dbxref=Genbank:NP_803580.1,GeneID:1258452;Name=NP_803580.1;experiment=RNA sequence analysis;gbkey=CDS;locus_tag=PHIKZ014;product=PHIKZ014;protein_id=NP_803580.1;transl_table=11	0.3	795.2	1787.1	2424	3146.5	3233.7	0.9	713.2	1665.4	2292.2	2805.1	3205.5
NC_004629.1	RefSeq	CDS	7424	8425	.	+	0	ID=cds-NP_803581.1;Parent=gene-PHIKZ015;Dbxref=Genbank:NP_803581.1,GeneID:1258399;Name=NP_803581.1;experiment=RNA sequence analysis;gbkey=CDS;locus_tag=PHIKZ015;product=PHIKZ015;protein_id=NP_803581.1;transl_table=11	0.4	593.6	1270.8	1726.3	2077.3	2265.4	1.1	549.4	1139.3	1517.4	1934.5	2096.5
NC_004629.1	RefSeq	CDS	8438	8917	.	+	0	ID=cds-NP_803582.1;Parent=gene-PHIKZ016;Dbxref=Genbank:NP_803582.1,GeneID:1258428;Name=NP_803582.1;experiment=RNA sequence analysis;gbkey=CDS;locus_tag=PHIKZ016;product=PHIKZ016;protein_id=NP_803582.1;transl_table=11	0	443.5	1047.2	1499.5	1808.5	1984.1	0.2	422	956	1211.5	1610.9	1851.3
NC_004629.1	RefSeq	CDS	8975	9118	.	+	0	ID=cds-YP_009639885.1;Parent=gene-PHIKZ_p03;Dbxref=Genbank:YP_009639885.1,GeneID:40340281;Name=YP_009639885.1;experiment=RNA sequence analysis;gbkey=CDS;locus_tag=PHIKZ_p03;product=PHIKZ016.1;protein_id=YP_009639885.1;transl_table=11	0	566.9	1323.9	1933.7	2401.8	2879.9	0	554.1	1331.5	1539.8	2060	2342.5
NC_004629.1	RefSeq	CDS	9147	9539	.	+	0	ID=cds-NP_803583.1;Parent=gene-PHIKZ017;Dbxref=Genbank:NP_803583.1,GeneID:1258391;Name=NP_803583.1;experiment=RNA sequence analysis;gbkey=CDS;locus_tag=PHIKZ017;product=PHIKZ017;protein_id=NP_803583.1;transl_table=11	0.2	642.3	1497.1	2221.5	2628.8	3009.9	0.2	584.1	1373.5	1784.7	2411.2	2726.5
NC_004629.1	RefSeq	CDS	9602	9931	.	+	0	ID=cds-NP_803584.1;Parent=gene-PHIKZ018;Dbxref=Genbank:NP_803584.1,GeneID:1258265;Name=NP_803584.1;experiment=RNA sequence analysis;gbkey=CDS;locus_tag=PHIKZ018;product=PHIKZ018;protein_id=NP_803584.1;transl_table=11	1.3	531.3	1185.4	1707	2117.8	2478.8	0.2	442.1	1097.4	1377.2	1913.3	2046.1
NC_004629.1	RefSeq	CDS	9960	10169	.	+	0	ID=cds-NP_803585.1;Parent=gene-PHIKZ019;Dbxref=Genbank:NP_803585.1,GeneID:1258224;Name=NP_803585.1;experiment=RNA sequence analysis;gbkey=CDS;locus_tag=PHIKZ019;product=PHIKZ019;protein_id=NP_803585.1;transl_table=11	0.8	595.6	1482.4	2095.3	2621.5	3108.7	0	517.8	1422.1	1691.8	2332.9	2502.7
NC_004629.1	RefSeq	CDS	10255	10512	.	+	0	ID=cds-NP_803586.1;Parent=gene-PHIKZ020;Dbxref=Genbank:NP_803586.1,GeneID:1258204;Name=NP_803586.1;experiment=RNA sequence analysis;gbkey=CDS;locus_tag=PHIKZ020;product=PHIKZ020;protein_id=NP_803586.1;transl_table=11	2.4	723.1	1750.4	2555.6	3264.6	3581.1	1.3	646.6	1860.7	2264.3	3006.2	3271.9
NC_004629.1	RefSeq	CDS	10659	10994	.	+	0	ID=cds-NP_803587.1;Parent=gene-PHIKZ021;Dbxref=Genbank:NP_803587.1,GeneID:1258276;Name=NP_803587.1;experiment=RNA sequence analysis;gbkey=CDS;locus_tag=PHIKZ021;product=PHIKZ021;protein_id=NP_803587.1;transl_table=11	0.8	728.6	1804.9	2502.4	3138.2	3395.4	0.7	621.1	1407.2	2338.2	2971.7	3261.8
NC_004629.1	RefSeq	CDS	11002	11565	.	+	0	ID=cds-NP_803588.1;Parent=gene-PHIKZ022;Dbxref=Genbank:NP_803588.1,GeneID:1258331;Name=NP_803588.1;experiment=RNA sequence analysis;gbkey=CDS;locus_tag=PHIKZ022;product=PHIKZ022;protein_id=NP_803588.1;transl_table=11	0	355	889.8	1288.7	1623	1749	0.3	314.9	756.3	1160.4	1495.8	1688.3
NC_004629.1	RefSeq	CDS	11569	11985	.	+	0	ID=cds-NP_803589.1;Parent=gene-PHIKZ023;Dbxref=Genbank:NP_803589.1,GeneID:1258282;Name=NP_803589.1;experiment=RNA sequence analysis;gbkey=CDS;locus_tag=PHIKZ023;product=PHIKZ023;protein_id=NP_803589.1;transl_table=11	0.2	346.4	935.4	1352.4	1776.8	1900.6	0.4	326.1	853.5	1220.9	1601	1858
NC_004629.1	RefSeq	CDS	12196	12336	.	-	0	ID=cds-YP_009639886.1;Parent=gene-PHIKZ_p04;Dbxref=Genbank:YP_009639886.1,GeneID:40340280;Name=YP_009639886.1;experiment=RNA sequence analysis;gbkey=CDS;locus_tag=PHIKZ_p04;product=PHIKZ024.1;protein_id=YP_009639886.1;transl_table=11	0	19.5	11	2.7	9.3	8.4	0	13.3	9.9	18.8	6.3	5.2
NC_004629.1	RefSeq	CDS	12408	12536	.	-	0	ID=cds-YP_009639887.1;Parent=gene-PHIKZ_p05;Dbxref=Genbank:YP_009639887.1,GeneID:40340287;Name=YP_009639887.1;experiment=RNA sequence analysis;gbkey=CDS;locus_tag=PHIKZ_p05;product=PHIKZ024.2;protein_id=YP_009639887.1;transl_table=11	0	12.5	7.3	8.8	11.5	11.9	0	20.5	15.3	21.4	9.2	9.5
NC_004629.1	RefSeq	CDS	12584	14737	.	-	0	ID=cds-NP_803591.1;Parent=gene-PHIKZ025;Dbxref=Genbank:NP_803591.1,GeneID:1258246;Name=NP_803591.1;experiment=RNA sequence analysis;gbkey=CDS;locus_tag=PHIKZ025;product=PHIKZ025;protein_id=NP_803591.1;transl_table=11	0.4	18.8	12.4	13.3	12.3	13.2	0.2	18.6	14.9	22.7	9	8.6
NC_004629.1	RefSeq	CDS	14877	16535	.	-	0	ID=cds-NP_803592.1;Parent=gene-PHIKZ026;Dbxref=Genbank:NP_803592.1,GeneID:1258310;Name=NP_803592.1;experiment=ESI-MS/MS analysis;gbkey=CDS;locus_tag=PHIKZ026;product=PHIKZ026;protein_id=NP_803592.1;transl_table=11	0.5	37.1	20.3	24.4	21.7	24.4	0.6	36.6	32.8	41.9	18.4	16.9
NC_004629.1	RefSeq	CDS	16532	19228	.	-	0	ID=cds-NP_803593.1;Parent=gene-PHIKZ027;Dbxref=Genbank:NP_803593.1,GeneID:1258385;Name=NP_803593.1;experiment=ESI-MS/MS analysis;gbkey=CDS;locus_tag=PHIKZ027;product=PHIKZ027;protein_id=NP_803593.1;transl_table=11	0.3	32	18.5	22.9	22.6	22.8	0.5	32	30.5	38.1	16.3	14.4
NC_004629.1	RefSeq	CDS	19245	20207	.	-	0	ID=cds-NP_803594.1;Parent=gene-PHIKZ028;Dbxref=Genbank:NP_803594.1,GeneID:1258306;Name=NP_803594.1;experiment=ESI-MS/MS analysis;gbkey=CDS;locus_tag=PHIKZ028;product=PHIKZ028;protein_id=NP_803594.1;transl_table=11	0.7	7.7	4.1	5.4	6.7	5.4	0.3	8.7	7.7	8.8	4.9	3.6
NC_004629.1	RefSeq	CDS	20336	22423	.	+	0	ID=cds-NP_803595.1;Parent=gene-PHIKZ029;Dbxref=Genbank:NP_803595.1,GeneID:1258217;Name=NP_803595.1;experiment=ESI-MS/MS analysis;gbkey=CDS;locus_tag=PHIKZ029;product=PHIKZ029;protein_id=NP_803595.1;transl_table=11	0.3	91.3	49.5	58.7	54.8	57.7	0.4	83.7	80.7	96	40.5	40.3
NC_004629.1	RefSeq	CDS	22455	23336	.	+	0	ID=cds-NP_803596.1;Parent=gene-PHIKZ030;Dbxref=Genbank:NP_803596.1,GeneID:1258187;Name=NP_803596.1;experiment=ESI-MS/MS analysis;gbkey=CDS;locus_tag=PHIKZ030;product=PHIKZ030;protein_id=NP_803596.1;transl_table=11	0.4	126.7	75	94.5	79.2	81.3	0.1	129.2	110.2	139.8	60.5	60.6
NC_004629.1	RefSeq	CDS	23336	23518	.	+	0	ID=cds-YP_009639888.1;Parent=gene-PHIKZ_p06;Dbxref=Genbank:YP_009639888.1,GeneID:40340279;Name=YP_009639888.1;experiment=RNA sequence analysis;gbkey=CDS;locus_tag=PHIKZ_p06;product=PHIKZ030.1;protein_id=YP_009639888.1;transl_table=11	0.5	133.5	68.2	75.2	86.3	79.2	1.3	127.4	111.2	151.1	50	45.9
NC_004629.1	RefSeq	CDS	23646	24842	.	+	0	ID=cds-NP_803597.1;Parent=gene-PHIKZ031;Dbxref=Genbank:NP_803597.1,GeneID:1258275;Name=NP_803597.1;experiment=RNA sequence analysis;gbkey=CDS;locus_tag=PHIKZ031;product=PHIKZ031;protein_id=NP_803597.1;transl_table=11	0.3	42.9	74.5	139.5	212.8	252.6	0.5	35.9	86.8	111.2	181.6	219.8
NC_004629.1	RefSeq	CDS	24833	25195	.	+	0	ID=cds-YP_009639889.1;Parent=gene-PHIKZ_p07;Dbxref=Genbank:YP_009639889.1,GeneID:40340278;Name=YP_009639889.1;experiment=RNA sequence analysis;gbkey=CDS;locus_tag=PHIKZ_p07;product=PHIKZ031.1;protein_id=YP_009639889.1;transl_table=11	0.2	16.8	34.6	64.1	95.9	102.6	0.2	14.6	40.7	40.7	77.6	92
NC_004629.1	RefSeq	CDS	25242	26480	.	-	0	ID=cds-NP_803598.2;Parent=gene-PHIKZ_p08;Dbxref=Genbank:NP_803598.2,GeneID:1258314;Name=NP_803598.2;experiment=ESI-MS/MS analysis;gbkey=CDS;locus_tag=PHIKZ_p08;product=PHIKZ032;protein_id=NP_803598.2;transl_table=11	0.1	6.9	5.6	5.1	5.4	5.3	0.1	8	8.9	7.9	4.5	3.3
NC_004629.1	RefSeq	CDS	26571	27440	.	+	0	ID=cds-NP_803599.1;Parent=gene-PHIKZ033;Dbxref=Genbank:NP_803599.1,GeneID:1258439;Name=NP_803599.1;experiment=RNA sequence analysis;gbkey=CDS;locus_tag=PHIKZ033;product=PHIKZ033;protein_id=NP_803599.1;transl_table=11	0.3	2.2	5.9	11.7	19.4	24.7	0.5	3	6.1	7.6	12.6	17.2
NC_004629.1	RefSeq	CDS	27448	27651	.	+	0	ID=cds-YP_009639890.1;Parent=gene-PHIKZ_p09;Dbxref=Genbank:YP_009639890.1,GeneID:40340277;Name=YP_009639890.1;experiment=RNA sequence analysis;gbkey=CDS;locus_tag=PHIKZ_p09;product=PHIKZ033.1;protein_id=YP_009639890.1;transl_table=11	0.9	0.9	0	4.6	6.4	8.4	0	0.8	4	3.4	3.9	6.8
NC_004629.1	RefSeq	CDS	27747	28517	.	+	0	ID=cds-NP_803600.1;Parent=gene-PHIKZ034;Dbxref=Genbank:NP_803600.1,GeneID:1258235;Name=NP_803600.1;experiment=ESI-MS/MS analysis;gbkey=CDS;locus_tag=PHIKZ034;product=PHIKZ034;protein_id=NP_803600.1;transl_table=11	0	8.6	6.7	8.1	7.8	9.3	0.3	9.6	10.3	12.8	6.3	7
NC_004629.1	RefSeq	CDS	28527	29342	.	+	0	ID=cds-NP_803601.1;Parent=gene-PHIKZ035;Dbxref=Genbank:NP_803601.1,GeneID:1258270;Name=NP_803601.1;experiment=ESI-MS/MS analysis;gbkey=CDS;locus_tag=PHIKZ035;product=PHIKZ035;protein_id=NP_803601.1;transl_table=11	0.5	37.9	24.7	27.8	31.2	28	0.5	33	32.4	55.5	26.2	26.6
NC_004629.1	RefSeq	CDS	29446	30261	.	+	0	ID=cds-NP_803602.1;Parent=gene-PHIKZ036;Dbxref=Genbank:NP_803602.1,GeneID:1258308;Name=NP_803602.1;experiment=RNA sequence analysis;gbkey=CDS;locus_tag=PHIKZ036;product=PHIKZ036;protein_id=NP_803602.1;transl_table=11	49.6	149.8	275.9	505.4	892.4	1014.1	31.5	147.4	360.8	455	792.3	938.4
NC_004629.1	RefSeq	CDS	30298	31119	.	+	0	ID=cds-NP_803603.1;Parent=gene-PHIKZ037;Dbxref=Genbank:NP_803603.1,GeneID:1258258;Name=NP_803603.1;experiment=RNA sequence analysis;gbkey=CDS;locus_tag=PHIKZ037;product=PHIKZ037;protein_id=NP_803603.1;transl_table=11	0.3	88.7	200.7	410.3	754.2	890.3	0	85.5	206.6	346.4	636.9	832.7
NC_004629.1	RefSeq	CDS	31367	31879	.	+	0	ID=cds-NP_803604.1;Parent=gene-PHIKZ038;Dbxref=Genbank:NP_803604.1,GeneID:1258262;Name=NP_803604.1;experiment=RNA sequence analysis;gbkey=CDS;locus_tag=PHIKZ038;product=PHIKZ038;protein_id=NP_803604.1;transl_table=11	0.2	61.1	158.5	325.6	625	675.4	0.2	59.9	176.7	271.3	492.3	637
NC_004629.1	RefSeq	CDS	31930	32913	.	+	0	ID=cds-NP_803605.1;Parent=gene-PHIKZ039;Dbxref=Genbank:NP_803605.1,GeneID:1258293;Name=NP_803605.1;experiment=RNA sequence analysis;gbkey=CDS;locus_tag=PHIKZ039;product=PHIKZ039;protein_id=NP_803605.1;transl_table=11	0.4	44.5	113.7	244.8	450.2	512.3	0.5	39.6	113	207.2	353.3	468.4
NC_004629.1	RefSeq	CDS	32968	33450	.	+	0	ID=cds-NP_803606.1;Parent=gene-PHIKZ040;Dbxref=Genbank:NP_803606.1,GeneID:1258292;Name=NP_803606.1;experiment=RNA sequence analysis;gbkey=CDS;locus_tag=PHIKZ040;product=PHIKZ040;protein_id=NP_803606.1;transl_table=11	0.2	30.7	76.4	167.8	279.9	325.1	0	27.6	62.9	141.6	240.7	306.8
NC_004629.1	RefSeq	CDS	33490	33963	.	+	0	ID=cds-NP_803607.1;Parent=gene-PHIKZ041;Dbxref=Genbank:NP_803607.1,GeneID:1258432;Name=NP_803607.1;experiment=RNA sequence analysis;gbkey=CDS;locus_tag=PHIKZ041;product=PHIKZ041;protein_id=NP_803607.1;transl_table=11	0.2	28.5	63.7	132.6	246.4	284.6	0.5	26.1	69.4	116.5	198.2	266.3
NC_004629.1	RefSeq	CDS	33975	34292	.	+	0	ID=cds-YP_009639891.1;Parent=gene-PHIKZ_p10;Dbxref=Genbank:YP_009639891.1,GeneID:40340276;Name=YP_009639891.1;experiment=RNA sequence analysis;gbkey=CDS;locus_tag=PHIKZ_p10;product=PHIKZ041.1;protein_id=YP_009639891.1;transl_table=11	0.3	28.7	69.6	134.3	232.7	265.3	0.5	25	60.4	107.1	198.8	234.8
NC_004629.1	RefSeq	CDS	34271	34558	.	+	0	ID=cds-YP_009639892.1;Parent=gene-PHIKZ_p11;Dbxref=Genbank:YP_009639892.1,GeneID:40340288;Name=YP_009639892.1;experiment=RNA sequence analysis;gbkey=CDS;locus_tag=PHIKZ_p11;product=PHIKZ041.2;protein_id=YP_009639892.1;transl_table=11	0	16.2	44.8	88	158.8	178.7	0	16.9	47.9	63.2	117.3	140.9
NC_004629.1	RefSeq	CDS	34626	34853	.	+	0	ID=cds-YP_009639893.1;Parent=gene-PHIKZ_p12;Dbxref=Genbank:YP_009639893.1,GeneID:40340289;Name=YP_009639893.1;experiment=RNA sequence analysis;gbkey=CDS;locus_tag=PHIKZ_p12;product=PHIKZ041.3;protein_id=YP_009639893.1;transl_table=11	0	42.1	69.8	127.3	177.2	195.1	0.4	40.5	116.2	85	125.2	175.1
NC_004629.1	RefSeq	CDS	34962	35762	.	-	0	ID=cds-NP_803608.1;Parent=gene-PHIKZ042;Dbxref=Genbank:NP_803608.1,GeneID:1258351;Name=NP_803608.1;experiment=RNA sequence analysis;gbkey=CDS;locus_tag=PHIKZ042;product=PHIKZ042;protein_id=NP_803608.1;transl_table=11	0.1	14.5	9.7	7.9	8.6	9.2	0.1	13.1	12.7	16.5	7	6.7
NC_004629.1	RefSeq	CDS	36341	37414	.	+	0	ID=cds-NP_803609.1;Parent=gene-PHIKZ043;Dbxref=Genbank:NP_803609.1,GeneID:1258473;Name=NP_803609.1;experiment=RNA sequence analysis;gbkey=CDS;locus_tag=PHIKZ043;product=PHIKZ043;protein_id=NP_803609.1;transl_table=11	0.5	49.8	94.3	178.7	280.8	327.8	0.6	44.9	99.2	146.4	239.7	278.9
NC_004629.1	RefSeq	CDS	37494	37853	.	+	0	ID=cds-NP_803610.2;Parent=gene-PHIKZ_p13;Dbxref=Genbank:NP_803610.2,GeneID:1258472;Name=NP_803610.2;experiment=RNA sequence analysis;gbkey=CDS;locus_tag=PHIKZ_p13;product=PHIKZ044;protein_id=NP_803610.2;transl_table=11	0.5	69.7	157.3	290.6	446.3	519.5	0.5	62.9	160	264.6	397.9	469.1
NC_004629.1	RefSeq	CDS	37963	38229	.	+	0	ID=cds-YP_009639894.1;Parent=gene-PHIKZ_p14;Dbxref=Genbank:YP_009639894.1,GeneID:40340290;Name=YP_009639894.1;experiment=RNA sequence analysis;gbkey=CDS;locus_tag=PHIKZ_p14;product=PHIKZ044.1;protein_id=YP_009639894.1;transl_table=11	0	68.7	153.4	306.4	515.1	568.8	0.3	66.9	175.2	283.8	459.8	547
NC_004629.1	RefSeq	CDS	38102	38560	.	+	0	ID=cds-NP_803611.1;Parent=gene-PHIKZ045;Dbxref=Genbank:NP_803611.1,GeneID:1258450;Name=NP_803611.1;experiment=RNA sequence analysis;gbkey=CDS;locus_tag=PHIKZ045;product=PHIKZ045;protein_id=NP_803611.1;transl_table=11	0.2	61.5	129.4	249.7	431.8	476.3	0.2	53.8	152.8	232.6	352.4	446.2
NC_004629.1	RefSeq	CDS	38502	38936	.	+	0	ID=cds-NP_803612.1;Parent=gene-PHIKZ046;Dbxref=Genbank:NP_803612.1,GeneID:1258467;Name=NP_803612.1;experiment=RNA sequence analysis;gbkey=CDS;locus_tag=PHIKZ046;product=PHIKZ046;protein_id=NP_803612.1;transl_table=11	0	76.2	155.5	297.5	506.4	571.6	0.2	60.7	153.9	281.9	443.2	530.4
NC_004629.1	RefSeq	CDS	38933	39469	.	+	0	ID=cds-NP_803613.1;Parent=gene-PHIKZ047;Dbxref=Genbank:NP_803613.1,GeneID:1258482;Name=NP_803613.1;experiment=RNA sequence analysis;gbkey=CDS;locus_tag=PHIKZ047;product=PHIKZ047;protein_id=NP_803613.1;transl_table=11	0.3	59.6	131.9	251.4	417.7	472.8	0.2	50.6	135.2	226.3	338.1	451.6
NC_004629.1	RefSeq	CDS	39542	39925	.	+	0	ID=cds-NP_803614.1;Parent=gene-PHIKZ048;Dbxref=Genbank:NP_803614.1,GeneID:1258488;Name=NP_803614.1;experiment=RNA sequence analysis;gbkey=CDS;locus_tag=PHIKZ048;product=PHIKZ048;protein_id=NP_803614.1;transl_table=11	0.2	34.6	80.5	171.3	264.8	274.4	0.2	34.3	88.9	127.6	206.9	246
NC_004629.1	RefSeq	CDS	39960	40376	.	+	0	ID=cds-NP_803615.1;Parent=gene-PHIKZ049;Dbxref=Genbank:NP_803615.1,GeneID:1258203;Name=NP_803615.1;experiment=RNA sequence analysis;gbkey=CDS;locus_tag=PHIKZ049;product=PHIKZ049;protein_id=NP_803615.1;transl_table=11	0	31	57.2	90.9	153.6	154.3	0.4	22.7	55.9	82.4	124.7	145.2
NC_004629.1	RefSeq	CDS	40578	42773	.	+	0	ID=cds-NP_803616.1;Parent=gene-PHIKZ050;Dbxref=Genbank:NP_803616.1,GeneID:1258212;Name=NP_803616.1;experiment=RNA sequence analysis;gbkey=CDS;locus_tag=PHIKZ050;product=PHIKZ050;protein_id=NP_803616.1;transl_table=11	0.2	1.6	1.5	2.8	3.4	3.5	0.2	1.5	2.4	3.4	3	4.3
NC_004629.1	RefSeq	CDS	42872	43048	.	+	0	ID=cds-YP_009639895.1;Parent=gene-PHIKZ_p15;Dbxref=Genbank:YP_009639895.1,GeneID:40340275;Name=YP_009639895.1;experiment=RNA sequence analysis;gbkey=CDS;locus_tag=PHIKZ_p15;product=PHIKZ050.1;protein_id=YP_009639895.1;transl_table=11	0	65	142.5	262	464	508.8	0	49.7	169.2	247.4	367.1	497.3
NC_004629.1	RefSeq	CDS	43035	43754	.	+	0	ID=cds-NP_803617.1;Parent=gene-PHIKZ051;Dbxref=Genbank:NP_803617.1,GeneID:1258215;Name=NP_803617.1;experiment=RNA sequence analysis;gbkey=CDS;locus_tag=PHIKZ051;product=PHIKZ051;protein_id=NP_803617.1;transl_table=11	0.1	21.5	43.9	95.3	160	160.6	0.8	17.8	47.6	72.4	118.4	145.1
NC_004629.1	RefSeq	CDS	43798	44844	.	-	0	ID=cds-NP_803618.2;Parent=gene-PHIKZ_p16;Dbxref=Genbank:NP_803618.2,GeneID:1258219;Name=NP_803618.2;experiment=ESI-MS/MS analysis;gbkey=CDS;locus_tag=PHIKZ_p16;product=PHIKZ052;protein_id=NP_803618.2;transl_table=11	0.1	4.9	2.3	3.6	3.6	4.2	0.6	4.7	4.9	6.5	3.5	2.8
NC_004629.1	RefSeq	CDS	44971	45336	.	+	0	ID=cds-NP_803619.1;Parent=gene-PHIKZ053;Dbxref=Genbank:NP_803619.1,GeneID:1258244;Name=NP_803619.1;experiment=RNA sequence analysis;gbkey=CDS;locus_tag=PHIKZ053;product=PHIKZ053;protein_id=NP_803619.1;transl_table=11	0.2	48	134	260.1	440.4	526.8	0.2	55.3	146.2	212.7	366.1	477
NC_004629.1	RefSeq	CDS	45648	47528	.	+	0	ID=cds-NP_803620.1;Parent=gene-PHIKZ054;Dbxref=Genbank:NP_803620.1,GeneID:1258245;Name=NP_803620.1;experiment=RNA sequence analysis;gbkey=CDS;locus_tag=PHIKZ054;product=PHIKZ054;protein_id=NP_803620.1;transl_table=11	0.5	166.2	435.3	926.7	1769.9	1830.5	0.9	156.6	397.8	887.6	1462.1	2054.2
NC_004629.1	RefSeq	CDS	47923	49185	.	+	0	ID=cds-NP_803621.1;Parent=gene-PHIKZ055;Dbxref=Genbank:NP_803621.1,GeneID:1258247;Name=NP_803621.1;experiment=RNA sequence analysis;gbkey=CDS;locus_tag=PHIKZ055;product=PHIKZ055;protein_id=NP_803621.1;transl_table=11	0.6	29.8	69	161.5	294.8	332.9	0.3	27.1	67.3	141	258.7	311.7
NC_004629.1	RefSeq	CDS	49201	50205	.	+	0	ID=cds-NP_803622.1;Parent=gene-PHIKZ056;Dbxref=Genbank:NP_803622.1,GeneID:1258249;Name=NP_803622.1;experiment=RNA sequence analysis;gbkey=CDS;locus_tag=PHIKZ056;product=PHIKZ056;protein_id=NP_803622.1;transl_table=11	0.3	22.4	50.9	136.7	221.7	227.9	0.2	18.6	54.3	107.7	180.5	222.6
NC_004629.1	RefSeq	CDS	50576	50761	.	+	0	ID=cds-YP_009639896.1;Parent=gene-PHIKZ_p17;Dbxref=Genbank:YP_009639896.1,GeneID:40340274;Name=YP_009639896.1;experiment=RNA sequence analysis;gbkey=CDS;locus_tag=PHIKZ_p17;product=PHIKZ056.1;protein_id=YP_009639896.1;transl_table=11	1.4	28.6	67.6	156.1	282	325.9	1.3	28.9	64.4	143.9	223.9	304.1
NC_004629.1	RefSeq	CDS	50810	51193	.	+	0	ID=cds-NP_803623.1;Parent=gene-PHIKZ057;Dbxref=Genbank:NP_803623.1,GeneID:1258250;Name=NP_803623.1;experiment=RNA sequence analysis;gbkey=CDS;locus_tag=PHIKZ057;product=PHIKZ057;protein_id=NP_803623.1;transl_table=11	0.2	22.5	48.9	127.2	231.4	259.1	0	20.5	68.8	102	169.2	227.5
NC_004629.1	RefSeq	CDS	51206	51631	.	+	0	ID=cds-NP_803624.1;Parent=gene-PHIKZ058;Dbxref=Genbank:NP_803624.1,GeneID:1258251;Name=NP_803624.1;experiment=RNA sequence analysis;gbkey=CDS;locus_tag=PHIKZ058;product=PHIKZ058;protein_id=NP_803624.1;transl_table=11	0.6	19.6	73.7	144	251.8	291.4	0.2	19.5	64.3	106.5	203.6	260.2
NC_004629.1	RefSeq	CDS	51754	51936	.	+	0	ID=cds-YP_009639897.1;Parent=gene-PHIKZ_p18;Dbxref=Genbank:YP_009639897.1,GeneID:40340273;Name=YP_009639897.1;experiment=RNA sequence analysis;gbkey=CDS;locus_tag=PHIKZ_p18;product=PHIKZ058.1;protein_id=YP_009639897.1;transl_table=11	0.5	195.3	436.9	749.5	1182.7	1349.7	0.9	186.7	465.8	700.2	1057.2	1287.5
NC_004629.1	RefSeq	CDS	52006	52617	.	+	0	ID=cds-NP_803625.1;Parent=gene-PHIKZ059;Dbxref=Genbank:NP_803625.1,GeneID:1258264;Name=NP_803625.1;experiment=RNA sequence analysis;gbkey=CDS;locus_tag=PHIKZ059;product=PHIKZ059;protein_id=NP_803625.1;transl_table=11	0.1	73.3	173.1	299.1	444.5	485.8	0.7	80.3	173.1	254.9	389.1	483.9
NC_004629.1	RefSeq	CDS	52669	53004	.	+	0	ID=cds-NP_803626.1;Parent=gene-PHIKZ060;Dbxref=Genbank:NP_803626.1,GeneID:1258267;Name=NP_803626.1;experiment=RNA sequence analysis;gbkey=CDS;locus_tag=PHIKZ060;product=PHIKZ060;protein_id=NP_803626.1;transl_table=11	0.3	69	137.6	246.6	349.9	401.3	0	54.9	145	200.3	283.1	348.1
NC_004629.1	RefSeq	CDS	52991	53455	.	+	0	ID=cds-NP_803627.1;Parent=gene-PHIKZ061;Dbxref=Genbank:NP_803627.1,GeneID:1258268;Name=NP_803627.1;experiment=RNA sequence analysis;gbkey=CDS;locus_tag=PHIKZ061;product=PHIKZ061;protein_id=NP_803627.1;transl_table=11	0.4	70.7	137.9	262.3	398.8	418	0.2	64.5	166.4	205.7	312.1	370
NC_004629.1	RefSeq	CDS	53549	53959	.	+	0	ID=cds-NP_803628.1;Parent=gene-PHIKZ062;Dbxref=Genbank:NP_803628.1,GeneID:1258271;Name=NP_803628.1;experiment=RNA sequence analysis;gbkey=CDS;locus_tag=PHIKZ062;product=PHIKZ062;protein_id=NP_803628.1;transl_table=11	0.4	6.2	4.6	4.4	6.6	6.8	0	5	8.8	8.9	4.6	4.2
NC_004629.1	RefSeq	CDS	53960	54517	.	+	0	ID=cds-NP_803629.1;Parent=gene-PHIKZ063;Dbxref=Genbank:NP_803629.1,GeneID:1258272;Name=NP_803629.1;experiment=RNA sequence analysis;gbkey=CDS;locus_tag=PHIKZ063;product=PHIKZ063;protein_id=NP_803629.1;transl_table=11	0	12.9	9.6	7.6	9.2	11.9	0.4	14.5	12.4	11.8	7.1	8.8
NC_004629.1	RefSeq	CDS	54552	55100	.	+	0	ID=cds-NP_803630.1;Parent=gene-PHIKZ064;Dbxref=Genbank:NP_803630.1,GeneID:1258274;Name=NP_803630.1;experiment=RNA sequence analysis;gbkey=CDS;locus_tag=PHIKZ064;product=PHIKZ064;protein_id=NP_803630.1;transl_table=11	0.2	5.5	4.5	4.6	4.6	6.3	0	5.8	6.7	4.8	3.9	3.7
NC_004629.1	RefSeq	CDS	55066	56229	.	+	0	ID=cds-NP_803631.2;Parent=gene-PHIKZ_p19;Dbxref=Genbank:NP_803631.2,GeneID:1258279;Name=NP_803631.2;experiment=RNA sequence analysis;gbkey=CDS;locus_tag=PHIKZ_p19;product=PHIKZ065;protein_id=NP_803631.2;transl_table=11	0.3	4.1	3.6	4	3.8	4.7	0.3	5	4.3	6.2	3.3	3.5
NC_004629.1	RefSeq	CDS	56242	57072	.	+	0	ID=cds-NP_803632.1;Parent=gene-PHIKZ066;Dbxref=Genbank:NP_803632.1,GeneID:1258281;Name=NP_803632.1;experiment=RNA sequence analysis;gbkey=CDS;locus_tag=PHIKZ066;product=PHIKZ066;protein_id=NP_803632.1;transl_table=11	0.3	6.3	3.9	4.4	5.8	6.2	0	5.7	7.1	7.1	4.5	4.7
NC_004629.1	RefSeq	CDS	57159	57899	.	+	0	ID=cds-NP_803633.1;Parent=gene-PHIKZ067;Dbxref=Genbank:NP_803633.1,GeneID:1258283;Name=NP_803633.1;experiment=RNA sequence analysis;gbkey=CDS;locus_tag=PHIKZ067;product=PHIKZ067;protein_id=NP_803633.1;transl_table=11	0.1	3.6	3.4	5.7	5.5	4.4	0.2	3.8	4.4	7.7	2.7	4.1
NC_004629.1	RefSeq	CDS	58025	59590	.	+	0	ID=cds-NP_803634.1;Parent=gene-PHIKZ068;Dbxref=Genbank:NP_803634.1,GeneID:1258285;Name=NP_803634.1;experiment=RNA sequence analysis;gbkey=CDS;locus_tag=PHIKZ068;product=PHIKZ068;protein_id=NP_803634.1;transl_table=11	0.6	86.4	224.6	478.9	847.6	948.5	0.6	85	248.5	410.7	686.9	885.5
NC_004629.1	RefSeq	CDS	59607	61280	.	+	0	ID=cds-NP_803635.1;Parent=gene-PHIKZ069;Dbxref=Genbank:NP_803635.1,GeneID:1258288;Name=NP_803635.1;experiment=RNA sequence analysis;gbkey=CDS;locus_tag=PHIKZ069;product=PHIKZ069;protein_id=NP_803635.1;transl_table=11	0.5	65.1	169.2	384.5	672.7	754.1	0.2	60.3	156.7	320.5	575.1	738.8
NC_004629.1	RefSeq	CDS	61327	62628	.	+	0	ID=cds-NP_803636.1;Parent=gene-PHIKZ070;Dbxref=Genbank:NP_803636.1,GeneID:1258289;Name=NP_803636.1;experiment=RNA sequence analysis;gbkey=CDS;locus_tag=PHIKZ070;product=PHIKZ070;protein_id=NP_803636.1;transl_table=11	0.5	58	156	351.8	645.2	718.3	0.4	56.6	162.5	286.3	509.9	694.1
NC_004629.1	RefSeq	CDS	63101	63271	.	+	0	ID=cds-YP_009639898.1;Parent=gene-PHIKZ_p20;Dbxref=Genbank:YP_009639898.1,GeneID:40340272;Name=YP_009639898.1;experiment=RNA sequence analysis;gbkey=CDS;locus_tag=PHIKZ_p20;product=PHIKZ070.1;protein_id=YP_009639898.1;transl_table=11	0	81.1	219.4	463.6	897.7	1019.5	0	89.4	258.6	416.7	762.9	982.3
NC_004629.1	RefSeq	CDS	63275	64459	.	+	0	ID=cds-NP_803637.1;Parent=gene-PHIKZ071;Dbxref=Genbank:NP_803637.1,GeneID:1258290;Name=NP_803637.1;experiment=RNA sequence analysis;gbkey=CDS;locus_tag=PHIKZ071;product=PHIKZ071;protein_id=NP_803637.1;transl_table=11	0.4	39.1	91	212.1	381.9	454.7	0.3	30.9	88.3	181.7	323.2	433.9
NC_004629.1	RefSeq	CDS	64486	65436	.	+	0	ID=cds-NP_803638.1;Parent=gene-PHIKZ072;Dbxref=Genbank:NP_803638.1,GeneID:1258296;Name=NP_803638.1;experiment=RNA sequence analysis;gbkey=CDS;locus_tag=PHIKZ072;product=PHIKZ072;protein_id=NP_803638.1;transl_table=11	0.6	22.4	50.6	135.4	249	245	0.3	19.3	53.8	109.1	192.2	238.5
NC_004629.1	RefSeq	CDS	65464	65574	.	+	0	ID=cds-YP_009639899.1;Parent=gene-PHIKZ_p21;Dbxref=Genbank:YP_009639899.1,GeneID:40340271;Name=YP_009639899.1;experiment=RNA sequence analysis;gbkey=CDS;locus_tag=PHIKZ_p21;product=PHIKZ072.1;protein_id=YP_009639899.1;transl_table=11	0	11.1	38	87.5	157.2	146.9	0	11.5	37.7	71.8	111.8	142.4
NC_004629.1	RefSeq	CDS	65708	66595	.	+	0	ID=cds-NP_803639.2;Parent=gene-PHIKZ_p22;Dbxref=Genbank:NP_803639.2,GeneID:1258298;Name=NP_803639.2;experiment=RNA sequence analysis;gbkey=CDS;locus_tag=PHIKZ_p22;product=PHIKZ073;protein_id=NP_803639.2;transl_table=11	0.1	18.8	49.4	130.9	245	285.7	0.6	15.7	47	111.7	206.2	285.1
NC_004629.1	RefSeq	CDS	66626	68659	.	+	0	ID=cds-NP_803640.1;Parent=gene-PHIKZ074;Dbxref=Genbank:NP_803640.1,GeneID:1258300;Name=NP_803640.1;experiment=RNA sequence analysis;gbkey=CDS;locus_tag=PHIKZ074;product=PHIKZ074;protein_id=NP_803640.1;transl_table=11	0.3	36.4	97.8	234.4	468.6	525.2	0.3	32	100.3	197.8	376.4	497.8
NC_004629.1	RefSeq	CDS	68643	70256	.	+	0	ID=cds-NP_803641.1;Parent=gene-PHIKZ075;Dbxref=Genbank:NP_803641.1,GeneID:1258302;Name=NP_803641.1;experiment=RNA sequence analysis;gbkey=CDS;locus_tag=PHIKZ075;product=PHIKZ075;protein_id=NP_803641.1;transl_table=11	0.4	12.5	16.5	47.7	87.3	98.2	0.4	9.2	22.3	38.5	65.5	89.3
NC_004629.1	RefSeq	CDS	70441	70698	.	+	0	ID=cds-NP_803642.1;Parent=gene-PHIKZ076;Dbxref=Genbank:NP_803642.1,GeneID:1258304;Name=NP_803642.1;experiment=RNA sequence analysis;gbkey=CDS;locus_tag=PHIKZ076;product=PHIKZ076;protein_id=NP_803642.1;transl_table=11	0	274.1	491.4	653.3	671.1	774.7	0	288.1	556.8	434.5	582.7	594.2
NC_004629.1	RefSeq	CDS	70711	70902	.	+	0	ID=cds-YP_009639900.1;Parent=gene-PHIKZ_p23;Dbxref=Genbank:YP_009639900.1,GeneID:40340270;Name=YP_009639900.1;experiment=RNA sequence analysis;gbkey=CDS;locus_tag=PHIKZ_p23;product=PHIKZ076.1;protein_id=YP_009639900.1;transl_table=11	0	168.8	343.4	416.8	455	518.2	0.4	156.2	388.9	287	373.8	372.7
NC_004629.1	RefSeq	CDS	70958	71152	.	+	0	ID=cds-YP_009639901.1;Parent=gene-PHIKZ_p24;Dbxref=Genbank:YP_009639901.1,GeneID:40340291;Name=YP_009639901.1;experiment=RNA sequence analysis;gbkey=CDS;locus_tag=PHIKZ_p24;product=PHIKZ076.2;protein_id=YP_009639901.1;transl_table=11	0	174	310.3	390.6	430.1	491.6	0	164.7	334.1	283.6	394.8	373.6
NC_004629.1	RefSeq	CDS	71248	71391	.	+	0	ID=cds-YP_009639902.1;Parent=gene-PHIKZ_p25;Dbxref=Genbank:YP_009639902.1,GeneID:40340292;Name=YP_009639902.1;experiment=RNA sequence analysis;gbkey=CDS;locus_tag=PHIKZ_p25;product=PHIKZ076.3;protein_id=YP_009639902.1;transl_table=11	0	362.3	683.2	914.5	1000	982.8	0	317.4	738.4	744.9	827.3	981.9
NC_004629.1	RefSeq	CDS	71442	71684	.	-	0	ID=cds-YP_009639903.1;Parent=gene-PHIKZ_p26;Dbxref=Genbank:YP_009639903.1,GeneID:40340293;Name=YP_009639903.1;experiment=RNA sequence analysis;gbkey=CDS;locus_tag=PHIKZ_p26;product=PHIKZ076.4;protein_id=YP_009639903.1;transl_table=11	0	7	3.5	4.3	5	4.5	0	2.1	6.8	6.5	4.1	3.7
NC_004629.1	RefSeq	CDS	71903	73504	.	-	0	ID=cds-NP_803643.1;Parent=gene-PHIKZ077;Dbxref=Genbank:NP_803643.1,GeneID:1258305;Name=NP_803643.1;experiment=RNA sequence analysis;gbkey=CDS;locus_tag=PHIKZ077;product=PHIKZ077;protein_id=NP_803643.1;transl_table=11	0.5	4.2	3.2	3.7	3.6	3.6	0.4	4.3	4.3	6.1	2.5	2.3
NC_004629.1	RefSeq	CDS	73516	74010	.	-	0	ID=cds-NP_803644.1;Parent=gene-PHIKZ078;Dbxref=Genbank:NP_803644.1,GeneID:1258309;Name=NP_803644.1;experiment=RNA sequence analysis;gbkey=CDS;locus_tag=PHIKZ078;product=PHIKZ078;protein_id=NP_803644.1;transl_table=11	0.2	4	4.7	2.5	4.2	3.5	0.7	2.4	2.3	4.2	3	2.3
NC_004629.1	RefSeq	CDS	74181	75038	.	+	0	ID=cds-NP_803645.2;Parent=gene-PHIKZ_p27;Dbxref=Genbank:NP_803645.2,GeneID:1258311;Name=NP_803645.2;experiment=ESI-MS/MS analysis;gbkey=CDS;locus_tag=PHIKZ_p27;product=PHIKZ079;protein_id=NP_803645.2;transl_table=11	0.2	8	6.8	7.3	7	6.3	0.1	8.2	7	9.4	5	5.3
NC_004629.1	RefSeq	CDS	75025	76374	.	+	0	ID=cds-NP_803646.1;Parent=gene-PHIKZ080;Dbxref=Genbank:NP_803646.1,GeneID:1258313;Name=NP_803646.1;experiment=ESI-MS/MS analysis;gbkey=CDS;locus_tag=PHIKZ080;product=PHIKZ080;protein_id=NP_803646.1;transl_table=11	0.4	18.1	12.2	12.9	13.6	13.4	0.2	18.9	16.7	23.7	11	8.9
NC_004629.1	RefSeq	CDS	76437	77858	.	+	0	ID=cds-NP_803647.1;Parent=gene-PHIKZ081;Dbxref=Genbank:NP_803647.1,GeneID:1258316;Name=NP_803647.1;experiment=ESI-MS/MS analysis;gbkey=CDS;locus_tag=PHIKZ081;product=PHIKZ081;protein_id=NP_803647.1;transl_table=11	0.4	25.3	17.4	18.8	19.5	20.8	0.1	28.9	25.7	31.9	15	13
NC_004629.1	RefSeq	CDS	77960	79876	.	+	0	ID=cds-NP_803648.1;Parent=gene-PHIKZ082;Dbxref=Genbank:NP_803648.1,GeneID:1258317;Name=NP_803648.1;experiment=RNA sequence analysis;gbkey=CDS;locus_tag=PHIKZ082;product=PHIKZ082;protein_id=NP_803648.1;transl_table=11	0.4	2.7	2.4	1.8	2.4	2.4	0.3	2.5	3.4	3.3	1.8	2.8
NC_004629.1	RefSeq	CDS	80128	80244	.	+	0	ID=cds-YP_009639904.1;Parent=gene-PHIKZ_p28;Dbxref=Genbank:YP_009639904.1,GeneID:40340269;Name=YP_009639904.1;experiment=RNA sequence analysis;gbkey=CDS;locus_tag=PHIKZ_p28;product=PHIKZ082.1;protein_id=YP_009639904.1;transl_table=11	0	4.1	2.9	5.6	6	6.2	0	4.4	8.4	4.2	4.2	3.5
NC_004629.1	RefSeq	CDS	80347	81861	.	-	0	ID=cds-NP_803649.1;Parent=gene-PHIKZ083;Dbxref=Genbank:NP_803649.1,GeneID:1258318;Name=NP_803649.1;experiment=ESI-MS/MS analysis;gbkey=CDS;locus_tag=PHIKZ083;product=PHIKZ083;protein_id=NP_803649.1;transl_table=11	0.9	14.4	8.6	10.2	9.7	9.7	0.9	13.6	13.1	17.4	8.2	7
NC_004629.1	RefSeq	CDS	81963	83204	.	+	0	ID=cds-NP_803650.1;Parent=gene-PHIKZ084;Dbxref=Genbank:NP_803650.1,GeneID:1258319;Name=NP_803650.1;experiment=ESI-MS/MS analysis;gbkey=CDS;locus_tag=PHIKZ084;product=PHIKZ084;protein_id=NP_803650.1;transl_table=11	0.4	22.6	13.7	16.5	13.7	17.2	0.6	22.1	19.4	25.9	9.1	10.2
NC_004629.1	RefSeq	CDS	83216	83665	.	+	0	ID=cds-NP_803651.1;Parent=gene-PHIKZ085;Dbxref=Genbank:NP_803651.1,GeneID:1258322;Name=NP_803651.1;experiment=ESI-MS/MS analysis;gbkey=CDS;locus_tag=PHIKZ085;product=PHIKZ085;protein_id=NP_803651.1;transl_table=11	0.6	19.4	11.1	14	13.4	11.1	0	22.6	19.5	22.3	10.1	10.1
NC_004629.1	RefSeq	CDS	83676	84944	.	+	0	ID=cds-NP_803652.2;Parent=gene-PHIKZ_p29;Dbxref=Genbank:NP_803652.2,GeneID:1258326;Name=NP_803652.2;experiment=ESI-MS/MS analysis;gbkey=CDS;locus_tag=PHIKZ_p29;product=PHIKZ086;protein_id=NP_803652.2;transl_table=11	0.1	18.9	11.1	12.9	12.9	14	0	20.1	16.4	21.9	9.4	8.9
NC_004629.1	RefSeq	CDS	84986	87901	.	-	0	ID=cds-NP_803653.1;Parent=gene-PHIKZ087;Dbxref=Genbank:NP_803653.1,GeneID:1258333;Name=NP_803653.1;experiment=ESI-MS/MS analysis;gbkey=CDS;locus_tag=PHIKZ087;product=PHIKZ087;protein_id=NP_803653.1;transl_table=11	0.2	15	9.5	10.8	9.9	9.6	0.2	15.4	11.9	15.5	6.4	6.2
NC_004629.1	RefSeq	CDS	87905	88954	.	-	0	ID=cds-NP_803654.1;Parent=gene-PHIKZ088;Dbxref=Genbank:NP_803654.1,GeneID:1258334;Name=NP_803654.1;experiment=RNA sequence analysis;gbkey=CDS;locus_tag=PHIKZ088;product=PHIKZ088;protein_id=NP_803654.1;transl_table=11	0.3	11	6.3	6.9	6.6	7.1	0.2	10	9.1	11	3.6	4
NC_004629.1	RefSeq	CDS	88994	90157	.	+	0	ID=cds-NP_803655.1;Parent=gene-PHIKZ089;Dbxref=Genbank:NP_803655.1,GeneID:1258336;Name=NP_803655.1;experiment=ESI-MS/MS analysis;gbkey=CDS;locus_tag=PHIKZ089;product=PHIKZ089;protein_id=NP_803655.1;transl_table=11	0.2	23	11.2	14.3	13	11.3	0.3	17.2	18.3	18.4	9.6	9.9
NC_004629.1	RefSeq	CDS	90168	91097	.	+	0	ID=cds-NP_803656.1;Parent=gene-PHIKZ090;Dbxref=Genbank:NP_803656.1,GeneID:1258359;Name=NP_803656.1;experiment=ESI-MS/MS analysis;gbkey=CDS;locus_tag=PHIKZ090;product=PHIKZ090;protein_id=NP_803656.1;transl_table=11	0.2	23	16.2	20	18.4	16.5	0.3	26.6	25.4	26.1	12.6	12.3
NC_004629.1	RefSeq	CDS	91112	91642	.	+	0	ID=cds-NP_803657.2;Parent=gene-PHIKZ_p30;Dbxref=Genbank:NP_803657.2,GeneID:1258365;Name=NP_803657.2;experiment=ESI-MS/MS analysis;gbkey=CDS;locus_tag=PHIKZ_p30;product=PHIKZ091;protein_id=NP_803657.2;transl_table=11	0.2	27.6	13.6	16.9	18.6	16.6	0	27.2	22.6	25	13.3	9.4
NC_004629.1	RefSeq	CDS	91652	92974	.	+	0	ID=cds-NP_803658.1;Parent=gene-PHIKZ092;Dbxref=Genbank:NP_803658.1,GeneID:1258378;Name=NP_803658.1;experiment=ESI-MS/MS analysis;gbkey=CDS;locus_tag=PHIKZ092;product=PHIKZ092;protein_id=NP_803658.1;transl_table=11	0.5	32.1	18.8	22.9	20.9	21.6	0.5	32.1	29.4	38.8	16.1	15.8
NC_004629.1	RefSeq	CDS	92980	94287	.	+	0	ID=cds-NP_803659.1;Parent=gene-PHIKZ093;Dbxref=Genbank:NP_803659.1,GeneID:1258381;Name=NP_803659.1;experiment=ESI-MS/MS analysis;gbkey=CDS;locus_tag=PHIKZ093;product=PHIKZ093;protein_id=NP_803659.1;transl_table=11	0.3	36	21.3	21.3	24.4	23.2	0.4	31.9	31.4	38.4	17.7	17.6
NC_004629.1	RefSeq	CDS	94357	95874	.	+	0	ID=cds-NP_803660.1;Parent=gene-PHIKZ094;Dbxref=Genbank:NP_803660.1,GeneID:1258386;Name=NP_803660.1;experiment=ESI-MS/MS analysis;gbkey=CDS;locus_tag=PHIKZ094;product=PHIKZ094;protein_id=NP_803660.1;transl_table=11	0.3	21.5	15.9	13.9	15.3	14.4	0.3	23.9	21.7	29.3	12.8	12.7
NC_004629.1	RefSeq	CDS	95962	97605	.	+	0	ID=cds-NP_803661.1;Parent=gene-PHIKZ095;Dbxref=Genbank:NP_803661.1,GeneID:1258480;Name=NP_803661.1;experiment=ESI-MS/MS analysis;gbkey=CDS;locus_tag=PHIKZ095;product=PHIKZ095;protein_id=NP_803661.1;transl_table=11	0.4	54.1	32.2	34.9	36.6	35.5	0.5	54.9	47.8	60.2	27.7	25.5
NC_004629.1	RefSeq	CDS	97667	98782	.	+	0	ID=cds-NP_803662.1;Parent=gene-PHIKZ096;Dbxref=Genbank:NP_803662.1,GeneID:1258453;Name=NP_803662.1;experiment=ESI-MS/MS analysis;gbkey=CDS;locus_tag=PHIKZ096;product=PHIKZ096;protein_id=NP_803662.1;transl_table=11	0.6	23.5	14.7	18.2	17.5	17.4	0.4	22.8	20.7	26.5	13.1	11.3
NC_004629.1	RefSeq	CDS	98882	101332	.	+	0	ID=cds-NP_803663.1;Parent=gene-PHIKZ097;Dbxref=Genbank:NP_803663.1,GeneID:1258446;Name=NP_803663.1;experiment=ESI-MS/MS analysis;gbkey=CDS;locus_tag=PHIKZ097;product=PHIKZ097;protein_id=NP_803663.1;transl_table=11	0.8	90.2	47.4	58.8	55.9	55	0.4	77.2	76.2	95.8	41.2	40.7
NC_004629.1	RefSeq	CDS	101416	103044	.	+	0	ID=cds-NP_803664.1;Parent=gene-PHIKZ098;Dbxref=Genbank:NP_803664.1,GeneID:1258448;Name=NP_803664.1;experiment=RNA sequence analysis;gbkey=CDS;locus_tag=PHIKZ098;product=PHIKZ098;protein_id=NP_803664.1;transl_table=11	0.3	12.2	8.3	9.5	10	9.6	0.2	12.7	14.1	15.8	7	6.6
NC_004629.1	RefSeq	CDS	103044	104453	.	+	0	ID=cds-NP_803665.1;Parent=gene-PHIKZ099;Dbxref=Genbank:NP_803665.1,GeneID:1258221;Name=NP_803665.1;experiment=ESI-MS/MS analysis;gbkey=CDS;locus_tag=PHIKZ099;product=PHIKZ099;protein_id=NP_803665.1;transl_table=11	0.4	17.6	11.4	13	11.5	13.4	0.1	18.2	16.9	18.9	7.2	9
NC_004629.1	RefSeq	CDS	104458	105039	.	+	0	ID=cds-NP_803666.1;Parent=gene-PHIKZ100;Dbxref=Genbank:NP_803666.1,GeneID:1258444;Name=NP_803666.1;experiment=RNA sequence analysis;gbkey=CDS;locus_tag=PHIKZ100;product=PHIKZ100;protein_id=NP_803666.1;transl_table=11	0.5	15.3	10.2	10.2	9.1	9	0.7	15.1	15.6	16.6	6.9	9.2
NC_004629.1	RefSeq	CDS	105041	106423	.	+	0	ID=cds-NP_803667.1;Parent=gene-PHIKZ101;Dbxref=Genbank:NP_803667.1,GeneID:1258222;Name=NP_803667.1;experiment=RNA sequence analysis;gbkey=CDS;locus_tag=PHIKZ101;product=PHIKZ101;protein_id=NP_803667.1;transl_table=11	0.3	11.3	7.2	7.1	7.1	9.4	0.2	13.1	11.6	11.2	7	5
NC_004629.1	RefSeq	CDS	106424	106870	.	+	0	ID=cds-NP_803668.2;Parent=gene-PHIKZ_p31;Dbxref=Genbank:NP_803668.2,GeneID:1258442;Name=NP_803668.2;experiment=RNA sequence analysis;gbkey=CDS;locus_tag=PHIKZ_p31;product=PHIKZ102;protein_id=NP_803668.2;transl_table=11	0.6	2.8	1.3	2.7	1.2	2.8	0	2.7	2	3.1	2.4	2.2
NC_004629.1	RefSeq	CDS	106910	107035	.	+	0	ID=cds-YP_009639905.1;Parent=gene-PHIKZ_p32;Dbxref=Genbank:YP_009639905.1,GeneID:40340294;Name=YP_009639905.1;experiment=RNA sequence analysis;gbkey=CDS;locus_tag=PHIKZ_p32;product=PHIKZ102.1;protein_id=YP_009639905.1;transl_table=11	0	159.1	305.3	400.2	459.9	497.6	0	127.5	390.7	303.1	400.1	463.8
NC_004629.1	RefSeq	CDS	107044	107436	.	+	0	ID=cds-NP_803669.1;Parent=gene-PHIKZ103;Dbxref=Genbank:NP_803669.1,GeneID:1258445;Name=NP_803669.1;experiment=RNA sequence analysis;gbkey=CDS;locus_tag=PHIKZ103;product=PHIKZ103;protein_id=NP_803669.1;transl_table=11	0	211.1	382.8	525.5	624.9	665.4	0.4	189.3	447.6	415.4	539.6	566.7
NC_004629.1	RefSeq	CDS	107517	108005	.	+	0	ID=cds-NP_803670.1;Parent=gene-PHIKZ104;Dbxref=Genbank:NP_803670.1,GeneID:1258441;Name=NP_803670.1;experiment=RNA sequence analysis;gbkey=CDS;locus_tag=PHIKZ104;product=PHIKZ104;protein_id=NP_803670.1;transl_table=11	0.4	258.5	374.7	474.2	567.5	572	0.3	225.9	393.5	432.7	508.8	505.1
NC_004629.1	RefSeq	CDS	108129	108575	.	+	0	ID=cds-NP_803671.1;Parent=gene-PHIKZ105;Dbxref=Genbank:NP_803671.1,GeneID:1258468;Name=NP_803671.1;experiment=RNA sequence analysis;gbkey=CDS;locus_tag=PHIKZ105;product=PHIKZ105;protein_id=NP_803671.1;transl_table=11	0.4	1331.8	2703.9	3366.6	4408.9	4421.1	0.4	1237	2602.9	3290.2	3963	4203.6
NC_004629.1	RefSeq	CDS	108610	108948	.	+	0	ID=cds-NP_803672.1;Parent=gene-PHIKZ106;Dbxref=Genbank:NP_803672.1,GeneID:1258438;Name=NP_803672.1;experiment=RNA sequence analysis;gbkey=CDS;locus_tag=PHIKZ106;product=PHIKZ106;protein_id=NP_803672.1;transl_table=11	0.3	706.7	1534.3	1973.6	2712.6	2739.6	0.5	707.8	1531	1774.4	2282.7	2521.8
NC_004629.1	RefSeq	CDS	109057	109218	.	+	0	ID=cds-YP_009639906.1;Parent=gene-PHIKZ_p33;Dbxref=Genbank:YP_009639906.1,GeneID:40340268;Name=YP_009639906.1;experiment=RNA sequence analysis;gbkey=CDS;locus_tag=PHIKZ_p33;product=PHIKZ106.1;protein_id=YP_009639906.1;transl_table=11	0	1208.5	2261.7	2968.6	3788.8	3809.4	0	1175.4	2536.3	2762.9	3385.7	3375.1
NC_004629.1	RefSeq	CDS	109264	109581	.	+	0	ID=cds-NP_803673.1;Parent=gene-PHIKZ107;Dbxref=Genbank:NP_803673.1,GeneID:1258470;Name=NP_803673.1;experiment=RNA sequence analysis;gbkey=CDS;locus_tag=PHIKZ107;product=PHIKZ107;protein_id=NP_803673.1;transl_table=11	0.6	696.9	1271.5	1792.4	2238.3	2420.2	0.5	611.9	1467.8	1450.2	1869.4	2011
NC_004629.1	RefSeq	CDS	109713	110012	.	+	0	ID=cds-YP_009639907.1;Parent=gene-PHIKZ_p34;Dbxref=Genbank:YP_009639907.1,GeneID:40340267;Name=YP_009639907.1;experiment=RNA sequence analysis;gbkey=CDS;locus_tag=PHIKZ_p34;product=PHIKZ107.1;protein_id=YP_009639907.1;transl_table=11	0	443.5	978.3	1366.8	1694	1682.9	0.3	462.4	1031.9	1128.2	1414.1	1613.6
NC_004629.1	RefSeq	CDS	110100	110456	.	+	0	ID=cds-NP_803674.1;Parent=gene-PHIKZ108;Dbxref=Genbank:NP_803674.1,GeneID:1258426;Name=NP_803674.1;experiment=RNA sequence analysis;gbkey=CDS;locus_tag=PHIKZ108;product=PHIKZ108;protein_id=NP_803674.1;transl_table=11	0	325	605.4	733.5	803	911.9	0.2	310.3	633.8	609.8	715.6	762.5
NC_004629.1	RefSeq	CDS	110467	110889	.	+	0	ID=cds-NP_803675.1;Parent=gene-PHIKZ109;Dbxref=Genbank:NP_803675.1,GeneID:1258476;Name=NP_803675.1;experiment=RNA sequence analysis;gbkey=CDS;locus_tag=PHIKZ109;product=PHIKZ109;protein_id=NP_803675.1;transl_table=11	0	444	962.4	1214	1506.5	1575.9	0.2	437.8	1027.4	1097.9	1305.5	1361.2
NC_004629.1	RefSeq	CDS	110961	111212	.	+	0	ID=cds-YP_009639908.1;Parent=gene-PHIKZ_p35;Dbxref=Genbank:YP_009639908.1,GeneID:40340266;Name=YP_009639908.1;experiment=RNA sequence analysis;gbkey=CDS;locus_tag=PHIKZ_p35;product=PHIKZ109.1;protein_id=YP_009639908.1;transl_table=11	0.7	885.1	2065	2598.9	3263.4	3589.1	0	870.2	1827.5	2438.9	3013.4	3307.4
NC_004629.1	RefSeq	CDS	111248	111631	.	+	0	ID=cds-NP_803676.1;Parent=gene-PHIKZ110;Dbxref=Genbank:NP_803676.1,GeneID:1258417;Name=NP_803676.1;experiment=RNA sequence analysis;gbkey=CDS;locus_tag=PHIKZ110;product=PHIKZ110;protein_id=NP_803676.1;transl_table=11	0.7	420.2	952.8	1204.3	1465.9	1602.9	0.4	383.7	761.5	1086.4	1359.4	1534
NC_004629.1	RefSeq	CDS	111667	112164	.	+	0	ID=cds-NP_803677.1;Parent=gene-PHIKZ111;Dbxref=Genbank:NP_803677.1,GeneID:1258243;Name=NP_803677.1;experiment=RNA sequence analysis;gbkey=CDS;locus_tag=PHIKZ111;product=PHIKZ111;protein_id=NP_803677.1;transl_table=11	0	446.9	996.9	1301.9	1566.3	1660.4	0.3	417.5	891.3	1113	1475	1602.9
NC_004629.1	RefSeq	CDS	112206	112481	.	+	0	ID=cds-NP_803678.1;Parent=gene-PHIKZ112;Dbxref=Genbank:NP_803678.1,GeneID:1258415;Name=NP_803678.1;experiment=RNA sequence analysis;gbkey=CDS;locus_tag=PHIKZ112;product=PHIKZ112;protein_id=NP_803678.1;transl_table=11	0	474.5	969.2	1307.7	1523.2	1685.1	0.6	408.5	912.3	1117.2	1359.4	1555.5
NC_004629.1	RefSeq	CDS	112527	112790	.	+	0	ID=cds-NP_803679.1;Parent=gene-PHIKZ113;Dbxref=Genbank:NP_803679.1,GeneID:1258406;Name=NP_803679.1;experiment=RNA sequence analysis;gbkey=CDS;locus_tag=PHIKZ113;product=PHIKZ113;protein_id=NP_803679.1;transl_table=11	0.3	245.5	452.5	546.6	668.1	742.7	0	220.4	501.9	492.8	620.2	623.9
NC_004629.1	RefSeq	CDS	112798	113082	.	+	0	ID=cds-NP_803680.1;Parent=gene-PHIKZ114;Dbxref=Genbank:NP_803680.1,GeneID:1258413;Name=NP_803680.1;experiment=RNA sequence analysis;gbkey=CDS;locus_tag=PHIKZ114;product=PHIKZ114;protein_id=NP_803680.1;transl_table=11	0.6	502.2	1095.9	1346.1	1661.5	1791.8	0.3	451.1	959.8	1227.9	1563.2	1716
NC_004629.1	RefSeq	CDS	113086	113373	.	+	0	ID=cds-NP_803681.1;Parent=gene-PHIKZ115;Dbxref=Genbank:NP_803681.1,GeneID:1258463;Name=NP_803681.1;experiment=RNA sequence analysis;gbkey=CDS;locus_tag=PHIKZ115;product=PHIKZ115;protein_id=NP_803681.1;transl_table=11	0.3	724.7	1675.9	2148.7	2739.7	2974	0	671.2	1647.2	1960.8	2484.9	2775.1
NC_004629.1	RefSeq	CDS	113376	113531	.	+	0	ID=cds-YP_009639909.1;Parent=gene-PHIKZ_p36;Dbxref=Genbank:YP_009639909.1,GeneID:40340265;Name=YP_009639909.1;experiment=RNA sequence analysis;gbkey=CDS;locus_tag=PHIKZ_p36;product=PHIKZ115.1;protein_id=YP_009639909.1;transl_table=11	0	693.3	1708.7	2219.4	2892.8	3187.5	0.5	665.3	1614.6	1974.6	2545.9	2838.8
NC_004629.1	RefSeq	CDS	113528	113740	.	+	0	ID=cds-YP_009639910.1;Parent=gene-PHIKZ_p37;Dbxref=Genbank:YP_009639910.1,GeneID:40340295;Name=YP_009639910.1;experiment=RNA sequence analysis;gbkey=CDS;locus_tag=PHIKZ_p37;product=PHIKZ115.2;protein_id=YP_009639910.1;transl_table=11	0	563.5	1399.7	1924.6	2611.2	2888	0	509.7	1343.9	1810.7	2340.2	2614.8
NC_004629.1	RefSeq	CDS	113780	113923	.	+	0	ID=cds-YP_009639911.1;Parent=gene-PHIKZ_p38;Dbxref=Genbank:YP_009639911.1,GeneID:40340296;Name=YP_009639911.1;experiment=RNA sequence analysis;gbkey=CDS;locus_tag=PHIKZ_p38;product=PHIKZ115.3;protein_id=YP_009639911.1;transl_table=11	1.2	644.8	1634.7	2341.5	3269.1	3428	0	586.1	1662.6	2223.9	2963.2	3377.6
NC_004629.1	RefSeq	CDS	113925	114200	.	+	0	ID=cds-NP_803682.1;Parent=gene-PHIKZ116;Dbxref=Genbank:NP_803682.1,GeneID:1258412;Name=NP_803682.1;experiment=RNA sequence analysis;gbkey=CDS;locus_tag=PHIKZ116;product=PHIKZ116;protein_id=NP_803682.1;transl_table=11	0	297.5	783.7	1120.9	1453.3	1574.1	0	264.9	714	907.5	1272.8	1522.5
NC_004629.1	RefSeq	CDS	114320	114529	.	-	0	ID=cds-YP_009639912.1;Parent=gene-PHIKZ_p39;Dbxref=Genbank:YP_009639912.1,GeneID:40340264;Name=YP_009639912.1;experiment=RNA sequence analysis;gbkey=CDS;locus_tag=PHIKZ_p39;product=PHIKZ117.1;protein_id=YP_009639912.1;transl_table=11	1.3	14.9	8.2	9.9	7.5	6.5	0	12.6	9.4	7	7	4.7
NC_004629.1	RefSeq	CDS	114533	114628	.	-	0	ID=cds-YP_009639913.1;Parent=gene-PHIKZ_p40;Dbxref=Genbank:YP_009639913.1,GeneID:40340297;Name=YP_009639913.1;experiment=RNA sequence analysis;gbkey=CDS;locus_tag=PHIKZ_p40;product=PHIKZ117.2;protein_id=YP_009639913.1;transl_table=11	0	25.7	17	10.8	10.9	14.2	0	19.6	17.1	19.5	13.3	12.7
NC_004629.1	RefSeq	CDS	115314	115550	.	-	0	ID=cds-YP_009639914.1;Parent=gene-PHIKZ_p41;Dbxref=Genbank:YP_009639914.1,GeneID:40340298;Name=YP_009639914.1;experiment=RNA sequence analysis;gbkey=CDS;locus_tag=PHIKZ_p41;product=PHIKZ117.3;protein_id=YP_009639914.1;transl_table=11	0	0.4	1.1	0.4	1.1	0.8	0.3	0.7	0	1.2	0.4	0.7
NC_004629.1	RefSeq	CDS	115552	115920	.	-	0	ID=cds-YP_009639915.1;Parent=gene-PHIKZ_p42;Dbxref=Genbank:YP_009639915.1,GeneID:40340299;Name=YP_009639915.1;experiment=RNA sequence analysis;gbkey=CDS;locus_tag=PHIKZ_p42;product=PHIKZ117.4;protein_id=YP_009639915.1;transl_table=11	0.2	1.5	0.7	0.5	0.7	0.2	0.4	1.4	0.7	1.3	0.5	1.1
NC_004629.1	RefSeq	CDS	115975	117450	.	-	0	ID=cds-NP_803684.2;Parent=gene-PHIKZ_p43;Dbxref=Genbank:NP_803684.2,GeneID:1258408;Name=NP_803684.2;experiment=RNA sequence analysis;gbkey=CDS;locus_tag=PHIKZ_p43;product=PHIKZ118;protein_id=NP_803684.2;transl_table=11	0.5	3.7	1.6	2.2	2.2	1.9	0.6	3.5	2.9	4	1.9	1.4
NC_004629.1	RefSeq	CDS	117662	118195	.	+	0	ID=cds-NP_803685.1;Parent=gene-PHIKZ119;Dbxref=Genbank:NP_803685.1,GeneID:1258208;Name=NP_803685.1;experiment=ESI-MS/MS analysis;gbkey=CDS;locus_tag=PHIKZ119;product=PHIKZ119;protein_id=NP_803685.1;transl_table=11	0.5	105.9	60.1	73.1	70.8	69.9	0.9	97.1	103.6	121.6	49.4	50.4
NC_004629.1	RefSeq	CDS	118268	120511	.	+	0	ID=cds-NP_803686.1;Parent=gene-PHIKZ120;Dbxref=Genbank:NP_803686.1,GeneID:1258403;Name=NP_803686.1;experiment=ESI-MS/MS analysis;gbkey=CDS;locus_tag=PHIKZ120;product=PHIKZ120;protein_id=NP_803686.1;transl_table=11	0.7	383.4	266	276.4	274.9	282.7	0.6	401.1	348.3	456.9	217.8	210.1
NC_004629.1	RefSeq	CDS	120708	121160	.	+	0	ID=cds-NP_803687.1;Parent=gene-PHIKZ121;Dbxref=Genbank:NP_803687.1,GeneID:1258407;Name=NP_803687.1;experiment=RNA sequence analysis;gbkey=CDS;locus_tag=PHIKZ121;product=PHIKZ121;protein_id=NP_803687.1;transl_table=11	0	92.3	197.6	356.7	507.4	586.9	0.2	85.6	208.1	300.2	446.2	527.1
NC_004629.1	RefSeq	CDS	121117	122199	.	+	0	ID=cds-NP_803688.1;Parent=gene-PHIKZ122;Dbxref=Genbank:NP_803688.1,GeneID:1258401;Name=NP_803688.1;experiment=RNA sequence analysis;gbkey=CDS;locus_tag=PHIKZ122;product=PHIKZ122;protein_id=NP_803688.1;transl_table=11	0.4	81.6	176.3	356.2	530.8	616.6	0.2	76.7	180.1	293.5	472.1	552.9
NC_004629.1	RefSeq	CDS	122209	123840	.	+	0	ID=cds-NP_803689.1;Parent=gene-PHIKZ123;Dbxref=Genbank:NP_803689.1,GeneID:1258315;Name=NP_803689.1;experiment=RNA sequence analysis;gbkey=CDS;locus_tag=PHIKZ123;product=PHIKZ123;protein_id=NP_803689.1;transl_table=11	0.3	55.6	130.5	271.2	444.2	506.1	0.1	50	135.5	212.9	367.4	444.2
NC_004629.1	RefSeq	CDS	123876	126041	.	+	0	ID=cds-NP_803690.1;Parent=gene-PHIKZ124;Dbxref=Genbank:NP_803690.1,GeneID:1258397;Name=NP_803690.1;experiment=RNA sequence analysis;gbkey=CDS;locus_tag=PHIKZ124;product=PHIKZ124;protein_id=NP_803690.1;transl_table=11	0.3	52.4	141.5	302.9	526	603.6	0.4	51.2	145.6	242.7	421.7	565.4
NC_004629.1	RefSeq	CDS	126122	126754	.	+	0	ID=cds-NP_803691.1;Parent=gene-PHIKZ125;Dbxref=Genbank:NP_803691.1,GeneID:1258299;Name=NP_803691.1;experiment=RNA sequence analysis;gbkey=CDS;locus_tag=PHIKZ125;product=PHIKZ125;protein_id=NP_803691.1;transl_table=11	0.1	116.1	353	704.6	1319.8	1478.1	0.5	108.5	349.3	655.3	1079.6	1422.4
NC_004629.1	RefSeq	CDS	126819	127262	.	-	0	ID=cds-NP_803692.1;Parent=gene-PHIKZ126;Dbxref=Genbank:NP_803692.1,GeneID:1258394;Name=NP_803692.1;experiment=RNA sequence analysis;gbkey=CDS;locus_tag=PHIKZ126;product=PHIKZ126;protein_id=NP_803692.1;transl_table=11	0	14.3	9.1	6.6	6.5	9	0	12.3	11.1	12.9	4.9	7
NC_004629.1	RefSeq	CDS	127271	128143	.	-	0	ID=cds-NP_803693.1;Parent=gene-PHIKZ127;Dbxref=Genbank:NP_803693.1,GeneID:1258387;Name=NP_803693.1;experiment=ESI-MS/MS analysis;gbkey=CDS;locus_tag=PHIKZ127;product=PHIKZ127;protein_id=NP_803693.1;transl_table=11	0	10.3	4.8	5.3	6	7.3	0.3	8.4	8.8	10	4.7	4.1
NC_004629.1	RefSeq	CDS	128154	130328	.	-	0	ID=cds-NP_803694.1;Parent=gene-PHIKZ128;Dbxref=Genbank:NP_803694.1,GeneID:1258324;Name=NP_803694.1;experiment=ESI-MS/MS analysis;gbkey=CDS;locus_tag=PHIKZ128;product=PHIKZ128;protein_id=NP_803694.1;transl_table=11	0.2	10.3	6.3	7.4	6.9	7.5	0.3	12.6	11	11.3	6.2	5.4
NC_004629.1	RefSeq	CDS	130364	133054	.	+	0	ID=cds-NP_803695.1;Parent=gene-PHIKZ129;Dbxref=Genbank:NP_803695.1,GeneID:1258213;Name=NP_803695.1;experiment=ESI-MS/MS analysis;gbkey=CDS;locus_tag=PHIKZ129;product=PHIKZ129;protein_id=NP_803695.1;transl_table=11	0.5	22.1	13	14.6	14.2	14.1	0.2	20.4	18.3	27.9	10.1	10.6
NC_004629.1	RefSeq	CDS	133101	134384	.	-	0	ID=cds-NP_803696.1;Parent=gene-PHIKZ130;Dbxref=Genbank:NP_803696.1,GeneID:1258358;Name=NP_803696.1;experiment=ESI-MS/MS analysis;gbkey=CDS;locus_tag=PHIKZ130;product=PHIKZ130;protein_id=NP_803696.1;transl_table=11	0.3	14.7	8.1	9.4	8.2	7.3	0.2	12.9	12.1	15.7	7.1	5.6
NC_004629.1	RefSeq	CDS	134482	136797	.	+	0	ID=cds-NP_803697.1;Parent=gene-PHIKZ131;Dbxref=Genbank:NP_803697.1,GeneID:1258231;Name=NP_803697.1;experiment=crystal structure determination;gbkey=CDS;locus_tag=PHIKZ131;product=PHIKZ131;protein_id=NP_803697.1;transl_table=11	0.2	48.5	32.6	34.7	36.9	33	0.3	52.6	45.5	58.5	26.1	25.4
NC_004629.1	RefSeq	CDS	136810	137142	.	+	0	ID=cds-NP_803698.1;Parent=gene-PHIKZ132;Dbxref=Genbank:NP_803698.1,GeneID:1258410;Name=NP_803698.1;experiment=ESI-MS/MS analysis;gbkey=CDS;locus_tag=PHIKZ132;product=PHIKZ132;protein_id=NP_803698.1;transl_table=11	0	56.5	40.3	39.3	44.3	37	0.7	59.3	53.2	73.6	31	26.4
NC_004629.1	RefSeq	CDS	137217	138605	.	+	0	ID=cds-NP_803699.1;Parent=gene-PHIKZ133;Dbxref=Genbank:NP_803699.1,GeneID:1258393;Name=NP_803699.1;experiment=ESI-MS/MS analysis;gbkey=CDS;locus_tag=PHIKZ133;product=PHIKZ133;protein_id=NP_803699.1;transl_table=11	0.1	30.6	22.8	21.2	24.1	24.1	0.3	31.5	26.6	39.5	19.7	22.1
NC_004629.1	RefSeq	CDS	138617	139990	.	+	0	ID=cds-NP_803700.1;Parent=gene-PHIKZ134;Dbxref=Genbank:NP_803700.1,GeneID:1258479;Name=NP_803700.1;experiment=ESI-MS/MS analysis;gbkey=CDS;locus_tag=PHIKZ134;product=PHIKZ134;protein_id=NP_803700.1;transl_table=11	0.4	25	18	20.3	19.9	19.7	0.4	26.5	28.7	34.7	13.8	13.9
NC_004629.1	RefSeq	CDS	139990	141381	.	+	0	ID=cds-NP_803701.1;Parent=gene-PHIKZ135;Dbxref=Genbank:NP_803701.1,GeneID:1258418;Name=NP_803701.1;experiment=ESI-MS/MS analysis;gbkey=CDS;locus_tag=PHIKZ135;product=PHIKZ135;protein_id=NP_803701.1;transl_table=11	0.3	30.8	19.5	23.4	21.3	23.4	0.1	29.3	30.2	36.1	15.3	15.6
NC_004629.1	RefSeq	CDS	141381	141983	.	+	0	ID=cds-NP_803702.1;Parent=gene-PHIKZ136;Dbxref=Genbank:NP_803702.1,GeneID:1258477;Name=NP_803702.1;experiment=RNA sequence analysis;gbkey=CDS;locus_tag=PHIKZ136;product=PHIKZ136;protein_id=NP_803702.1;transl_table=11	0.1	55.8	34.5	36.6	38.4	36.5	0.3	51.4	45.2	68.5	31.7	25.5
NC_004629.1	RefSeq	CDS	141934	142416	.	+	0	ID=cds-NP_803703.1;Parent=gene-PHIKZ137;Dbxref=Genbank:NP_803703.1,GeneID:1258225;Name=NP_803703.1;experiment=RNA sequence analysis;gbkey=CDS;locus_tag=PHIKZ137;product=PHIKZ137;protein_id=NP_803703.1;transl_table=11	0.2	32.1	20.8	21.5	25.1	20.6	0	31.1	31.8	43.4	19.2	13
NC_004629.1	RefSeq	CDS	142425	142913	.	+	0	ID=cds-NP_803704.1;Parent=gene-PHIKZ138;Dbxref=Genbank:NP_803704.1,GeneID:1258370;Name=NP_803704.1;experiment=RNA sequence analysis;gbkey=CDS;locus_tag=PHIKZ138;product=PHIKZ138;protein_id=NP_803704.1;transl_table=11	0.5	18.7	12.5	13.1	9.3	12.8	0.5	19.6	18.5	18.5	12.9	11.5
NC_004629.1	RefSeq	CDS	143009	143905	.	+	0	ID=cds-NP_803705.1;Parent=gene-PHIKZ139;Dbxref=Genbank:NP_803705.1,GeneID:1258328;Name=NP_803705.1;experiment=RNA sequence analysis;gbkey=CDS;locus_tag=PHIKZ139;product=PHIKZ139;protein_id=NP_803705.1;transl_table=11	0.6	31.7	18.4	20.4	25.8	26.7	0.4	28.3	28	35.8	18.5	13.4
NC_004629.1	RefSeq	CDS	143908	144471	.	+	0	ID=cds-NP_803706.1;Parent=gene-PHIKZ140;Dbxref=Genbank:NP_803706.1,GeneID:1258374;Name=NP_803706.1;experiment=RNA sequence analysis;gbkey=CDS;locus_tag=PHIKZ140;product=PHIKZ140;protein_id=NP_803706.1;transl_table=11	0	16	10.5	11	10.2	13.5	0	15.6	15.4	16.6	9.1	8.2
NC_004629.1	RefSeq	CDS	144487	144993	.	+	0	ID=cds-NP_803707.1;Parent=gene-PHIKZ141;Dbxref=Genbank:NP_803707.1,GeneID:1258490;Name=NP_803707.1;experiment=RNA sequence analysis;gbkey=CDS;locus_tag=PHIKZ141;product=PHIKZ141;protein_id=NP_803707.1;transl_table=11	0.2	90.4	53	54.7	57.5	50.9	0.5	80.5	83.2	117.8	46.2	48.1
NC_004629.1	RefSeq	CDS	144953	145240	.	+	0	ID=cds-YP_009639916.1;Parent=gene-PHIKZ_p44;Dbxref=Genbank:YP_009639916.1,GeneID:40340263;Name=YP_009639916.1;experiment=RNA sequence analysis;gbkey=CDS;locus_tag=PHIKZ_p44;product=PHIKZ141.1;protein_id=YP_009639916.1;transl_table=11	0.3	86.5	51.4	48.1	53.9	47.5	0	57.2	67.8	95.7	41	28.9
NC_004629.1	RefSeq	CDS	145215	145610	.	+	0	ID=cds-NP_803708.1;Parent=gene-PHIKZ142;Dbxref=Genbank:NP_803708.1,GeneID:1258465;Name=NP_803708.1;experiment=RNA sequence analysis;gbkey=CDS;locus_tag=PHIKZ142;product=PHIKZ142;protein_id=NP_803708.1;transl_table=11	0.2	22.1	13.7	12.9	11.5	14.2	0	18.1	18.9	24.1	8.5	10.3
NC_004629.1	RefSeq	CDS	145693	146226	.	+	0	ID=cds-NP_803709.1;Parent=gene-PHIKZ143;Dbxref=Genbank:NP_803709.1,GeneID:1258405;Name=NP_803709.1;experiment=ESI-MS/MS analysis;gbkey=CDS;locus_tag=PHIKZ143;product=PHIKZ143;protein_id=NP_803709.1;transl_table=11	0	49.7	32.1	30.7	30.2	31.4	0	47.8	50.1	61.9	29.7	22.3
NC_004629.1	RefSeq	CDS	146288	147070	.	+	0	ID=cds-NP_803710.1;Parent=gene-PHIKZ144;Dbxref=Genbank:NP_803710.1,GeneID:1258427;Name=NP_803710.1;experiment=RNA sequence analysis;gbkey=CDS;locus_tag=PHIKZ144;product=PHIKZ144;protein_id=NP_803710.1;transl_table=11	0.2	48.2	30.1	30.5	27.9	29.7	0.1	47.9	37.4	51.8	21.9	18.4
NC_004629.1	RefSeq	CDS	147085	147147	.	+	0	ID=cds-YP_009639917.1;Parent=gene-PHIKZ_p45;Dbxref=Genbank:YP_009639917.1,GeneID:40340262;Name=YP_009639917.1;experiment=RNA sequence analysis;gbkey=CDS;locus_tag=PHIKZ_p45;product=PHIKZ144.1;protein_id=YP_009639917.1;transl_table=11	0	21.1	21.9	15	16.6	23	0	44.7	30	37.5	12.5	12.9
NC_004629.1	RefSeq	CDS	147276	149645	.	+	0	ID=cds-NP_803711.1;Parent=gene-PHIKZ145;Dbxref=Genbank:NP_803711.1,GeneID:1258303;Name=NP_803711.1;experiment=ESI-MS/MS analysis;gbkey=CDS;locus_tag=PHIKZ145;product=PHIKZ145;protein_id=NP_803711.1;transl_table=11	0.5	92.3	56.1	66.4	61.4	60.2	0.1	93.3	83.5	102.2	50.1	43.1
NC_004629.1	RefSeq	CDS	149645	152926	.	+	0	ID=cds-NP_803712.1;Parent=gene-PHIKZ146;Dbxref=Genbank:NP_803712.1,GeneID:1258257;Name=NP_803712.1;experiment=ESI-MS/MS analysis;gbkey=CDS;locus_tag=PHIKZ146;product=PHIKZ146;protein_id=NP_803712.1;transl_table=11	0.6	145.1	102.3	108.9	102.1	98.6	0.3	151.3	124.2	179.8	80.8	77.4
NC_004629.1	RefSeq	CDS	153059	153775	.	-	0	ID=cds-NP_803713.1;Parent=gene-PHIKZ147;Dbxref=Genbank:NP_803713.1,GeneID:1258437;Name=NP_803713.1;experiment=RNA sequence analysis;gbkey=CDS;locus_tag=PHIKZ147;product=PHIKZ147;protein_id=NP_803713.1;transl_table=11	0.1	3.3	3.1	2.8	2.8	2.9	0.2	5.1	4	4.3	1.8	1.6
NC_004629.1	RefSeq	CDS	153765	154271	.	-	0	ID=cds-NP_803714.1;Parent=gene-PHIKZ148;Dbxref=Genbank:NP_803714.1,GeneID:1258233;Name=NP_803714.1;experiment=RNA sequence analysis;gbkey=CDS;locus_tag=PHIKZ148;product=PHIKZ148;protein_id=NP_803714.1;transl_table=11	0.2	3.7	1.9	2.8	2.4	2.9	0.3	3.4	5	5.2	1.9	2.3
NC_004629.1	RefSeq	CDS	154274	154948	.	-	0	ID=cds-NP_803715.1;Parent=gene-PHIKZ149;Dbxref=Genbank:NP_803715.1,GeneID:1258237;Name=NP_803715.1;experiment=ESI-MS/MS analysis;gbkey=CDS;locus_tag=PHIKZ149;product=PHIKZ149;protein_id=NP_803715.1;transl_table=11	0.1	8.4	4.5	5	5.4	4.7	0	8.6	7.8	9	5	3
NC_004629.1	RefSeq	CDS	154981	155301	.	-	0	ID=cds-NP_803716.1;Parent=gene-PHIKZ150;Dbxref=Genbank:NP_803716.1,GeneID:1258205;Name=NP_803716.1;experiment=RNA sequence analysis;gbkey=CDS;locus_tag=PHIKZ150;product=PHIKZ150;protein_id=NP_803716.1;transl_table=11	0	4.1	2.9	3.5	3.5	3.1	0.5	5.9	3.3	3.4	2.1	2.3
NC_004629.1	RefSeq	CDS	155325	155675	.	-	0	ID=cds-NP_803717.1;Parent=gene-PHIKZ151;Dbxref=Genbank:NP_803717.1,GeneID:1258252;Name=NP_803717.1;experiment=RNA sequence analysis;gbkey=CDS;locus_tag=PHIKZ151;product=PHIKZ151;protein_id=NP_803717.1;transl_table=11	0	0.8	0.7	0.8	0.7	1	0.5	1.2	0.9	1.1	0.8	0.9
NC_004629.1	RefSeq	CDS	155752	157191	.	-	0	ID=cds-NP_803718.1;Parent=gene-PHIKZ152;Dbxref=Genbank:NP_803718.1,GeneID:1258325;Name=NP_803718.1;experiment=RNA sequence analysis;gbkey=CDS;locus_tag=PHIKZ152;product=PHIKZ152;protein_id=NP_803718.1;transl_table=11	0.4	1.8	2.1	1.6	2.4	1.4	0.2	2	2.4	2.1	1.4	0.5
NC_004629.1	RefSeq	CDS	157289	158203	.	+	0	ID=cds-NP_803719.1;Parent=gene-PHIKZ153;Dbxref=Genbank:NP_803719.1,GeneID:1258414;Name=NP_803719.1;experiment=ESI-MS/MS analysis;gbkey=CDS;locus_tag=PHIKZ153;product=PHIKZ153;protein_id=NP_803719.1;transl_table=11	0.2	11.7	5.5	7.8	8.1	6.3	0.2	8.2	9.4	11.7	4.5	3.5
NC_004629.1	RefSeq	CDS	158250	158669	.	-	0	ID=cds-NP_803720.2;Parent=gene-PHIKZ_p46;Dbxref=Genbank:NP_803720.2,GeneID:1258214;Name=NP_803720.2;experiment=RNA sequence analysis;gbkey=CDS;locus_tag=PHIKZ_p46;product=PHIKZ154;protein_id=NP_803720.2;transl_table=11	0.2	22.9	15	14.8	15.6	16.4	0.2	21.8	20.5	24.6	9.6	10.7
NC_004629.1	RefSeq	CDS	158680	160128	.	-	0	ID=cds-NP_803721.1;Parent=gene-PHIKZ155;Dbxref=Genbank:NP_803721.1,GeneID:1258320;Name=NP_803721.1;experiment=RNA sequence analysis;gbkey=CDS;locus_tag=PHIKZ155;product=PHIKZ155;protein_id=NP_803721.1;transl_table=11	0.1	22.3	11.5	13.1	13	13.8	0.2	19.9	18.7	25.3	9	10.4
NC_004629.1	RefSeq	CDS	160184	160597	.	-	0	ID=cds-NP_803722.1;Parent=gene-PHIKZ156;Dbxref=Genbank:NP_803722.1,GeneID:1258356;Name=NP_803722.1;experiment=RNA sequence analysis;gbkey=CDS;locus_tag=PHIKZ156;product=PHIKZ156;protein_id=NP_803722.1;transl_table=11	0.2	15.4	7.9	9.6	11	13.6	0.2	12.4	10.9	16.4	5.9	10.6
NC_004629.1	RefSeq	CDS	160606	160896	.	-	0	ID=cds-YP_009639918.1;Parent=gene-PHIKZ_p47;Dbxref=Genbank:YP_009639918.1,GeneID:40340261;Name=YP_009639918.1;experiment=RNA sequence analysis;gbkey=CDS;locus_tag=PHIKZ_p47;product=PHIKZ156.1;protein_id=YP_009639918.1;transl_table=11	0.3	5.2	0.9	4.9	3.3	2.8	0	4.1	7.3	8.8	2.7	2.2
NC_004629.1	RefSeq	CDS	161075	162412	.	+	0	ID=cds-NP_803723.1;Parent=gene-PHIKZ157;Dbxref=Genbank:NP_803723.1,GeneID:1258188;Name=NP_803723.1;experiment=ESI-MS/MS analysis;gbkey=CDS;locus_tag=PHIKZ157;product=PHIKZ157;protein_id=NP_803723.1;transl_table=11	0.5	34.9	19.9	26.9	20.6	21.3	0.4	32.4	32.1	38.5	15.3	14.7
NC_004629.1	RefSeq	CDS	162468	163418	.	+	0	ID=cds-NP_803724.1;Parent=gene-PHIKZ158;Dbxref=Genbank:NP_803724.1,GeneID:1258434;Name=NP_803724.1;experiment=RNA sequence analysis;gbkey=CDS;locus_tag=PHIKZ158;product=PHIKZ158;protein_id=NP_803724.1;transl_table=11	0.3	13.1	8.6	8.9	9.7	9.7	0.3	13.3	12.5	15.6	8.4	6.3
NC_004629.1	RefSeq	CDS	163415	163819	.	+	0	ID=cds-NP_803725.2;Parent=gene-PHIKZ_p48;Dbxref=Genbank:NP_803725.2,GeneID:1258323;Name=NP_803725.2;experiment=RNA sequence analysis;gbkey=CDS;locus_tag=PHIKZ_p48;product=PHIKZ159;protein_id=NP_803725.2;transl_table=11	0.4	22.8	10	8.4	10.8	14.1	0	19.4	19	19.9	10.2	9.3
NC_004629.1	RefSeq	CDS	163823	164296	.	+	0	ID=cds-NP_803726.1;Parent=gene-PHIKZ160;Dbxref=Genbank:NP_803726.1,GeneID:1258362;Name=NP_803726.1;experiment=ESI-MS/MS analysis;gbkey=CDS;locus_tag=PHIKZ160;product=PHIKZ160;protein_id=NP_803726.1;transl_table=11	0.7	15.6	11.6	11.7	9.2	10.3	0.7	16.8	11.9	21.2	7.9	6.4
NC_004629.1	RefSeq	CDS	164419	165030	.	+	0	ID=cds-NP_803727.2;Parent=gene-PHIKZ_p49;Dbxref=Genbank:NP_803727.2,GeneID:1258240;Name=NP_803727.2;experiment=RNA sequence analysis;gbkey=CDS;locus_tag=PHIKZ_p49;product=PHIKZ161;protein_id=NP_803727.2;transl_table=11	0	33.2	18.1	23.6	21.1	20.4	0.1	30.6	31.9	35.5	16.7	16.4
NC_004629.1	RefSeq	CDS	165066	166634	.	+	0	ID=cds-NP_803728.1;Parent=gene-PHIKZ162;Dbxref=Genbank:NP_803728.1,GeneID:1258269;Name=NP_803728.1;experiment=ESI-MS/MS analysis;gbkey=CDS;locus_tag=PHIKZ162;product=PHIKZ162;protein_id=NP_803728.1;transl_table=11	0.4	34.8	24.7	25.3	25.9	23.5	0.3	35.3	35.3	36	20.8	18.9
NC_004629.1	RefSeq	CDS	166644	167831	.	+	0	ID=cds-NP_803729.1;Parent=gene-PHIKZ163;Dbxref=Genbank:NP_803729.1,GeneID:1258338;Name=NP_803729.1;experiment=ESI-MS/MS analysis;gbkey=CDS;locus_tag=PHIKZ163;product=PHIKZ163;protein_id=NP_803729.1;transl_table=11	0.4	28	14.9	19.8	18.3	16.9	0.3	26.2	25	29.5	12.8	11.8
NC_004629.1	RefSeq	CDS	167871	168137	.	-	0	ID=cds-YP_009639919.1;Parent=gene-PHIKZ_p50;Dbxref=Genbank:YP_009639919.1,GeneID:40340260;Name=YP_009639919.1;experiment=RNA sequence analysis;gbkey=CDS;locus_tag=PHIKZ_p50;product=PHIKZ163.1;protein_id=YP_009639919.1;transl_table=11	1	7.1	2.9	2.5	2.6	3.7	0	5.4	4	5.5	2.6	2.7
NC_004629.1	RefSeq	CDS	168147	169028	.	-	0	ID=cds-NP_803730.2;Parent=gene-PHIKZ_p51;Dbxref=Genbank:NP_803730.2,GeneID:1258345;Name=NP_803730.2;experiment=ESI-MS/MS analysis;gbkey=CDS;locus_tag=PHIKZ_p51;product=PHIKZ164;protein_id=NP_803730.2;transl_table=11	0.3	4.8	3.2	2.8	4.6	5.7	0.2	7.9	5.9	5.8	2.9	3.7
NC_004629.1	RefSeq	CDS	169093	171585	.	+	0	ID=cds-NP_803731.1;Parent=gene-PHIKZ165;Dbxref=Genbank:NP_803731.1,GeneID:1258256;Name=NP_803731.1;experiment=RNA sequence analysis;gbkey=CDS;locus_tag=PHIKZ165;product=PHIKZ165;protein_id=NP_803731.1;transl_table=11	0.3	2.4	1.8	1.7	1.7	1	0.3	2	1.7	2.3	1.3	1.4
NC_004629.1	RefSeq	CDS	171628	171804	.	-	0	ID=cds-YP_009639920.1;Parent=gene-PHIKZ_p52;Dbxref=Genbank:YP_009639920.1,GeneID:40340259;Name=YP_009639920.1;experiment=RNA sequence analysis;gbkey=CDS;locus_tag=PHIKZ_p52;product=PHIKZ165.1;protein_id=YP_009639920.1;transl_table=11	0.5	3.8	2.4	1.6	2.5	3.1	0	3.4	5.1	3.3	0	2.8
NC_004629.1	RefSeq	CDS	171896	172291	.	+	0	ID=cds-NP_803732.1;Parent=gene-PHIKZ166;Dbxref=Genbank:NP_803732.1,GeneID:1258474;Name=NP_803732.1;experiment=RNA sequence analysis;gbkey=CDS;locus_tag=PHIKZ166;product=PHIKZ166;protein_id=NP_803732.1;transl_table=11	0	67.2	141.5	279.2	494.5	446.9	0	61.7	199.5	234.1	387.3	454.2
NC_004629.1	RefSeq	CDS	172433	172639	.	+	0	ID=cds-YP_009639921.1;Parent=gene-PHIKZ_p53;Dbxref=Genbank:YP_009639921.1,GeneID:40340258;Name=YP_009639921.1;experiment=RNA sequence analysis;gbkey=CDS;locus_tag=PHIKZ_p53;product=PHIKZ166.1;protein_id=YP_009639921.1;transl_table=11	0	63.4	184.2	360.2	661.1	632.9	0	73	215.2	312.8	500.3	665.4
NC_004629.1	RefSeq	CDS	172658	173086	.	+	0	ID=cds-NP_803733.1;Parent=gene-PHIKZ167;Dbxref=Genbank:NP_803733.1,GeneID:1258349;Name=NP_803733.1;experiment=RNA sequence analysis;gbkey=CDS;locus_tag=PHIKZ167;product=PHIKZ167;protein_id=NP_803733.1;transl_table=11	0.2	22.2	59	125	207.3	181.8	0.2	23.1	66.2	88.3	160.2	200.4
NC_004629.1	RefSeq	CDS	173136	173792	.	+	0	ID=cds-NP_803734.1;Parent=gene-PHIKZ168;Dbxref=Genbank:NP_803734.1,GeneID:1258449;Name=NP_803734.1;experiment=RNA sequence analysis;gbkey=CDS;locus_tag=PHIKZ168;product=PHIKZ168;protein_id=NP_803734.1;transl_table=11	0.1	3.5	13.1	20.7	31.3	30.5	0	5.5	11.1	17.5	21.9	29.2
NC_004629.1	RefSeq	CDS	173838	174353	.	-	0	ID=cds-NP_803735.1;Parent=gene-PHIKZ169;Dbxref=Genbank:NP_803735.1,GeneID:1258347;Name=NP_803735.1;experiment=RNA sequence analysis;gbkey=CDS;locus_tag=PHIKZ169;product=PHIKZ169;protein_id=NP_803735.1;transl_table=11	0.2	16.9	7.5	10.4	10.5	9.8	0	15.4	13	13.9	4.8	6.2
NC_004629.1	RefSeq	CDS	174433	174957	.	+	0	ID=cds-NP_803736.1;Parent=gene-PHIKZ170;Dbxref=Genbank:NP_803736.1,GeneID:1258227;Name=NP_803736.1;experiment=RNA sequence analysis;gbkey=CDS;locus_tag=PHIKZ170;product=PHIKZ170;protein_id=NP_803736.1;transl_table=11	0.5	56.1	122.8	243.5	396.1	450.5	0.3	49.5	139.4	223.1	340.2	391.3
NC_004629.1	RefSeq	CDS	175028	175789	.	+	0	ID=cds-NP_803737.1;Parent=gene-PHIKZ171;Dbxref=Genbank:NP_803737.1,GeneID:1258353;Name=NP_803737.1;experiment=RNA sequence analysis;gbkey=CDS;locus_tag=PHIKZ171;product=PHIKZ171;protein_id=NP_803737.1;transl_table=11	0.3	62.9	182.1	365	696.7	773.3	0.2	62.7	186.4	330.1	568.2	756.9
NC_004629.1	RefSeq	CDS	175782	176222	.	+	0	ID=cds-NP_803738.1;Parent=gene-PHIKZ172;Dbxref=Genbank:NP_803738.1,GeneID:1258447;Name=NP_803738.1;experiment=RNA sequence analysis;gbkey=CDS;locus_tag=PHIKZ172;product=PHIKZ172;protein_id=NP_803738.1;transl_table=11	0.6	36.6	97.2	200.5	342.6	427.6	0.6	35.4	109.8	155.5	281.3	364.6
NC_004629.1	RefSeq	CDS	176194	177153	.	+	0	ID=cds-NP_803739.2;Parent=gene-PHIKZ_p54;Dbxref=Genbank:NP_803739.2,GeneID:1258460;Name=NP_803739.2;experiment=RNA sequence analysis;gbkey=CDS;locus_tag=PHIKZ_p54;product=PHIKZ173;protein_id=NP_803739.2;transl_table=11	0.2	37.1	91.2	210.8	388.4	457.9	0.3	34.3	117.1	171.4	296.6	405.3
NC_004629.1	RefSeq	CDS	177236	178300	.	+	0	ID=cds-NP_803740.1;Parent=gene-PHIKZ174;Dbxref=Genbank:NP_803740.1,GeneID:1258223;Name=NP_803740.1;experiment=ESI-MS/MS analysis;gbkey=CDS;locus_tag=PHIKZ174;product=PHIKZ174;protein_id=NP_803740.1;transl_table=11	0.6	7.5	4.8	9.2	16	16.6	1.1	6.5	9.1	12.6	12.9	15.3
NC_004629.1	RefSeq	CDS	178350	179162	.	-	0	ID=cds-NP_803741.1;Parent=gene-PHIKZ175;Dbxref=Genbank:NP_803741.1,GeneID:1258220;Name=NP_803741.1;experiment=ESI-MS/MS analysis;gbkey=CDS;locus_tag=PHIKZ175;product=PHIKZ175;protein_id=NP_803741.1;transl_table=11	0.9	53.5	33.6	36.8	33.5	35	0.4	47.7	49.1	55	21.8	25.8
NC_004629.1	RefSeq	CDS	179174	179902	.	-	0	ID=cds-NP_803742.1;Parent=gene-PHIKZ176;Dbxref=Genbank:NP_803742.1,GeneID:1258284;Name=NP_803742.1;experiment=ESI-MS/MS analysis;gbkey=CDS;locus_tag=PHIKZ176;product=PHIKZ176;protein_id=NP_803742.1;transl_table=11	0.1	69.1	38.4	43.8	43.8	48.2	0.1	69.1	61.6	77	35.2	35.4
NC_004629.1	RefSeq	CDS	180050	181609	.	-	0	ID=cds-NP_803743.1;Parent=gene-PHIKZ177;Dbxref=Genbank:NP_803743.1,GeneID:1258421;Name=NP_803743.1;experiment=ESI-MS/MS analysis;gbkey=CDS;locus_tag=PHIKZ177;product=PHIKZ177;protein_id=NP_803743.1;transl_table=11	0.2	61.5	40.8	44.4	41.5	44	0.5	63.4	57.7	73.6	33.4	31.9
NC_004629.1	RefSeq	CDS	181621	181818	.	-	0	ID=cds-YP_009639922.1;Parent=gene-PHIKZ_p55;Dbxref=Genbank:YP_009639922.1,GeneID:40340257;Name=YP_009639922.1;experiment=RNA sequence analysis;gbkey=CDS;locus_tag=PHIKZ_p55;product=PHIKZ177.1;protein_id=YP_009639922.1;transl_table=11	1.3	53.8	28.7	36.7	29.5	33.4	0	55.7	47.2	58.2	34.3	29.6
NC_004629.1	RefSeq	CDS	181802	186157	.	-	0	ID=cds-NP_803744.1;Parent=gene-PHIKZ178;Dbxref=Genbank:NP_803744.1,GeneID:1258475;Name=NP_803744.1;experiment=ESI-MS/MS analysis;gbkey=CDS;locus_tag=PHIKZ178;product=PHIKZ178;protein_id=NP_803744.1;transl_table=11	0.4	32.7	21.4	24.1	22.9	22.7	0.3	35.8	32.2	41.6	18	16.7
NC_004629.1	RefSeq	CDS	186660	187733	.	-	0	ID=cds-NP_803745.1;Parent=gene-PHIKZ179;Dbxref=Genbank:NP_803745.1,GeneID:1258238;Name=NP_803745.1;experiment=RNA sequence analysis;gbkey=CDS;locus_tag=PHIKZ179;product=PHIKZ179;protein_id=NP_803745.1;transl_table=11	0.1	39.2	22.8	26.5	22.4	27.4	0.4	34.5	34.4	39	15.5	14.6
NC_004629.1	RefSeq	CDS	187786	189258	.	-	0	ID=cds-NP_803746.1;Parent=gene-PHIKZ180;Dbxref=Genbank:NP_803746.1,GeneID:1258312;Name=NP_803746.1;experiment=ESI-MS/MS analysis;gbkey=CDS;locus_tag=PHIKZ180;product=PHIKZ180;protein_id=NP_803746.1;transl_table=11	0.2	12.3	6.4	6.1	7.9	6.1	0.4	11	10.2	12.7	4.3	4.1
NC_004629.1	RefSeq	CDS	189334	196047	.	+	0	ID=cds-NP_803747.1;Parent=gene-PHIKZ181;Dbxref=Genbank:NP_803747.1,GeneID:1258330;Name=NP_803747.1;experiment=ESI-MS/MS analysis;gbkey=CDS;locus_tag=PHIKZ181;product=PHIKZ181;protein_id=NP_803747.1;transl_table=11	0.4	30.1	17.7	21.2	20.8	21.5	0.3	30.2	28.1	37.1	15.4	15.1
NC_004629.1	RefSeq	CDS	196103	198097	.	+	0	ID=cds-NP_803748.1;Parent=gene-PHIKZ182;Dbxref=Genbank:NP_803748.1,GeneID:1258456;Name=NP_803748.1;experiment=RNA sequence analysis;gbkey=CDS;locus_tag=PHIKZ182;product=PHIKZ182;protein_id=NP_803748.1;transl_table=11	0.4	17.4	11.2	12.8	11.3	10.3	0.4	15.9	15.3	19.8	9.3	8
NC_004629.1	RefSeq	CDS	198156	198461	.	+	0	ID=cds-NP_803749.1;Parent=gene-PHIKZ183;Dbxref=Genbank:NP_803749.1,GeneID:1258454;Name=NP_803749.1;experiment=RNA sequence analysis;gbkey=CDS;locus_tag=PHIKZ183;product=PHIKZ183;protein_id=NP_803749.1;transl_table=11	0.3	28.6	16.9	16.9	16.3	15.4	0.3	21.5	24.7	28.6	15.1	13.8
NC_004629.1	RefSeq	CDS	198469	199161	.	+	0	ID=cds-NP_803750.1;Parent=gene-PHIKZ184;Dbxref=Genbank:NP_803750.1,GeneID:1258348;Name=NP_803750.1;experiment=ESI-MS/MS analysis;gbkey=CDS;locus_tag=PHIKZ184;product=PHIKZ184;protein_id=NP_803750.1;transl_table=11	0.9	19.6	10.3	11.6	12.5	11.1	1.5	19.8	16.1	16.9	7.5	9.1
NC_004629.1	RefSeq	CDS	199270	199824	.	+	0	ID=cds-NP_803751.1;Parent=gene-PHIKZ185;Dbxref=Genbank:NP_803751.1,GeneID:1258484;Name=NP_803751.1;experiment=RNA sequence analysis;gbkey=CDS;locus_tag=PHIKZ185;product=PHIKZ185;protein_id=NP_803751.1;transl_table=11	0.5	136.5	383.4	789.8	1369	1501.8	0	140.8	388.5	684.5	1103.2	1435.1
NC_004629.1	RefSeq	CDS	199847	200068	.	+	0	ID=cds-YP_009639923.1;Parent=gene-PHIKZ_p56;Dbxref=Genbank:YP_009639923.1,GeneID:40340256;Name=YP_009639923.1;experiment=RNA sequence analysis;gbkey=CDS;locus_tag=PHIKZ_p56;product=PHIKZ185.1;protein_id=YP_009639923.1;transl_table=11	0.4	238.9	609.8	1128.2	2439.3	2736.2	0.4	202.4	631.6	1257.2	2147.8	2537.4
NC_004629.1	RefSeq	CDS	200099	200503	.	+	0	ID=cds-NP_803752.1;Parent=gene-PHIKZ186;Dbxref=Genbank:NP_803752.1,GeneID:1258451;Name=NP_803752.1;experiment=RNA sequence analysis;gbkey=CDS;locus_tag=PHIKZ186;product=PHIKZ186;protein_id=NP_803752.1;transl_table=11	0.4	174.1	466.9	903.3	1749.1	1970.8	0.4	154.8	406.2	917.6	1512.8	1995.4
NC_004629.1	RefSeq	CDS	200624	200953	.	+	0	ID=cds-NP_803753.1;Parent=gene-PHIKZ187;Dbxref=Genbank:NP_803753.1,GeneID:1258455;Name=NP_803753.1;experiment=RNA sequence analysis;gbkey=CDS;locus_tag=PHIKZ187;product=PHIKZ187;protein_id=NP_803753.1;transl_table=11	0.3	170.5	389.9	828.9	1468	1683.7	0.2	135.4	408.2	735.7	1246.8	1572.9
NC_004629.1	RefSeq	CDS	200956	202014	.	+	0	ID=cds-NP_803754.1;Parent=gene-PHIKZ188;Dbxref=Genbank:NP_803754.1,GeneID:1258254;Name=NP_803754.1;experiment=RNA sequence analysis;gbkey=CDS;locus_tag=PHIKZ188;product=PHIKZ188;protein_id=NP_803754.1;transl_table=11	0.2	105.9	265.9	581.4	1066.4	1210.8	0.4	90.5	282.8	516	896.8	1110
NC_004629.1	RefSeq	CDS	202052	202303	.	+	0	ID=cds-NP_803755.1;Parent=gene-PHIKZ189;Dbxref=Genbank:NP_803755.1,GeneID:1258248;Name=NP_803755.1;experiment=RNA sequence analysis;gbkey=CDS;locus_tag=PHIKZ189;product=PHIKZ189;protein_id=NP_803755.1;transl_table=11	1.4	152	363.4	778.8	1464.2	1609	0.6	135.3	424.9	713.1	1224.8	1499.6
NC_004629.1	RefSeq	CDS	202373	202813	.	+	0	ID=cds-NP_803756.1;Parent=gene-PHIKZ190;Dbxref=Genbank:NP_803756.1,GeneID:1258242;Name=NP_803756.1;experiment=RNA sequence analysis;gbkey=CDS;locus_tag=PHIKZ190;product=PHIKZ190;protein_id=NP_803756.1;transl_table=11	0	16.2	51.7	113.9	161.5	194.6	0	16.9	47.1	85.2	138	158.9
NC_004629.1	RefSeq	CDS	202841	203632	.	+	0	ID=cds-NP_803757.1;Parent=gene-PHIKZ191;Dbxref=Genbank:NP_803757.1,GeneID:1258239;Name=NP_803757.1;experiment=RNA sequence analysis;gbkey=CDS;locus_tag=PHIKZ191;product=PHIKZ191;protein_id=NP_803757.1;transl_table=11	0.3	11	36.5	79.7	120.8	157.5	0.6	11.6	31.7	66.6	109.5	132.4
NC_004629.1	RefSeq	CDS	203613	204350	.	+	0	ID=cds-NP_803758.2;Parent=gene-PHIKZ_p57;Dbxref=Genbank:NP_803758.2,GeneID:1258236;Name=NP_803758.2;experiment=RNA sequence analysis;gbkey=CDS;locus_tag=PHIKZ_p57;product=PHIKZ192;protein_id=NP_803758.2;transl_table=11	0.5	9.5	25.3	59.4	92.6	106.1	0.2	7.4	20.6	44.4	77.4	93.9
NC_004629.1	RefSeq	CDS	204350	204712	.	+	0	ID=cds-NP_803759.1;Parent=gene-PHIKZ193;Dbxref=Genbank:NP_803759.1,GeneID:1258211;Name=NP_803759.1;experiment=RNA sequence analysis;gbkey=CDS;locus_tag=PHIKZ193;product=PHIKZ193;protein_id=NP_803759.1;transl_table=11	0	21.2	55.5	112.2	189.2	201.9	0.4	23.3	52.7	91.9	155.1	208.8
NC_004629.1	RefSeq	CDS	204725	205081	.	+	0	ID=cds-NP_803760.1;Parent=gene-PHIKZ194;Dbxref=Genbank:NP_803760.1,GeneID:1258210;Name=NP_803760.1;experiment=RNA sequence analysis;gbkey=CDS;locus_tag=PHIKZ194;product=PHIKZ194;protein_id=NP_803760.1;transl_table=11	0.2	19.2	45.3	101.9	165.7	169.5	0	19.9	46	79.1	106.5	173.7
NC_004629.1	RefSeq	CDS	205231	205605	.	+	0	ID=cds-NP_803761.1;Parent=gene-PHIKZ195;Dbxref=Genbank:NP_803761.1,GeneID:1258207;Name=NP_803761.1;experiment=RNA sequence analysis;gbkey=CDS;locus_tag=PHIKZ195;product=PHIKZ195;protein_id=NP_803761.1;transl_table=11	0	7.9	26.6	56.8	92.4	110.7	0.2	13	25.6	44.9	56.7	78
NC_004629.1	RefSeq	CDS	205607	205969	.	+	0	ID=cds-NP_803762.1;Parent=gene-PHIKZ196;Dbxref=Genbank:NP_803762.1,GeneID:1258209;Name=NP_803762.1;experiment=RNA sequence analysis;gbkey=CDS;locus_tag=PHIKZ196;product=PHIKZ196;protein_id=NP_803762.1;transl_table=11	0.2	21.5	40.8	86	147.6	166.5	0	19.1	47.9	75.1	119.9	132.5
NC_004629.1	RefSeq	CDS	205981	206343	.	+	0	ID=cds-NP_803763.1;Parent=gene-PHIKZ197;Dbxref=Genbank:NP_803763.1,GeneID:1258216;Name=NP_803763.1;experiment=RNA sequence analysis;gbkey=CDS;locus_tag=PHIKZ197;product=PHIKZ197;protein_id=NP_803763.1;transl_table=11	0.2	9.2	16.6	36.1	56.7	76.6	0	6.4	19.7	27.9	45.6	61.7
NC_004629.1	RefSeq	CDS	206484	206972	.	+	0	ID=cds-NP_803764.1;Parent=gene-PHIKZ198;Dbxref=Genbank:NP_803764.1,GeneID:1258201;Name=NP_803764.1;experiment=RNA sequence analysis;gbkey=CDS;locus_tag=PHIKZ198;product=PHIKZ198;protein_id=NP_803764.1;transl_table=11	0.2	35.4	22.5	19.1	16.1	21.5	0	32.1	29.7	41.5	17.7	15.5
NC_004629.1	RefSeq	CDS	207063	207494	.	+	0	ID=cds-NP_803765.1;Parent=gene-PHIKZ199;Dbxref=Genbank:NP_803765.1,GeneID:1258436;Name=NP_803765.1;experiment=ESI-MS/MS analysis;gbkey=CDS;locus_tag=PHIKZ199;product=PHIKZ199;protein_id=NP_803765.1;transl_table=11	0	6.2	2.6	5.2	6.7	4	0	8.3	7.2	6.8	3.4	2.8
NC_004629.1	RefSeq	CDS	207514	208173	.	+	0	ID=cds-NP_803766.1;Parent=gene-PHIKZ200;Dbxref=Genbank:NP_803766.1,GeneID:1258433;Name=NP_803766.1;experiment=RNA sequence analysis;gbkey=CDS;locus_tag=PHIKZ200;product=PHIKZ200;protein_id=NP_803766.1;transl_table=11	0.1	9.5	5.7	5.6	6.1	5.6	0.2	10.2	7	7.3	5.7	3.1
NC_004629.1	RefSeq	CDS	208214	210163	.	-	0	ID=cds-NP_803767.1;Parent=gene-PHIKZ201;Dbxref=Genbank:NP_803767.1,GeneID:1258416;Name=NP_803767.1;experiment=ESI-MS/MS analysis;gbkey=CDS;locus_tag=PHIKZ201;product=PHIKZ201;protein_id=NP_803767.1;transl_table=11	0.3	13.5	8.3	11.1	10.2	10.3	0.3	14.4	12.4	12.5	7.4	6.8
NC_004629.1	RefSeq	CDS	210174	210644	.	-	0	ID=cds-NP_803768.1;Parent=gene-PHIKZ202;Dbxref=Genbank:NP_803768.1,GeneID:1258430;Name=NP_803768.1;experiment=ESI-MS/MS analysis;gbkey=CDS;locus_tag=PHIKZ202;product=PHIKZ202;protein_id=NP_803768.1;transl_table=11	0.4	9.9	9.7	8.2	9.6	7.1	0.7	15.2	13.2	11.7	6.5	8.1
NC_004629.1	RefSeq	CDS	210656	212767	.	-	0	ID=cds-NP_803769.1;Parent=gene-PHIKZ203;Dbxref=Genbank:NP_803769.1,GeneID:1258429;Name=NP_803769.1;experiment=ESI-MS/MS analysis;gbkey=CDS;locus_tag=PHIKZ203;product=PHIKZ203;protein_id=NP_803769.1;transl_table=11	0.2	12.5	9	10	10.1	8.5	0.2	12.2	13.7	14.9	7.9	6.3
NC_004629.1	RefSeq	CDS	213118	213513	.	+	0	ID=cds-NP_803770.1;Parent=gene-PHIKZ204;Dbxref=Genbank:NP_803770.1,GeneID:1258382;Name=NP_803770.1;experiment=RNA sequence analysis;gbkey=CDS;locus_tag=PHIKZ204;product=PHIKZ204;protein_id=NP_803770.1;transl_table=11	0	116.9	235.8	354	530.9	607.9	0	96.9	283.8	329.8	456.7	502.2
NC_004629.1	RefSeq	CDS	213485	213661	.	+	0	ID=cds-YP_009639924.1;Parent=gene-PHIKZ_p58;Dbxref=Genbank:YP_009639924.1,GeneID:40340255;Name=YP_009639924.1;experiment=RNA sequence analysis;gbkey=CDS;locus_tag=PHIKZ_p58;product=PHIKZ204.1;protein_id=YP_009639924.1;transl_table=11	0	196	347.7	545.3	846.1	998.7	0	166.5	401.4	472.6	737	799.3
NC_004629.1	RefSeq	CDS	213678	214079	.	+	0	ID=cds-NP_803771.1;Parent=gene-PHIKZ205;Dbxref=Genbank:NP_803771.1,GeneID:1258321;Name=NP_803771.1;experiment=RNA sequence analysis;gbkey=CDS;locus_tag=PHIKZ205;product=PHIKZ205;protein_id=NP_803771.1;transl_table=11	0	81.1	180.1	300.8	426.6	523.6	0	79.9	213.3	236	355.4	418.6
NC_004629.1	RefSeq	CDS	214322	215032	.	+	0	ID=cds-NP_803772.1;Parent=gene-PHIKZ206;Dbxref=Genbank:NP_803772.1,GeneID:1258431;Name=NP_803772.1;experiment=RNA sequence analysis;gbkey=CDS;locus_tag=PHIKZ206;product=PHIKZ206;protein_id=NP_803772.1;transl_table=11	0.1	105.5	198.8	339.5	561.8	668.2	0.6	94.8	205.7	283.5	486.7	595.9
NC_004629.1	RefSeq	CDS	215032	215685	.	+	0	ID=cds-NP_803773.1;Parent=gene-PHIKZ207;Dbxref=Genbank:NP_803773.1,GeneID:1258462;Name=NP_803773.1;experiment=RNA sequence analysis;gbkey=CDS;locus_tag=PHIKZ207;product=PHIKZ207;protein_id=NP_803773.1;transl_table=11	0.5	79.9	162.3	295.9	468	515.8	0	76	175.9	235.8	387.3	492.3
NC_004629.1	RefSeq	CDS	215789	216889	.	+	0	ID=cds-NP_803774.1;Parent=gene-PHIKZ208;Dbxref=Genbank:NP_803774.1,GeneID:1258192;Name=NP_803774.1;experiment=RNA sequence analysis;gbkey=CDS;locus_tag=PHIKZ208;product=PHIKZ208;protein_id=NP_803774.1;transl_table=11	0.3	55.7	98.3	183.1	283.7	337.7	0.2	44.1	107.8	146.1	246.2	305.1
NC_004629.1	RefSeq	CDS	216997	217599	.	+	0	ID=cds-NP_803775.1;Parent=gene-PHIKZ209;Dbxref=Genbank:NP_803775.1,GeneID:1258352;Name=NP_803775.1;experiment=RNA sequence analysis;gbkey=CDS;locus_tag=PHIKZ209;product=PHIKZ209;protein_id=NP_803775.1;transl_table=11	0.3	45.9	106.5	216.3	334	402.1	0.1	50.3	123.8	170.2	293.1	362.5
NC_004629.1	RefSeq	CDS	217727	218059	.	+	0	ID=cds-NP_803776.1;Parent=gene-PHIKZ210;Dbxref=Genbank:NP_803776.1,GeneID:1258389;Name=NP_803776.1;experiment=RNA sequence analysis;gbkey=CDS;locus_tag=PHIKZ210;product=PHIKZ210;protein_id=NP_803776.1;transl_table=11	0.3	53.1	112.9	195.6	340.7	385.8	0.2	42.6	126.1	193.3	294.8	337.2
NC_004629.1	RefSeq	CDS	218071	218196	.	+	0	ID=cds-YP_009639925.1;Parent=gene-PHIKZ_p59;Dbxref=Genbank:YP_009639925.1,GeneID:40340254;Name=YP_009639925.1;experiment=RNA sequence analysis;gbkey=CDS;locus_tag=PHIKZ_p59;product=PHIKZ210.1;protein_id=YP_009639925.1;transl_table=11	0.7	141	286.9	554.3	905.3	1016.1	0.6	112.5	367.3	517.1	836.8	947.6
NC_004629.1	RefSeq	CDS	218322	218579	.	+	0	ID=cds-YP_009639926.1;Parent=gene-PHIKZ_p60;Dbxref=Genbank:YP_009639926.1,GeneID:40340300;Name=YP_009639926.1;experiment=RNA sequence analysis;gbkey=CDS;locus_tag=PHIKZ_p60;product=PHIKZ210.2;protein_id=YP_009639926.1;transl_table=11	0.3	74.8	164.1	278.4	490.5	593.2	0	61.3	211.2	229.3	432	474.8
NC_004629.1	RefSeq	CDS	218592	219011	.	+	0	ID=cds-NP_803777.1;Parent=gene-PHIKZ211;Dbxref=Genbank:NP_803777.1,GeneID:1258339;Name=NP_803777.1;experiment=RNA sequence analysis;gbkey=CDS;locus_tag=PHIKZ211;product=PHIKZ211;protein_id=NP_803777.1;transl_table=11	0	72.4	168.7	314.4	542.1	607.1	0	65.9	189.3	282.8	439.8	542.7
NC_004629.1	RefSeq	CDS	219008	219352	.	+	0	ID=cds-NP_803778.1;Parent=gene-PHIKZ212;Dbxref=Genbank:NP_803778.1,GeneID:1258344;Name=NP_803778.1;experiment=RNA sequence analysis;gbkey=CDS;locus_tag=PHIKZ212;product=PHIKZ212;protein_id=NP_803778.1;transl_table=11	0.3	51.8	128.5	204.1	358.2	395.3	0	45.8	90.1	213.1	343.3	422.1
NC_004629.1	RefSeq	CDS	219366	219905	.	+	0	ID=cds-NP_803779.2;Parent=gene-PHIKZ_p61;Dbxref=Genbank:NP_803779.2,GeneID:1258346;Name=NP_803779.2;experiment=RNA sequence analysis;gbkey=CDS;locus_tag=PHIKZ_p61;product=PHIKZ213;protein_id=NP_803779.2;transl_table=11	0.5	49.5	134.5	248	412.8	463.1	0	54.9	130.7	210.3	365.7	469.8
NC_004629.1	RefSeq	CDS	219929	220498	.	+	0	ID=cds-NP_803780.1;Parent=gene-PHIKZ214;Dbxref=Genbank:NP_803780.1,GeneID:1258191;Name=NP_803780.1;experiment=RNA sequence analysis;gbkey=CDS;locus_tag=PHIKZ214;product=PHIKZ214;protein_id=NP_803780.1;transl_table=11	0.6	31.2	78.4	160.6	228.6	262.4	0.4	30.7	78.3	124	203.5	250.2
NC_004629.1	RefSeq	CDS	220501	220737	.	+	0	ID=cds-NP_803781.1;Parent=gene-PHIKZ215;Dbxref=Genbank:NP_803781.1,GeneID:1258461;Name=NP_803781.1;experiment=RNA sequence analysis;gbkey=CDS;locus_tag=PHIKZ215;product=PHIKZ215;protein_id=NP_803781.1;transl_table=11	0	40.5	89.7	165.1	246.7	307.8	0.3	23.1	90	132.5	201.5	232.8
NC_004629.1	RefSeq	CDS	220828	221304	.	+	0	ID=cds-NP_803782.1;Parent=gene-PHIKZ216;Dbxref=Genbank:NP_803782.1,GeneID:1258377;Name=NP_803782.1;experiment=RNA sequence analysis;gbkey=CDS;locus_tag=PHIKZ216;product=PHIKZ216;protein_id=NP_803782.1;transl_table=11	0.2	910.5	1826.4	2373.7	3292.4	3291.1	0.5	833.1	1995.6	2256.3	2800.8	3197.2
NC_004629.1	RefSeq	CDS	221393	221554	.	+	0	ID=cds-NP_803783.2;Parent=gene-PHIKZ_p62;Dbxref=Genbank:NP_803783.2,GeneID:1258440;Name=NP_803783.2;experiment=RNA sequence analysis;gbkey=CDS;locus_tag=PHIKZ_p62;product=PHIKZ217;protein_id=NP_803783.2;transl_table=11	0	9.4	8.5	6.4	22.1	14.5	0	6.9	13.7	14	12.2	17.6
NC_004629.1	RefSeq	CDS	221574	221789	.	+	0	ID=cds-NP_803784.1;Parent=gene-PHIKZ218;Dbxref=Genbank:NP_803784.1,GeneID:1258287;Name=NP_803784.1;experiment=RNA sequence analysis;gbkey=CDS;locus_tag=PHIKZ218;product=PHIKZ218;protein_id=NP_803784.1;transl_table=11	0	9.2	6	3.1	10.5	10.9	0	5.1	4.2	7.7	10	10.6
NC_004629.1	RefSeq	CDS	221900	222199	.	+	0	ID=cds-YP_009639927.1;Parent=gene-PHIKZ_p63;Dbxref=Genbank:YP_009639927.1,GeneID:40340286;Name=YP_009639927.1;experiment=RNA sequence analysis;gbkey=CDS;locus_tag=PHIKZ_p63;product=PHIKZ218.1;protein_id=YP_009639927.1;transl_table=11	0.3	27.6	49.1	101.5	147.2	163.7	0.5	19.9	62.6	87.9	120.8	147
NC_004629.1	RefSeq	CDS	222249	223382	.	+	0	ID=cds-NP_803785.1;Parent=gene-PHIKZ219;Dbxref=Genbank:NP_803785.1,GeneID:1258443;Name=NP_803785.1;experiment=RNA sequence analysis;gbkey=CDS;locus_tag=PHIKZ219;product=PHIKZ219;protein_id=NP_803785.1;transl_table=11	0.3	20.5	46.3	100.2	171.7	211.3	0.1	21.5	62.4	75.7	146.2	160.6
NC_004629.1	RefSeq	CDS	223379	223849	.	+	0	ID=cds-NP_803786.1;Parent=gene-PHIKZ220;Dbxref=Genbank:NP_803786.1,GeneID:1258483;Name=NP_803786.1;experiment=RNA sequence analysis;gbkey=CDS;locus_tag=PHIKZ220;product=PHIKZ220;protein_id=NP_803786.1;transl_table=11	0	21.8	47.9	109.3	174.4	223.9	0.5	22.3	59.9	88.2	143.4	182.9
NC_004629.1	RefSeq	CDS	223952	224299	.	+	0	ID=cds-NP_803787.1;Parent=gene-PHIKZ221;Dbxref=Genbank:NP_803787.1,GeneID:1258364;Name=NP_803787.1;experiment=RNA sequence analysis;gbkey=CDS;locus_tag=PHIKZ221;product=PHIKZ221;protein_id=NP_803787.1;transl_table=11	0.5	57.1	105.4	229.7	408.8	443.7	0.7	46.1	103	194.6	330.2	418.7
NC_004629.1	RefSeq	CDS	224368	224700	.	+	0	ID=cds-NP_803788.1;Parent=gene-PHIKZ222;Dbxref=Genbank:NP_803788.1,GeneID:1258368;Name=NP_803788.1;experiment=RNA sequence analysis;gbkey=CDS;locus_tag=PHIKZ222;product=PHIKZ222;protein_id=NP_803788.1;transl_table=11	0	55.4	126.1	211.5	369.3	418.5	0	57.7	107.2	222.5	332.3	360
NC_004629.1	RefSeq	CDS	224889	225287	.	+	0	ID=cds-NP_803789.1;Parent=gene-PHIKZ223;Dbxref=Genbank:NP_803789.1,GeneID:1258375;Name=NP_803789.1;experiment=RNA sequence analysis;gbkey=CDS;locus_tag=PHIKZ223;product=PHIKZ223;protein_id=NP_803789.1;transl_table=11	0.2	33.8	73.6	136.3	224.9	268.9	0.8	26.8	84.9	117.9	203.1	230.4
NC_004629.1	RefSeq	CDS	225274	225708	.	+	0	ID=cds-NP_803790.1;Parent=gene-PHIKZ224;Dbxref=Genbank:NP_803790.1,GeneID:1258367;Name=NP_803790.1;experiment=ESI-MS/MS analysis;gbkey=CDS;locus_tag=PHIKZ224;product=PHIKZ224;protein_id=NP_803790.1;transl_table=11	0.2	37.1	71.8	152.8	250.4	256.4	0.2	35.9	75.3	133.5	217	247.1
NC_004629.1	RefSeq	CDS	225708	226007	.	+	0	ID=cds-NP_803791.2;Parent=gene-PHIKZ_p64;Dbxref=Genbank:NP_803791.2,GeneID:1258384;Name=NP_803791.2;experiment=RNA sequence analysis;gbkey=CDS;locus_tag=PHIKZ_p64;product=PHIKZ225;protein_id=NP_803791.2;transl_table=11	0	41.2	83.8	185.7	329.9	373.6	0	43.3	107.5	163	277.3	336
NC_004629.1	RefSeq	CDS	226010	226339	.	+	0	ID=cds-NP_803792.1;Parent=gene-PHIKZ226;Dbxref=Genbank:NP_803792.1,GeneID:1258486;Name=NP_803792.1;experiment=RNA sequence analysis;gbkey=CDS;locus_tag=PHIKZ226;product=PHIKZ226;protein_id=NP_803792.1;transl_table=11	0.3	26.8	59.2	115.7	187	248.8	0	17.3	62.2	103.8	174.8	201.3
NC_004629.1	RefSeq	CDS	226349	226864	.	+	0	ID=cds-NP_803793.1;Parent=gene-PHIKZ227;Dbxref=Genbank:NP_803793.1,GeneID:1258369;Name=NP_803793.1;experiment=RNA sequence analysis;gbkey=CDS;locus_tag=PHIKZ227;product=PHIKZ227;protein_id=NP_803793.1;transl_table=11	0.2	28.5	73.4	154	283.1	322.4	0.5	25.8	79	119.8	225.5	280.2
NC_004629.1	RefSeq	CDS	226877	227476	.	+	0	ID=cds-NP_803794.1;Parent=gene-PHIKZ228;Dbxref=Genbank:NP_803794.1,GeneID:1258263;Name=NP_803794.1;experiment=ESI-MS/MS analysis;gbkey=CDS;locus_tag=PHIKZ228;product=PHIKZ228;protein_id=NP_803794.1;transl_table=11	0.3	37.7	81	162.1	338.6	382.4	0.3	35	88.9	156.8	274.2	340
NC_004629.1	RefSeq	CDS	227533	227898	.	+	0	ID=cds-NP_803795.1;Parent=gene-PHIKZ229;Dbxref=Genbank:NP_803795.1,GeneID:1258361;Name=NP_803795.1;experiment=RNA sequence analysis;gbkey=CDS;locus_tag=PHIKZ229;product=PHIKZ229;protein_id=NP_803795.1;transl_table=11	0.7	10.1	18.3	37.1	66.5	74.5	0.2	4.7	26.7	24.7	44.4	70.6
NC_004629.1	RefSeq	CDS	227955	228251	.	+	0	ID=cds-NP_803796.2;Parent=gene-PHIKZ_p65;Dbxref=Genbank:NP_803796.2,GeneID:1258294;Name=NP_803796.2;experiment=RNA sequence analysis;gbkey=CDS;locus_tag=PHIKZ_p65;product=PHIKZ230;protein_id=NP_803796.2;transl_table=11	0.3	12.5	36.2	77.8	118.7	155.9	0	11.5	38.1	57	118.7	116.3
NC_004629.1	RefSeq	CDS	228244	228534	.	+	0	ID=cds-YP_009639928.1;Parent=gene-PHIKZ_p66;Dbxref=Genbank:YP_009639928.1,GeneID:40340301;Name=YP_009639928.1;experiment=RNA sequence analysis;gbkey=CDS;locus_tag=PHIKZ_p66;product=PHIKZ230.1;protein_id=YP_009639928.1;transl_table=11	0	18.9	51.5	98.1	145.2	164.4	0	17.3	47.1	82.9	117.7	145.1
NC_004629.1	RefSeq	CDS	228636	228809	.	+	0	ID=cds-YP_009639929.1;Parent=gene-PHIKZ_p67;Dbxref=Genbank:YP_009639929.1,GeneID:40340302;Name=YP_009639929.1;experiment=RNA sequence analysis;gbkey=CDS;locus_tag=PHIKZ_p67;product=PHIKZ230.2;protein_id=YP_009639929.1;transl_table=11	0	34.4	77.2	146.8	225.7	295.3	0	32.9	112.2	117.1	187.3	198.6
NC_004629.1	RefSeq	CDS	228809	229276	.	+	0	ID=cds-NP_803797.1;Parent=gene-PHIKZ231;Dbxref=Genbank:NP_803797.1,GeneID:1258355;Name=NP_803797.1;experiment=RNA sequence analysis;gbkey=CDS;locus_tag=PHIKZ231;product=PHIKZ231;protein_id=NP_803797.1;transl_table=11	0	58.1	135.7	298.3	491.2	589.9	0	63.9	169.2	240.8	406.6	467.9
NC_004629.1	RefSeq	CDS	229299	230207	.	+	0	ID=cds-NP_803798.1;Parent=gene-PHIKZ232;Dbxref=Genbank:NP_803798.1,GeneID:1258234;Name=NP_803798.1;experiment=RNA sequence analysis;gbkey=CDS;locus_tag=PHIKZ232;product=PHIKZ232;protein_id=NP_803798.1;transl_table=11	0	56.9	137.3	290.2	508.2	588.1	0.3	51.2	133.9	250.1	439.8	533
NC_004629.1	RefSeq	CDS	230204	230275	.	+	0	ID=cds-YP_009639930.1;Parent=gene-PHIKZ_p68;Dbxref=Genbank:YP_009639930.1,GeneID:40340253;Name=YP_009639930.1;experiment=RNA sequence analysis;gbkey=CDS;locus_tag=PHIKZ_p68;product=PHIKZ232.1;protein_id=YP_009639930.1;transl_table=11	0	33	104	187.2	333.3	406.5	0	42.7	91.2	161.3	292.6	332.8
NC_004629.1	RefSeq	CDS	230297	230461	.	+	0	ID=cds-YP_009639931.1;Parent=gene-PHIKZ_p69;Dbxref=Genbank:YP_009639931.1,GeneID:40340303;Name=YP_009639931.1;experiment=RNA sequence analysis;gbkey=CDS;locus_tag=PHIKZ_p69;product=PHIKZ232.2;protein_id=YP_009639931.1;transl_table=11	0	43.2	112.7	200.5	383.5	433.8	0	39.9	111.9	158.7	301.3	392.2
NC_004629.1	RefSeq	CDS	230470	231177	.	+	0	ID=cds-NP_803799.1;Parent=gene-PHIKZ233;Dbxref=Genbank:NP_803799.1,GeneID:1258354;Name=NP_803799.1;experiment=RNA sequence analysis;gbkey=CDS;locus_tag=PHIKZ233;product=PHIKZ233;protein_id=NP_803799.1;transl_table=11	0.1	38.3	99.8	209.8	348.5	413.8	0.1	36.4	96.9	177.5	312.7	389.5
NC_004629.1	RefSeq	CDS	231283	231576	.	+	0	ID=cds-NP_803800.1;Parent=gene-PHIKZ234;Dbxref=Genbank:NP_803800.1,GeneID:1258383;Name=NP_803800.1;experiment=RNA sequence analysis;gbkey=CDS;locus_tag=PHIKZ234;product=PHIKZ234;protein_id=NP_803800.1;transl_table=11	0	62.7	139.1	301.7	530.2	601.6	0.3	55.2	134.5	249.1	443.7	574.9
NC_004629.1	RefSeq	CDS	231604	231804	.	+	0	ID=cds-YP_009639932.1;Parent=gene-PHIKZ_p70;Dbxref=Genbank:YP_009639932.1,GeneID:40340252;Name=YP_009639932.1;experiment=RNA sequence analysis;gbkey=CDS;locus_tag=PHIKZ_p70;product=PHIKZ234.1;protein_id=YP_009639932.1;transl_table=11	0	50.6	125.9	286.5	505.4	572	0.4	38.7	115.9	253.1	453.1	570.1
NC_004629.1	RefSeq	CDS	231804	233270	.	+	0	ID=cds-NP_803801.1;Parent=gene-PHIKZ235;Dbxref=Genbank:NP_803801.1,GeneID:1258350;Name=NP_803801.1;experiment=RNA sequence analysis;gbkey=CDS;locus_tag=PHIKZ235;product=PHIKZ235;protein_id=NP_803801.1;transl_table=11	0.4	32.3	76.5	185.2	331.5	374.4	0.4	27.7	68	143.8	269.2	370.5
NC_004629.1	RefSeq	CDS	233404	233811	.	+	0	ID=cds-NP_803802.1;Parent=gene-PHIKZ236;Dbxref=Genbank:NP_803802.1,GeneID:1258342;Name=NP_803802.1;experiment=RNA sequence analysis;gbkey=CDS;locus_tag=PHIKZ236;product=PHIKZ236;protein_id=NP_803802.1;transl_table=11	0	42.9	136.5	310	625.4	710.4	0	46.3	131.9	302.7	535.7	741.9
NC_004629.1	RefSeq	CDS	233811	234644	.	+	0	ID=cds-NP_803803.1;Parent=gene-PHIKZ237;Dbxref=Genbank:NP_803803.1,GeneID:1258343;Name=NP_803803.1;experiment=RNA sequence analysis;gbkey=CDS;locus_tag=PHIKZ237;product=PHIKZ237;protein_id=NP_803803.1;transl_table=11	0.8	26.7	80.5	205.2	423	501	1.1	27.5	90.4	177.2	345.9	468.6
NC_004629.1	RefSeq	CDS	234694	235194	.	+	0	ID=cds-NP_803804.1;Parent=gene-PHIKZ238;Dbxref=Genbank:NP_803804.1,GeneID:1258341;Name=NP_803804.1;experiment=RNA sequence analysis;gbkey=CDS;locus_tag=PHIKZ238;product=PHIKZ238;protein_id=NP_803804.1;transl_table=11	0.2	39.3	132.6	301.6	587.6	746.9	0.2	39.2	117.1	243.8	510.1	674.9
NC_004629.1	RefSeq	CDS	235219	235587	.	+	0	ID=cds-YP_009639933.1;Parent=gene-PHIKZ_p71;Dbxref=Genbank:YP_009639933.1,GeneID:40340251;Name=YP_009639933.1;experiment=RNA sequence analysis;gbkey=CDS;locus_tag=PHIKZ_p71;product=PHIKZ238.1;protein_id=YP_009639933.1;transl_table=11	0	27	70.9	196.4	395	464.1	0.4	22.9	92.1	144	295.9	427.1
NC_004629.1	RefSeq	CDS	235659	235781	.	+	0	ID=cds-YP_009639934.1;Parent=gene-PHIKZ_p72;Dbxref=Genbank:YP_009639934.1,GeneID:40340304;Name=YP_009639934.1;experiment=RNA sequence analysis;gbkey=CDS;locus_tag=PHIKZ_p72;product=PHIKZ238.2;protein_id=YP_009639934.1;transl_table=11	0	39.4	117.6	322.6	635	723.4	0	39.6	124.1	268.8	478.7	673.2
NC_004629.1	RefSeq	CDS	235869	236285	.	+	0	ID=cds-NP_803805.1;Parent=gene-PHIKZ239;Dbxref=Genbank:NP_803805.1,GeneID:1258337;Name=NP_803805.1;experiment=RNA sequence analysis;gbkey=CDS;locus_tag=PHIKZ239;product=PHIKZ239;protein_id=NP_803805.1;transl_table=11	0.6	32.8	90.6	233.3	418.4	546.5	0.2	28.1	101.1	170.6	381.5	448.1
NC_004629.1	RefSeq	CDS	236287	236769	.	+	0	ID=cds-NP_803806.1;Parent=gene-PHIKZ240;Dbxref=Genbank:NP_803806.1,GeneID:1258335;Name=NP_803806.1;experiment=RNA sequence analysis;gbkey=CDS;locus_tag=PHIKZ240;product=PHIKZ240;protein_id=NP_803806.1;transl_table=11	0.2	13	44	103	188.1	230.4	0	12.2	42.8	70.3	152.5	204.8
NC_004629.1	RefSeq	CDS	236899	237228	.	+	0	ID=cds-NP_803807.1;Parent=gene-PHIKZ241;Dbxref=Genbank:NP_803807.1,GeneID:1258332;Name=NP_803807.1;experiment=RNA sequence analysis;gbkey=CDS;locus_tag=PHIKZ241;product=PHIKZ241;protein_id=NP_803807.1;transl_table=11	0.3	137.9	257.7	312.2	380.3	391.8	0.2	126.1	298.8	230.5	281	332.9
NC_004629.1	RefSeq	CDS	237340	237777	.	+	0	ID=cds-NP_803808.1;Parent=gene-PHIKZ242;Dbxref=Genbank:NP_803808.1,GeneID:1258278;Name=NP_803808.1;experiment=RNA sequence analysis;gbkey=CDS;locus_tag=PHIKZ242;product=PHIKZ242;protein_id=NP_803808.1;transl_table=11	0.2	101.1	187.5	290.3	432.6	530.4	0.2	90.7	202.9	247.2	363.2	411.6
NC_004629.1	RefSeq	CDS	237798	238694	.	+	0	ID=cds-NP_803809.1;Parent=gene-PHIKZ243;Dbxref=Genbank:NP_803809.1,GeneID:1258255;Name=NP_803809.1;experiment=RNA sequence analysis;gbkey=CDS;locus_tag=PHIKZ243;product=PHIKZ243;protein_id=NP_803809.1;transl_table=11	0.3	63.6	134.9	208.4	334.8	447.8	0.3	56.8	159.3	176	294.8	326.2
NC_004629.1	RefSeq	CDS	238752	239108	.	+	0	ID=cds-NP_803810.1;Parent=gene-PHIKZ244;Dbxref=Genbank:NP_803810.1,GeneID:1258232;Name=NP_803810.1;experiment=ESI-MS/MS analysis;gbkey=CDS;locus_tag=PHIKZ244;product=PHIKZ244;protein_id=NP_803810.1;transl_table=11	0	60.4	120.1	190.1	307	353.5	0	53.4	121.8	171.7	258.7	313
NC_004629.1	RefSeq	CDS	239159	239593	.	+	0	ID=cds-NP_803811.1;Parent=gene-PHIKZ245;Dbxref=Genbank:NP_803811.1,GeneID:1258230;Name=NP_803811.1;experiment=RNA sequence analysis;gbkey=CDS;locus_tag=PHIKZ245;product=PHIKZ245;protein_id=NP_803811.1;transl_table=11	0.4	100.5	201.8	328.7	523.4	562.8	0.2	80.9	191.3	284.8	443.4	555.5
NC_004629.1	RefSeq	CDS	239624	240280	.	+	0	ID=cds-NP_803812.1;Parent=gene-PHIKZ246;Dbxref=Genbank:NP_803812.1,GeneID:1258229;Name=NP_803812.1;experiment=RNA sequence analysis;gbkey=CDS;locus_tag=PHIKZ246;product=PHIKZ246;protein_id=NP_803812.1;transl_table=11	0.3	34.6	79.3	140	193.8	215	0.5	33.7	85.4	104.1	152.4	185.3
NC_004629.1	RefSeq	CDS	240399	240662	.	+	0	ID=cds-YP_009639935.1;Parent=gene-PHIKZ_p73;Dbxref=Genbank:YP_009639935.1,GeneID:40340250;Name=YP_009639935.1;experiment=RNA sequence analysis;gbkey=CDS;locus_tag=PHIKZ_p73;product=PHIKZ246.1;protein_id=YP_009639935.1;transl_table=11	0	206.6	445.3	567.7	693.5	763.3	0.3	207.1	503.5	423.1	590	585
NC_004629.1	RefSeq	CDS	240689	241096	.	+	0	ID=cds-NP_803813.1;Parent=gene-PHIKZ247;Dbxref=Genbank:NP_803813.1,GeneID:1258228;Name=NP_803813.1;experiment=RNA sequence analysis;gbkey=CDS;locus_tag=PHIKZ247;product=PHIKZ247;protein_id=NP_803813.1;transl_table=11	0.6	417.6	798.5	1129.5	1473.6	1555	0.4	407.4	975.3	978.8	1256.5	1365.3
NC_004629.1	RefSeq	CDS	241109	241468	.	+	0	ID=cds-NP_803814.1;Parent=gene-PHIKZ248;Dbxref=Genbank:NP_803814.1,GeneID:1258200;Name=NP_803814.1;experiment=RNA sequence analysis;gbkey=CDS;locus_tag=PHIKZ248;product=PHIKZ248;protein_id=NP_803814.1;transl_table=11	0.7	313.4	615.2	794.1	953	1100.1	0.5	289	577.1	627.7	882	980.9
NC_004629.1	RefSeq	CDS	241472	242266	.	+	0	ID=cds-NP_803815.1;Parent=gene-PHIKZ249;Dbxref=Genbank:NP_803815.1,GeneID:1258266;Name=NP_803815.1;experiment=RNA sequence analysis;gbkey=CDS;locus_tag=PHIKZ249;product=PHIKZ249;protein_id=NP_803815.1;transl_table=11	0.1	486.2	1015.7	1311.2	1788.7	1932.2	0.2	430.6	1065.8	1252.9	1663.7	1796.6
NC_004629.1	RefSeq	CDS	242280	242663	.	+	0	ID=cds-NP_803816.1;Parent=gene-PHIKZ250;Dbxref=Genbank:NP_803816.1,GeneID:1258199;Name=NP_803816.1;experiment=RNA sequence analysis;gbkey=CDS;locus_tag=PHIKZ250;product=PHIKZ250;protein_id=NP_803816.1;transl_table=11	0.5	495.2	997	1344.2	1839.1	2016.7	0.2	409.3	958.3	1235.1	1667.5	1839.4
NC_004629.1	RefSeq	CDS	242681	243136	.	+	0	ID=cds-NP_803817.1;Parent=gene-PHIKZ251;Dbxref=Genbank:NP_803817.1,GeneID:1258198;Name=NP_803817.1;experiment=RNA sequence analysis;gbkey=CDS;locus_tag=PHIKZ251;product=PHIKZ251;protein_id=NP_803817.1;transl_table=11	0	222.8	495.8	736.7	945.4	1034.4	0.4	234.5	538.9	629.8	843.8	914.7
NC_004629.1	RefSeq	CDS	243169	243546	.	+	0	ID=cds-NP_803818.1;Parent=gene-PHIKZ252;Dbxref=Genbank:NP_803818.1,GeneID:1258197;Name=NP_803818.1;experiment=RNA sequence analysis;gbkey=CDS;locus_tag=PHIKZ252;product=PHIKZ252;protein_id=NP_803818.1;transl_table=11	0.5	277.8	620.5	898.5	1146.3	1236.4	0.4	279.1	633.4	760	1034.3	1154.5
NC_004629.1	RefSeq	CDS	243536	243775	.	+	0	ID=cds-NP_803819.1;Parent=gene-PHIKZ253;Dbxref=Genbank:NP_803819.1,GeneID:1258196;Name=NP_803819.1;experiment=RNA sequence analysis;gbkey=CDS;locus_tag=PHIKZ253;product=PHIKZ253;protein_id=NP_803819.1;transl_table=11	1.1	214.2	442.9	615.4	811.6	899.3	0.7	204.7	432.1	537.6	733.1	869.6
NC_004629.1	RefSeq	CDS	243858	243965	.	+	0	ID=cds-YP_009639936.1;Parent=gene-PHIKZ_p74;Dbxref=Genbank:YP_009639936.1,GeneID:40340249;Name=YP_009639936.1;experiment=RNA sequence analysis;gbkey=CDS;locus_tag=PHIKZ_p74;product=PHIKZ253.1;protein_id=YP_009639936.1;transl_table=11	1.6	323.8	632.8	977.5	1158.8	1386.8	0.8	309.3	642.7	734.5	969.9	1128.1
NC_004629.1	RefSeq	CDS	244069	244443	.	+	0	ID=cds-NP_803820.1;Parent=gene-PHIKZ254;Dbxref=Genbank:NP_803820.1,GeneID:1258195;Name=NP_803820.1;experiment=RNA sequence analysis;gbkey=CDS;locus_tag=PHIKZ254;product=PHIKZ254;protein_id=NP_803820.1;transl_table=11	0.5	25.6	62.4	96.5	173.4	264.3	0	18	84.2	77.2	165.9	134.7
NC_004629.1	RefSeq	CDS	244430	244891	.	+	0	ID=cds-NP_803821.2;Parent=gene-PHIKZ_p75;Dbxref=Genbank:NP_803821.2,GeneID:1258194;Name=NP_803821.2;experiment=RNA sequence analysis;gbkey=CDS;locus_tag=PHIKZ_p75;product=PHIKZ255;protein_id=NP_803821.2;transl_table=11	0.4	45.3	99.9	203.4	351.5	378.9	0	47.7	110.3	186.4	300.3	354.4
NC_004629.1	RefSeq	CDS	244864	245094	.	+	0	ID=cds-NP_803822.1;Parent=gene-PHIKZ256;Dbxref=Genbank:NP_803822.1,GeneID:1258186;Name=NP_803822.1;experiment=RNA sequence analysis;gbkey=CDS;locus_tag=PHIKZ256;product=PHIKZ256;protein_id=NP_803822.1;transl_table=11	0	35	77.9	156.7	278.4	331.4	0.4	37.3	81	141.4	225.9	290.7
NC_004629.1	RefSeq	CDS	245091	245777	.	+	0	ID=cds-NP_803823.1;Parent=gene-PHIKZ257;Dbxref=Genbank:NP_803823.1,GeneID:1258185;Name=NP_803823.1;experiment=RNA sequence analysis;gbkey=CDS;locus_tag=PHIKZ257;product=PHIKZ257;protein_id=NP_803823.1;transl_table=11	0.6	59.2	136.4	283.9	529	586.5	0.2	55.2	148.4	256.1	421.5	558.3
NC_004629.1	RefSeq	CDS	245822	246196	.	+	0	ID=cds-NP_803824.1;Parent=gene-PHIKZ258;Dbxref=Genbank:NP_803824.1,GeneID:1258487;Name=NP_803824.1;experiment=RNA sequence analysis;gbkey=CDS;locus_tag=PHIKZ258;product=PHIKZ258;protein_id=NP_803824.1;transl_table=11	0.5	25.8	64.3	131.2	219.9	249.8	0	26	58.6	107.1	182.7	232.5
NC_004629.1	RefSeq	CDS	246199	246633	.	+	0	ID=cds-NP_803825.1;Parent=gene-PHIKZ259;Dbxref=Genbank:NP_803825.1,GeneID:1258485;Name=NP_803825.1;experiment=RNA sequence analysis;gbkey=CDS;locus_tag=PHIKZ259;product=PHIKZ259;protein_id=NP_803825.1;transl_table=11	0	15.9	25.9	59.4	104.3	132.9	0	14.9	38.3	40	76.5	98.9
NC_004629.1	RefSeq	CDS	246758	247117	.	+	0	ID=cds-NP_803826.1;Parent=gene-PHIKZ260;Dbxref=Genbank:NP_803826.1,GeneID:1258478;Name=NP_803826.1;experiment=RNA sequence analysis;gbkey=CDS;locus_tag=PHIKZ260;product=PHIKZ260;protein_id=NP_803826.1;transl_table=11	0	277.7	524.1	682.3	837.3	926.7	0	268.1	501.2	557.1	783	822.7
NC_004629.1	RefSeq	CDS	247171	247515	.	+	0	ID=cds-YP_009639937.1;Parent=gene-PHIKZ_p76;Dbxref=Genbank:YP_009639937.1,GeneID:40340248;Name=YP_009639937.1;experiment=RNA sequence analysis;gbkey=CDS;locus_tag=PHIKZ_p76;product=PHIKZ260.1;protein_id=YP_009639937.1;transl_table=11	0	695	1404.5	1752.7	2291.6	2475.6	0.5	632.4	1040.7	1791.2	2255.3	2317.4
NC_004629.1	RefSeq	CDS	247512	247934	.	+	0	ID=cds-NP_803827.1;Parent=gene-PHIKZ261;Dbxref=Genbank:NP_803827.1,GeneID:1258466;Name=NP_803827.1;experiment=RNA sequence analysis;gbkey=CDS;locus_tag=PHIKZ261;product=PHIKZ261;protein_id=NP_803827.1;transl_table=11	0.2	595.4	1245	1668.6	2195.4	2415.1	0.2	583.4	1148.6	1507.9	1999.8	2167.9
NC_004629.1	RefSeq	CDS	247986	248219	.	+	0	ID=cds-NP_803828.1;Parent=gene-PHIKZ262;Dbxref=Genbank:NP_803828.1,GeneID:1258464;Name=NP_803828.1;experiment=RNA sequence analysis;gbkey=CDS;locus_tag=PHIKZ262;product=PHIKZ262;protein_id=NP_803828.1;transl_table=11	0.8	346	659.9	908.4	1145.4	1301.8	0.3	289.5	677.8	720.4	1025.8	1089.4
NC_004629.1	RefSeq	CDS	248247	248525	.	+	0	ID=cds-NP_803829.1;Parent=gene-PHIKZ263;Dbxref=Genbank:NP_803829.1,GeneID:1258459;Name=NP_803829.1;experiment=RNA sequence analysis;gbkey=CDS;locus_tag=PHIKZ263;product=PHIKZ263;protein_id=NP_803829.1;transl_table=11	0	660.8	1410.4	1946	2584.4	2806.2	0	607.8	1346.8	1775.7	2275.7	2556.2
NC_004629.1	RefSeq	CDS	248552	248971	.	+	0	ID=cds-NP_803830.1;Parent=gene-PHIKZ264;Dbxref=Genbank:NP_803830.1,GeneID:1258458;Name=NP_803830.1;experiment=RNA sequence analysis;gbkey=CDS;locus_tag=PHIKZ264;product=PHIKZ264;protein_id=NP_803830.1;transl_table=11	0.2	221.1	494.5	644.1	764.3	884.1	0.4	218.6	470	508.7	721	768.4
NC_004629.1	RefSeq	CDS	249050	249346	.	+	0	ID=cds-NP_803831.1;Parent=gene-PHIKZ265;Dbxref=Genbank:NP_803831.1,GeneID:1258457;Name=NP_803831.1;experiment=RNA sequence analysis;gbkey=CDS;locus_tag=PHIKZ265;product=PHIKZ265;protein_id=NP_803831.1;transl_table=11	0	368	575.8	655.4	711.7	816.1	0	325	597.8	549.4	675.6	650.3
NC_004629.1	RefSeq	CDS	249813	250244	.	+	0	ID=cds-NP_803832.1;Parent=gene-PHIKZ266;Dbxref=Genbank:NP_803832.1,GeneID:1258357;Name=NP_803832.1;experiment=RNA sequence analysis;gbkey=CDS;locus_tag=PHIKZ266;product=PHIKZ266;protein_id=NP_803832.1;transl_table=11	0	162.6	265	318.8	355.8	433.5	0.2	141.4	323.4	235.6	344.4	310.9
NC_004629.1	RefSeq	CDS	250307	250609	.	+	0	ID=cds-NP_803833.1;Parent=gene-PHIKZ267;Dbxref=Genbank:NP_803833.1,GeneID:1258286;Name=NP_803833.1;experiment=RNA sequence analysis;gbkey=CDS;locus_tag=PHIKZ267;product=PHIKZ267;protein_id=NP_803833.1;transl_table=11	0.3	344.4	727.5	893.5	1098	1310.7	0	270.1	697.3	760	1106	1047.1
NC_004629.1	RefSeq	CDS	250693	250845	.	+	0	ID=cds-YP_009639938.1;Parent=gene-PHIKZ_p77;Dbxref=Genbank:YP_009639938.1,GeneID:40340247;Name=YP_009639938.1;experiment=RNA sequence analysis;gbkey=CDS;locus_tag=PHIKZ_p77;product=PHIKZ267.1;protein_id=YP_009639938.1;transl_table=11	0	998.2	2148.9	2649.2	3529.7	4101.6	0	912.9	2244.2	2601.2	3682.6	3407.4
NC_004629.1	RefSeq	CDS	250902	251204	.	+	0	ID=cds-NP_803834.1;Parent=gene-PHIKZ268;Dbxref=Genbank:NP_803834.1,GeneID:1258373;Name=NP_803834.1;experiment=RNA sequence analysis;gbkey=CDS;locus_tag=PHIKZ268;product=PHIKZ268;protein_id=NP_803834.1;transl_table=11	0.3	638	1364.9	1760.5	2191.3	2322.9	0	563.3	1237.5	1639.6	2138.7	2218.2
NC_004629.1	RefSeq	CDS	251213	251425	.	+	0	ID=cds-NP_803835.1;Parent=gene-PHIKZ269;Dbxref=Genbank:NP_803835.1,GeneID:1258379;Name=NP_803835.1;experiment=RNA sequence analysis;gbkey=CDS;locus_tag=PHIKZ269;product=PHIKZ269;protein_id=NP_803835.1;transl_table=11	0.4	337.3	724.5	933.3	1181.2	1355.7	0	310.8	770	780.9	1055.7	1103.1
NC_004629.1	RefSeq	CDS	251422	251799	.	+	0	ID=cds-NP_803836.1;Parent=gene-PHIKZ270;Dbxref=Genbank:NP_803836.1,GeneID:1258259;Name=NP_803836.1;experiment=RNA sequence analysis;gbkey=CDS;locus_tag=PHIKZ270;product=PHIKZ270;protein_id=NP_803836.1;transl_table=11	0.2	466.1	932	1276.8	1559.8	1793.2	0.2	418.5	930.1	1070.1	1476.8	1552.3
NC_004629.1	RefSeq	CDS	251801	252166	.	+	0	ID=cds-NP_803837.1;Parent=gene-PHIKZ271;Dbxref=Genbank:NP_803837.1,GeneID:1258489;Name=NP_803837.1;experiment=RNA sequence analysis;gbkey=CDS;locus_tag=PHIKZ271;product=PHIKZ271;protein_id=NP_803837.1;transl_table=11	0.2	245.4	500	671.4	786.9	889.5	0.4	212.4	401	550.4	775	796.5
NC_004629.1	RefSeq	CDS	252210	252545	.	+	0	ID=cds-NP_803838.1;Parent=gene-PHIKZ272;Dbxref=Genbank:NP_803838.1,GeneID:1258327;Name=NP_803838.1;experiment=RNA sequence analysis;gbkey=CDS;locus_tag=PHIKZ272;product=PHIKZ272;protein_id=NP_803838.1;transl_table=11	0	552.4	1180.9	1540.2	1966.2	2208.8	0	486.9	1096.9	1484.4	1918.1	2065.1
NC_004629.1	RefSeq	CDS	252592	253278	.	+	0	ID=cds-NP_803839.1;Parent=gene-PHIKZ273;Dbxref=Genbank:NP_803839.1,GeneID:1258376;Name=NP_803839.1;experiment=RNA sequence analysis;gbkey=CDS;locus_tag=PHIKZ273;product=PHIKZ273;protein_id=NP_803839.1;transl_table=11	0.5	311.8	674	975.4	1179.3	1345.8	0.6	294.8	695.1	813	1115.7	1205.8
NC_004629.1	RefSeq	CDS	253291	253530	.	+	0	ID=cds-NP_803840.1;Parent=gene-PHIKZ274;Dbxref=Genbank:NP_803840.1,GeneID:1258291;Name=NP_803840.1;experiment=RNA sequence analysis;gbkey=CDS;locus_tag=PHIKZ274;product=PHIKZ274;protein_id=NP_803840.1;transl_table=11	0.4	169.1	333.9	501.9	618.5	738.5	0	160.2	362.7	363.7	498.4	573.9
NC_004629.1	RefSeq	CDS	253527	253886	.	+	0	ID=cds-NP_803841.1;Parent=gene-PHIKZ275;Dbxref=Genbank:NP_803841.1,GeneID:1258253;Name=NP_803841.1;experiment=RNA sequence analysis;gbkey=CDS;locus_tag=PHIKZ275;product=PHIKZ275;protein_id=NP_803841.1;transl_table=11	0	186.4	411	585.2	707.9	841.1	0	164.4	432.1	451.9	656.9	725.1
NC_004629.1	RefSeq	CDS	253901	254422	.	+	0	ID=cds-NP_803842.1;Parent=gene-PHIKZ276;Dbxref=Genbank:NP_803842.1,GeneID:1258360;Name=NP_803842.1;experiment=RNA sequence analysis;gbkey=CDS;locus_tag=PHIKZ276;product=PHIKZ276;protein_id=NP_803842.1;transl_table=11	0.2	304.8	725.3	1001.1	1388.2	1654.9	0.6	283.4	801.1	867.4	1223.5	1377.2
NC_004629.1	RefSeq	CDS	254434	254733	.	+	0	ID=cds-NP_803843.1;Parent=gene-PHIKZ277;Dbxref=Genbank:NP_803843.1,GeneID:1258297;Name=NP_803843.1;experiment=RNA sequence analysis;gbkey=CDS;locus_tag=PHIKZ277;product=PHIKZ277;protein_id=NP_803843.1;transl_table=11	0	542.7	1253.4	1822.1	2333.7	2762.6	1.1	479.8	1240.3	1593.7	2214.2	2444.4
NC_004629.1	RefSeq	CDS	254792	255232	.	+	0	ID=cds-NP_803844.1;Parent=gene-PHIKZ278;Dbxref=Genbank:NP_803844.1,GeneID:1258366;Name=NP_803844.1;experiment=RNA sequence analysis;gbkey=CDS;locus_tag=PHIKZ278;product=PHIKZ278;protein_id=NP_803844.1;transl_table=11	1	247.2	549	808.6	967.3	1156.9	0	194.3	505.9	638.5	853.7	978.7
NC_004629.1	RefSeq	CDS	255225	255737	.	+	0	ID=cds-NP_803845.1;Parent=gene-PHIKZ279;Dbxref=Genbank:NP_803845.1,GeneID:1258202;Name=NP_803845.1;experiment=RNA sequence analysis;gbkey=CDS;locus_tag=PHIKZ279;product=PHIKZ279;protein_id=NP_803845.1;transl_table=11	0.5	241.8	580.5	828.3	1048.8	1201.7	0.8	219.3	556.1	703.3	971.5	1094.4
NC_004629.1	RefSeq	CDS	255745	256110	.	+	0	ID=cds-NP_803846.1;Parent=gene-PHIKZ280;Dbxref=Genbank:NP_803846.1,GeneID:1258404;Name=NP_803846.1;experiment=RNA sequence analysis;gbkey=CDS;locus_tag=PHIKZ280;product=PHIKZ280;protein_id=NP_803846.1;transl_table=11	0.5	420.7	1003	1409.3	2002.3	2219.4	0.2	375.5	1139	1252.8	1768.1	1993.6
NC_004629.1	RefSeq	CDS	256151	256507	.	+	0	ID=cds-NP_803847.1;Parent=gene-PHIKZ281;Dbxref=Genbank:NP_803847.1,GeneID:1258372;Name=NP_803847.1;experiment=RNA sequence analysis;gbkey=CDS;locus_tag=PHIKZ281;product=PHIKZ281;protein_id=NP_803847.1;transl_table=11	0	545.5	1324.3	1832.1	2567.6	2946.9	0.5	469	1371.3	1711.9	2273.2	2672.3
NC_004629.1	RefSeq	CDS	256608	257069	.	+	0	ID=cds-NP_803848.2;Parent=gene-PHIKZ_p78;Dbxref=Genbank:NP_803848.2,GeneID:1258422;Name=NP_803848.2;experiment=RNA sequence analysis;gbkey=CDS;locus_tag=PHIKZ_p78;product=PHIKZ282;protein_id=NP_803848.2;transl_table=11	0	133.3	341.5	481.3	603.7	738.4	0.4	111.9	338	372.1	536.4	572.4
NC_004629.1	RefSeq	CDS	257085	257549	.	+	0	ID=cds-NP_803849.1;Parent=gene-PHIKZ283;Dbxref=Genbank:NP_803849.1,GeneID:1258395;Name=NP_803849.1;experiment=RNA sequence analysis;gbkey=CDS;locus_tag=PHIKZ283;product=PHIKZ283;protein_id=NP_803849.1;transl_table=11	0.2	217.7	549.9	842.3	1057.2	1333.4	0.3	199.9	586.7	643.4	958.1	1078.9
NC_004629.1	RefSeq	CDS	257614	257967	.	+	0	ID=cds-YP_009639939.1;Parent=gene-PHIKZ_p79;Dbxref=Genbank:YP_009639939.1,GeneID:40340246;Name=YP_009639939.1;experiment=RNA sequence analysis;gbkey=CDS;locus_tag=PHIKZ_p79;product=PHIKZ283.1;protein_id=YP_009639939.1;transl_table=11	0	224.2	550.9	883.2	1186.8	1426.9	0	208	706.9	665.3	1029	1147.9
NC_004629.1	RefSeq	CDS	258009	258845	.	+	0	ID=cds-NP_803850.1;Parent=gene-PHIKZ284;Dbxref=Genbank:NP_803850.1,GeneID:1258392;Name=NP_803850.1;experiment=RNA sequence analysis;gbkey=CDS;locus_tag=PHIKZ284;product=PHIKZ284;protein_id=NP_803850.1;transl_table=11	0	256.2	632.9	1002.3	1397.2	1665.3	0.3	225.1	642.1	806.3	1177.2	1430.2
NC_004629.1	RefSeq	CDS	258903	259688	.	+	0	ID=cds-NP_803851.1;Parent=gene-PHIKZ285;Dbxref=Genbank:NP_803851.1,GeneID:1258409;Name=NP_803851.1;experiment=RNA sequence analysis;gbkey=CDS;locus_tag=PHIKZ285;product=PHIKZ285;protein_id=NP_803851.1;transl_table=11	0.2	125.1	293.9	430.9	563	693.2	0.2	109.1	284.4	340.6	494.5	569.7
NC_004629.1	RefSeq	CDS	259685	261211	.	+	0	ID=cds-NP_803852.1;Parent=gene-PHIKZ286;Dbxref=Genbank:NP_803852.1,GeneID:1258388;Name=NP_803852.1;experiment=RNA sequence analysis;gbkey=CDS;locus_tag=PHIKZ286;product=PHIKZ286;protein_id=NP_803852.1;transl_table=11	0.1	86.8	217.5	346.4	458.1	561.7	0.3	79	223.2	275.4	415.6	481.5
NC_004629.1	RefSeq	CDS	261235	261423	.	+	0	ID=cds-YP_009639940.1;Parent=gene-PHIKZ_p80;Dbxref=Genbank:YP_009639940.1,GeneID:40340284;Name=YP_009639940.1;experiment=RNA sequence analysis;gbkey=CDS;locus_tag=PHIKZ_p80;product=PHIKZ286.1;protein_id=YP_009639940.1;transl_table=11	0	101.6	234.1	371.1	469.1	633.8	1.3	74.6	255.7	297.8	452.7	454.9
NC_004629.1	RefSeq	CDS	261572	262225	.	+	0	ID=cds-NP_803853.1;Parent=gene-PHIKZ287;Dbxref=Genbank:NP_803853.1,GeneID:1258190;Name=NP_803853.1;experiment=RNA sequence analysis;gbkey=CDS;locus_tag=PHIKZ287;product=PHIKZ287;protein_id=NP_803853.1;transl_table=11	0.3	127.2	353.9	551	777.7	939.3	0.1	107.9	411.2	484.9	677.1	749.5
NC_004629.1	RefSeq	CDS	262482	262640	.	+	0	ID=cds-YP_009639941.1;Parent=gene-PHIKZ_p81;Dbxref=Genbank:YP_009639941.1,GeneID:40340283;Name=YP_009639941.1;experiment=RNA sequence analysis;gbkey=CDS;locus_tag=PHIKZ_p81;product=PHIKZ287.1;protein_id=YP_009639941.1;transl_table=11	0	151.2	361.6	629	846.4	982.4	0	115.5	402	517.5	695.4	817.5
NC_004629.1	RefSeq	CDS	262782	263162	.	+	0	ID=cds-NP_803854.1;Parent=gene-PHIKZ288;Dbxref=Genbank:NP_803854.1,GeneID:1258419;Name=NP_803854.1;experiment=RNA sequence analysis;gbkey=CDS;locus_tag=PHIKZ288;product=PHIKZ288;protein_id=NP_803854.1;transl_table=11	1.4	97	298.6	533.7	677.1	768.9	0.6	93.7	318.3	410.5	575.5	698.6
NC_004629.1	RefSeq	CDS	263329	264060	.	+	0	ID=cds-NP_803855.1;Parent=gene-PHIKZ289;Dbxref=Genbank:NP_803855.1,GeneID:1258420;Name=NP_803855.1;experiment=RNA sequence analysis;gbkey=CDS;locus_tag=PHIKZ289;product=PHIKZ289;protein_id=NP_803855.1;transl_table=11	1	74.5	219.3	348.2	488.2	549.8	0.6	63.4	227.9	271.2	404.7	475.1
NC_004629.1	RefSeq	CDS	264066	264581	.	+	0	ID=cds-NP_803856.1;Parent=gene-PHIKZ290;Dbxref=Genbank:NP_803856.1,GeneID:1258411;Name=NP_803856.1;experiment=RNA sequence analysis;gbkey=CDS;locus_tag=PHIKZ290;product=PHIKZ290;protein_id=NP_803856.1;transl_table=11	1.5	65	199.2	348	498.9	580	0.5	56.1	209.4	288	424.5	480.9
NC_004629.1	RefSeq	CDS	264600	264749	.	+	0	ID=cds-YP_009639942.1;Parent=gene-PHIKZ_p82;Dbxref=Genbank:YP_009639942.1,GeneID:40340285;Name=YP_009639942.1;experiment=RNA sequence analysis;gbkey=CDS;locus_tag=PHIKZ_p82;product=PHIKZ290.1;protein_id=YP_009639942.1;transl_table=11	0	62.7	236.4	448.7	580.7	714.6	0.5	59.8	256.5	309	464.7	550.4
NC_004629.1	RefSeq	CDS	264750	265430	.	+	0	ID=cds-NP_803857.1;Parent=gene-PHIKZ291;Dbxref=Genbank:NP_803857.1,GeneID:1258280;Name=NP_803857.1;experiment=RNA sequence analysis;gbkey=CDS;locus_tag=PHIKZ291;product=PHIKZ291;protein_id=NP_803857.1;transl_table=11	0.9	42.3	162.4	273.9	395.1	480.7	0.5	42.8	195.1	212	351.7	387.3
NC_004629.1	RefSeq	CDS	265492	265881	.	-	0	ID=cds-NP_803858.2;Parent=gene-PHIKZ_p83;Dbxref=Genbank:NP_803858.2,GeneID:1258380;Name=NP_803858.2;experiment=RNA sequence analysis;gbkey=CDS;locus_tag=PHIKZ_p83;product=PHIKZ292;protein_id=NP_803858.2;transl_table=11	0.2	20.7	11.5	11.6	14.1	16.3	0.4	21.2	21	29.8	15.7	15.5
NC_004629.1	RefSeq	CDS	265962	266372	.	-	0	ID=cds-NP_803859.1;Parent=gene-PHIKZ293;Dbxref=Genbank:NP_803859.1,GeneID:1258307;Name=NP_803859.1;experiment=RNA sequence analysis;gbkey=CDS;locus_tag=PHIKZ293;product=PHIKZ293;protein_id=NP_803859.1;transl_table=11	0.2	1.6	1.3	2.1	2.1	1.3	0.4	4.6	3.2	2.4	0.7	1.4
NC_004629.1	RefSeq	CDS	266415	266591	.	-	0	ID=cds-YP_009639943.1;Parent=gene-PHIKZ_p84;Dbxref=Genbank:YP_009639943.1,GeneID:40340245;Name=YP_009639943.1;experiment=RNA sequence analysis;gbkey=CDS;locus_tag=PHIKZ_p84;product=PHIKZ293.1;protein_id=YP_009639943.1;transl_table=11	0	1.6	1.5	4.3	1	1	0	2.4	1.9	2.2	0.6	0.9
NC_004629.1	RefSeq	tRNA	266724	266797	.	-	.	ID=rna-PHIKZ_t01;Parent=gene-PHIKZ_t01;Dbxref=GeneID:40340305;gbkey=tRNA;locus_tag=PHIKZ_t01;product=tRNA-Thr	0	0	0	1.3	1.2	0	0	0	1.1	0	0	0
NC_004629.1	RefSeq	CDS	266946	267083	.	+	0	ID=cds-YP_009639944.1;Parent=gene-PHIKZ_p91;Dbxref=Genbank:YP_009639944.1,GeneID:40340236;Name=YP_009639944.1;experiment=RNA sequence analysis;gbkey=CDS;locus_tag=PHIKZ_p91;product=PHIKZ293.2;protein_id=YP_009639944.1;transl_table=11	0.6	370.5	472.8	590.8	767.7	705.8	0.6	237.1	709.9	677.5	660.6	588.2
NC_004629.1	RefSeq	CDS	267140	267769	.	-	0	ID=cds-NP_803860.1;Parent=gene-PHIKZ294;Dbxref=Genbank:NP_803860.1,GeneID:1258189;Name=NP_803860.1;experiment=RNA sequence analysis;gbkey=CDS;locus_tag=PHIKZ294;product=PHIKZ294;protein_id=NP_803860.1;transl_table=11	0.1	2	1.1	0.9	1.7	2.2	0.1	2.4	3.1	2	0.9	2.3
NC_004629.1	RefSeq	CDS	267929	268024	.	-	0	ID=cds-YP_009639945.1;Parent=gene-PHIKZ_p90;Dbxref=Genbank:YP_009639945.1,GeneID:40340244;Name=YP_009639945.1;experiment=RNA sequence analysis;gbkey=CDS;locus_tag=PHIKZ_p90;product=PHIKZ294.1;protein_id=YP_009639945.1;transl_table=11	0	0	0	0	0	6.6	0	0	1.7	1	1	0.8
NC_004629.1	RefSeq	CDS	268027	268149	.	-	0	ID=cds-YP_009639946.1;Parent=gene-PHIKZ_p89;Dbxref=Genbank:YP_009639946.1,GeneID:40340306;Name=YP_009639946.1;experiment=RNA sequence analysis;gbkey=CDS;locus_tag=PHIKZ_p89;product=PHIKZ294.2;protein_id=YP_009639946.1;transl_table=11	0.7	1.5	0	1.5	0	0	0.7	0	3.3	0.8	0.8	0
NC_004629.1	RefSeq	CDS	268241	268531	.	-	0	ID=cds-NP_803861.1;Parent=gene-PHIKZ295;Dbxref=Genbank:NP_803861.1,GeneID:1258241;Name=NP_803861.1;experiment=RNA sequence analysis;gbkey=CDS;locus_tag=PHIKZ295;product=PHIKZ295;protein_id=NP_803861.1;transl_table=11	0	2	2.4	0	2.1	3.1	0	0.9	2.8	1.4	0.7	0.8
NC_004629.1	RefSeq	CDS	268524	268709	.	-	0	ID=cds-YP_009639947.1;Parent=gene-PHIKZ_p88;Dbxref=Genbank:YP_009639947.1,GeneID:40340243;Name=YP_009639947.1;experiment=RNA sequence analysis;gbkey=CDS;locus_tag=PHIKZ_p88;product=PHIKZ295.1;protein_id=YP_009639947.1;transl_table=11	0.5	5.6	2.8	2	0.9	1.5	0.4	2.8	3.1	3.7	1.1	1.8
NC_004629.1	RefSeq	CDS	268916	269398	.	-	0	ID=cds-NP_803862.1;Parent=gene-PHIKZ296;Dbxref=Genbank:NP_803862.1,GeneID:1258218;Name=NP_803862.1;experiment=RNA sequence analysis;gbkey=CDS;locus_tag=PHIKZ296;product=PHIKZ296;protein_id=NP_803862.1;transl_table=11	0.4	30.3	20.3	19.5	19.7	21	0	28.5	21.7	30.8	16.5	13.2
NC_004629.1	RefSeq	tRNA	269557	269645	.	-	.	ID=rna-PHIKZ_t02;Parent=gene-PHIKZ_t02;Dbxref=GeneID:40340242;gbkey=tRNA;locus_tag=PHIKZ_t02;product=tRNA-Asn	0	11.7	2.9	14.8	11.8	11.2	0	10.6	13.8	14.4	12.2	11
NC_004629.1	RefSeq	CDS	269852	270364	.	-	0	ID=cds-NP_803863.1;Parent=gene-PHIKZ297;Dbxref=Genbank:NP_803863.1,GeneID:1258371;Name=NP_803863.1;experiment=RNA sequence analysis;gbkey=CDS;locus_tag=PHIKZ297;product=PHIKZ297;protein_id=NP_803863.1;transl_table=11	0	5.2	3.2	2.6	2.9	4.2	0.2	6	6.6	4.2	2.7	2.1
NC_004629.1	RefSeq	CDS	270649	271656	.	-	0	ID=cds-NP_803864.1;Parent=gene-PHIKZ298;Dbxref=Genbank:NP_803864.1,GeneID:1258471;Name=NP_803864.1;experiment=ESI-MS/MS analysis;gbkey=CDS;locus_tag=PHIKZ298;product=PHIKZ298;protein_id=NP_803864.1;transl_table=11	0.5	23.3	11.3	17.3	15.2	14.2	0.1	21.2	19	29	14.9	16.3
NC_004629.1	RefSeq	tRNA	271740	271817	.	-	.	ID=rna-PHIKZ_t03;Parent=gene-PHIKZ_t03;Dbxref=GeneID:40340241;gbkey=tRNA;locus_tag=PHIKZ_t03;product=tRNA-Asn	0	3.7	0	1.2	0	1.2	0	2.2	2.1	0	0	2.1
NC_004629.1	RefSeq	tRNA	271822	271900	.	-	.	ID=rna-PHIKZ_t04;Parent=gene-PHIKZ_t04;Dbxref=GeneID:40340237;gbkey=tRNA;locus_tag=PHIKZ_t04;product=tRNA-Asp	1.1	0	0	1.2	3.3	2.3	0	1.1	0	2.5	0	1
NC_004629.1	RefSeq	CDS	271952	272299	.	-	0	ID=cds-NP_803865.1;Parent=gene-PHIKZ299;Dbxref=Genbank:NP_803865.1,GeneID:1258435;Name=NP_803865.1;experiment=RNA sequence analysis;gbkey=CDS;locus_tag=PHIKZ299;product=PHIKZ299;protein_id=NP_803865.1;transl_table=11	0	6.6	4	4.3	2.8	2.6	1.2	6.1	6.6	5.1	1.1	3
NC_004629.1	RefSeq	CDS	272302	272589	.	-	0	ID=cds-YP_009639948.1;Parent=gene-PHIKZ_p87;Dbxref=Genbank:YP_009639948.1,GeneID:40340240;Name=YP_009639948.1;experiment=RNA sequence analysis;gbkey=CDS;locus_tag=PHIKZ_p87;product=PHIKZ299.1;protein_id=YP_009639948.1;transl_table=11	0	6.9	5.4	2.3	6.1	6.9	0.3	8.9	8.3	8.9	3.8	2.8
NC_004629.1	RefSeq	CDS	272598	272819	.	-	0	ID=cds-NP_803866.2;Parent=gene-PHIKZ_p86;Dbxref=Genbank:NP_803866.2,GeneID:1258329;Name=NP_803866.2;experiment=RNA sequence analysis;gbkey=CDS;locus_tag=PHIKZ_p86;product=PHIKZ300;protein_id=NP_803866.2;transl_table=11	0	3.4	0.4	3	2.4	3.3	0.7	3.1	4.1	3.1	4.4	2.9
NC_004629.1	RefSeq	tRNA	272872	272948	.	-	.	ID=rna-PHIKZ_t05;Parent=gene-PHIKZ_t05;Dbxref=GeneID:40340307;gbkey=tRNA;locus_tag=PHIKZ_t05;product=tRNA-Met	0	0	1.1	0	0	0	1.1	0	1.1	2.6	0	0
NC_004629.1	RefSeq	CDS	272956	273249	.	-	0	ID=cds-NP_803867.1;Parent=gene-PHIKZ301;Dbxref=Genbank:NP_803867.1,GeneID:1258193;Name=NP_803867.1;experiment=RNA sequence analysis;gbkey=CDS;locus_tag=PHIKZ301;product=PHIKZ301;protein_id=NP_803867.1;transl_table=11	0.3	1.9	0.6	1.9	2.1	0.9	0	2.9	1.4	1.7	0.3	1.4
NC_004629.1	RefSeq	tRNA	273271	273346	.	-	.	ID=rna-PHIKZ_t06;Parent=gene-PHIKZ_t06;Dbxref=GeneID:40340239;gbkey=tRNA;locus_tag=PHIKZ_t06;product=tRNA-Pro	1.2	3.8	1.1	3.7	3.4	2.4	0	4.5	3.2	5.2	1.3	2.1
NC_004629.1	RefSeq	tRNA	273359	273440	.	-	.	ID=rna-PHIKZ_t07;Parent=gene-PHIKZ_t07;Dbxref=GeneID:40340238;gbkey=tRNA;locus_tag=PHIKZ_t07;product=tRNA-Leu	0	1.2	2.1	2.3	0	0	0	1	1	1.2	0	0
NC_004629.1	RefSeq	CDS	273499	273951	.	-	0	ID=cds-NP_803868.1;Parent=gene-PHIKZ302;Dbxref=Genbank:NP_803868.1,GeneID:1258400;Name=NP_803868.1;experiment=RNA sequence analysis;gbkey=CDS;locus_tag=PHIKZ302;product=PHIKZ302;protein_id=NP_803868.1;transl_table=11	0.4	3.4	2.5	1.2	1	3	0.2	2.8	2	2.4	3.3	0.2
NC_004629.1	RefSeq	CDS	274165	276105	.	-	0	ID=cds-NP_803869.1;Parent=gene-PHIKZ303;Dbxref=Genbank:NP_803869.1,GeneID:1258398;Name=NP_803869.1;experiment=ESI-MS/MS analysis;gbkey=CDS;locus_tag=PHIKZ303;product=PHIKZ303;protein_id=NP_803869.1;transl_table=11	0.4	35.1	18.3	21.4	21.2	20.5	0.2	31.9	28	38.9	16.9	17.3
NC_004629.1	RefSeq	CDS	276191	276604	.	-	0	ID=cds-NP_803870.1;Parent=gene-PHIKZ304;Dbxref=Genbank:NP_803870.1,GeneID:1258396;Name=NP_803870.1;experiment=RNA sequence analysis;gbkey=CDS;locus_tag=PHIKZ304;product=PHIKZ304;protein_id=NP_803870.1;transl_table=11	0.4	3.2	4.2	2.5	2.3	1.8	0	3.3	3.2	4.5	3.1	2.4
NC_004629.1	RefSeq	CDS	276601	277764	.	-	0	ID=cds-NP_803871.1;Parent=gene-PHIKZ305;Dbxref=Genbank:NP_803871.1,GeneID:1258402;Name=NP_803871.1;experiment=RNA sequence analysis;gbkey=CDS;locus_tag=PHIKZ305;product=PHIKZ305;protein_id=NP_803871.1;transl_table=11	0.5	2.9	2.5	2.3	2.1	2.2	0.2	2.3	3.8	2.5	1.4	1.1
NC_004629.1	RefSeq	CDS	277865	280153	.	-	0	ID=cds-NP_803872.2;Parent=gene-PHIKZ_p85;Dbxref=Genbank:NP_803872.2,GeneID:1258206;Name=NP_803872.2;experiment=RNA sequence analysis;gbkey=CDS;locus_tag=PHIKZ_p85;product=PHIKZ306;protein_id=NP_803872.2;transl_table=11	0.3	5.5	3.6	3.5	4.5	3.9	0.5	5.4	4.4	5.2	3	3.2
NC_004629.1	manual	ncRNA	270486	270599	.	-	0	ID=3UTR_PHIKZ298	0	0.8	2.3	0	1.5	0	0	3	1.4	3.5	0.9	0.7
NC_004629.1	manual	ncRNA	114719	114923	.	-	0	ID=5UTR_p40	0.4	7.4	2.1	4.1	4.7	4.4	0	8.8	5.2	9.1	3.8	3.2
NC_004629.1	manual	ncRNA	114209	114309	.	-	0	ID=3UTR_p39	0	0	0	0.9	0	0	0	0	0.8	0	0	0
NC_004629.1	manual	ncRNA	112079	112156	.	-	0	ID=PHIKZ111_rev	1.1	7.3	5.5	6	7.8	9.3	1	3.3	11.6	5	7.6	3.1
NC_004629.1	manual	ncRNA	12004	12181	.	-	0	ID=3UTR_PHIKZ_p04	0.5	6.4	2.9	3.2	4.4	1.5	0	6.2	2.8	8.8	3.9	2.3
