# Supplementary material for: Phage proteins target and co-opt host ribosomes immediately upon infection
Source: Nat Microbiol. 2024 Mar 4;9(3):787–800. doi: 10.1038/s41564-024-01616-x (PMC10914614; doi:10.1038/s41564-024-01616-x)
Supplement: Supplementary file 9 — Statistical source data. [file 41564_2024_1616_MOESM9_ESM.xlsx]

## Sheet: Fig.4e
LOG2 enrichment 70S	LOG2_intensity 70S	gene	class	Sequence coverage 70S	label
1.84529	26.7831	rpsD	30S	60.7
0.64476	25.6583	rplQ	50S	30.2
0.87893	25.6934	rpsB	30S	34.6
3.3868	29.1664	rpmH	50S	43.2
-4.35476	14.2977	aceF	other	1.8
3.22816	20.3232	PHIKZ206	phikz	9.3	ΦKZ206
2.39863	18.0218	chmA	phikz	8.5	chmA
8.30557	27.3542	PHIKZ014	phikz	46.5	ΦKZ014
3.33277	27.9487	rpmB	50S	65.4
3.42726	30.8344	rpmG	50S	80.4
1.70548	27.0364	rpmE	50S	63.4
0.873	25.3055	rpsF	30S	72.7
2.89739	27.2875	rpsR	30S	51.3
2.84855	27.9368	rplI	50S	57.4
2.66299	27.9439	rpsO	30S	29.2
-0.44654	25.0216	rplY	50S	28.9
1.8398	17.463	prs	other	4.2
1.95658	27.7156	rplU	50S	68.9
1.48024	26.4183	rpmA	50S	65.9
-0.05522	24.6899	rpsT	30S	15.4
1.89923	26.687	rplM	50S	43
1.00854	25.9817	rpsI	30S	55.4
2.23244	27.3358	rplK	50S	49.7
1.13328	26.526	rplA	50S	41.6
-0.43566	25.8198	rplJ	50S	38.6
3.79344	30.3655	rplL	50S	29.5
3.0636	27.4313	rpsL	30S	51.2
1.0851	26.5092	rpsG	30S	75.6
0.59637	25.9537	rpsJ	30S	64.1
2.89244	27.8676	rplC	50S	46.9
0.11509	25.2911	rplD	50S	31
0.69457	25.6855	rplW	50S	41.4
2.79512	28.676	rplB	50S	66.7
1.88165	27.6181	rplV	50S	42.7
1.3329	25.4108	rpsC	30S	44.3
-1.0412	23.9608	rplP	50S	27
3.27725	26.2862	rpmC	50S	39.7
3.00179	27.4308	rpsQ	30S	69.3
0.53626	25.5557	rplN	50S	62.3
2.69157	29.3928	rplX	50S	76.9
0.39526	26.112	rplE	50S	58.7
2.34146	28.6476	rpsN	30S	61.4
1.28143	25.9363	rpsH	30S	42.3
0.82443	26.7275	rplF	50S	49.2
2.06822	28.099	rplR	50S	53.4
1.92203	26.9725	rpsE	30S	59.6
13.1546	28.7778	rpmD	50S	34.5
2.66841	28.5749	rplO	50S	79.9
12.9505	28.5737	rpmJ	50S	44.7
-0.18535	24.967	rpsM	30S	48.3
1.92114	26.835	rpsK	30S	38.8
-0.83622	23.968	rpsP	30S	65.1
2.09093	27.7485	rplS	50S	52.6
1.39958	23.5826	rpsA	30S	26.3
3.67109	28.9595	rpmF	50S	63.3
13.1506	28.7738	rpmI	50S	34.4
1.53247	27.0222	rplT	50S	29.7
-3.08647	18.2094	sucB PE	other	11.5
2.13852	28.7001	rpsU	30S	36.6
2.59912	18.6938	rhlE	RNA	8
-0.72007	14.9031	infB	translation	1.4
