# Supplementary material for: Phage proteins target and co-opt host ribosomes immediately upon infection
Source: Nat Microbiol. 2024 Mar 4;9(3):787–800. doi: 10.1038/s41564-024-01616-x (PMC10914614; doi:10.1038/s41564-024-01616-x)
Supplement: Supplementary file 12 — Statistical source data. [file 41564_2024_1616_MOESM12_ESM.xlsx]

## Sheet: Fig. 6c
time (min)	non-infected						lowMOI wt			highMOI wt			lowMOI delta			highMOI delta
	repl1	repl2	repl3	repl4	repl5	repl6	repl1	repl2	repl3	repl1	repl2	repl3	repl1	repl2	repl3	repl1	repl2	repl3
0	0.262	0.252	0.249	0.269	0.268	0.277	0.232	0.19	0.237	0.229	0.202	0.205	0.22	0.248	0.246	0.231	0.297	0.391
10	0.237	0.236	0.243	0.261	0.251	0.253	0.231	0.224	0.232	0.219	0.24	0.24	0.194	0.206	0.245	0.226	0.266	0.355
20	0.236	0.223	0.243	0.251	0.242	0.243	0.231	0.233	0.216	0.229	0.248	0.258	0.24	0.23	0.269	0.257	0.282	0.374
30	0.269	0.255	0.275	0.268	0.265	0.248	0.257	0.246	0.225	0.266	0.271	0.289	0.259	0.242	0.321	0.295	0.298	0.386
40	0.3	0.31	0.318	0.309	0.284	0.289	0.3	0.278	0.263	0.286	0.284	0.304	0.299	0.293	0.351	0.29	0.297	0.427
50	0.342	0.314	0.344	0.335	0.313	0.305	0.334	0.305	0.287	0.311	0.317	0.354	0.287	0.29	0.352	0.275	0.293	0.433
60	0.392	0.375	0.404	0.406	0.402	0.396	0.373	0.317	0.264	0.35	0.339	0.367	0.297	0.309	0.355	0.298	0.298	0.446
70	0.427	0.402	0.424	0.444	0.42	0.424	0.379	0.272	0.234	0.362	0.375	0.401	0.325	0.326	0.368	0.283	0.309	0.443
80	0.493	0.458	0.485	0.499	0.462	0.448	0.432	0.305	0.227	0.377	0.376	0.397	0.319	0.33	0.392	0.257	0.326	0.451
90	0.571	0.515	0.549	0.584	0.519	0.53	0.456	0.31	0.22	0.386	0.386	0.402	0.334	0.349	0.404	0.256	0.331	0.466
100	0.646	0.574	0.604	0.663	0.59	0.61	0.49	0.334	0.138	0.369	0.37	0.386	0.374	0.356	0.431	0.283	0.294	0.447
110	0.725	0.675	0.703	0.751	0.686	0.701	0.491	0.334	0.231	0.336	0.349	0.364	0.403	0.387	0.464	0.275	0.307	0.46
120	0.794	0.744	0.772	0.815	0.758	0.767	0.52	0.344	0.223	0.246	0.271	0.279	0.436	0.406	0.475	0.256	0.288	0.47
130	0.86	0.812	0.844	0.883	0.835	0.843	0.446	0.353	0.218	0.2	0.22	0.23	0.463	0.45	0.53	0.265	0.303	0.471
140	0.931	0.879	0.911	0.958	0.902	0.923	0.438	0.363	0.196	0.159	0.175	0.181	0.52	0.48	0.557	0.251	0.312	0.462
150	0.987	0.929	0.972	1.022	0.96	0.981	0.308	0.378	0.158	0.132	0.145	0.158	0.544	0.525	0.602	0.264	0.294	0.476
160	1.031	0.964	0.997	1.066	1.003	1.033	0.368	0.256	0.101	0.095	0.109	0.115	0.602	0.572	0.669	0.245	0.287	0.469
170	1.091	1.051	1.062	1.105	1.071	1.078	0.316	0.251	0.179	0.088	0.099	0.105	0.689	0.644	0.732	0.247	0.289	0.48
180	1.131	1.071	1.122	1.144	1.109	1.138	0.174	0.176	0.128	0.074	0.079	0.092	0.755	0.691	0.782	0.257	0.291	0.494
190	1.161	1.112	1.147	1.188	1.138	1.16	0.114	0.15	0.192	0.057	0.068	0.071	0.807	0.74	0.861	0.244	0.297	0.486
200	1.196	1.158	1.191	1.237	1.184	1.203	0.143	0.08	0.081	0.043	0.051	0.054	0.866	0.79	0.903	0.242	0.294	0.469
210	1.228	1.19	1.222	1.276	1.228	1.241	0.181	0.121	0.105	0.031	0.04	0.036	0.938	0.844	0.951	0.232	0.278	0.472
220	1.237	1.22	1.269	1.286	1.253	1.299	0.164	0.078	0.092	0.031	0.038	0.038	0.984	0.892	0.994	0.246	0.284	0.491
230	1.302	1.253	1.287	1.356	1.301	1.299	0.047	0.065	0.066	0.028	0.026	0.028	1.027	0.809	0.973	0.242	0.304	0.474
240	1.344	1.288	1.333	1.374	1.32	1.343	0.098	0.077	0.043	0.019	0.022	0.021	1.058	0.701	0.99	0.236	0.305	0.472
