# Supplementary material for: Phage proteins target and co-opt host ribosomes immediately upon infection
Source: Nat Microbiol. 2024 Mar 4;9(3):787–800. doi: 10.1038/s41564-024-01616-x (PMC10914614; doi:10.1038/s41564-024-01616-x)
Supplement: Supplementary file 14 — Statistical source data. [file 41564_2024_1616_MOESM14_ESM.xlsx]

## Sheet: ExtDataFig1a
	PHIKZ	PHIKZ
abs (nm)	260	280
1	6.4	5.8
2	6.5	6.6
3	5.2	6.4
4	4.2	6
5	4.5	6.1
6	4.6	6.3
7	4.4	6.1
8	4.3	6.1
9	4.7	6.2
10	5.5	6.6
11	5.7	6.7
12	5.7	6.7
13	5.8	6.7
14	8	7.7
15	9.4	8.3
16	9.1	8.3
17	8.2	7.8
18	7	7.2
19	5.6	6.4
20	4.6	5.9
P	11.9	10

## Sheet: ExtDataFig1c
	non-infected	infected
PHIKZ	0	0.129044
PAO1	1	0.870956
